# Supplementary material for: Proteome Dynamics in iPSC-Derived Human Dopaminergic Neurons
Source: Mol Cell Proteomics. 2024 Sep 7;23(10):100838. doi: 10.1016/j.mcpro.2024.100838 (PMC11474371; doi:10.1016/j.mcpro.2024.100838)
Supplement: Dataset 1 [file mmc9.xlsx]

## Sheet: Legend
Table	Description
S1-0	Column descriptions for S1-S3
S1-1	Protein groups - DIA dataset (Figure S1)
S1-2	Enrichment analysis - DIA dataset (Figure S1)
S1-3	Correlation between replicates - DIA dataset (Figure S1)

## Sheet: S1-0
DATASET 1
Supplementary Table 1 (S1-1)	Protein groups (Figure S1)
Column	Description
id	Unique identifier for protein
Protein.IDs	Identifiers of proteins contained in the protein group sorted by the number of identified peptides
Majority protein IDs	Protein IDs that have at least half of the peptides that the leading protein has
Protein.names	Names of proteins contained within the group
Gene.names	Names of the genes associated to the protein contained within the group
Fasta.headers	Description of proteins contained within the group
Intensity bin	Bin group depending on the intensity
GOBP slim name	Protein annotation based on Gene Ontology slim name
GOCC slim name	Protein annotation based on Gene Ontology slim name
KEGG name	Protein annotation based on KEGG pathway
MitoCarta3.0_List	Protein annotation based on MitoCarta 3.0
MitoCarta3.0_SubMitoLocalization	Protein annotation of Mitochondrial subcompartments
Number.of.proteins	Number of proteins contained within the group
Peptides	Number of peptides associated with each protein in protein group, for all the proteins in the group
Peptides_Razor+unique	Number of razor + unique peptides associated with each protein in protein group. These peptides are shared with another group.
Peptides_Unique	Number of unique peptides associated with each protein in protein group. These peptides are not shared with anouther group
Peptides.DIA_RepX	Number of peptides associated with each protein in protein group, for all the proteins in the group in replicate X
Peptides_Razor+unique_DIA_RepX	Number of razor + unique peptides associated with each protein in protein group in replicate X. These peptides are shared with another group
Peptides_Unique_DIA_RepX	Number of unique peptides associated with each protein in protein group in replicate X. These peptides are not shared with anouther group
Sequence.coverage	Percentage of the sequence that is covered by the identified peptides of the first protein sequence contained in the group
Sequence.coverage_Unique+razor	Percentage of the sequence that is covered by the identified unique and razor peptides of the best protein sequence contained in the group
Sequence.coverage_Unique	Percentage of the sequence that is covered by the identified unique peptides of the best protein sequence contained in the group
Sequence.coverage.DIA_RepX	Percentage of the sequence that is covered by the identified peptides of the longest protein sequence contained within the group in replicate X
Mol.weight.kDa.	Molecular weight of the leading protein sequence contained in the protein group
Sequence.length	The length of the leading protein sequence contained in the group
Sequence.lengths	The length of all sequences of the proteins contained in the group
Q-value	Ratio of reverse to forward protein groups
Score	Protein score which is derived from peptide posterior error probabilites
Median Intensity DIA	Median intensity of a protein between all thre replicates
Intensity	Total Intensity of a protein
Intensity.DIA_RepX	Total Intensity of a protein per replicate
iBAQ.peptides	Peptides used for iBAQ calculation
iBAQ	Total Intensity based absolute quantification of a protein
iBAQ.DIA_RepX	Total Intensity based absolute quantification of a protein per replicate
LFQ.intensity.DIA_RepX	Total Label free quantification intensity of a protein per replicate
MS.MS.count.DIA_RepX	Number of ms/ms in replicate X.
MS.MS.count	Number of ms/ms
Peptide.sequences	Peptide sequences belonging to this protein group
Supplementary Table 2 (S1-2)	Enrichment analysis (Figure S1)
Column	Description
PANTHER Pathways	Pathway enriched
Homo sapiens - REFLIST (20592)	Number of proteins belonging to the pathway from the total reference list
Input	Number of proteins belonging to the pathway from the input
Expected
Over/under	"+" for overrepresented pathways and "-" for underrepresented pathways
Fold Enrichment	Fold Enrichment
Raw P-value	Raw P-value
FDR	FDR
Supplementary Table 3 (S1-3)	Correlation between replicates - DIA dataset (Figure S1)
Column	Description
Number of valid pairs	Number of protein groups across replicates
Pearson correlation	Pearson correlation between replicates

## Sheet: S1-1
Table S1-1: Protein groups																							Table S1-1: Protein groups
id	Protein.IDs	Majority.protein.IDs	Protein.names	Gene.names	Fasta.headers	Intensity bin	GOBP slim name	GOCC slim name	KEGG name	MitoCarta3.0_List	MitoCarta3.0_SubMitoLocalization	Number.of.proteins	Peptides	Peptides_Razor+unique	Peptides_Unique	Peptides.DIA_Rep1	Peptides.DIA_Rep2	Peptides.DIA_Rep3	Peptides_Razor+unique_DIA_Rep1	Peptides_Razor+unique_DIA_Rep2	Peptides_Razor+unique_DIA_Rep3	Peptides_Unique_DIA_Rep1	Peptides_Unique_DIA_Rep2	Peptides_Unique_DIA_Rep3	Sequence.coverage	Sequence.coverage_Unique+razor	Sequence.coverage_Unique	Sequence.coverage.DIA_Rep1....	Sequence.coverage.DIA_Rep2....	Sequence.coverage.DIA_Rep3....	Mol..weight..kDa.	Sequence.length	Sequence.lengths	Q.value	Score	Median Intensity DIA	Intensity	Intensity.DIA_Rep1	Intensity.DIA_Rep2	Intensity.DIA_Rep3	iBAQ.peptides	iBAQ	iBAQ.DIA_Rep1	iBAQ.DIA_Rep2	iBAQ.DIA_Rep3	LFQ.intensity.DIA_Rep1	LFQ.intensity.DIA_Rep2	LFQ.intensity.DIA_Rep3	MS.MS.count.DIA_Rep1
0	A0A024QZ33;Q9H0G5;K7ERM9;K7EMD8	A0A024QZ33;Q9H0G5;K7ERM9	Nuclear speckle splicing regulatory protein 1	CCDC55;NSRP1	tr|A0A024QZ33|A0A024QZ33_HUMAN Isoform of Q9H0G5, Nuclear speckle splicing regulatory protein 1 OS=Homo sapiens OX=9606 GN=NSRP1 PE=1 SV=1;sp|Q9H0G5|NSRP1_HUMAN Nuclear speckle splicing regulatory protein 1 OS=Homo sapiens OX=9606 GN=NSRP1 PE=1 SV=1;tr|K7E	3	biological regulation;cellular metabolic process;cellular nitrogen compound metabolic process;cellular process;developmental process;establishment of localization;macromolecule metabolic process;metabolic process;mRNA metabolic process;mRNA processing;nitrogen compound metabolic process;nuclear transport;nucleobase-containing compound metabolic process;nucleocytoplasmic transport;primary metaboli…	cell part;intracellular membrane-bounded organelle;intracellular organelle;macromolecular complex;nucleus;organelle;ribonucleoprotein complex				4	5	5	5	4	4	5	4	4	5	4	4	5	10.9	10.9	10.9	9.3	8.9	10.9	60.441	504	504;558;157;104	0.00026838	2.8741	8.43906	980420000	274830000	149650000	555940000	20	25255000	8434300	3226700	13594000	222950000	256000000	244770000	5
1	A0A024QZW4;Q9H1N7;A0A3B3IRN3;Q9H1N7-3;Q9H1N7-2	A0A024QZW4;Q9H1N7;A0A3B3IRN3;Q9H1N7-3	Adenosine 3-phospho 5-phosphosulfate transporter 2	SLC35B3	tr|A0A024QZW4|A0A024QZW4_HUMAN Isoform of Q9H1N7, Adenosine 3-phospho 5-phosphosulfate transporter 2 OS=Homo sapiens OX=9606 GN=SLC35B3 PE=1 SV=1;sp|Q9H1N7|S35B3_HUMAN Adenosine 3-phospho 5-phosphosulfate transporter 2 OS=Homo sapiens OX=9606 GN=SLC35B	3	amine metabolic process;biological regulation;biosynthetic process;carbohydrate metabolic process;cellular metabolic process;cellular nitrogen compound metabolic process;cellular process;establishment of localization;heterocycle metabolic process;macromolecule metabolic process;metabolic process;nitrogen compound metabolic process;nucleobase-containing compound metabolic process;nucleobase-contai…	cell part;Golgi apparatus;intracellular membrane-bounded organelle;intracellular organelle;membrane;mitochondrion;organelle				5	3	3	3	3	2	2	3	2	2	3	2	2	8.9	8.9	8.9	8.9	6.2	6.5	40.985	369	369;401;251;283;153	0.00062751	2.2937	8.66493	1707500000	1117200000	128020000	462310000	10	170750000	111720000	12802000	46231000	1641900000	1131700000	919620000	5
2	A0A024QZX5;A0A087X1N8;P35237;A0A2R8YD12;A0A2R8Y6A7;A0A2R8YDD0;A0A2R8Y517	A0A024QZX5;A0A087X1N8;P35237;A0A2R8YD12;A0A2R8Y6A7	Serpin B6	SERPINB6	tr|A0A024QZX5|A0A024QZX5_HUMAN Isoform of P35237, Serpin B6 OS=Homo sapiens OX=9606 GN=SERPINB6 PE=1 SV=1;tr|A0A087X1N8|A0A087X1N8_HUMAN Isoform of P35237, Serpin B6 OS=Homo sapiens OX=9606 GN=SERPINB6 PE=1 SV=1;sp|P35237|SPB6_HUMAN Serpin B6 OS=Homo sapie	4	biological regulation;cellular process;multicellular organismal process;neurological system process;response to abiotic stimulus;response to osmotic stress;response to stimulus;response to stress	cell part;cytoplasm;cytosol;extracellular organelle;extracellular space;macromolecular complex;organelle;protein complex;vesicle	Amoebiasis			7	14	14	13	12	11	11	12	11	11	11	10	10	45	45	42.9	39.7	34.5	35	43.024	380	380;395;376;332;171;61;77	0	16.214	9.89072	16732000000	7775300000	803260000	8153500000	21	728310000	328800000	37154000	362350000	2113100000	1595600000	1573800000	47
3	A0A024R161;P50151;Q9H1X3-3	A0A024R161;P50151;Q9H1X3-3	Guanine nucleotide-binding protein subunit gamma;Guanine nucleotide-binding protein G(I)/G(S)/G(O) subunit gamma-10;DnaJ homolog subfamily C member 25	hCG_1994888;GNG10;DNAJC25	tr|A0A024R161|A0A024R161_HUMAN DNAJC25-GNG10 readthrough, Guanine nucleotide-binding protein subunit gamma OS=Homo sapiens OX=9606 GN=DNAJC25-GNG10 PE=3 SV=1;sp|P50151|GBG10_HUMAN Guanine nucleotide-binding protein G(I)/G(S)/G(O) subunit gamma-10 OS=Homo s	2	biological regulation;cell communication;cell-cell signaling;cellular metabolic process;cellular process;energy reserve metabolic process;generation of precursor metabolites and energy;metabolic process;response to chemical stimulus;response to endogenous stimulus;response to stimulus;signal transduction;signaling;small molecule metabolic process	cell part;extracellular organelle;macromolecular complex;membrane;organelle;plasma membrane;protein complex;vesicle	Chemokine signaling pathway			3	1	1	1	1	0	1	1	0	1	1	0	1	11.8	11.8	11.8	11.8	0	11.8	16.499	153	153;68;153	0.010014	1.168	7.86628	154220000	100430000	0	53789000	8	19278000	12554000	0	6723700	0	0	0	2
4	A0A024R1R8;Q9Y2S6	A0A024R1R8;Q9Y2S6	Translation machinery-associated protein 7	hCG_2014768;TMA7	tr|A0A024R1R8|A0A024R1R8_HUMAN Translation machinery-associated protein 7 OS=Homo sapiens OX=9606 GN=LOC112268293 PE=1 SV=1;sp|Q9Y2S6|TMA7_HUMAN Translation machinery-associated protein 7 OS=Homo sapiens OX=9606 GN=TMA7 PE=1 SV=1	3						2	2	2	2	2	2	2	2	2	2	2	2	2	15.6	15.6	15.6	15.6	15.6	15.6	7.0913	64	64;64	0.00051827	2.4224	9.23065	3784400000	1700800000	311680000	1771900000	3	1261500000	566940000	103890000	590630000	840980000	824150000	1019700000	10
5	A0A024R4E5;Q00341;H7C0A4;C9JIZ1;C9J5E5;C9JZI8;C9JES8;C9JHZ8;C9JHS7;H7C2D1;H7BZC3;C9JK79;C9JT62;C9JHN6;C9JEJ8;C9JBS3;C9JQ82;C9JMQ6;H7C3D0	A0A024R4E5;Q00341	Vigilin	HDLBP	tr|A0A024R4E5|A0A024R4E5_HUMAN Isoform of Q00341, High density lipoprotein binding protein (Vigilin), isoform CRA_a OS=Homo sapiens OX=9606 GN=HDLBP PE=1 SV=1;sp|Q00341|VIGLN_HUMAN Vigilin OS=Homo sapiens OX=9606 GN=HDLBP PE=1 SV=2	4	alcohol metabolic process;establishment of localization;lipid metabolic process;lipid transport;metabolic process;primary metabolic process;small molecule metabolic process;transport	cell part;cytoplasm;intracellular membrane-bounded organelle;intracellular organelle;macromolecular complex;membrane;nucleus;organelle;plasma membrane				19	50	50	6	46	40	48	46	40	48	6	5	5	43.7	43.7	5.8	42	35.2	43.7	141.44	1268	1268;1268;332;224;221;164;147;141;126;308;267;128;96;81;79;69;53;46;126	0	56.357	10.3597	74461000000	22893000000	8697900000	42870000000	66	979480000	280790000	116840000	581850000	10440000000	11214000000	11838000000	141
6	A0A024R571;Q9H4M9;C9JC03;C9J2Z4;C9JDQ8;C9JIJ3;C9IZH1	A0A024R571;Q9H4M9;C9JC03;C9J2Z4	EH domain-containing protein 1	EHD1	tr|A0A024R571|A0A024R571_HUMAN Isoform of Q9H4M9, EH domain-containing protein 1 OS=Homo sapiens OX=9606 GN=EHD1 PE=1 SV=1;sp|Q9H4M9|EHD1_HUMAN EH domain-containing protein 1 OS=Homo sapiens OX=9606 GN=EHD1 PE=1 SV=2;tr|C9JC03|C9JC03_HUMAN Isoform of Q9H4M	4	biological regulation;cellular component assembly;cellular component organization;cellular membrane organization;cellular process;coagulation;endocytosis;endosome transport;establishment of localization;homeostatic process;macromolecular complex assembly;membrane invagination;membrane organization;multicellular organismal process;protein complex assembly;protein transport;regulation of body fluid…	cell part;cytoplasmic membrane-bounded vesicle;endosome;extracellular organelle;intracellular membrane-bounded organelle;intracellular organelle;lipid particle;membrane;organelle;plasma membrane;vesicle	Endocytosis			7	27	27	17	26	22	26	26	22	26	17	14	16	52	52	35	49.6	45.4	47.1	61.927	548	548;534;374;306;162;145;148	0	30.352	10.1887	42945000000	15443000000	4147600000	23354000000	29	1279600000	433850000	136510000	709220000	4541300000	4684600000	5235000000	96
7	A0A0G2JRN3;A0A024R6I7;P01009-2;P01009	A0A0G2JRN3;A0A024R6I7;P01009-2;P01009	Alpha-1-antitrypsin;Short peptide from AAT	SERPINA1	tr|A0A0G2JRN3|A0A0G2JRN3_HUMAN Isoform of P01009, Alpha-1-antitrypsin OS=Homo sapiens OX=9606 GN=SERPINA1 PE=1 SV=1;tr|A0A024R6I7|A0A024R6I7_HUMAN Isoform of P01009, Alpha-1-antitrypsin OS=Homo sapiens OX=9606 GN=SERPINA1 PE=1 SV=1;sp|P01009-2|A1AT_HUMAN I	2	biological regulation;cell activation;cellular process;coagulation;establishment of localization;exocytosis;multicellular organismal process;regulation of body fluid levels;response to biotic stimulus;response to chemical stimulus;response to endogenous stimulus;response to stimulus;response to stress;secretion;transport;vesicle-mediated transport	cell part;endoplasmic reticulum;extracellular matrix;extracellular organelle;extracellular region;extracellular space;Golgi apparatus;intracellular membrane-bounded organelle;intracellular organelle;organelle;proteinaceous extracellular matrix;vesicle	Complement and coagulation cascades			4	2	2	2	2	2	2	2	2	2	2	2	2	7.8	7.8	7.8	7.8	7.8	7.8	40.234	359	359;418;359;418	0.001096	2.0471	7.72507	369750000	297860000	18787000	53097000	17	21750000	17521000	1105100	3123400	265740000	277220000	289060000	2
8	A0A024RA52;P25787;A0A7I2V2H3;A0A7I2YQP7;C9JCK5;H3BT36	A0A024RA52;P25787;A0A7I2V2H3	Proteasome subunit alpha type;Proteasome subunit alpha type-2	PSMA2	tr|A0A024RA52|A0A024RA52_HUMAN Isoform of P25787, Proteasome subunit alpha type OS=Homo sapiens OX=9606 GN=PSMA2 PE=1 SV=1;sp|P25787|PSA2_HUMAN Proteasome subunit alpha type-2 OS=Homo sapiens OX=9606 GN=PSMA2 PE=1 SV=2;tr|A0A7I2V2H3|A0A7I2V2H3_HUMAN Isofor	4	biological regulation;catabolic process;cell cycle;cell death;cellular metabolic process;cellular nitrogen compound metabolic process;cellular process;death;immune system process;macromolecule metabolic process;macromolecule modification;metabolic process;mitotic cell cycle;multi-organism process;nitrogen compound metabolic process;primary metabolic process;protein metabolic process;protein modif…	cell part;cytoplasm;cytosol;extracellular organelle;intracellular membrane-bounded organelle;intracellular non-membrane-bounded organelle;intracellular organelle;macromolecular complex;nucleoplasm;nucleus;organelle;proteasome complex;protein complex;ribonucleoprotein complex;vesicle	Proteasome			6	9	9	9	9	8	9	9	8	9	9	8	9	54.7	54.7	54.7	54.7	53.4	54.7	25.898	234	234;234;182;156;164;48	0	9.7161	10.0524	24604000000	11282000000	1631300000	11690000000	13	987210000	367000000	104340000	515870000	5612700000	4414200000	4595700000	54
9	E9PRM7;A0A0J9YWM3;A0A024RCG2;Q96BI1	E9PRM7;A0A0J9YWM3;A0A024RCG2;Q96BI1	Solute carrier family 22 member 18	SLC22A18	tr|E9PRM7|E9PRM7_HUMAN Isoform of Q96BI1, Solute carrier family 22 member 18 OS=Homo sapiens OX=9606 GN=SLC22A18 PE=1 SV=1;tr|A0A0J9YWM3|A0A0J9YWM3_HUMAN Isoform of Q96BI1, Solute carrier family 22 member 18 OS=Homo sapiens OX=9606 GN=SLC22A18 PE=1 SV=1;tr	3	cellular process;drug transport;establishment of localization;excretion;ion transport;multicellular organismal process;secretion;transmembrane transport;transport	cell part;cytoplasm;membrane;nuclear envelope;plasma membrane				4	2	2	2	2	2	2	2	2	2	2	2	2	7.4	7.4	7.4	7.4	7.4	7.4	34.952	326	326;326;424;424	0.00051693	2.4189	8.61512	981750000	412210000	99918000	469620000	9	109080000	45801000	11102000	52180000	346040000	0	404840000	5
10	A0A087X2F1;A0A024RCN4;Q16670;B4DMT1;Q16670-2;A0A087WXM4	A0A087X2F1;A0A024RCN4;Q16670;B4DMT1;Q16670-2	Zinc finger and SCAN domain-containing protein 26	ZSCAN26;ZNF187	tr|A0A087X2F1|A0A087X2F1_HUMAN Isoform of Q16670, Zinc finger and SCAN domain-containing protein 26 OS=Homo sapiens OX=9606 GN=ZSCAN26 PE=1 SV=1;tr|A0A024RCN4|A0A024RCN4_HUMAN Isoform of Q16670, Zinc finger and SCAN domain-containing protein 26 OS=Homo sap	2	biological regulation;biosynthetic process;cellular metabolic process;cellular nitrogen compound metabolic process;cellular process;macromolecule metabolic process;metabolic process;nitrogen compound metabolic process;nucleobase-containing compound metabolic process;primary metabolic process;RNA metabolic process	cell part;intracellular membrane-bounded organelle;intracellular organelle;nucleus;organelle				6	3	3	3	3	1	3	3	1	3	3	1	3	9.6	9.6	9.6	9.6	2.9	9.6	39.697	344	344;479;478;270;325;84	0.00013845	3.2904	8.00574	451600000	101330000	27805000	322470000	19	18598000	4060800	1463400	13073000	125250000	0	94232000	3
11	A0A0G2JK02;A0A024RCQ8;A0A0G2JH76;A0A0G2JLA3;A0A0G2JLL3;A0A0G2JKR3;A0A0G2JHB6;A0A0G2JIU6;G8JLL2;A0A140T8X7;A0A140T9Y1;Q9UMR5-3;Q9UMR5-2;Q9UMR5;A0A0G2JLK6;A0A0G2JID8;A0A0G2JK07;A0A0G2JI52;A2ABN7;A0A0G2JLK8;A0A0G2JHI0;A0A0G2JLK3	A0A0G2JK02;A0A024RCQ8;A0A0G2JH76;A0A0G2JLA3;A0A0G2JLL3;A0A0G2JKR3;A0A0G2JHB6;A0A0G2JIU6;G8JLL2;A0A140T8X7;A0A140T9Y1;Q9UMR5-3;Q9UMR5-2;Q9UMR5;A0A0G2JLK6	Lysosomal thioesterase PPT2	hCG_1999928;PPT2	tr|A0A0G2JK02|A0A0G2JK02_HUMAN Isoform of Q9UMR5, Lysosomal thioesterase PPT2 (Fragment) OS=Homo sapiens OX=9606 GN=PPT2 PE=1 SV=1;tr|A0A024RCQ8|A0A024RCQ8_HUMAN Isoform of Q9UMR5, HCG1999928, isoform CRA_a OS=Homo sapiens OX=9606 GN=PPT2 PE=1 SV=1;tr|A0A0	3	metabolic process	cell part;extracellular organelle;intracellular membrane-bounded organelle;intracellular organelle;lysosome;organelle;vacuole;vesicle	Fatty acid elongation in mitochondria;Lysosome			22	5	5	5	5	4	4	5	4	4	5	4	4	31.7	31.7	31.7	31.7	23.9	27.2	20.482	180	180;302;302;301;301;236;200;180;180;308;242;308;301;302;132;158;158;93;158;97;93;39	0	4.8068	9.08607	3072900000	1428000000	425710000	1219200000	9	276430000	125280000	45166000	105980000	1599900000	723110000	926510000	14
12	P46379-3;A0A024RCR6;P46379;P46379-2;A0A7I2V508;A0A0G2JK23;A0A7P0MQS5;P46379-5;A0A0G2JL47;P46379-4;A0A0G2JJM1;X6REW1;F6S6P2;A0A0G2JJR8;A0A7I2V3H1;F6VEM6;F6UR09;F6U341;F6X9W3;F6TC96;H0Y710;H0Y4L1;A0A0G2JIA9;H0Y759;A0A0G2JJ92;H0Y7K4;A0A0G2JIB3	P46379-3;A0A024RCR6;P46379;P46379-2;A0A7I2V508;A0A0G2JK23;A0A7P0MQS5;P46379-5;A0A0G2JL47;P46379-4;A0A0G2JJM1;X6REW1	Large proline-rich protein BAG6	BAG6;BAT3	sp|P46379-3|BAG6_HUMAN Isoform of P46379, Isoform 3 of Large proline-rich protein BAG6 OS=Homo sapiens OX=9606 GN=BAG6;tr|A0A024RCR6|A0A024RCR6_HUMAN Isoform of P46379, Large proline-rich protein BAG6 OS=Homo sapiens OX=9606 GN=BAG6 PE=1 SV=1;sp|P46379|BAG	4	anatomical structure development;biological regulation;catabolic process;cell death;cell differentiation;cellular component assembly;cellular component organization;cellular localization;cellular metabolic process;cellular process;chromatin modification;chromatin organization;chromosome organization;death;developmental process;embryo development;establishment of localization;immune system process…	cell part;cytoplasm;cytosol;intracellular membrane-bounded organelle;intracellular organelle;macromolecular complex;nucleoplasm;nucleus;organelle;protein complex				27	24	24	17	23	18	23	23	18	23	16	12	17	26.8	26.8	21.7	24.6	18.3	26.1	122.34	1162	1162;1126;1132;1126;1173;1132;1100;1077;1077;903;742;742;515;232;225;258;197;262;259;158;226;136;245;238;238;185;245	0	28.773	10.018	23661000000	10422000000	1728500000	11510000000	32	560890000	248220000	38147000	274520000	1465000000	987590000	1466100000	95
13	A0A067XG54;A0A804HIW2;Q8NB49-2;Q8NB49-3;Q8NB49-4;Q8NB49;H7C0E8	A0A067XG54;A0A804HIW2;Q8NB49-2;Q8NB49-3;Q8NB49-4;Q8NB49	Phospholipid-transporting ATPase;Phospholipid-transporting ATPase IG	ATP11C	tr|A0A067XG54|A0A067XG54_HUMAN Isoform of Q8NB49, Phospholipid-transporting ATPase OS=Homo sapiens OX=9606 GN=ATP11C PE=1 SV=1;tr|A0A804HIW2|A0A804HIW2_HUMAN Isoform of Q8NB49, Phospholipid-transporting ATPase OS=Homo sapiens OX=9606 GN=ATP11C PE=1 SV=1;sp	4	biological regulation;cell activation;cell differentiation;cellular component organization;cellular membrane organization;cellular process;developmental process;establishment of localization;immune system process;ion transport;lipid transport;membrane organization;transmembrane transport;transport	cell part;endoplasmic reticulum;endosome;intracellular membrane-bounded organelle;intracellular organelle;membrane;organelle;plasma membrane				7	17	17	16	15	12	16	15	12	16	14	11	15	17.8	17.8	17.1	16.3	11.8	16.3	127.68	1113	1113;1129;1108;1119;1128;1132;202	0	15.468	9.78324	12980000000	6070700000	646170000	6262800000	47	244300000	106400000	13582000	124320000	1945800000	1614500000	1583600000	38
14	A0A075B6E5	A0A075B6E5		ENAH	tr|A0A075B6E5|A0A075B6E5_HUMAN Isoform of Q8N8S7, Protein enabled homolog (Fragment) OS=Homo sapiens OX=9606 GN=ENAH PE=1 SV=2	3						1	14	2	2	10	12	12	1	2	1	1	2	1	54	9.9	9.9	48.8	53.5	48.8	24.92	213	213	0.00074562	2.2256	9.10537	3265300000	1944300000	1274600000	46412000	13	251170000	149560000	98044000	3570100	0	0	0	1
15	A0A075B6E9;A0A494C1A4;Q96NW7-2;Q96NW7;F8WE45;V9GZ42;V9GY23;V9GYE1;K7ELH5	A0A075B6E9;A0A494C1A4;Q96NW7-2;Q96NW7	Leucine-rich repeat-containing protein 7	LRRC7	tr|A0A075B6E9|A0A075B6E9_HUMAN Isoform of Q96NW7, Leucine-rich repeat-containing protein 7 OS=Homo sapiens OX=9606 GN=LRRC7 PE=1 SV=1;tr|A0A494C1A4|A0A494C1A4_HUMAN Isoform of Q96NW7, Leucine-rich repeat-containing protein 7 OS=Homo sapiens OX=9606 GN=LRRC	3		cell part;cytoplasm;membrane				9	7	6	6	6	4	6	5	3	5	5	3	5	5	4.5	4.5	4.2	2.2	3.8	167.99	1495	1495;1575;1490;1537;821;25;32;36;61	0	3.7985	8.93294	2419600000	856920000	130030000	1432700000	74	32174000	11056000	1757100	19361000	1068600000	945520000	527840000	8
16	A0A075B6F3;Q96JB1-2;Q96JB1;H0Y7V4	A0A075B6F3;Q96JB1-2;Q96JB1;H0Y7V4	Dynein heavy chain 8, axonemal	DNAH8	tr|A0A075B6F3|A0A075B6F3_HUMAN Isoform of Q96JB1, Dynein axonemal heavy chain 8 OS=Homo sapiens OX=9606 GN=DNAH8 PE=1 SV=2;sp|Q96JB1-2|DYH8_HUMAN Isoform of Q96JB1, Isoform 2 of Dynein axonemal heavy chain 8 OS=Homo sapiens OX=9606 GN=DNAH8;sp|Q96JB1|DYH8_	3	cell motility;cellular component movement;cellular process;locomotion;metabolic process	cell part;macromolecular complex;protein complex				4	9	9	9	8	6	9	8	6	9	8	6	9	1.9	1.9	1.9	1.7	1.3	1.9	538.59	4707	4707;4454;4490;4188	0	4.4692	9.64775	10344000000	5416900000	483280000	4443800000	262	38438000	20448000	1844600	16145000	2730300000	3687100000	3355000000	18
17	P11532;A0A075B6G3;P11532-4;P11532-11;A0A5H1ZRP8;A0A087WV90;P11532-3;P11532-2;H0Y304;A0A5H1ZRP7;P11532-17;A0A7P0T8I2;A0A7P0TAM6;A0A804HJY0;P11532-8;P11532-9;P11532-6;P11532-5;P11532-7;A0A7P0Z4P7;A0A7P0TAW7;P11532-18;A0A7P0Z447;H0Y3E8;A0A0S2Z3B2;A0A7P0TAD9;A0A7P0TAX0;A0A7P0Z4Q6;A0A7P0TA90;Q4G0X0;A0A804HIY5;A0A804HKZ5	P11532;A0A075B6G3;P11532-4;P11532-11;A0A5H1ZRP8;A0A087WV90;P11532-3;P11532-2;H0Y304;A0A5H1ZRP7;P11532-17	Dystrophin	DMD	sp|P11532|DMD_HUMAN Dystrophin OS=Homo sapiens OX=9606 GN=DMD PE=1 SV=3;tr|A0A075B6G3|A0A075B6G3_HUMAN Isoform of P11532, Dystrophin OS=Homo sapiens OX=9606 GN=DMD PE=1 SV=1;sp|P11532-4|DMD_HUMAN Isoform of P11532, Isoform 2 of Dystrophin OS=Homo sapiens O	3	anatomical structure development;biological regulation;biosynthetic process;cell development;cellular component assembly;cellular component movement;cellular component organization;cellular homeostasis;cellular localization;cellular macromolecular complex assembly;cellular metabolic process;cellular process;developmental process;extracellular matrix organization;extracellular structure organizati…	cell part;cell projection;cell surface;cytoskeleton;cytosol;dystrophin-associated glycoprotein complex;filopodium;intracellular membrane-bounded organelle;intracellular non-membrane-bounded organelle;intracellular organelle;macromolecular complex;membrane;nucleus;organelle;plasma membrane;protein complex;synapse	Arrhythmogenic right ventricular cardiomyopathy (ARVC);Dilated cardiomyopathy;Hypertrophic cardiomyopathy (HCM);Viral myocarditis			32	35	35	7	25	29	31	25	29	31	4	6	7	10.3	10.3	1.4	8	8.5	9.2	426.74	3685	3685;3685;3677;3681;3681;2341;2341;2344;1972;970;956;594;507;582;604;525;635;622;617;600;584;340;285;238;216;208;257;257;227;772;491;524	0	31.008	9.43946	12314000000	2750800000	1392600000	8170300000	198	42899000	9627100	5427100	27845000	654960000	1074100000	1312700000	48
18	A0A7I2V3N1;A0A7I2V574;A0A075B6H4;Q9H8E8;Q9H8E8-2;A0A7I2V456	A0A7I2V3N1;A0A7I2V574;A0A075B6H4;Q9H8E8;Q9H8E8-2	Cysteine-rich protein 2-binding protein	CSRP2BP	tr|A0A7I2V3N1|A0A7I2V3N1_HUMAN Isoform of Q9H8E8, Cysteine-rich protein 2-binding protein OS=Homo sapiens OX=9606 GN=KAT14 PE=1 SV=1;tr|A0A7I2V574|A0A7I2V574_HUMAN Isoform of Q9H8E8, Cysteine-rich protein 2-binding protein OS=Homo sapiens OX=9606 GN=KAT14	3	cellular component organization;cellular metabolic process;cellular process;chromatin modification;chromatin organization;chromosome organization;histone modification;macromolecule metabolic process;macromolecule modification;metabolic process;organelle organization;peptidyl-amino acid modification;primary metabolic process;protein acylation;protein metabolic process;protein modification process	cell part;cytoplasm;intracellular membrane-bounded organelle;intracellular organelle;macromolecular complex;nucleus;organelle;protein complex				6	5	5	5	5	3	4	5	3	4	5	3	4	8.2	8.2	8.2	8.2	4.8	6.9	68.146	608	608;661;781;782;654;179	0	4.5219	9.2625	4288300000	1830200000	539570000	1918500000	26	164940000	70393000	20753000	73790000	1212500000	619250000	1030300000	12
19	A0A075B6T1;Q9C0C7-4;Q9C0C7-3;Q9C0C7;Q9C0C7-5;Q9C0C7-2;Q9C0C7-6;H0YE34	A0A075B6T1;Q9C0C7-4;Q9C0C7-3;Q9C0C7;Q9C0C7-5;Q9C0C7-2	Activating molecule in BECN1-regulated autophagy protein 1	AMBRA1	tr|A0A075B6T1|A0A075B6T1_HUMAN Isoform of Q9C0C7, Activating molecule in BECN1-regulated autophagy protein 1 OS=Homo sapiens OX=9606 GN=AMBRA1 PE=1 SV=1;sp|Q9C0C7-4|AMRA1_HUMAN Isoform of Q9C0C7, Isoform 4 of Activating molecule in BECN1-regulated autophag	3	anatomical structure development;autophagy;biological regulation;catabolic process;cell differentiation;cellular metabolic process;cellular process;developmental process;metabolic process;regulation of organelle organization	cell part;cytoplasm;cytoplasmic membrane-bounded vesicle;cytosol;intracellular membrane-bounded organelle;intracellular organelle;membrane;mitochondrion;organelle;vacuole;vesicle				8	17	17	17	13	10	16	13	10	16	13	10	16	18.7	18.7	18.7	14.4	9.5	17.6	129.6	1179	1179;1208;1269;1298;1301;1238;761;256	0	12.498	9.42424	6856600000	2656100000	420070000	3780500000	58	108370000	44090000	7242500	57035000	632640000	1274700000	520030000	33
20	A0A075B6T4;Q9NVX7;Q9NVX7-2;E9PQ38;E9PL18;E9PJ66;E9PJY1;E9PM58	A0A075B6T4;Q9NVX7;Q9NVX7-2	Kelch repeat and BTB domain-containing protein 4	KBTBD4	tr|A0A075B6T4|A0A075B6T4_HUMAN Isoform of Q9NVX7, Kelch repeat and BTB domain-containing protein 4 OS=Homo sapiens OX=9606 GN=KBTBD4 PE=1 SV=1;sp|Q9NVX7|KBTB4_HUMAN Kelch repeat and BTB domain-containing protein 4 OS=Homo sapiens OX=9606 GN=KBTBD4 PE=1 SV=	3						8	13	13	13	11	7	12	11	7	12	11	7	12	27.1	27.1	27.1	23.2	13.8	25	61.009	543	543;518;534;286;198;159;161;173	0	12.139	9.20938	4287400000	1619500000	757330000	1910600000	29	138060000	49742000	26115000	62207000	773930000	536660000	594040000	22
21	H0YN88;A0A075B716;H3BNC9;P08708;H0YN73;A0A0J9YYC4	H0YN88;A0A075B716;H3BNC9;P08708;H0YN73	40S ribosomal protein S17	RPS17	tr|H0YN88|H0YN88_HUMAN Isoform of P08708, 40S ribosomal protein S17 OS=Homo sapiens OX=9606 GN=RPS17 PE=1 SV=1;tr|A0A075B716|A0A075B716_HUMAN Isoform of P08708, 40S ribosomal protein S17 OS=Homo sapiens OX=9606 GN=RPS17 PE=1 SV=1;tr|H3BNC9|H3BNC9_HUMAN rea	3	biological regulation;biosynthetic process;catabolic process;cellular component assembly;cellular component disassembly;cellular component organization;cellular macromolecular complex assembly;cellular metabolic process;cellular nitrogen compound metabolic process;cellular process;establishment of localization;homeostatic process;macromolecular complex assembly;macromolecule metabolic process;met…	cell part;cytosol;extracellular organelle;intracellular non-membrane-bounded organelle;intracellular organelle;macromolecular complex;membrane;organelle;ribonucleoprotein complex;ribosome;small ribosomal subunit;vesicle	Ribosome			6	4	4	4	4	4	4	4	4	4	4	4	4	39.7	39.7	39.7	39.7	39.7	39.7	15.919	136	136;191;584;135;59;293	0	4.6943	9.57281	11665000000	3739500000	1445400000	6479700000	6	1004700000	387130000	151390000	466210000	2613300000	5070900000	2338400000	23
22	A0A075B730;P58107	A0A075B730;P58107	Epiplakin	EPPK1	tr|A0A075B730|A0A075B730_HUMAN Isoform of P58107, Epiplakin OS=Homo sapiens OX=9606 GN=EPPK1 PE=1 SV=2;sp|P58107|EPIPL_HUMAN Epiplakin OS=Homo sapiens OX=9606 GN=EPPK1 PE=1 SV=3	4		cell part;cytoplasm;cytoskeleton;intracellular non-membrane-bounded organelle;intracellular organelle;organelle				2	70	64	64	57	50	65	53	45	59	53	45	59	38.8	32.5	32.5	31	25.1	37.4	553.12	5063	5063;5088	0	63.835	9.89114	24264000000	7782800000	3771800000	12710000000	272	81023000	26106000	13059000	41858000	1524100000	2261100000	1807100000	105
23	O00623;A0A075B773;K7ELY8	O00623;A0A075B773;K7ELY8	Peroxisome assembly protein 12	PEX12	sp|O00623|PEX12_HUMAN Peroxisome assembly protein 12 OS=Homo sapiens OX=9606 GN=PEX12 PE=1 SV=1;tr|A0A075B773|A0A075B773_HUMAN Isoform of O00623, Peroxisome assembly protein 12 OS=Homo sapiens OX=9606 GN=PEX12 PE=1 SV=2;tr|K7ELY8|K7ELY8_HUMAN Isoform of O0	3	cellular component organization;cellular process;establishment of localization;organelle organization;peroxisome organization;protein targeting;protein transport;transport	cell part;intracellular membrane-bounded organelle;intracellular organelle;membrane;microbody;organelle;peroxisome	Peroxisome			3	4	4	4	4	3	4	4	3	4	4	3	4	15.3	15.3	15.3	15.3	8.4	15.3	40.797	359	359;357;221	0	4.7654	8.69198	1212500000	492020000	107740000	612770000	18	61142000	24003000	5985400	31153000	300400000	484180000	438510000	10
24	A0A087WSW7;A0A0B4J1V9;Q9NRZ9-6;Q9NRZ9-5;Q9NRZ9-4;Q9NRZ9-3;Q9NRZ9-2;Q9NRZ9;F6RPV8;Q9NRZ9-8;Q9NRZ9-7	A0A087WSW7;A0A0B4J1V9;Q9NRZ9-6;Q9NRZ9-5;Q9NRZ9-4;Q9NRZ9-3;Q9NRZ9-2;Q9NRZ9;F6RPV8	Lymphoid-specific helicase	HELLS	tr|A0A087WSW7|A0A087WSW7_HUMAN Isoform of Q9NRZ9, Helicase, lymphoid-specific, isoform CRA_d OS=Homo sapiens OX=9606 GN=HELLS PE=1 SV=1;tr|A0A0B4J1V9|A0A0B4J1V9_HUMAN Isoform of Q9NRZ9, Helicase, lymphoid-specific, isoform CRA_b OS=Homo sapiens OX=9606 GN=	3	biological regulation;biosynthetic process;cell activation;cell division;cell proliferation;cellular component assembly;cellular component organization;cellular metabolic process;cellular nitrogen compound metabolic process;cellular process;chromatin modification;chromatin organization;chromosome organization;developmental process;DNA metabolic process;gene silencing;immune system process;macromo…	cell part;intracellular membrane-bounded organelle;intracellular organelle;nucleus;organelle				11	5	5	5	5	3	4	5	3	4	5	3	4	7	7	7	7	4.6	5.3	81.035	700	700;884;708;740;782;806;822;838;431;315;345	0	3.9321	8.67356	1144900000	471590000	65239000	608050000	36	31802000	13100000	1812200	16890000	260990000	244570000	204530000	7
25	A0A087WT20;Q9NV06;B3KME9;A0A087X1F8;E5RHM4;Q9NV06-2	A0A087WT20;Q9NV06	DDB1- and CUL4-associated factor 13	DCAF13	tr|A0A087WT20|A0A087WT20_HUMAN Isoform of Q9NV06, DDB1- and CUL4-associated factor 13 OS=Homo sapiens OX=9606 GN=DCAF13 PE=1 SV=1;sp|Q9NV06|DCA13_HUMAN DDB1- and CUL4-associated factor 13 OS=Homo sapiens OX=9606 GN=DCAF13 PE=1 SV=2	3	cellular metabolic process;cellular nitrogen compound metabolic process;cellular process;macromolecule metabolic process;macromolecule modification;metabolic process;nitrogen compound metabolic process;nucleobase-containing compound metabolic process;primary metabolic process;protein metabolic process;protein modification by small protein conjugation or removal;protein modification process;RNA me…	cell part;intracellular non-membrane-bounded organelle;intracellular organelle;macromolecular complex;nucleolus;organelle;preribosome;protein complex;ribonucleoprotein complex;ubiquitin ligase complex				6	10	10	10	8	8	10	8	8	10	8	8	10	19.3	19.3	19.3	15.4	15.1	19.3	67.55	597	597;445;221;204;185;96	0	10.069	9.07788	3872800000	1196400000	309420000	2366900000	36	93062000	26756000	8594900	57711000	565050000	443140000	512730000	15
26	A0A087WT21;Q9BXF3-3;Q9BXF3;B7WPH3;A0A0R4J2E1;Q9BXF3-2	A0A087WT21;Q9BXF3-3;Q9BXF3;B7WPH3;A0A0R4J2E1;Q9BXF3-2	Cat eye syndrome critical region protein 2	CECR2	tr|A0A087WT21|A0A087WT21_HUMAN Isoform of Q9BXF3, Chromatin-remodeling regulator CECR2 OS=Homo sapiens OX=9606 GN=CECR2 PE=1 SV=1;sp|Q9BXF3-3|CECR2_HUMAN Isoform of Q9BXF3, Isoform C of Chromatin remodeling regulator CECR2 OS=Homo sapiens OX=9606 GN=CECR2;	3	anatomical structure development;anatomical structure formation involved in morphogenesis;anatomical structure morphogenesis;catabolic process;cellular component organization;cellular metabolic process;cellular nitrogen compound metabolic process;cellular process;chromatin modification;chromatin organization;chromosome organization;cytokinesis;cytoskeleton organization;developmental process;DNA m…	cell part;intracellular membrane-bounded organelle;intracellular organelle;nucleus;organelle				6	7	7	7	7	4	6	7	4	6	7	4	6	5.5	5.5	5.5	5.5	2.5	3.8	159.68	1442	1442;1464;1484;1300;1301;498	0	4.6778	9.39116	5930800000	2697000000	772470000	2461300000	78	72025000	30567000	9903500	31555000	1848500000	858790000	931740000	13
27	Q8N5I9;A0A087WT30;J3KN91	Q8N5I9;A0A087WT30;J3KN91	Uncharacterized protein C12orf45	C12orf45	sp|Q8N5I9|NOPC1_HUMAN NOP protein chaperone 1 OS=Homo sapiens OX=9606 GN=NOPCHAP1 PE=1 SV=2;tr|A0A087WT30|A0A087WT30_HUMAN Isoform of Q8N5I9, NOP protein chaperone 1 OS=Homo sapiens OX=9606 GN=NOPCHAP1 PE=1 SV=2;tr|J3KN91|J3KN91_HUMAN Isoform of Q8N5I9, NO	3						3	5	5	5	5	3	4	5	3	4	5	3	4	29.2	29.2	29.2	29.2	19.5	23.8	20.123	185	185;211;67	0.00014094	3.4666	9.02164	2646300000	1443800000	151290000	1051100000	11	202790000	104570000	6317800	91900000	394910000	367410000	311700000	14
28	Q5VVW5;A0A087WT42;Q9NY64	Q5VVW5;A0A087WT42;Q9NY64	Solute carrier family 2, facilitated glucose transporter member 8	SLC2A8	tr|Q5VVW5|Q5VVW5_HUMAN Isoform of Q9NY64, Solute carrier family 2, facilitated glucose transporter member 8 OS=Homo sapiens OX=9606 GN=SLC2A8 PE=1 SV=1;tr|A0A087WT42|A0A087WT42_HUMAN Isoform of Q9NY64, Solute carrier family 2, (Facilitated glucose transpor	2	biological regulation;carbohydrate metabolic process;carbohydrate transport;cellular process;establishment of localization;hydrogen transport;ion transport;metabolic process;primary metabolic process;response to chemical stimulus;response to endogenous stimulus;response to stimulus;response to stress;signal transduction;transmembrane transport;transport	cell part;cytoplasmic membrane-bounded vesicle;intracellular membrane-bounded organelle;intracellular organelle;membrane;organelle;plasma membrane;vesicle				3	1	1	1	1	1	1	1	1	1	1	1	1	5.6	5.6	5.6	5.6	5.6	5.6	22.991	214	214;314;477	0.0099957	1.165	7.92584	637960000	478490000	84302000	75171000	7	41551000	35167000	6383900	10739000	306880000	206800000	0	4
29	O14628;O14628-6;O14628-5;O14628-7;O14628-4;A0A087WT67;E9PIY8;E9PSE6;E9PIT0;E9PIN4;E9PNM0;E9PLW9;E9PMX5;E9PLF5;C9JG37;E9PPF8;O14628-8;H0YDV1	O14628;O14628-6;O14628-5;O14628-7;O14628-4;A0A087WT67;E9PIY8;E9PSE6;E9PIT0;E9PIN4;E9PNM0;E9PLW9;E9PMX5;E9PLF5;C9JG37;E9PPF8;O14628-8	Zinc finger protein 195	ZNF195	sp|O14628|ZN195_HUMAN Zinc finger protein 195 OS=Homo sapiens OX=9606 GN=ZNF195 PE=1 SV=2;sp|O14628-6|ZN195_HUMAN Isoform of O14628, Isoform 6 of Zinc finger protein 195 OS=Homo sapiens OX=9606 GN=ZNF195;sp|O14628-5|ZN195_HUMAN Isoform of O14628, Isoform 5	3	biological regulation;biosynthetic process;cellular metabolic process;cellular nitrogen compound metabolic process;cellular process;macromolecule metabolic process;metabolic process;nitrogen compound metabolic process;nucleobase-containing compound metabolic process;primary metabolic process;RNA metabolic process	cell part;intracellular;intracellular membrane-bounded organelle;intracellular organelle;nucleus;organelle				18	4	3	3	4	2	4	3	1	3	3	1	3	8.7	7.5	7.5	8.7	2.9	8.7	72.331	629	629;610;606;561;557;633;278;146;217;79;131;80;115;91;119;79;90;52	0.00014209	3.5191	8.57373	976810000	572060000	30018000	374740000	33	22423000	12635000	909620	8877800	153740000	0	169210000	10
30	A0A590UJB1;F5H107;A0A087WTA1;A0A0A0MR20;Q9C0A0;E9PDN6;Q9C0A0-2	A0A590UJB1;F5H107;A0A087WTA1;A0A0A0MR20;Q9C0A0;E9PDN6;Q9C0A0-2	Contactin-associated protein-like 4	CNTNAP4	tr|A0A590UJB1|A0A590UJB1_HUMAN readthrough, CNTNAP4 OS=Homo sapiens OX=9606 PE=3 SV=1;tr|F5H107|F5H107_HUMAN Isoform of Q9C0A0, Contactin-associated protein-like 4 OS=Homo sapiens OX=9606 GN=CNTNAP4 PE=1 SV=2;tr|A0A087WTA1|A0A087WTA1_HUMAN Isoform of Q9C0A	3	biological adhesion;biological regulation;cell adhesion;cellular process	cell part;cell projection;membrane;neuron projection				7	14	14	14	12	9	14	12	9	14	12	9	14	12.3	12.3	12.3	10.7	8.2	12.3	137.99	1245	1245;1260;1260;1308;1308;1311;1235	0	13.161	9.12457	6638700000	1332200000	531230000	4775300000	54	119930000	24670000	9837600	85426000	892170000	1171800000	1473100000	22
31	A0A087WTF0;A2A3K4-2;A2A3K4	A0A087WTF0;A2A3K4-2;A2A3K4	Protein tyrosine phosphatase domain-containing protein 1	PTPDC1	tr|A0A087WTF0|A0A087WTF0_HUMAN Isoform of A2A3K4, Protein tyrosine phosphatase domain-containing protein 1 OS=Homo sapiens OX=9606 GN=PTPDC1 PE=1 SV=1;sp|A2A3K4-2|PTPC1_HUMAN Isoform of A2A3K4, Isoform 2 of Protein tyrosine phosphatase domain-containing pr	3	anatomical structure morphogenesis;biological regulation;cellular component morphogenesis;cellular component organization;cellular process;developmental process;response to stimulus;signal transduction	cell part;nucleoplasm				3	8	8	8	7	4	7	7	4	7	7	4	7	11.1	11.1	11.1	9.7	5.1	9.7	90.258	808	808;806;754	0	6.7063	9.07795	2983000000	1436100000	350360000	1196600000	45	64233000	31055000	7785700	25392000	897350000	642170000	668370000	14
32	A0A087WTF3	A0A087WTF3		ANK3	tr|A0A087WTF3|A0A087WTF3_HUMAN Isoform of Q12955, Ankyrin-3 (Fragment) OS=Homo sapiens OX=9606 GN=ANK3 PE=1 SV=1	2	biological regulation;cellular process;response to stimulus;signal transduction					1	64	1	1	56	51	60	1	1	1	1	1	1	46.9	0.7	0.7	42.7	37	44	179.53	1643	1643	0.0089661	1.2115	8.34005	546060000	218800000	12702000	314560000	94	1442600	487910	135130	819550	264520000	0	254350000	5
33	A0A087WX12;A0A087X032;A0A087WTH3;A0A087X251;A0A087X0T6;Q2M2Z5-5;Q2M2Z5-2;Q2M2Z5-3;Q2M2Z5-4;Q2M2Z5	A0A087WX12;A0A087X032;A0A087WTH3;A0A087X251;A0A087X0T6;Q2M2Z5-5;Q2M2Z5-2;Q2M2Z5-3;Q2M2Z5-4;Q2M2Z5	Centrosomal protein kizuna	KIZ	tr|A0A087WX12|A0A087WX12_HUMAN Isoform of Q2M2Z5, Centrosomal protein kizuna (Fragment) OS=Homo sapiens OX=9606 GN=KIZ PE=1 SV=1;tr|A0A087X032|A0A087X032_HUMAN Isoform of Q2M2Z5, Centrosomal protein kizuna (Fragment) OS=Homo sapiens OX=9606 GN=KIZ PE=1 SV=	2	cellular component organization;cellular process;cytoskeleton organization;organelle organization	cell part;cell projection;centrosome;cytoplasm;intracellular non-membrane-bounded organelle;intracellular organelle;microtubule organizing center;organelle				10	1	1	1	1	0	0	1	0	0	1	0	0	2.4	2.4	2.4	2.4	0	0	49.225	450	450;521;538;624;624;540;570;627;655;673	0.0089696	1.2037	7.27788	18962000	18962000	0	0	26	729310	729310	0	0	0	0	0	1
34	Q5JWB9;A0A087WTT2;Q96A57;Q96A57-2	Q5JWB9;A0A087WTT2;Q96A57;Q96A57-2	Transmembrane protein 230	TMEM230	tr|Q5JWB9|Q5JWB9_HUMAN Isoform of Q96A57, Transmembrane protein 230 (Fragment) OS=Homo sapiens OX=9606 GN=TMEM230 PE=1 SV=1;tr|A0A087WTT2|A0A087WTT2_HUMAN Isoform of Q96A57, Transmembrane protein 230 OS=Homo sapiens OX=9606 GN=TMEM230 PE=1 SV=1;sp|Q96A57|T	3		cell part				4	2	2	2	2	1	2	2	1	2	2	1	2	33.8	33.8	33.8	33.8	14.9	33.8	7.9924	74	74;127;120;183	0.00052043	2.4261	8.52723	1185600000	336690000	80557000	768330000	3	395190000	112230000	26852000	256110000	194010000	0	271750000	6
35	A0A087WTU8;A0A0A0MS16;A0A1B0GTZ7;Q9NZI2-3;Q9NZI2-2;Q9NZI2-4;Q9NZI2;Q9NZI2-5	A0A087WTU8;A0A0A0MS16;A0A1B0GTZ7;Q9NZI2-3;Q9NZI2-2;Q9NZI2-4;Q9NZI2;Q9NZI2-5	Kv channel-interacting protein 1	KCNIP1	tr|A0A087WTU8|A0A087WTU8_HUMAN Isoform of Q9NZI2, Kv channel-interacting protein 1 OS=Homo sapiens OX=9606 GN=KCNIP1 PE=1 SV=1;tr|A0A0A0MS16|A0A0A0MS16_HUMAN Isoform of Q9NZI2, Kv channel-interacting protein 1 OS=Homo sapiens OX=9606 GN=KCNIP1 PE=1 SV=1;tr	2	biological regulation;cellular homeostasis;cellular ion homeostasis;cellular process;homeostatic process	cell body;cell part;cell projection;cytoplasm;macromolecular complex;neuron projection;neuronal cell body;protein complex				8	3	3	2	2	2	3	2	2	3	2	1	2	15.9	15.9	12.1	12.1	11.1	15.9	24.625	207	207;220;232;188;216;225;227;241	0.005124	1.5023	8.0553	358400000	113580000	53731000	191090000	13	27569000	8736900	4133100	14699000	0	199840000	194770000	3
36	A0A804HJW3;A0A804HL70;A0A804HJA5;A0A087WTU9;Q8TCU4-2;Q8TCU4;A0A804HKC0;A0A087WV20;Q8TCU4-3;A0A804HIB7;A0A804HKP4;A0A804HJ69;H7C1D9;A0A494C0F1;A0A494C003	A0A804HJW3;A0A804HL70;A0A804HJA5;A0A087WTU9;Q8TCU4-2;Q8TCU4;A0A804HKC0;A0A087WV20;Q8TCU4-3;A0A804HIB7;A0A804HKP4	Alstrom syndrome protein 1	ALMS1	tr|A0A804HJW3|A0A804HJW3_HUMAN Isoform of Q8TCU4, Centrosome-associated protein ALMS1 (Fragment) OS=Homo sapiens OX=9606 GN=ALMS1 PE=1 SV=1;tr|A0A804HL70|A0A804HL70_HUMAN Isoform of Q8TCU4, Centrosome-associated protein ALMS1 (Fragment) OS=Homo sapiens OX=	3	biological regulation;cell cycle;cellular component organization;cellular process;endosome transport;establishment of localization;mitotic cell cycle;organelle organization;regulation of organelle organization;transport;vesicle-mediated transport	cell part;cell projection;centrosome;cilium;cytoplasm;cytosol;intracellular membrane-bounded organelle;intracellular non-membrane-bounded organelle;intracellular organelle;microtubule organizing center;nucleoplasm;nucleus;organelle				15	14	14	12	13	7	8	13	7	8	11	5	6	4.7	4.7	4.1	4.5	2	2.8	442.12	4005	4005;4041;4065;4126;4122;4168;3852;3859;3860;3135;2858;2190;1023;886;428	0	9.4414	9.24652	4494000000	2457300000	272570000	1764100000	218	17696000	10296000	1104400	6295500	1218000000	1762500000	883270000	29
37	A0A087WVR3;A0A087WTW0;Q96T88;Q96T88-2;A0A087WWG9	A0A087WVR3;A0A087WTW0;Q96T88;Q96T88-2;A0A087WWG9	E3 ubiquitin-protein ligase UHRF1	UHRF1	tr|A0A087WVR3|A0A087WVR3_HUMAN Isoform of Q96T88, RING-type E3 ubiquitin transferase OS=Homo sapiens OX=9606 GN=UHRF1 PE=1 SV=1;tr|A0A087WTW0|A0A087WTW0_HUMAN Isoform of Q96T88, RING-type E3 ubiquitin transferase OS=Homo sapiens OX=9606 GN=UHRF1 PE=1 SV=1;	3	biological regulation;biosynthetic process;cell cycle;cell proliferation;cellular component organization;cellular metabolic process;cellular nitrogen compound metabolic process;cellular process;chromatin modification;chromatin organization;chromosome organization;DNA metabolic process;DNA modification;DNA repair;histone modification;macromolecule metabolic process;macromolecule modification;metab…	cell part;intracellular membrane-bounded organelle;intracellular organelle;nucleus;organelle				5	7	6	6	6	2	6	5	1	5	5	1	5	8.6	7.3	7.3	7.1	2.2	7.6	91.099	806	806;857;793;806;496	0	4.0998	9.27439	4017200000	1881000000	72186000	2064000000	41	97981000	45878000	1760600	50343000	3056300000	0	2747400000	8
38	E5RIM1;A0A087WTZ8;E5RFJ1;E5RHW9;Q96MF7;H0YB96	E5RIM1;A0A087WTZ8;E5RFJ1;E5RHW9;Q96MF7	E3 SUMO-protein ligase NSE2	NSMCE2	tr|E5RIM1|E5RIM1_HUMAN Isoform of Q96MF7, E3 SUMO-protein ligase NSE2 (Fragment) OS=Homo sapiens OX=9606 GN=NSMCE2 PE=1 SV=1;tr|A0A087WTZ8|A0A087WTZ8_HUMAN Isoform of Q96MF7, E3 SUMO-protein ligase NSE2 OS=Homo sapiens OX=9606 GN=NSMCE2 PE=1 SV=1;tr|E5RFJ1	3	aging;biological regulation;cell division;cellular component organization;cellular metabolic process;cellular nitrogen compound metabolic process;cellular process;chromosome organization;developmental process;DNA metabolic process;DNA recombination;DNA repair;homeostatic process;macromolecule metabolic process;macromolecule modification;metabolic process;mitosis;nitrogen compound metabolic proces…	cell part;intracellular membrane-bounded organelle;intracellular organelle;macromolecular complex;nucleoplasm;nucleus;organelle;protein complex				6	3	3	3	2	2	3	2	2	3	2	2	3	22.3	22.3	22.3	14.4	14.4	22.3	15.485	139	139;157;187;193;247;94	0.00026695	2.7648	8.91548	2996100000	2009600000	163340000	823160000	6	499340000	334930000	27223000	137190000	957370000	937090000	905440000	5
39	R4GMM1;A0A087WU07;R4GNA1;Q5TGZ0-2;Q5TGZ0	R4GMM1;A0A087WU07;R4GNA1;Q5TGZ0-2;Q5TGZ0	MICOS complex subunit MIC10	MINOS1-NBL1;MINOS1	tr|R4GMM1|R4GMM1_HUMAN MICOS10-NBL1 readthrough, MICOS10-NBL1 readthrough (Fragment) OS=Homo sapiens OX=9606 GN=MICOS10-NBL1 PE=4 SV=1;tr|A0A087WU07|A0A087WU07_HUMAN Isoform of Q5TGZ0, MICOS complex subunit MIC10 OS=Homo sapiens OX=9606 GN=MICOS10 PE=1 SV=	3		cell part;intracellular membrane-bounded organelle;intracellular organelle;membrane;mitochondrion;organelle		MitoCarta3.0	MIM	5	1	1	1	1	1	1	1	1	1	1	1	1	17.4	17.4	17.4	17.4	17.4	17.4	5.0428	46	46;62;71;24;78	0.0089735	1.2039	8.7803	2219200000	1188800000	427480000	602970000	3	739750000	396260000	142490000	200990000	0	0	0	2
40	A0A087WU31;P51790-4;P51790-5;P51790;E9PE15;P51790-2;H0Y8Z8;A0A2R8Y6C4;D6RIX3;D6RDZ6	A0A087WU31;P51790-4;P51790-5;P51790;E9PE15;P51790-2	Chloride channel protein;H(+)/Cl(-) exchange transporter 3	CLCN3	tr|A0A087WU31|A0A087WU31_HUMAN Isoform of P51790, Chloride channel protein OS=Homo sapiens OX=9606 GN=CLCN3 PE=1 SV=1;sp|P51790-4|CLCN3_HUMAN Isoform of P51790, Isoform 3 of H(+)/Cl(-) exchange transporter 3 OS=Homo sapiens OX=9606 GN=CLCN3;sp|P51790-5|CLC	3	biological regulation;cellular homeostasis;cellular ion homeostasis;cellular process;establishment of localization;homeostatic process;ion transport;regulation of transport;transmembrane transport;transport	cell part;cell surface;cytoplasmic membrane-bounded vesicle;endosome;Golgi apparatus;intracellular membrane-bounded organelle;intracellular organelle;membrane;organelle;plasma membrane;vesicle				10	14	14	10	14	11	14	14	11	14	10	7	10	18.5	18.5	13.1	18.5	14.3	18.5	87.947	791	791;791;801;818;725;866;245;265;138;173	0	15.238	9.48813	8754600000	3077000000	1185100000	4492600000	34	248150000	87012000	33397000	127740000	1696600000	1883100000	1705900000	31
41	A0A087WU53;A0A8I5KY62;A0A8I5KYH1;Q9H0U3;A0A8I5KUC4;A0A8I5QJM4;A0A8I5QKX7;A0A8I5QJJ8;Q9H0U3-2	A0A087WU53;A0A8I5KY62;A0A8I5KYH1;Q9H0U3;A0A8I5KUC4;A0A8I5QJM4;A0A8I5QKX7	Magnesium transporter protein 1	MAGT1	tr|A0A087WU53|A0A087WU53_HUMAN Isoform of Q9H0U3, Magnesium transporter protein 1 OS=Homo sapiens OX=9606 GN=MAGT1 PE=1 SV=1;tr|A0A8I5KY62|A0A8I5KY62_HUMAN Isoform of Q9H0U3, Magnesium transporter protein 1 OS=Homo sapiens OX=9606 GN=MAGT1 PE=1 SV=1;tr|A0A	3	carbohydrate metabolic process;cellular metabolic process;cellular process;establishment of localization;ion transport;macromolecule metabolic process;macromolecule modification;metabolic process;multicellular organismal process;neurological system process;peptidyl-amino acid modification;primary metabolic process;protein glycosylation;protein metabolic process;protein modification process;transm…	cell part;macromolecular complex;membrane;plasma membrane;protein complex				9	9	9	9	9	7	8	9	7	8	9	7	8	24.5	24.5	24.5	24.5	17.7	20.7	41.531	367	367;301;305;335;272;302;312;241;134	0	8.5603	9.64357	10779000000	4401200000	935470000	5442700000	17	541040000	203240000	51455000	286350000	609890000	780960000	679030000	39
42	A0A087WU74;A0A087WX24;A0A087X223;H7BY14;A0A087X1J5;A0A087WYU3;A0A087WYW1;Q96NU1-6;Q96NU1-4;Q96NU1;Q96NU1-5;A0A087WXB3;Q5SV95;H7C3J6;Q96NU1-1;Q96NU1-2	A0A087WU74;A0A087WX24;A0A087X223;H7BY14;A0A087X1J5;A0A087WYU3;A0A087WYW1;Q96NU1-6;Q96NU1-4;Q96NU1;Q96NU1-5;A0A087WXB3	Sterile alpha motif domain-containing protein 11	SAMD11	tr|A0A087WU74|A0A087WU74_HUMAN Isoform of Q96NU1, Sterile alpha motif domain-containing protein 11 OS=Homo sapiens OX=9606 GN=SAMD11 PE=1 SV=1;tr|A0A087WX24|A0A087WX24_HUMAN Isoform of Q96NU1, Sterile alpha motif domain-containing protein 11 OS=Homo sapien	3	biological regulation	cell part;intracellular membrane-bounded organelle;intracellular organelle;nucleus;organelle				16	4	4	4	4	2	2	4	2	2	4	2	2	5.2	5.2	5.2	5.2	2	2.8	90.12	844	844;845;573;589;619;661;682;665;666;681;699;556;109;541;480;529	0.0069858	1.318	8.90554	3416200000	2545200000	66437000	804520000	35	92650000	67766000	1898200	22986000	1194300000	324360000	626220000	13
43	A0A087WU78;Q6T4R5-4;Q6T4R5-3;Q6T4R5-2;Q6T4R5	A0A087WU78;Q6T4R5-4;Q6T4R5-3;Q6T4R5-2;Q6T4R5	Nance-Horan syndrome protein	NHS	tr|A0A087WU78|A0A087WU78_HUMAN Isoform of Q6T4R5, Actin-remodeling regulator NHS OS=Homo sapiens OX=9606 GN=NHS PE=1 SV=1;sp|Q6T4R5-4|NHS_HUMAN Isoform of Q6T4R5, Isoform 4 of Actin remodeling regulator NHS OS=Homo sapiens OX=9606 GN=NHS;sp|Q6T4R5-3|NHS_HU	3	anatomical structure development;cell differentiation;cellular process;developmental process	cell part;cell projection;cytoplasm				5	5	5	5	4	3	4	4	3	4	4	3	4	4.5	4.5	4.5	3.7	2.3	3.5	157.77	1447	1447;1473;1474;1630;1651	0	4.212	8.84689	1722600000	884660000	135070000	702900000	64	24851000	12563000	1971100	10317000	834800000	467300000	525400000	7
44	A0A087WUB9;Q8WYA6;Q8WYA6-4;Q8WYA6-3;Q8WYA6-2;A2A2P1	A0A087WUB9;Q8WYA6;Q8WYA6-4;Q8WYA6-3;Q8WYA6-2	Beta-catenin-like protein 1	CTNNBL1	tr|A0A087WUB9|A0A087WUB9_HUMAN Isoform of Q8WYA6, Beta-catenin-like protein 1 OS=Homo sapiens OX=9606 GN=CTNNBL1 PE=1 SV=1;sp|Q8WYA6|CTBL1_HUMAN Beta-catenin-like protein 1 OS=Homo sapiens OX=9606 GN=CTNNBL1 PE=1 SV=1;sp|Q8WYA6-4|CTBL1_HUMAN Isoform of Q8W	3	biological regulation;cell death;cellular metabolic process;cellular nitrogen compound metabolic process;cellular process;death;immune system process;macromolecule metabolic process;metabolic process;mRNA metabolic process;mRNA processing;nitrogen compound metabolic process;nucleobase-containing compound metabolic process;primary metabolic process;RNA metabolic process;RNA processing;RNA splicing	cell part;cytoplasm;intracellular membrane-bounded organelle;intracellular organelle;macromolecular complex;membrane;nucleoplasm;nucleus;organelle;protein complex;ribonucleoprotein complex;spliceosomal complex	Spliceosome			6	13	13	13	11	6	10	11	6	10	11	6	10	21	21	21	17.8	9.7	14.6	65.702	568	568;563;536;311;376;166	0	13.387	9.57396	8575400000	4226000000	600000000	3749400000	26	300960000	150160000	23077000	127720000	2183900000	1215200000	1730900000	30
45	A0A087WUD3;Q9NRP0;Q9NRP0-2	A0A087WUD3;Q9NRP0;Q9NRP0-2	Oligosaccharyltransferase complex subunit OSTC	OSTC	tr|A0A087WUD3|A0A087WUD3_HUMAN Isoform of Q9NRP0, Oligosaccharyltransferase complex subunit OS=Homo sapiens OX=9606 GN=OSTC PE=1 SV=1;sp|Q9NRP0|OSTC_HUMAN Oligosaccharyltransferase complex subunit OSTC OS=Homo sapiens OX=9606 GN=OSTC PE=1 SV=1;sp|Q9NRP0-2|	3	carbohydrate metabolic process;cellular metabolic process;cellular process;macromolecule metabolic process;macromolecule modification;metabolic process;peptidyl-amino acid modification;primary metabolic process;protein glycosylation;protein metabolic process;protein modification process	cell part;macromolecular complex;protein complex				3	2	2	2	2	2	2	2	2	2	2	2	2	24.1	24.1	24.1	24.1	24.1	24.1	9.369	83	83;149;171	0.0005172	2.4203	9.30075	4696700000	2226100000	471940000	1998700000	2	2348400000	1113000000	235970000	999360000	1489500000	2569400000	1542000000	11
46	A0A087WUH1;Q7Z4K8-5;Q7Z4K8;F5GYK0;Q5VT61;Q7Z4K8-2;Q7Z4K8-4;Q7Z4K8-3	A0A087WUH1;Q7Z4K8-5;Q7Z4K8;F5GYK0;Q5VT61;Q7Z4K8-2;Q7Z4K8-4;Q7Z4K8-3	Tripartite motif-containing protein 46	TRIM46	tr|A0A087WUH1|A0A087WUH1_HUMAN Isoform of Q7Z4K8, Tripartite motif-containing protein 46 OS=Homo sapiens OX=9606 GN=TRIM46 PE=1 SV=1;sp|Q7Z4K8-5|TRI46_HUMAN Isoform of Q7Z4K8, Isoform 5 of Tripartite motif-containing protein 46 OS=Homo sapiens OX=9606 GN=T	3		cell part;intracellular				8	26	26	26	21	20	23	21	20	23	21	20	23	41	41	41	34.5	33.8	36.6	81.824	746	746;736;759;633;644;551;498;524	0	24.955	9.47408	8500400000	2979100000	819480000	4701700000	44	165670000	61625000	13460000	90583000	470000000	605950000	734080000	48
47	A0A087WUI6;Q8WXW3;Q8WXW3-4	A0A087WUI6;Q8WXW3	Progesterone-induced-blocking factor 1	PIBF1	tr|A0A087WUI6|A0A087WUI6_HUMAN Isoform of Q8WXW3, Progesterone-induced-blocking factor 1 OS=Homo sapiens OX=9606 GN=PIBF1 PE=1 SV=1;sp|Q8WXW3|PIBF1_HUMAN Progesterone-induced-blocking factor 1 OS=Homo sapiens OX=9606 GN=PIBF1 PE=1 SV=2	3		cell part;centrosome;intracellular non-membrane-bounded organelle;intracellular organelle;microtubule organizing center;organelle				3	7	7	7	5	5	6	5	5	6	5	5	6	10.5	10.5	10.5	6.9	7.9	9.2	83.137	698	698;757;298	0	6.3159	8.89808	3144700000	2065200000	288710000	790830000	45	64606000	42524000	5361400	16720000	805330000	712050000	378180000	13
48	Q8WY19;A0A087WUI7;O60469-2;O60469	Q8WY19;A0A087WUI7;O60469-2;O60469	Down syndrome cell adhesion molecule	DSCAM	tr|Q8WY19|Q8WY19_HUMAN Isoform of O60469, Cell adhesion molecule DSCAM (Fragment) OS=Homo sapiens OX=9606 GN=DSCAM PE=1 SV=1;tr|A0A087WUI7|A0A087WUI7_HUMAN Isoform of O60469, Cell adhesion molecule DSCAM OS=Homo sapiens OX=9606 GN=DSCAM PE=1 SV=1;sp|O60469	3	anatomical structure development;anatomical structure morphogenesis;behavior;biological adhesion;biological regulation;cell adhesion;cell recognition;cellular component morphogenesis;cellular component organization;cellular process;developmental process;response to stimulus	cell part;cell projection;extracellular region;membrane;neuron projection;plasma membrane;site of polarized growth				4	4	4	4	4	3	4	4	3	4	4	3	4	2.7	2.7	2.7	2.7	2	2.7	192.49	1746	1746;1847;1571;2012	0.00097692	2.0784	8.96991	3105700000	933070000	399020000	1773600000	93	32096000	9365900	4179100	18551000	888120000	2677100000	840660000	8
49	A0A087WUK2;O14979;O14979-3;O14979-2	A0A087WUK2;O14979;O14979-3;O14979-2	Heterogeneous nuclear ribonucleoprotein D-like	HNRNPDL	tr|A0A087WUK2|A0A087WUK2_HUMAN Isoform of O14979, Heterogeneous nuclear ribonucleoprotein D-like OS=Homo sapiens OX=9606 GN=HNRNPDL PE=1 SV=1;sp|O14979|HNRDL_HUMAN Heterogeneous nuclear ribonucleoprotein D-like OS=Homo sapiens OX=9606 GN=HNRNPDL PE=1 SV=3;	4	biological regulation;biosynthetic process;cellular metabolic process;cellular nitrogen compound metabolic process;cellular process;macromolecule metabolic process;metabolic process;nitrogen compound metabolic process;nucleobase-containing compound metabolic process;primary metabolic process;RNA metabolic process;RNA processing	cell part;cytoplasm;extracellular organelle;intracellular membrane-bounded organelle;intracellular organelle;macromolecular complex;nucleoplasm;nucleus;organelle;ribonucleoprotein complex;spliceosomal complex;vesicle				4	16	14	13	15	14	15	13	13	13	12	12	12	42.1	39.4	36.6	39.4	36.4	39.4	40.04	363	363;420;244;301	0	15.736	10.608	94066000000	42896000000	10620000000	40551000000	21	4188700000	1894200000	475700000	1818800000	11392000000	7565100000	10011000000	67
50	A0A087WUK4;P13056-2;P13056-3;P13056	A0A087WUK4;P13056-2;P13056-3;P13056	Nuclear receptor subfamily 2 group C member 1	NR2C1	tr|A0A087WUK4|A0A087WUK4_HUMAN Isoform of P13056, Nuclear receptor subfamily 2 group C member 1 OS=Homo sapiens OX=9606 GN=NR2C1 PE=1 SV=1;sp|P13056-2|NR2C1_HUMAN Isoform of P13056, Isoform 2 of Nuclear receptor subfamily 2 group C member 1 OS=Homo sapiens	2	biological regulation;biosynthetic process;cellular metabolic process;cellular nitrogen compound metabolic process;cellular process;macromolecule metabolic process;metabolic process;nitrogen compound metabolic process;nucleobase-containing compound metabolic process;primary metabolic process;RNA metabolic process;transcription initiation, DNA-dependent	cell part;intracellular membrane-bounded organelle;intracellular organelle;nucleoplasm;nucleus;organelle				4	2	2	2	2	0	1	2	0	1	2	0	1	7.4	7.4	7.4	7.4	0	4.4	47.416	434	434;467;483;603	0.00062783	2.2958	8.26824	383530000	240530000	0	142990000	19	20186000	12660000	0	7526000	0	0	0	2
51	A0A087WUL2	A0A087WUL2		PSMB3	tr|A0A087WUL2|A0A087WUL2_HUMAN Isoform of P49720, Proteasome subunit beta type-3 (Fragment) OS=Homo sapiens OX=9606 GN=PSMB3 PE=1 SV=1	2	macromolecule metabolic process;metabolic process;primary metabolic process;protein metabolic process;proteolysis;proteolysis involved in cellular protein catabolic process	cell part;macromolecular complex;protein complex				1	9	1	1	9	9	9	1	1	1	1	1	1	64.8	7.6	7.6	64.8	64.8	64.8	16.161	145	145	0.0092822	1.1892	8.28937	449230000	194700000	26418000	228120000	9	49915000	21633000	2935400	25346000	0	0	0	4
52	A0A087WUL4;A0A087WX23;Q86TG7-4;A0A087WXK2;Q86TG7	A0A087WUL4;A0A087WX23;Q86TG7-4;A0A087WXK2;Q86TG7	Retrotransposon-derived protein PEG10	PEG10	tr|A0A087WUL4|A0A087WUL4_HUMAN Isoform of Q86TG7, Retrotransposon-derived protein PEG10 OS=Homo sapiens OX=9606 GN=PEG10 PE=1 SV=2;tr|A0A087WX23|A0A087WX23_HUMAN Isoform of Q86TG7, Retrotransposon-derived protein PEG10 OS=Homo sapiens OX=9606 GN=PEG10 PE=1	3	biological regulation;cell death;cell differentiation;cellular process;death;developmental process	cell part;cytoplasm;intracellular membrane-bounded organelle;intracellular organelle;nucleus;organelle				5	15	15	7	15	7	10	15	7	10	7	2	3	30.4	30.4	14.2	30.4	12.1	20.8	83.625	741	741;783;784;707;708	0	16.227	9.48942	7473800000	3086200000	622180000	3765400000	29	139860000	72318000	20207000	47333000	1488400000	1018100000	920970000	39
53	A0A087WUN7;H0YJ40;G3V4X6;G3V2S9;Q9GZT3-2;Q9GZT3;H0YJ07;H0YJI1	A0A087WUN7;H0YJ40;G3V4X6;G3V2S9;Q9GZT3-2;Q9GZT3	SRA stem-loop-interacting RNA-binding protein, mitochondrial	SLIRP	tr|A0A087WUN7|A0A087WUN7_HUMAN Isoform of Q9GZT3, SRA stem-loop-interacting RNA-binding protein, mitochondrial OS=Homo sapiens OX=9606 GN=SLIRP PE=1 SV=1;tr|H0YJ40|H0YJ40_HUMAN Isoform of Q9GZT3, SRA stem-loop-interacting RNA-binding protein, mitochondrial	3	anatomical structure development;anatomical structure morphogenesis;biological regulation;biosynthetic process;cell development;cell motility;cellular component morphogenesis;cellular component movement;cellular component organization;cellular metabolic process;cellular nitrogen compound metabolic process;cellular process;developmental process;locomotion;macromolecule metabolic process;metabolic …	cell part;cytoplasmic membrane-bounded vesicle;intracellular membrane-bounded organelle;intracellular organelle;macromolecular complex;mitochondrion;nucleus;organelle;ribonucleoprotein complex;vesicle		MitoCarta3.0	Matrix	8	8	8	2	8	6	8	8	6	8	2	1	2	75	75	12	75	63	75	10.353	92	92;96;98;124;107;109;56;40	0	7.6026	9.73167	22733000000	5391000000	804600000	16537000000	7	2727800000	533500000	75888000	2118500000	5762900000	2269500000	3795600000	29
54	A0A087WUT6;O60841	A0A087WUT6;O60841	Eukaryotic translation initiation factor 5B	EIF5B	tr|A0A087WUT6|A0A087WUT6_HUMAN Isoform of O60841, Eukaryotic translation initiation factor 5B OS=Homo sapiens OX=9606 GN=EIF5B PE=1 SV=1;sp|O60841|IF2P_HUMAN Eukaryotic translation initiation factor 5B OS=Homo sapiens OX=9606 GN=EIF5B PE=1 SV=4	4	biological regulation;biosynthetic process;cellular metabolic process;cellular process;macromolecule metabolic process;metabolic process;primary metabolic process;protein metabolic process;regulation of translation;translation;translational initiation	cell part;cytoplasm;cytosol	RNA transport			2	37	37	37	33	24	36	33	24	36	33	24	36	32.6	32.6	32.6	29.8	20	32	138.68	1220	1220;1220	0	41.489	10.0748	27602000000	11879000000	3697000000	12026000000	52	399910000	168250000	60441000	171220000	1888400000	1605800000	1536500000	86
55	Q99417;A0A087WV05;A0A0D9SEI7	Q99417;A0A087WV05	C-Myc-binding protein	MYCBP	sp|Q99417|MYCBP_HUMAN c-Myc-binding protein OS=Homo sapiens OX=9606 GN=MYCBP PE=1 SV=3;tr|A0A087WV05|A0A087WV05_HUMAN readthrough, c-Myc-binding protein OS=Homo sapiens OX=9606 PE=3 SV=1	3	biological regulation;biosynthetic process;cellular metabolic process;cellular nitrogen compound metabolic process;cellular process;macromolecule metabolic process;metabolic process;multicellular organismal process;nitrogen compound metabolic process;nucleobase-containing compound metabolic process;primary metabolic process;RNA metabolic process	cell part;centrosome;cytoplasm;intracellular membrane-bounded organelle;intracellular non-membrane-bounded organelle;intracellular organelle;microtubule organizing center;mitochondrion;nucleus;organelle				3	5	5	5	4	3	5	4	3	5	4	3	5	64.1	64.1	64.1	47.6	28.2	64.1	11.967	103	103;110;56	0	5.6371	8.85979	2364900000	1389800000	251040000	724080000	7	237010000	133120000	35863000	68033000	842830000	393660000	436250000	6
56	A0A087WV24;P20711;P20711-3;H7BZF7;A0A087WU57;P20711-4;P20711-2;F8WER1	A0A087WV24;P20711;P20711-3;H7BZF7;A0A087WU57;P20711-4;P20711-2	Aromatic-L-amino-acid decarboxylase	DDC	tr|A0A087WV24|A0A087WV24_HUMAN Isoform of P20711, Aromatic-L-amino-acid decarboxylase OS=Homo sapiens OX=9606 GN=DDC PE=1 SV=1;sp|P20711|DDC_HUMAN Aromatic-L-amino-acid decarboxylase OS=Homo sapiens OX=9606 GN=DDC PE=1 SV=2;sp|P20711-3|DDC_HUMAN Isoform of	4	aging;alcohol metabolic process;amine metabolic process;amine transport;biosynthetic process;cellular amino acid metabolic process;cellular aromatic compound metabolic process;cellular ketone metabolic process;cellular metabolic process;cellular nitrogen compound metabolic process;cellular process;developmental process;establishment of localization;heterocycle metabolic process;metabolic process;…	cell body;cell part;cell projection;cytoplasmic membrane-bounded vesicle;cytosol;extracellular organelle;intracellular membrane-bounded organelle;intracellular organelle;neuron projection;neuronal cell body;organelle;vesicle	Betalain biosynthesis;Histidine metabolism;Indole alkaloid biosynthesis;Isoquinoline alkaloid biosynthesis;Phenylalanine metabolism;Tryptophan metabolism;Tyrosine metabolism			8	14	14	14	14	11	13	14	11	13	14	11	13	33.7	33.7	33.7	33.7	25.1	32.1	49.697	442	442;480;402;361;432;387;338;229	0	16.903	9.89308	23723000000	13569000000	2336400000	7817800000	25	675900000	367590000	71192000	237120000	3815200000	1272400000	1301600000	70
57	A0A087WV25;O95684-2;O95684;O95684-3	A0A087WV25;O95684-2;O95684	FGFR1 oncogene partner	FGFR1OP	tr|A0A087WV25|A0A087WV25_HUMAN Isoform of O95684, Centrosomal protein 43 OS=Homo sapiens OX=9606 GN=CEP43 PE=1 SV=1;sp|O95684-2|CEP43_HUMAN Isoform of O95684, Isoform 2 of Centrosomal protein 43 OS=Homo sapiens OX=9606 GN=CEP43;sp|O95684|CEP43_HUMAN Centro	3	biological regulation;cell cycle;cellular component organization;cellular metabolic process;cellular process;cytoskeleton organization;macromolecule metabolic process;macromolecule modification;metabolic process;mitotic cell cycle;organelle organization;peptidyl-amino acid modification;phosphorus metabolic process;primary metabolic process;protein metabolic process;protein modification process;pr…	cell part;centrosome;cytosol;intracellular membrane-bounded organelle;intracellular non-membrane-bounded organelle;intracellular organelle;microtubule organizing center;nucleus;organelle				4	6	6	6	6	6	6	6	6	6	6	6	6	18.2	18.2	18.2	18.2	18.2	18.2	38.099	351	351;379;399;149	0	6.8392	8.70527	2038800000	1337600000	193930000	507310000	15	135920000	89170000	12929000	33821000	551420000	301510000	327010000	17
58	A0A087WV69;P56645;P56645-2	A0A087WV69;P56645;P56645-2	Period circadian protein homolog 3	PER3	tr|A0A087WV69|A0A087WV69_HUMAN Isoform of P56645, Period circadian protein homolog 3 OS=Homo sapiens OX=9606 GN=PER3 PE=1 SV=1;sp|P56645|PER3_HUMAN Period circadian protein homolog 3 OS=Homo sapiens OX=9606 GN=PER3 PE=1 SV=4;sp|P56645-2|PER3_HUMAN Isoform	3	behavior;biological regulation;biosynthetic process;cellular metabolic process;cellular nitrogen compound metabolic process;cellular process;macromolecule metabolic process;metabolic process;nitrogen compound metabolic process;nucleobase-containing compound metabolic process;primary metabolic process;response to stimulus;rhythmic process;RNA metabolic process	cell part;cytoplasm;intracellular membrane-bounded organelle;intracellular organelle;nucleus;organelle	Circadian rhythm - fly;Circadian rhythm - mammal			3	3	3	3	3	1	3	3	1	3	3	1	3	2.9	2.9	2.9	2.9	0.8	2.9	130.77	1191	1191;1201;1210	0.0056805	1.4504	9.01674	4854500000	3655000000	160150000	1039300000	49	97186000	73272000	3268500	20645000	4114500000	0	342810000	10
59	A0A087WVC2;A0A087WTE8	A0A087WVC2;A0A087WTE8		ANK3	tr|A0A087WVC2|A0A087WVC2_HUMAN Isoform of Q12955, Ankyrin-3 (Fragment) OS=Homo sapiens OX=9606 GN=ANK3 PE=1 SV=1;tr|A0A087WTE8|A0A087WTE8_HUMAN Isoform of Q12955, Ankyrin-3 (Fragment) OS=Homo sapiens OX=9606 GN=ANK3 PE=1 SV=1	1	biological regulation;cellular process;response to stimulus;signal transduction					2	8	1	1	8	6	8	1	1	1	1	1	1	28.3	4.3	4.3	28.3	22	28.3	36.002	322	322;241	0.0089099	1.2078	6.80307	16182000	9078300	749070	6354400	18	898990	504350	41615	353020	0	0	0	1
60	A0A087WVD1;Q96B70	A0A087WVD1;Q96B70	Leukocyte receptor cluster member 9	LENG9	tr|A0A087WVD1|A0A087WVD1_HUMAN Isoform of Q96B70, Leukocyte receptor cluster member 9 OS=Homo sapiens OX=9606 GN=LENG9 PE=1 SV=1;sp|Q96B70|LENG9_HUMAN Leukocyte receptor cluster member 9 OS=Homo sapiens OX=9606 GN=LENG9 PE=2 SV=2	2	biological regulation					2	2	2	2	2	1	1	2	1	1	2	1	1	5.6	5.6	5.6	5.6	2.7	2.9	50.766	478	478;501	0.004668	1.5427	8.34406	683860000	420080000	42951000	220830000	22	31085000	19095000	1952300	10038000	0	0	0	7
61	A0A087WVD7;Q9Y3D8;A0A087WY94;Q9Y3D8-2;D6RDH4	A0A087WVD7;Q9Y3D8;A0A087WY94;Q9Y3D8-2	Adenylate kinase isoenzyme 6	TAF9;AK6	tr|A0A087WVD7|A0A087WVD7_HUMAN Isoform of Q9Y3D8, Adenylate kinase isoenzyme 6 OS=Homo sapiens OX=9606 GN=AK6 PE=1 SV=1;sp|Q9Y3D8|KAD6_HUMAN Adenylate kinase isoenzyme 6 OS=Homo sapiens OX=9606 GN=AK6 PE=1 SV=1;tr|A0A087WY94|A0A087WY94_HUMAN Isoform of Q9Y	3	cellular metabolic process;cellular nitrogen compound metabolic process;cellular process;metabolic process;nitrogen compound metabolic process;nucleobase-containing compound metabolic process;nucleobase-containing small molecule metabolic process;nucleotide metabolic process;phosphorus metabolic process;primary metabolic process;small molecule metabolic process	cell part;membrane;nucleoplasm				5	3	3	3	3	3	3	3	3	3	3	3	3	31.2	31.2	31.2	31.2	31.2	31.2	12.545	109	109;172;47;169;141	0.00013978	3.391	8.84383	3418000000	697960000	149220000	2570800000	7	488280000	99708000	21317000	367260000	751970000	676200000	827560000	6
62	A0A087WVM4;B7ZM99;Q6UB35;H0Y327;Q6UB35-2;Q4VXM0;Q5JYA8;Q5JYA3;Q4VXV2;Q4VXM1	A0A087WVM4;B7ZM99;Q6UB35	Monofunctional C1-tetrahydrofolate synthase, mitochondrial	MTHFD1L	tr|A0A087WVM4|A0A087WVM4_HUMAN Isoform of Q6UB35, formate--tetrahydrofolate ligase OS=Homo sapiens OX=9606 GN=MTHFD1L PE=1 SV=1;tr|B7ZM99|B7ZM99_HUMAN Isoform of Q6UB35, formate--tetrahydrofolate ligase OS=Homo sapiens OX=9606 GN=MTHFD1L PE=1 SV=1;sp|Q6UB3	4	biosynthetic process;cellular aromatic compound metabolic process;cellular ketone metabolic process;cellular metabolic process;cellular nitrogen compound metabolic process;cellular process;cofactor metabolic process;heterocycle metabolic process;metabolic process;nitrogen compound metabolic process;one-carbon metabolic process;organic acid metabolic process;small molecule metabolic process	cell part;intracellular membrane-bounded organelle;intracellular organelle;membrane;mitochondrion;organelle	One carbon pool by folate	MitoCarta3.0	Matrix	10	25	25	25	24	18	24	24	18	24	24	18	24	31.7	31.7	31.7	31.7	23.5	29.5	99.31	913	913;979;978;332;275;92;108;114;96;57	0	26.629	9.82888	15745000000	7385300000	1615800000	6743400000	46	316640000	154220000	33376000	129040000	1501500000	1626400000	2324700000	52
63	A0A087WVQ6;A0A8V8TQK1;A0A8V8TRF0;A0A8V8TR47;A0A8V8TQ14;K7EJJ5;Q00610-2;Q00610;A0A8V8TRE8;A0A8V8TQK3;A0A8V8TQ18;J3KRF5;J3KS13;A0A8V8TQK7;J3QL20	A0A087WVQ6;A0A8V8TQK1;A0A8V8TRF0;A0A8V8TR47;A0A8V8TQ14;K7EJJ5;Q00610-2;Q00610;A0A8V8TRE8;A0A8V8TQK3;A0A8V8TQ18	Clathrin heavy chain;Clathrin heavy chain 1	CLTC	tr|A0A087WVQ6|A0A087WVQ6_HUMAN Isoform of Q00610, Clathrin heavy chain OS=Homo sapiens OX=9606 GN=CLTC PE=1 SV=1;tr|A0A8V8TQK1|A0A8V8TQK1_HUMAN Isoform of Q00610, Clathrin heavy chain 1 OS=Homo sapiens OX=9606 GN=CLTC PE=4 SV=1;tr|A0A8V8TRF0|A0A8V8TRF0_HUM	5	cell differentiation;cellular component organization;cellular membrane organization;cellular metabolic process;cellular process;developmental process;endocytosis;establishment of localization;Golgi vesicle transport;immune system process;ion transport;macromolecule metabolic process;membrane invagination;membrane organization;metabolic process;mitosis;nuclear division;organelle fission;organelle …	cell part;cytoplasm;cytoplasmic membrane-bounded vesicle;cytosol;extracellular organelle;intracellular membrane-bounded organelle;intracellular non-membrane-bounded organelle;intracellular organelle;macromolecular complex;membrane;mitochondrion;organelle;plasma membrane;protein complex;vesicle	Bacterial invasion of epithelial cells;Endocrine and other factor-regulated calcium reabsorption;Endocytosis;Huntington's disease;Lysosome			15	92	92	73	88	69	89	88	69	89	70	52	71	56.5	56.5	46.3	56.2	45.7	55.2	192.06	1679	1679;1651;1676;1679;1680;1682;1639;1675;1617;1579;1516;746;612;157;97	0	102.8	11.2248	437820000000	167800000000	41896000000	228120000000	90	2461300000	913130000	266210000	1281900000	13585000000	13253000000	15360000000	492
64	A0A7I2V659;A0A087WVQ9;P68104;Q5VTE0;A0A7I2V5N4;A0A7I2V3H3;A0A087WV01;Q5JR01;A6PW80;A0A6Q8PFK6	A0A7I2V659;A0A087WVQ9;P68104;Q5VTE0;A0A7I2V5N4;A0A7I2V3H3;A0A087WV01	Elongation factor 1-alpha 1;Putative elongation factor 1-alpha-like 3;Elongation factor 1-alpha	EEF1A1;EEF1A1P5	tr|A0A7I2V659|A0A7I2V659_HUMAN Isoform of P68104, Elongation factor 1-alpha OS=Homo sapiens OX=9606 GN=EEF1A1 PE=1 SV=1;tr|A0A087WVQ9|A0A087WVQ9_HUMAN Isoform of P68104, Elongation factor 1-alpha OS=Homo sapiens OX=9606 GN=EEF1A1 PE=1 SV=2;sp|P68104|EF1A1_	5	biological regulation;biosynthetic process;cellular metabolic process;cellular nitrogen compound metabolic process;cellular process;macromolecule metabolic process;metabolic process;nitrogen compound metabolic process;nucleobase-containing compound metabolic process;primary metabolic process;protein metabolic process;response to chemical stimulus;response to endogenous stimulus;response to stimul…	cell part;cytoplasm;cytoskeleton;cytosol;extracellular organelle;extracellular space;intracellular membrane-bounded organelle;intracellular non-membrane-bounded organelle;intracellular organelle;macromolecular complex;membrane;nucleolus;nucleus;organelle;protein complex;vesicle	RNA transport			10	23	23	13	22	23	22	22	23	22	12	13	12	55.3	55.3	29.8	53.4	55.3	53.4	49.824	459	459;459;462;462;433;376;426;145;106;59	0	27.577	11.6457	1013400000000	477400000000	93749000000	442260000000	21	26881000000	11775000000	2970100000	12135000000	120770000000	146070000000	123890000000	163
65	A0A087WVT1;Q96MX3	A0A087WVT1;Q96MX3	Zinc finger protein 48	ZNF48	tr|A0A087WVT1|A0A087WVT1_HUMAN Isoform of Q96MX3, Zinc finger protein 48 OS=Homo sapiens OX=9606 GN=ZNF48 PE=1 SV=1;sp|Q96MX3|ZNF48_HUMAN Zinc finger protein 48 OS=Homo sapiens OX=9606 GN=ZNF48 PE=1 SV=2	3	biological regulation;biosynthetic process;cellular metabolic process;cellular nitrogen compound metabolic process;cellular process;macromolecule metabolic process;metabolic process;nitrogen compound metabolic process;nucleobase-containing compound metabolic process;primary metabolic process;RNA metabolic process	cell part;intracellular membrane-bounded organelle;intracellular organelle;nucleus;organelle				2	4	4	4	3	3	3	3	3	3	3	3	3	10.7	10.7	10.7	8.7	8.5	7.1	53.987	495	495;618	0	3.7863	8.63354	1018000000	430070000	99049000	488900000	21	25805000	8044000	4518400	13243000	463160000	183700000	309980000	9
66	Q5TI65;A0A087WVZ0;Q9Y5U8	Q5TI65;A0A087WVZ0;Q9Y5U8	Mitochondrial pyruvate carrier 1	BRP44L;MPC1	tr|Q5TI65|Q5TI65_HUMAN Isoform of Q9Y5U8, Mitochondrial pyruvate carrier OS=Homo sapiens OX=9606 GN=MPC1 PE=1 SV=1;tr|A0A087WVZ0|A0A087WVZ0_HUMAN Isoform of Q9Y5U8, Mitochondrial pyruvate carrier OS=Homo sapiens OX=9606 GN=MPC1 PE=1 SV=1;sp|Q9Y5U8|MPC1_HUM	3	cellular ketone metabolic process;cellular metabolic process;cellular process;establishment of localization;ion transport;metabolic process;organic acid metabolic process;organic acid transport;small molecule metabolic process;transport	cell part;intracellular membrane-bounded organelle;intracellular organelle;membrane;mitochondrion;organelle		MitoCarta3.0	MIM	3	2	2	2	1	1	2	1	1	2	1	1	2	13.6	13.6	13.6	12.1	12.1	13.6	7.5399	66	66;109;109	0.0010883	1.9842	9.04383	2853100000	1106200000	105510000	1641400000	3	951040000	368730000	35169000	547140000	0	0	0	2
67	A0A087WVZ5;A0A0G2JQH3	A0A087WVZ5		CYFIP1	tr|A0A087WVZ5|A0A087WVZ5_HUMAN Isoform of Q7L576, Cytoplasmic FMR1-interacting protein 1 OS=Homo sapiens OX=9606 GN=CYFIP1 PE=1 SV=2	3						2	44	4	3	43	33	41	4	2	4	3	2	3	39	3	2.2	38.3	30.2	35.7	144.78	1251	1251;185	0	4.7649	8.71965	1180200000	524380000	50197000	605660000	64	11925000	5774700	784330	5366400	430330000	215500000	404930000	7
68	A0A087WVZ7;Q9UJW7-2;Q9UJW7	A0A087WVZ7;Q9UJW7-2;Q9UJW7	Zinc finger protein 229	ZNF229	tr|A0A087WVZ7|A0A087WVZ7_HUMAN Isoform of Q9UJW7, Zinc finger protein 229 OS=Homo sapiens OX=9606 GN=ZNF229 PE=1 SV=1;sp|Q9UJW7-2|ZN229_HUMAN Isoform of Q9UJW7, Isoform 2 of Zinc finger protein 229 OS=Homo sapiens OX=9606 GN=ZNF229;sp|Q9UJW7|ZN229_HUMAN Zi	3	biological regulation;biosynthetic process;cellular metabolic process;cellular nitrogen compound metabolic process;cellular process;macromolecule metabolic process;metabolic process;nitrogen compound metabolic process;nucleobase-containing compound metabolic process;primary metabolic process;RNA metabolic process	cell part;intracellular;intracellular membrane-bounded organelle;intracellular organelle;nucleus;organelle				3	3	3	2	3	3	1	3	3	1	2	2	1	3.8	3.8	2.6	3.8	3.8	1.3	93.1	819	819;819;825	0.001548	1.8185	8.54526	1612400000	1044200000	217210000	350960000	42	21832000	11834000	1642000	8356200	420100000	455230000	0	8
69	A0A087WW00;C9J9H9;Q9Y2X8;P51668	A0A087WW00;C9J9H9;Q9Y2X8;P51668	Ubiquitin-conjugating enzyme E2 D4;Ubiquitin-conjugating enzyme E2 D1	UBE2D1;UBE2D4	tr|A0A087WW00|A0A087WW00_HUMAN Isoform of P51668, Ubiquitin-conjugating enzyme E2 D1 OS=Homo sapiens OX=9606 GN=UBE2D1 PE=1 SV=1;tr|C9J9H9|C9J9H9_HUMAN Isoform of Q9Y2X8, Ubiquitin-conjugating enzyme E2 D4 OS=Homo sapiens OX=9606 GN=UBE2D4 PE=1 SV=1;sp|Q9Y	3	biological regulation;biosynthetic process;catabolic process;cell cycle;cellular metabolic process;cellular nitrogen compound metabolic process;cellular process;immune system process;macromolecule metabolic process;macromolecule modification;metabolic process;mitotic cell cycle;nitrogen compound metabolic process;nucleobase-containing compound metabolic process;primary metabolic process;protein m…	cell part;cytoplasm;cytosol;macromolecular complex;nucleoplasm;protein complex;ubiquitin ligase complex	Protein processing in endoplasmic reticulum;Ubiquitin mediated proteolysis			4	2	1	1	2	2	2	1	1	1	1	1	1	26.6	10.1	10.1	26.6	26.6	26.6	12.421	109	109;122;147;147	0.0090273	1.2149	8.95275	2088900000	896910000	158780000	1033200000	4	522220000	224230000	39695000	258300000	0	0	0	5
70	A0A087WW06;Q96AY4;B0QYP5;B0QYP4	A0A087WW06;Q96AY4	Tetratricopeptide repeat protein 28	TTC28	tr|A0A087WW06|A0A087WW06_HUMAN Isoform of Q96AY4, Tetratricopeptide repeat protein 28 OS=Homo sapiens OX=9606 GN=TTC28 PE=1 SV=1;sp|Q96AY4|TTC28_HUMAN Tetratricopeptide repeat protein 28 OS=Homo sapiens OX=9606 GN=TTC28 PE=1 SV=4	4	biological regulation;cell division;cellular component organization;cellular process;mitosis;nuclear division;organelle fission;organelle organization;regulation of cell cycle;regulation of mitotic cell cycle	cell part;centrosome;cytoplasm;intracellular non-membrane-bounded organelle;intracellular organelle;microtubule organizing center;midbody;organelle				4	60	60	60	55	36	58	55	36	58	55	36	58	35.1	35.1	35.1	32.7	19.3	33.6	256.86	2354	2354;2481;301;108	0	66.231	10.0223	45712000000	32957000000	2227200000	10528000000	125	322560000	246470000	13916000	62173000	14162000000	9237600000	11346000000	136
71	A0A087WW36;A0A087WYU6;Q9NPH0-2;Q9NPH0;A0A0A0MS36	A0A087WW36;A0A087WYU6;Q9NPH0-2;Q9NPH0;A0A0A0MS36	Lysophosphatidic acid phosphatase type 6	ACP6	tr|A0A087WW36|A0A087WW36_HUMAN Isoform of Q9NPH0, Lysophosphatidic acid phosphatase type 6 (Fragment) OS=Homo sapiens OX=9606 GN=ACP6 PE=1 SV=1;tr|A0A087WYU6|A0A087WYU6_HUMAN Isoform of Q9NPH0, Lysophosphatidic acid phosphatase type 6 (Fragment) OS=Homo sa	3	cellular lipid metabolic process;cellular metabolic process;cellular process;lipid metabolic process;metabolic process;phosphorus metabolic process;primary metabolic process	cell part;cytoplasm;intracellular membrane-bounded organelle;intracellular organelle;mitochondrion;organelle	Riboflavin metabolism	MitoCarta3.0	IMS	5	2	2	2	2	2	2	2	2	2	2	2	2	15.4	15.4	15.4	15.4	15.4	15.4	16.314	143	143;166;271;428;228	0.0098343	1.174	8.5608	1460700000	363750000	52567000	1044300000	7	208670000	51964000	7509600	149190000	313710000	0	815540000	5
72	A0A087WW77;Q15334	A0A087WW77;Q15334	Lethal(2) giant larvae protein homolog 1	LLGL1	tr|A0A087WW77|A0A087WW77_HUMAN Isoform of Q15334, Lethal(2) giant larvae protein homolog 1 OS=Homo sapiens OX=9606 GN=LLGL1 PE=1 SV=1;sp|Q15334|L2GL1_HUMAN Lethal(2) giant larvae protein homolog 1 OS=Homo sapiens OX=9606 GN=LLGL1 PE=1 SV=3	4	anatomical structure morphogenesis;biological regulation;cellular component assembly;cellular component morphogenesis;cellular component organization;cellular process;cytoskeleton organization;developmental process;establishment of localization;establishment or maintenance of cell polarity;exocytosis;Golgi vesicle transport;macromolecular complex assembly;organelle organization;protein complex as…	cell part;cell projection;cytoplasm;cytoskeleton;intracellular non-membrane-bounded organelle;intracellular organelle;membrane;neuron projection;organelle	Tight junction			2	29	29	29	28	24	28	28	24	28	28	24	28	35.7	35.7	35.7	34.9	31.5	34.9	114.43	1056	1056;1064	0	33.01	10.3189	51015000000	20839000000	6354700000	23822000000	40	799200000	299000000	128410000	371780000	8119500000	5431200000	6941300000	111
73	A0A087WW88;Q9UQN3;Q9UQN3-2;C9J0A7	A0A087WW88;Q9UQN3;Q9UQN3-2;C9J0A7	Charged multivesicular body protein 2b	CHMP2B	tr|A0A087WW88|A0A087WW88_HUMAN Isoform of Q9UQN3, Charged multivesicular body protein 2b OS=Homo sapiens OX=9606 GN=CHMP2B PE=1 SV=2;sp|Q9UQN3|CHM2B_HUMAN Charged multivesicular body protein 2b OS=Homo sapiens OX=9606 GN=CHMP2B PE=1 SV=1;sp|Q9UQN3-2|CHM2B_	3	biological regulation;cellular component organization;cellular homeostasis;cellular process;endosome organization;endosome transport;establishment of localization;homeostatic process;membrane organization;multicellular organismal process;neurological system process;nucleus organization;organelle organization;protein transport;regulation of cell cycle;regulation of organelle organization;transport…	cell part;cytoplasm;cytosol;extracellular organelle;intracellular;intracellular membrane-bounded organelle;intracellular organelle;macromolecular complex;membrane;mitochondrion;nucleoplasm;nucleus;organelle;protein complex;vesicle	Endocytosis			4	8	8	8	6	7	7	6	7	7	6	7	7	33.2	33.2	33.2	24.9	29.3	29.3	25.64	229	229;213;172;183	0	7.2012	8.82593	2683900000	669770000	542120000	1472000000	10	259080000	66977000	44900000	147200000	263630000	575320000	578620000	17
74	A0A8V8TMJ5;H7C1B3;A0A8V8TPA6;A0A087WWF6;A0A8V8TPB6;P49005;A0A8V8TPA1;A0A8V8TMJ0;C9JLE1;A0A8V8TN07;A0A8V8TNY7;C9JHC7;C9IZD2;A0A8V8TMK0;A0A8V8TMZ6;A0A8V8TN02	A0A8V8TMJ5;H7C1B3;A0A8V8TPA6;A0A087WWF6;A0A8V8TPB6;P49005;A0A8V8TPA1;A0A8V8TMJ0;C9JLE1;A0A8V8TN07;A0A8V8TNY7;C9JHC7;C9IZD2;A0A8V8TMK0	DNA polymerase delta subunit 2	POLD2	tr|A0A8V8TMJ5|A0A8V8TMJ5_HUMAN Isoform of P49005, DNA polymerase delta subunit 2 OS=Homo sapiens OX=9606 GN=POLD2 PE=4 SV=1;tr|H7C1B3|H7C1B3_HUMAN Isoform of P49005, DNA polymerase delta subunit 2 OS=Homo sapiens OX=9606 GN=POLD2 PE=1 SV=2;tr|A0A8V8TPA6|A0	3	biological regulation;biosynthetic process;cell cycle;cellular component organization;cellular metabolic process;cellular nitrogen compound metabolic process;cellular process;chromosome organization;detection of stimulus;DNA metabolic process;DNA recombination;DNA repair;DNA replication;homeostatic process;macromolecule metabolic process;metabolic process;mitotic cell cycle;nitrogen compound meta…	cell part;DNA polymerase complex;intracellular membrane-bounded organelle;intracellular organelle;macromolecular complex;nucleoplasm;nucleus;organelle;protein complex	Base excision repair;DNA replication;Homologous recombination;Mismatch repair;Nucleotide excision repair;Purine metabolism;Pyrimidine metabolism			16	8	8	8	8	4	6	8	4	6	8	4	6	24.8	24.8	24.8	24.8	10.5	17	48.901	447	447;448;465;504;515;469;420;435;455;290;297;387;148;176;83;86	0	7.4302	8.8676	1685200000	737230000	91370000	856610000	22	65153000	28064000	4153200	32936000	428790000	305440000	506810000	18
75	A0A087WWH3;Q9NZM4-2;Q9NZM4	A0A087WWH3;Q9NZM4-2;Q9NZM4	Glioma tumor suppressor candidate region gene 1 protein	GLTSCR1	tr|A0A087WWH3|A0A087WWH3_HUMAN Isoform of Q9NZM4, BRD4-interacting chromatin-remodeling complex-associated protein OS=Homo sapiens OX=9606 GN=BICRA PE=1 SV=1;sp|Q9NZM4-2|BICRA_HUMAN Isoform of Q9NZM4, Isoform 2 of BRD4-interacting chromatin-remodeling comp	3						3	12	12	12	10	6	11	10	6	11	10	6	11	10.3	10.3	10.3	8.9	5.1	9.4	152.82	1508	1508;1318;1560	0	10.347	9.05419	4277900000	1132900000	480400000	2664600000	45	82144000	21482000	10108000	50555000	801780000	466850000	587190000	20
76	A0A087WWI6;A0A8I5KRG1;P61962;A0A8I5KT41;A0A8I5KQ63;A0A8I5QKQ1;A0A8I5KTU5;P61962-2;A0A8I5KX45;A0A8I5KXF0;A0A8I5KY66	A0A087WWI6;A0A8I5KRG1;P61962;A0A8I5KT41;A0A8I5KQ63;A0A8I5QKQ1;A0A8I5KTU5	DDB1- and CUL4-associated factor 7	DCAF7	tr|A0A087WWI6|A0A087WWI6_HUMAN Isoform of P61962, DDB1- and CUL4-associated factor 7 OS=Homo sapiens OX=9606 GN=DCAF7 PE=1 SV=7;tr|A0A8I5KRG1|A0A8I5KRG1_HUMAN Isoform of P61962, DDB1- and CUL4-associated factor 7 OS=Homo sapiens OX=9606 GN=DCAF7 PE=1 SV=1;	4	cellular metabolic process;cellular process;developmental process;macromolecule metabolic process;macromolecule modification;metabolic process;multicellular organismal development;multicellular organismal process;primary metabolic process;protein metabolic process;protein modification by small protein conjugation or removal;protein modification process	cell part;cytoplasm;macromolecular complex;nucleoplasm;protein complex;ubiquitin ligase complex				11	12	12	12	12	10	12	12	10	12	12	10	12	45.3	45.3	45.3	45.3	37.7	45.3	33.985	300	300;306;342;230;272;179;289;142;65;70;96	0	14.005	9.92439	22655000000	11874000000	2378600000	8402200000	17	1196200000	625500000	129210000	441530000	2097800000	1319100000	1494200000	61
77	A0A087WWK2;Q8NDV1-2;Q8NDV1	A0A087WWK2;Q8NDV1-2;Q8NDV1	Alpha-N-acetylgalactosaminide alpha-2,6-sialyltransferase 3	ST6GALNAC3	tr|A0A087WWK2|A0A087WWK2_HUMAN Isoform of Q8NDV1, Alpha-N-acetylgalactosaminide alpha-2,6-sialyltransferase 3 OS=Homo sapiens OX=9606 GN=ST6GALNAC3 PE=1 SV=1;sp|Q8NDV1-2|SIA7C_HUMAN Isoform of Q8NDV1, Isoform 2 of Alpha-N-acetylgalactosaminide alpha-2,6-si	2	biosynthetic process;carbohydrate metabolic process;cellular lipid metabolic process;cellular metabolic process;cellular process;lipid metabolic process;macromolecule metabolic process;macromolecule modification;metabolic process;oligosaccharide metabolic process;peptidyl-amino acid modification;primary metabolic process;protein glycosylation;protein metabolic process;protein modification process	cell part;Golgi apparatus;intracellular membrane-bounded organelle;intracellular organelle;membrane;organelle	Glycosphingolipid biosynthesis - ganglio series			3	2	2	2	2	2	2	2	2	2	2	2	2	20.1	20.1	20.1	20.1	20.1	20.1	15.855	139	139;210;305	0.0038687	1.6136	7.83832	202350000	81433000	51998000	68916000	10	5314800	589570	2680000	2045200	134720000	188030000	192800000	2
78	A0A087WWP4;Q96T37;A0A499FJY3;Q96T37-4;Q96T37-2;Q96T37-3;A0A494C001	A0A087WWP4;Q96T37;A0A499FJY3;Q96T37-4;Q96T37-2;Q96T37-3;A0A494C001	Putative RNA-binding protein 15	RBM15	tr|A0A087WWP4|A0A087WWP4_HUMAN Isoform of Q96T37, RNA-binding protein 15 OS=Homo sapiens OX=9606 GN=RBM15 PE=1 SV=1;sp|Q96T37|RBM15_HUMAN RNA-binding protein 15 OS=Homo sapiens OX=9606 GN=RBM15 PE=1 SV=2;tr|A0A499FJY3|A0A499FJY3_HUMAN Isoform of Q96T37, RN	3	anatomical structure development;anatomical structure morphogenesis;biological regulation;developmental process;multicellular organismal process;viral reproduction	cell part;membrane;nucleoplasm				7	29	29	29	25	18	27	25	18	27	25	18	27	39.3	39.3	39.3	35.3	24.8	36.4	102.13	933	933;977;925;913;957;969;896	0	27.997	9.65892	26343000000	4559500000	746950000	21036000000	53	221610000	80970000	13333000	127310000	11747000000	13123000000	13058000000	68
79	A0A087WWP8;Q5VWQ0;A0A0C4DH79;Q5VWQ0-4	A0A087WWP8;Q5VWQ0	Round spermatid basic protein 1	RSBN1	tr|A0A087WWP8|A0A087WWP8_HUMAN Isoform of Q5VWQ0, Lysine-specific demethylase 9 OS=Homo sapiens OX=9606 GN=RSBN1 PE=1 SV=1;sp|Q5VWQ0|RSBN1_HUMAN Lysine-specific demethylase 9 OS=Homo sapiens OX=9606 GN=RSBN1 PE=1 SV=2	3		cell part;intracellular membrane-bounded organelle;intracellular organelle;nucleus;organelle				4	16	16	15	15	13	15	15	13	15	14	12	14	26.5	26.5	24.8	26.4	18.4	26.5	84.975	754	754;802;411;459	0	16.653	9.41599	6971600000	2606100000	1142200000	3223300000	33	165800000	64737000	26385000	74674000	649310000	825930000	606310000	31
80	A0A087WWR3;Q7Z5J1-2;Q7Z5J1-5;Q7Z5J1;Q7Z5J1-7;Q7Z5J1-6;J3KTC8;Q7Z5J1-4;Q7Z5J1-3;J3QSE6;J3QS77;Q7Z5J1-8	A0A087WWR3;Q7Z5J1-2;Q7Z5J1-5;Q7Z5J1;Q7Z5J1-7;Q7Z5J1-6;J3KTC8;Q7Z5J1-4;Q7Z5J1-3	Hydroxysteroid 11-beta-dehydrogenase 1-like protein	HSD11B1L	tr|A0A087WWR3|A0A087WWR3_HUMAN Isoform of Q7Z5J1, Hydroxysteroid 11-beta-dehydrogenase 1-like protein OS=Homo sapiens OX=9606 GN=HSD11B1L PE=1 SV=1;sp|Q7Z5J1-2|DHI1L_HUMAN Isoform of Q7Z5J1, Isoform 2 of Hydroxysteroid 11-beta-dehydrogenase 1-like protein	3		extracellular region				12	7	7	7	7	2	6	7	2	6	7	2	6	26.7	26.7	26.7	26.7	7.5	23.1	35.904	333	333;286;199;315;152;205;135;181;234;143;75;87	0	6.2704	9.21545	3747500000	1992100000	113080000	1642300000	17	199570000	108830000	6652000	84080000	879120000	1191600000	1515200000	16
81	A0A087WWT2;Q9NPD7	A0A087WWT2;Q9NPD7	Neuritin	NRN1	tr|A0A087WWT2|A0A087WWT2_HUMAN Isoform of Q9NPD7, Neuritin OS=Homo sapiens OX=9606 GN=NRN1 PE=1 SV=1;sp|Q9NPD7|NRN1_HUMAN Neuritin OS=Homo sapiens OX=9606 GN=NRN1 PE=2 SV=1	2	anatomical structure development;developmental process	cell part;macromolecular complex;membrane;plasma membrane;protein complex;receptor complex;synapse				2	2	2	2	2	2	2	2	2	2	2	2	2	13.7	13.7	13.7	13.7	13.7	13.7	18.106	168	168;142	0.00063719	2.3732	8.34606	852130000	100980000	221850000	529290000	6	142020000	16830000	36976000	88215000	140270000	643000000	636870000	3
82	A0A087WWW8;Q9Y6J0-2;Q9Y6J0;B5MEB3;C9JT60;C9J068	A0A087WWW8;Q9Y6J0-2;Q9Y6J0	Calcineurin-binding protein cabin-1	CABIN1	tr|A0A087WWW8|A0A087WWW8_HUMAN Isoform of Q9Y6J0, Calcineurin-binding protein cabin-1 OS=Homo sapiens OX=9606 GN=CABIN1 PE=1 SV=1;sp|Q9Y6J0-2|CABIN_HUMAN Isoform of Q9Y6J0, Isoform 2 of Calcineurin-binding protein cabin-1 OS=Homo sapiens OX=9606 GN=CABIN1;	3	biological regulation;cellular component assembly;cellular component organization;cellular macromolecular complex assembly;cellular process;chromatin modification;chromatin organization;chromosome organization;macromolecular complex assembly;organelle organization;response to stimulus;signal transduction	cell part;cytoplasm;nucleoplasm				6	17	17	17	15	12	14	15	12	14	15	12	14	9	9	9	8	5.7	7.5	240.76	2170	2170;2141;2220;590;357;361	0	12.332	9.34132	6746600000	2194400000	1624100000	2928100000	111	51417000	16574000	14438000	20405000	1467900000	1419800000	1597500000	38
83	A0A087WWW9;O95999	A0A087WWW9;O95999	B-cell lymphoma/leukemia 10	BCL10	tr|A0A087WWW9|A0A087WWW9_HUMAN Isoform of O95999, B-cell lymphoma/leukemia 10 OS=Homo sapiens OX=9606 GN=BCL10 PE=1 SV=2;sp|O95999|BCL10_HUMAN B-cell lymphoma/leukemia 10 OS=Homo sapiens OX=9606 GN=BCL10 PE=1 SV=1	3	anatomical structure formation involved in morphogenesis;biological regulation;cell death;cellular component assembly;cellular component organization;cellular process;death;developmental process;immune system process;macromolecular complex assembly;macromolecule metabolic process;metabolic process;multi-organism process;primary metabolic process;protein complex assembly;protein metabolic process;…	cell part;cytoplasm;cytosol;intracellular membrane-bounded organelle;intracellular organelle;lysosome;macromolecular complex;membrane;nucleus;organelle;plasma membrane;protein complex;vacuole	B cell receptor signaling pathway;ko05152;T cell receptor signaling pathway			2	4	4	4	4	4	3	4	4	3	4	4	3	13.1	13.1	13.1	13.1	13.1	9.5	25.102	222	222;233	0.00013818	3.2793	9.08001	4360900000	2894900000	263690000	1202300000	10	402350000	275820000	26369000	100160000	773910000	551850000	768920000	11
84	A0A087WWZ6	A0A087WWZ6		PRDM11	tr|A0A087WWZ6|A0A087WWZ6_HUMAN Isoform of Q9NQV5, PR domain-containing protein 11 OS=Homo sapiens OX=9606 GN=PRDM11 PE=1 SV=1	3						1	4	4	3	3	2	4	3	2	4	2	2	3	3.6	3.6	2.5	2.9	1.7	3.6	134.26	1177	1177	0.00014096	3.4667	9.17304	3131400000	1489500000	25669000	1616300000	60	52191000	24825000	427820	26938000	1526700000	1821300000	1174000000	9
85	A0A087WX19;A0A087WX45;Q6IPM2-2;Q6IPM2-3;Q6IPM2-4;Q6IPM2;H7C427	A0A087WX19;A0A087WX45;Q6IPM2-2;Q6IPM2-3;Q6IPM2-4;Q6IPM2	IQ domain-containing protein E	IQCE	tr|A0A087WX19|A0A087WX19_HUMAN Isoform of Q6IPM2, IQ domain-containing protein E OS=Homo sapiens OX=9606 GN=IQCE PE=1 SV=1;tr|A0A087WX45|A0A087WX45_HUMAN Isoform of Q6IPM2, IQ domain-containing protein E OS=Homo sapiens OX=9606 GN=IQCE PE=1 SV=1;sp|Q6IPM2-	2		cell part;cell projection;cilium;intracellular membrane-bounded organelle;intracellular organelle;mitochondrion;organelle				7	3	3	3	2	2	3	2	2	3	2	2	3	5	5	5	3.5	3.1	5	76.531	686	686;702;630;644;679;695;193	0.0013191	1.8791	8.21582	552210000	164370000	25813000	362030000	36	15339000	4565800	717020	10056000	27649000	42808000	304790000	3
86	A0A087WX34;H3BV03;Q68CZ1-2;Q68CZ1;A0A7P0TB06;H3BS47;H3BPF5	A0A087WX34;H3BV03;Q68CZ1-2;Q68CZ1;A0A7P0TB06;H3BS47	Protein fantom	RPGRIP1L	tr|A0A087WX34|A0A087WX34_HUMAN Isoform of Q68CZ1, Protein fantom OS=Homo sapiens OX=9606 GN=RPGRIP1L PE=1 SV=1;tr|H3BV03|H3BV03_HUMAN Isoform of Q68CZ1, Protein fantom OS=Homo sapiens OX=9606 GN=RPGRIP1L PE=1 SV=1;sp|Q68CZ1-2|FTM_HUMAN Isoform of Q68CZ1, I	3	anatomical structure development;anatomical structure formation involved in morphogenesis;anatomical structure morphogenesis;biological regulation;cellular component assembly;cellular component organization;cellular process;developmental process;embryo development;establishment or maintenance of cell polarity;organelle organization	cell part;cell projection;centrosome;cilium;cytoplasm;cytosol;intracellular non-membrane-bounded organelle;intracellular organelle;microtubule organizing center;organelle				7	3	3	3	3	2	2	3	2	2	3	2	2	2.5	2.5	2.5	2.5	1.7	1.7	146.66	1269	1269;1281;1235;1315;1108;1253;354	0.001317	1.8694	8.39796	860460000	366550000	243910000	250010000	62	13878000	5912000	3934000	4032400	406400000	802620000	525550000	7
87	A0A087WX35;Q8N5Z5-2;Q8N5Z5	A0A087WX35;Q8N5Z5-2;Q8N5Z5	BTB/POZ domain-containing protein KCTD17	KCTD17	tr|A0A087WX35|A0A087WX35_HUMAN Isoform of Q8N5Z5, BTB/POZ domain-containing protein KCTD17 OS=Homo sapiens OX=9606 GN=KCTD17 PE=1 SV=2;sp|Q8N5Z5-2|KCD17_HUMAN Isoform of Q8N5Z5, Isoform 2 of BTB/POZ domain-containing protein KCTD17 OS=Homo sapiens OX=9606	3	cellular component assembly;cellular component organization;macromolecular complex assembly;protein complex assembly					3	1	1	1	1	1	1	1	1	1	1	1	1	5.6	5.6	5.6	5.6	5.6	5.6	23.99	213	213;297;321	0.0090306	1.1989	9.01182	2508600000	1027600000	231770000	1249300000	11	228060000	93417000	21070000	113570000	0	0	0	2
88	A0A087WYF1;A0A087WX80;P24043;A0A8I5KQG5	A0A087WYF1;A0A087WX80;P24043	Laminin subunit alpha-2	LAMA2	tr|A0A087WYF1|A0A087WYF1_HUMAN Isoform of P24043, Laminin subunit alpha-2 OS=Homo sapiens OX=9606 GN=LAMA2 PE=1 SV=2;tr|A0A087WX80|A0A087WX80_HUMAN Isoform of P24043, Laminin subunit alpha-2 OS=Homo sapiens OX=9606 GN=LAMA2 PE=1 SV=2;sp|P24043|LAMA2_HUMAN	3	anatomical structure development;biological adhesion;biological regulation;cell adhesion;cellular component organization;cellular process;developmental process;extracellular matrix organization;extracellular structure organization;locomotion;response to chemical stimulus;response to external stimulus;response to stimulus	cell part;cell projection;extracellular organelle;extracellular region;laminin complex;macromolecular complex;membrane;neuron projection;organelle;plasma membrane;protein complex;vesicle	Amoebiasis;ECM-receptor interaction;Focal adhesion;Pathways in cancer;Small cell lung cancer;Toxoplasmosis			4	7	6	6	7	4	5	6	3	4	6	3	4	1.8	1.5	1.5	1.8	0.8	1.2	343.48	3118	3118;3210;3122;477	0.0013133	1.852	9.16613	3202000000	1673500000	62470000	1466000000	164	11260000	6981100	252450	4026400	1457000000	674320000	281780000	11
89	A0A087WX99;P55283-2;P55283;A0A0G2JRA4	A0A087WX99;P55283-2;P55283;A0A0G2JRA4	Cadherin-4	CDH4	tr|A0A087WX99|A0A087WX99_HUMAN Isoform of P55283, Cadherin-4 OS=Homo sapiens OX=9606 GN=CDH4 PE=1 SV=1;sp|P55283-2|CADH4_HUMAN Isoform of P55283, Isoform 2 of Cadherin-4 OS=Homo sapiens OX=9606 GN=CDH4;sp|P55283|CADH4_HUMAN Cadherin-4 OS=Homo sapiens OX=96	3	biological adhesion;biological regulation;cell adhesion;cell junction organization;cellular component assembly;cellular component organization;cellular process;locomotion;response to chemical stimulus;response to external stimulus;response to stimulus	cell part;membrane;plasma membrane	Cell adhesion molecules (CAMs)			4	7	5	5	6	7	7	5	5	5	5	5	5	9.4	7.4	7.4	9.4	9.4	9.4	90.137	822	822;842;916;566	0	4.9089	8.89519	2028600000	785580000	216070000	1026900000	30	54801000	20126000	6121100	28554000	457120000	543450000	457880000	14
90	A0A087WXA3;A6NNA2	A0A087WXA3;A6NNA2	Serine/arginine repetitive matrix protein 3	SRRM3	tr|A0A087WXA3|A0A087WXA3_HUMAN Isoform of A6NNA2, Serine/arginine repetitive matrix protein 3 OS=Homo sapiens OX=9606 GN=SRRM3 PE=1 SV=1;sp|A6NNA2|SRRM3_HUMAN Serine/arginine repetitive matrix protein 3 OS=Homo sapiens OX=9606 GN=SRRM3 PE=2 SV=4	3						2	4	4	4	4	3	2	4	3	2	4	3	2	6.6	6.6	6.6	6.6	5.1	3.2	71.593	653	653;597	0.0079545	1.2469	8.36931	866790000	234050000	189520000	443230000	28	15590000	8128700	4185500	3276100	146030000	290890000	446230000	6
91	O95299;E7ESZ7;A0A087WXC5;A0A7I2V594;A0A7I2V458;A0A7I2V419;A0A7I2V327;A0A7I2V4N8;H7C2X4;H7C1Y7;A0A7I2V5B2;A0A7I2V5U7;A0A7I2YQU0;A0A7I2V2W9;A0A7I2V2X3;O95299-2;A0A7I2V438;A0A7I2V5L0;A0A7I2V3H5;C9J6X0;A0A7I2V2F6;A0A7I2V3D4;A0A7I2V2I6;Q8N1B9;H7C2W5;A0A7I2V2J5	O95299;E7ESZ7;A0A087WXC5;A0A7I2V594;A0A7I2V458;A0A7I2V419;A0A7I2V327;A0A7I2V4N8;H7C2X4;H7C1Y7;A0A7I2V5B2;A0A7I2V5U7;A0A7I2YQU0;A0A7I2V2W9;A0A7I2V2X3;O95299-2;A0A7I2V438;A0A7I2V5L0;A0A7I2V3H5;C9J6X0;A0A7I2V2F6	NADH dehydrogenase [ubiquinone] 1 alpha subcomplex subunit 10, mitochondrial	NDUFA10	sp|O95299|NDUAA_HUMAN NADH dehydrogenase [ubiquinone] 1 alpha subcomplex subunit 10, mitochondrial OS=Homo sapiens OX=9606 GN=NDUFA10 PE=1 SV=1;tr|E7ESZ7|E7ESZ7_HUMAN Isoform of O95299, NADH dehydrogenase [ubiquinone] 1 alpha subcomplex subunit 10, mitocho	4	cellular metabolic process;cellular process;generation of precursor metabolites and energy;metabolic process;response to chemical stimulus;response to drug;response to stimulus;small molecule metabolic process	cell part;macromolecular complex;membrane;NADH dehydrogenase complex;protein complex	Alzheimer's disease;Huntington's disease;Oxidative phosphorylation;Parkinson's disease	MitoCarta3.0	MIM	26	17	17	1	17	16	17	17	16	17	1	1	1	48.2	48.2	3.4	48.2	47.6	48.2	40.75	355	355;390;371;354;339;345;393;388;375;362;361;358;321;335;344;429;317;297;297;244;236;203;202;201;129;98	0	20.365	9.98449	24871000000	9649200000	2478900000	12743000000	20	1032000000	362720000	104690000	564560000	1726100000	1434100000	1582200000	77
92	A0A087WXD1;Q96T83	A0A087WXD1;Q96T83	Sodium/hydrogen exchanger;Sodium/hydrogen exchanger 7	SLC9A7	tr|A0A087WXD1|A0A087WXD1_HUMAN Isoform of Q96T83, Sodium/hydrogen exchanger OS=Homo sapiens OX=9606 GN=SLC9A7 PE=1 SV=1;sp|Q96T83|SL9A7_HUMAN Sodium/hydrogen exchanger 7 OS=Homo sapiens OX=9606 GN=SLC9A7 PE=1 SV=1	2	biological regulation;cellular process;establishment of localization;homeostatic process;ion transport;transmembrane transport;transport	cell part;membrane				2	7	6	6	5	5	6	4	4	5	4	4	5	11.3	9.9	9.9	7.4	7.4	10.1	80.215	726	726;725	0	4.0791	8.14395	405360000	139300000	39720000	226340000	32	6899300	1352700	299940	5246700	142920000	243890000	193730000	4
93	A0A087WYV3;A0A0D9SEW3;A0A087WXF8;Q9NP64-2;Q9NP64-3;Q9NP64;A0A087WXU5	A0A087WYV3;A0A0D9SEW3;A0A087WXF8;Q9NP64-2;Q9NP64-3;Q9NP64;A0A087WXU5	Nucleolar protein of 40 kDa	ZCCHC17	tr|A0A087WYV3|A0A087WYV3_HUMAN Isoform of Q9NP64, Zinc finger CCHC domain-containing protein 17 OS=Homo sapiens OX=9606 GN=ZCCHC17 PE=1 SV=1;tr|A0A0D9SEW3|A0A0D9SEW3_HUMAN Isoform of Q9NP64, Zinc finger CCHC domain-containing protein 17 OS=Homo sapiens OX=	2	biological regulation	cell part;cytoskeleton;intracellular membrane-bounded organelle;intracellular non-membrane-bounded organelle;intracellular organelle;macromolecular complex;nucleolus;nucleus;organelle;ribonucleoprotein complex				7	3	3	3	0	3	3	0	3	3	0	3	3	18.4	18.4	18.4	0	18.4	18.4	20.451	179	179;243;263;217;233;241;146	0.0037559	1.6299	8.32647	424740000	0	223740000	201000000	8	53092000	0	27967000	25125000	0	224430000	205920000	0
94	A0A087WXK4;Q7Z3F1	A0A087WXK4;Q7Z3F1	Integral membrane protein GPR155	GPR155	tr|A0A087WXK4|A0A087WXK4_HUMAN Isoform of Q7Z3F1, Integral membrane protein GPR155 OS=Homo sapiens OX=9606 GN=GPR155 PE=1 SV=1;sp|Q7Z3F1|GP155_HUMAN Integral membrane protein GPR155 OS=Homo sapiens OX=9606 GN=GPR155 PE=2 SV=2	3	biological regulation;cellular process;establishment of localization;multicellular organismal process;neurological system process;response to stimulus;signal transduction;transmembrane transport;transport	cell part;extracellular organelle;organelle;vesicle				2	2	2	2	2	1	2	2	1	2	2	1	2	2	2	2	2	1	2	93.685	842	842;870	0.00085953	2.1339	8.44905	1979900000	181710000	281220000	1517000000	30	65996000	6057000	9374000	50565000	1445400000	0	1776600000	4
95	A0A087WXK5;Q9BZC7-4;Q9BZC7;Q9BZC7-3;Q9BZC7-2;E9PGB2;H0Y8D6;H0Y8C9;H0Y8E3	A0A087WXK5;Q9BZC7-4;Q9BZC7;Q9BZC7-3;Q9BZC7-2	ATP-binding cassette sub-family A member 2	ABCA2	tr|A0A087WXK5|A0A087WXK5_HUMAN Isoform of Q9BZC7, ATP-binding cassette sub-family A member 2 OS=Homo sapiens OX=9606 GN=ABCA2 PE=1 SV=1;sp|Q9BZC7-4|ABCA2_HUMAN Isoform of Q9BZC7, Isoform 4 of ATP-binding cassette sub-family A member 2 OS=Homo sapiens OX=96	3	biological regulation;cellular process;establishment of localization;homeostatic process;lipid metabolic process;metabolic process;primary metabolic process;regulation of transport;response to chemical stimulus;response to drug;response to endogenous stimulus;response to stimulus;transmembrane transport;transport	ATP-binding cassette (ABC) transporter complex;cell part;cytoplasmic membrane-bounded vesicle;endosome;intracellular membrane-bounded organelle;intracellular organelle;lysosome;macromolecular complex;membrane;microtubule organizing center;organelle;protein complex;vacuole;vesicle	ABC transporters;Lysosome			9	19	19	18	18	14	18	18	14	18	17	13	17	8.6	8.6	8.2	7.7	5.9	8.2	273	2466	2466;2466;2435;2436;2090;989;1441;1066;195	0	18.735	9.49831	37450000000	3150000000	481480000	33819000000	108	344010000	28466000	4458100	311090000	12734000000	9593500000	8984700000	45
96	A0A087WXM6;J3QQT2;J3KRX5;A0A0A6YYL6;P18621;P18621-3;J3KRB3;A0A087WWH0;J3QS96;J3QLC8;A0A0A0MRF8;P18621-2;A0A087WY81;J3KSJ0	A0A087WXM6;J3QQT2;J3KRX5;A0A0A6YYL6;P18621;P18621-3;J3KRB3;A0A087WWH0;J3QS96;J3QLC8;A0A0A0MRF8;P18621-2;A0A087WY81	60S ribosomal protein L17	RPL17;RPL17-C18orf32	tr|A0A087WXM6|A0A087WXM6_HUMAN Isoform of P18621, 60S ribosomal protein L17 (Fragment) OS=Homo sapiens OX=9606 GN=RPL17 PE=1 SV=1;tr|J3QQT2|J3QQT2_HUMAN Isoform of P18621, 60S ribosomal protein L17 (Fragment) OS=Homo sapiens OX=9606 GN=RPL17 PE=1 SV=1;tr|J	4	biosynthetic process;catabolic process;cellular component disassembly;cellular component organization;cellular metabolic process;cellular nitrogen compound metabolic process;cellular process;establishment of localization;macromolecule metabolic process;metabolic process;mRNA metabolic process;nitrogen compound metabolic process;nucleobase-containing compound metabolic process;primary metabolic pr…	cell part;cytosol;intracellular membrane-bounded organelle;intracellular organelle;macromolecular complex;nucleus;organelle;ribonucleoprotein complex	Ribosome			14	9	9	9	9	9	9	9	9	9	9	9	9	56.2	56.2	56.2	56.2	56.2	56.2	19.586	169	169;171;174;228;184;228;129;131;138;174;190;146;97;56	0	10.625	10.3011	49328000000	20002000000	3080600000	26245000000	9	3790900000	1569500000	197600000	2023800000	8560700000	7287200000	7719900000	43
97	P50895;A0A087WXM8;K7ENU8	P50895;A0A087WXM8;K7ENU8	Basal cell adhesion molecule	BCAM	sp|P50895|BCAM_HUMAN Basal cell adhesion molecule OS=Homo sapiens OX=9606 GN=BCAM PE=1 SV=2;tr|A0A087WXM8|A0A087WXM8_HUMAN Isoform of P50895, Basal cell adhesion molecule OS=Homo sapiens OX=9606 GN=BCAM PE=1 SV=1;tr|K7ENU8|K7ENU8_HUMAN Isoform of P50895, B	3	biological adhesion;biological regulation;cell adhesion;cellular process;response to stimulus;signal transduction	cell part;extracellular organelle;membrane;organelle;plasma membrane;vesicle				3	10	10	10	9	8	10	9	8	10	9	8	10	22.5	22.5	22.5	19.9	17.8	22.5	67.404	628	628;588;286	0	11.633	9.18994	3890600000	1548600000	449660000	1892400000	30	119960000	49346000	14867000	55747000	576960000	360200000	626430000	21
98	A0A087WXP3;E9PEE8;P18564-2;P18564	A0A087WXP3;E9PEE8;P18564-2;P18564	Integrin beta;Integrin beta-6	ITGB6	tr|A0A087WXP3|A0A087WXP3_HUMAN Isoform of P18564, Integrin beta OS=Homo sapiens OX=9606 GN=ITGB6 PE=1 SV=1;tr|E9PEE8|E9PEE8_HUMAN Isoform of P18564, Integrin beta OS=Homo sapiens OX=9606 GN=ITGB6 PE=1 SV=1;sp|P18564-2|ITB6_HUMAN Isoform of P18564, Isoform	2	biological adhesion;biological regulation;cell adhesion;cellular component organization;cellular process;developmental process;extracellular matrix organization;extracellular structure organization;multicellular organismal development;multicellular organismal process;response to stimulus;response to stress;signal transduction	cell part;extracellular organelle;macromolecular complex;membrane;organelle;plasma membrane;protein complex;receptor complex;vesicle	Arrhythmogenic right ventricular cardiomyopathy (ARVC);Dilated cardiomyopathy;ECM-receptor interaction;Focal adhesion;Hypertrophic cardiomyopathy (HCM);Regulation of actin cytoskeleton			4	1	1	1	0	1	1	0	1	1	0	1	1	1.3	1.3	1.3	0	1.3	1.3	75.849	693	693;746;681;788	0.0088884	1.2061	8.02178	345670000	0	35659000	310020000	34	10167000	0	1048800	9118100	0	0	0	0
99	Q5TBB1;A0A2R8Y459;A0A2R8YGP2;A0A2R8Y6Q6;A0A087WXR7;A0A2R8YCX2;A0A2R8YEB4;A0A2R8YEH2;A0A2R8Y6Y1;A0A2R8YCJ4;A0A087WZJ6;A0A2R8Y761;A0A2R8YEU9;A0A2R8Y883;A0A2R8Y6M7;A0A2R8YCP1;A0A2R8YE60;A0A2R8Y687;A0A2R8Y4S2;A0A2R8YEC1;A0A2R8Y7R8;Q5TBB1-2;A0A2R8Y7Q3	Q5TBB1;A0A2R8Y459;A0A2R8YGP2;A0A2R8Y6Q6;A0A087WXR7;A0A2R8YCX2;A0A2R8YEB4;A0A2R8YEH2;A0A2R8Y6Y1;A0A2R8YCJ4;A0A087WZJ6;A0A2R8Y761;A0A2R8YEU9;A0A2R8Y883;A0A2R8Y6M7;A0A2R8YCP1;A0A2R8YE60;A0A2R8Y687;A0A2R8Y4S2;A0A2R8YEC1;A0A2R8Y7R8;Q5TBB1-2;A0A2R8Y7Q3	Ribonuclease H2 subunit B	RNASEH2B	sp|Q5TBB1|RNH2B_HUMAN Ribonuclease H2 subunit B OS=Homo sapiens OX=9606 GN=RNASEH2B PE=1 SV=1;tr|A0A2R8Y459|A0A2R8Y459_HUMAN Isoform of Q5TBB1, Ribonuclease H2 subunit B (Fragment) OS=Homo sapiens OX=9606 GN=RNASEH2B PE=1 SV=1;tr|A0A2R8YGP2|A0A2R8YGP2_HUMA	2	biological regulation;catabolic process;cellular metabolic process;cellular nitrogen compound metabolic process;cellular process;developmental process;embryo development;macromolecule metabolic process;metabolic process;nitrogen compound metabolic process;nucleobase-containing compound metabolic process;nucleobase-containing small molecule metabolic process;nucleotide metabolic process;primary me…	cell part;intracellular membrane-bounded organelle;intracellular organelle;macromolecular complex;nucleoplasm;nucleus;organelle;protein complex	DNA replication			23	2	2	2	2	1	2	2	1	2	2	1	2	5.8	5.8	5.8	5.8	2.9	5.8	35.138	312	312;164;309;300;282;273;128;324;320;293;289;289;104;266;263;254;243;238;229;227;355;257;268	0.00062798	2.2975	8.22518	435750000	167950000	48207000	219590000	15	29050000	11197000	3213800	14640000	107340000	0	256190000	4
100	A0A087WXU0;A0A804HHW6;Q9NWS8;A0A804HLE1;A0A2R8Y4J4;Q9NWS8-2;A0A804HKF8;A0A804HHY2;A0A2R8Y4P5;A0A2R8YFC3	A0A087WXU0;A0A804HHW6;Q9NWS8;A0A804HLE1;A0A2R8Y4J4;Q9NWS8-2;A0A804HKF8;A0A804HHY2	Required for meiotic nuclear division protein 1 homolog	RMND1	tr|A0A087WXU0|A0A087WXU0_HUMAN Isoform of Q9NWS8, Required for meiotic nuclear division protein 1 homolog OS=Homo sapiens OX=9606 GN=RMND1 PE=1 SV=1;tr|A0A804HHW6|A0A804HHW6_HUMAN Isoform of Q9NWS8, Required for meiotic nuclear division protein 1 homolog O	3	biosynthetic process;cellular metabolic process;cellular process;macromolecule metabolic process;metabolic process;primary metabolic process;protein metabolic process;translation	cell part;intracellular membrane-bounded organelle;intracellular organelle;mitochondrion;organelle		MitoCarta3.0	MIM	10	10	10	10	8	9	9	8	9	9	8	9	9	39.1	39.1	39.1	30.5	34.8	34.8	32.26	279	279;521;449;418;444;238;372;383;324;247	0	10.407	9.60435	10593000000	4021100000	1809800000	4762600000	15	698480000	268070000	120650000	309750000	1991900000	2761400000	2378500000	39
101	A0A087WY55;Q9NP79;Q5TGM0;Q9NP79-2	A0A087WY55;Q9NP79;Q5TGM0;Q9NP79-2	Vacuolar protein sorting-associated protein VTA1 homolog	VTA1	tr|A0A087WY55|A0A087WY55_HUMAN Isoform of Q9NP79, Chromosome 6 open reading frame 55, isoform CRA_b OS=Homo sapiens OX=9606 GN=VTA1 PE=1 SV=1;sp|Q9NP79|VTA1_HUMAN Vacuolar protein sorting-associated protein VTA1 homolog OS=Homo sapiens OX=9606 GN=VTA1 PE=1	4	cellular component organization;cellular process;endosome transport;establishment of localization;membrane organization;protein transport;transport;vesicle-mediated transport;viral reproduction	cell part;cytosol;extracellular organelle;membrane;organelle;vesicle	Endocytosis			4	10	10	10	10	9	9	10	9	9	10	9	9	29.6	29.6	29.6	29.6	21.1	28.6	31.102	280	280;307;249;222	0	12.083	9.94356	26194000000	8781400000	3115200000	14297000000	12	2038700000	658560000	244030000	1136100000	1361300000	2535600000	1646900000	37
102	A0A087WY58;P51956-2;P51956;A0A087X203;F8VTT4;F8VV00	A0A087WY58;P51956-2;P51956;A0A087X203	Serine/threonine-protein kinase Nek3	NEK3	tr|A0A087WY58|A0A087WY58_HUMAN Isoform of P51956, Serine/threonine-protein kinase Nek3 OS=Homo sapiens OX=9606 GN=NEK3 PE=1 SV=1;sp|P51956-2|NEK3_HUMAN Isoform of P51956, Isoform 2 of Serine/threonine-protein kinase Nek3 OS=Homo sapiens OX=9606 GN=NEK3;sp|	3	cell division;cellular component organization;cellular metabolic process;cellular process;macromolecule metabolic process;macromolecule modification;metabolic process;mitosis;nuclear division;organelle fission;organelle organization;phosphorus metabolic process;primary metabolic process;protein metabolic process;protein modification process;protein phosphorylation	cell part;cell projection;cytoplasm;intracellular membrane-bounded organelle;intracellular organelle;neuron projection;nucleus;organelle				6	6	6	6	6	5	6	6	5	6	6	5	6	12.1	12.1	12.1	12.1	10.3	12.1	56.684	497	497;489;506;298;46;58	0	5.4751	9.03583	2845400000	1086000000	395970000	1363400000	25	113820000	43442000	15839000	54535000	720780000	286450000	586770000	18
103	Q6ICJ4;A0A087WY67;P0CG30;P0CG29	Q6ICJ4;A0A087WY67;P0CG30;P0CG29	Glutathione S-transferase theta-2B;Glutathione S-transferase theta-2	Em:AP000351.3;GSTT2;GSTT2B	tr|Q6ICJ4|Q6ICJ4_HUMAN Isoform of P0CG30, glutathione transferase OS=Homo sapiens OX=9606 GN=GSTT2B PE=1 SV=1;tr|A0A087WY67|A0A087WY67_HUMAN Isoform of P0CG29, glutathione transferase OS=Homo sapiens OX=9606 GN=GSTT2 PE=1 SV=1;sp|P0CG30|GSTT2_HUMAN Glutath	3	cellular metabolic process;cellular process;metabolic process;small molecule metabolic process;xenobiotic metabolic process	cell part;cytoplasm;cytosol;extracellular organelle;organelle;vesicle	Drug metabolism - cytochrome P450;Glutathione metabolism;Metabolism of xenobiotics by cytochrome P450			4	4	4	4	4	4	4	4	4	4	4	4	4	21.3	21.3	21.3	21.3	21.3	21.3	25.948	230	230;243;244;244	0	4.5454	8.87206	1993300000	744840000	378720000	869770000	12	135120000	44970000	28762000	61389000	408840000	487310000	518860000	10
104	P29122-7;P29122;P29122-8;P29122-2;A0A087WZR0;A0A7I2YQH5;H0Y3Q0;A0A087WY68;A0A7I2V3M4;H0YKZ4;H7BXT3;H0YMW5;A0A7I2V3T2;P29122-5;P29122-4;P29122-6;A0A0J9YW51	P29122-7;P29122;P29122-8;P29122-2;A0A087WZR0;A0A7I2YQH5;H0Y3Q0;A0A087WY68;A0A7I2V3M4;H0YKZ4;H7BXT3;H0YMW5;A0A7I2V3T2;P29122-5;P29122-4;P29122-6;A0A0J9YW51	Proprotein convertase subtilisin/kexin type 6	PCSK6	sp|P29122-7|PCSK6_HUMAN Isoform of P29122, Isoform PACE4E-I of Proprotein convertase subtilisin/kexin type 6 OS=Homo sapiens OX=9606 GN=PCSK6;sp|P29122|PCSK6_HUMAN Proprotein convertase subtilisin/kexin type 6 OS=Homo sapiens OX=9606 GN=PCSK6 PE=1 SV=1;sp|	3	biological regulation;cellular metabolic process;cellular process;developmental process;establishment of localization;hormone metabolic process;macromolecule metabolic process;metabolic process;multicellular organismal process;primary metabolic process;protein maturation;protein metabolic process;response to stimulus;secretion;signal transduction;transport	cell part;cell surface;endoplasmic reticulum;extracellular matrix;extracellular space;intracellular membrane-bounded organelle;intracellular organelle;membrane;organelle				17	2	2	2	1	1	2	1	1	2	1	1	2	2.4	2.4	2.4	1.3	1.3	2.4	106.67	975	975;969;962;956;962;849;797;975;538;616;664;125;256;623;652;497;308	0.0023669	1.7251	8.37608	617910000	237730000	4157100	376020000	51	11094000	4661300	81511	6351200	0	0	0	4
105	A0A087WY71;Q96CW1-2;Q96CW1;C9JGT8;E9PFW3;C9JTK4;H7C4C3;A0A8I5KWD3;C9JJD3;A0A8I5QJU5;C9JJ47;A0A8I5KT55;A0A8I5KTP2	A0A087WY71;Q96CW1-2;Q96CW1;C9JGT8;E9PFW3;C9JTK4;H7C4C3;A0A8I5KWD3;C9JJD3	AP-2 complex subunit mu	AP2M1	tr|A0A087WY71|A0A087WY71_HUMAN Isoform of Q96CW1, AP-2 complex subunit mu OS=Homo sapiens OX=9606 GN=AP2M1 PE=1 SV=1;sp|Q96CW1-2|AP2M1_HUMAN Isoform of Q96CW1, Isoform 2 of AP-2 complex subunit mu OS=Homo sapiens OX=9606 GN=AP2M1;sp|Q96CW1|AP2M1_HUMAN AP-2	4	biological regulation;cell communication;cell-cell signaling;cellular component organization;cellular membrane organization;cellular process;endocytosis;establishment of localization;immune system process;locomotion;membrane invagination;membrane organization;protein transport;response to chemical stimulus;response to external stimulus;response to stimulus;signal transduction;signaling;transport;…	AP-type membrane coat adaptor complex;cell part;cytosol;extracellular organelle;intracellular membrane-bounded organelle;intracellular organelle;macromolecular complex;membrane;mitochondrion;organelle;plasma membrane;protein complex;vesicle	Endocrine and other factor-regulated calcium reabsorption;Endocytosis;Huntington's disease			13	22	22	1	22	20	22	22	20	22	1	1	1	53	53	1.8	53	49.5	53	49.526	434	434;433;435;437;460;393;432;364;383;182;201;124;80	0	26.464	10.1166	38029000000	13079000000	5662100000	19288000000	26	1094600000	343460000	167920000	583210000	2483900000	4163600000	3591400000	74
106	A0A087WY82;Q9Y624-2;Q9Y624	A0A087WY82;Q9Y624-2;Q9Y624	Junctional adhesion molecule A	F11R	tr|A0A087WY82|A0A087WY82_HUMAN Isoform of Q9Y624, Junctional adhesion molecule A OS=Homo sapiens OX=9606 GN=F11R PE=1 SV=1;sp|Q9Y624-2|JAM1_HUMAN Isoform of Q9Y624, Isoform 2 of Junctional adhesion molecule A OS=Homo sapiens OX=9606 GN=F11R;sp|Q9Y624|JAM1_	3	biological adhesion;biological regulation;cell adhesion;cell junction organization;cell motility;cellular component assembly;cellular component movement;cellular component organization;cellular process;coagulation;cytoskeleton organization;establishment of localization;extracellular matrix organization;extracellular structure organization;immune system process;locomotion;multicellular organismal …	cell part;cytoskeleton;extracellular organelle;intracellular non-membrane-bounded organelle;intracellular organelle;membrane;organelle;plasma membrane;vesicle	Cell adhesion molecules (CAMs);Epithelial cell signaling in Helicobacter pylori infection;Leukocyte transendothelial migration;Tight junction			3	4	4	4	4	3	4	4	3	4	4	3	4	15.8	15.8	15.8	15.8	12.2	15.8	30.197	279	279;250;299	0	4.6974	9.04681	2632600000	1113800000	57078000	1461700000	14	188040000	79557000	4077000	104410000	408640000	1015500000	795370000	10
107	A0A087WZS0;A0A087WYG6;P0DP58;G3V0Z9;P0DP58-2	A0A087WZS0;A0A087WYG6;P0DP58;G3V0Z9;P0DP58-2		LYNX1	tr|A0A087WZS0|A0A087WZS0_HUMAN Isoform of P0DP58, Ly-6/neurotoxin-like protein 1 (Fragment) OS=Homo sapiens OX=9606 GN=LYNX1 PE=1 SV=1;tr|A0A087WYG6|A0A087WYG6_HUMAN Isoform of P0DP58, Ly-6/neurotoxin-like protein 1 (Fragment) OS=Homo sapiens OX=9606 GN=LY	2						5	2	2	2	1	2	2	1	2	2	1	2	2	28	28	28	14.6	28	28	9.1798	82	82;84;116;82;131	0.00051573	2.4131	7.56425	313800000	6643100	36665000	270490000	3	104600000	2214400	12222000	90163000	0	282390000	61589000	2
108	A0A087WYJ0;Q9UGI6-3;Q9UGI6-2;Q9UGI6;A0A0J9YW81;A0A669KBH3;A0A3F2YNY5;Q9H2S1;Q9H2S1-2	A0A087WYJ0;Q9UGI6-3;Q9UGI6-2;Q9UGI6;A0A0J9YW81;A0A669KBH3;A0A3F2YNY5;Q9H2S1	Small conductance calcium-activated potassium channel protein 3;Small conductance calcium-activated potassium channel protein 2	KCNN3;KCNN2	tr|A0A087WYJ0|A0A087WYJ0_HUMAN Isoform of Q9UGI6, Small conductance calcium-activated potassium channel protein 3 OS=Homo sapiens OX=9606 GN=KCNN3 PE=1 SV=1;sp|Q9UGI6-3|KCNN3_HUMAN Isoform of Q9UGI6, Isoform 3 of Small conductance calcium-activated potassi	3	cell communication;cell-cell signaling;cellular process;establishment of localization;ion transport;signaling;transmembrane transport;transport	cell body;cell part;cell projection;cytoplasm;endoplasmic reticulum;filopodium;intracellular membrane-bounded organelle;intracellular organelle;membrane;neuron projection;neuronal cell body;organelle;plasma membrane;synapse	Bile secretion			9	4	4	3	3	4	3	3	4	3	2	3	3	5.8	5.8	4.7	3.9	5.8	4.7	82.808	746	746;418;426;731;595;791;857;579;231	0	4.4831	8.42091	667230000	263580000	79188000	324460000	30	22241000	8786200	2639600	10815000	250130000	148950000	226100000	3
109	A0A087WYL5;Q6UXD5-5;Q6UXD5-6;Q6UXD5-3;Q6UXD5;Q6UXD5-2;Q6UXD5-4;H3BN26;I3L111	A0A087WYL5;Q6UXD5-5;Q6UXD5-6;Q6UXD5-3;Q6UXD5;Q6UXD5-2	Seizure 6-like protein 2	SEZ6L2	tr|A0A087WYL5|A0A087WYL5_HUMAN Isoform of Q6UXD5, Seizure 6-like protein 2 OS=Homo sapiens OX=9606 GN=SEZ6L2 PE=1 SV=1;sp|Q6UXD5-5|SE6L2_HUMAN Isoform of Q6UXD5, Isoform 5 of Seizure 6-like protein 2 OS=Homo sapiens OX=9606 GN=SEZ6L2;sp|Q6UXD5-6|SE6L2_HUMA	3	anatomical structure development;behavior;biological regulation;cellular component organization;developmental maturation;developmental process;multicellular organismal process;response to stimulus	cell body;cell part;endoplasmic reticulum;intracellular membrane-bounded organelle;intracellular organelle;membrane;neuronal cell body;organelle;plasma membrane				9	13	13	13	13	10	12	13	10	12	13	10	12	16.6	16.6	16.6	16.6	13.2	14.5	99.133	923	923;879;809;853;910;840;580;303;80	0	14.394	9.34376	5623900000	2206800000	547860000	2869200000	28	124520000	30216000	14602000	79698000	489120000	468350000	434740000	26
110	G3V4A5;A0A087WYL7;O75586;O75586-2;O75586-3	G3V4A5;A0A087WYL7;O75586;O75586-2	Mediator of RNA polymerase II transcription subunit 6	MED6	tr|G3V4A5|G3V4A5_HUMAN Isoform of O75586, Mediator of RNA polymerase II transcription subunit 6 OS=Homo sapiens OX=9606 GN=MED6 PE=1 SV=1;tr|A0A087WYL7|A0A087WYL7_HUMAN Isoform of O75586, Mediator of RNA polymerase II transcription subunit 6 OS=Homo sapien	3	biological regulation;biosynthetic process;cellular metabolic process;cellular nitrogen compound metabolic process;cellular process;developmental process;macromolecule metabolic process;metabolic process;nitrogen compound metabolic process;nucleobase-containing compound metabolic process;primary metabolic process;RNA metabolic process;transcription initiation, DNA-dependent	cell part;intracellular membrane-bounded organelle;intracellular organelle;macromolecular complex;membrane;nucleoplasm;nucleus;organelle;protein complex				5	4	4	4	4	3	4	4	3	4	4	3	4	16.1	16.1	16.1	16.1	8	16.1	28.723	249	249;257;246;253;181	0.00026893	2.9018	8.84947	1552900000	707090000	74251000	771590000	13	59602000	19227000	2948700	37426000	463260000	214600000	163010000	8
111	A0A087WYR0;P09132;A0A087WWU9;A0A2U3TZN1;P09132-2;D6RBG4;A0A2R8Y4M3	A0A087WYR0;P09132;A0A087WWU9	Signal recognition particle 19 kDa protein	SRP19	tr|A0A087WYR0|A0A087WYR0_HUMAN Isoform of P09132, Signal recognition particle 19 kDa protein OS=Homo sapiens OX=9606 GN=SRP19 PE=1 SV=1;sp|P09132|SRP19_HUMAN Signal recognition particle 19 kDa protein OS=Homo sapiens OX=9606 GN=SRP19 PE=1 SV=3;tr|A0A087WWU	3	biosynthetic process;cellular metabolic process;cellular process;establishment of localization;macromolecule metabolic process;metabolic process;primary metabolic process;protein metabolic process;protein targeting;protein transport;response to chemical stimulus;response to drug;response to stimulus;translation;transport	cell part;cytoplasm;cytosol;intracellular membrane-bounded organelle;intracellular non-membrane-bounded organelle;intracellular organelle;macromolecular complex;mitochondrion;nucleolus;nucleoplasm;nucleus;organelle;ribonucleoprotein complex;signal recognition particle	Protein export			7	7	7	7	6	6	7	6	6	7	6	6	7	59.2	59.2	59.2	58.3	53.3	59.2	13.654	120	120;144;104;101;110;43;77	0	6.5191	9.09269	4359000000	1237900000	716070000	2405100000	6	573250000	190610000	98322000	284320000	1167200000	1994400000	1519000000	14
112	A0A087WYT3;Q15185-4;Q15185;Q15185-3;B4DDC6;Q15185-2	A0A087WYT3;Q15185-4;Q15185;Q15185-3;B4DDC6	Prostaglandin E synthase 3	PTGES3	tr|A0A087WYT3|A0A087WYT3_HUMAN Isoform of Q15185, Prostaglandin E synthase 3 OS=Homo sapiens OX=9606 GN=PTGES3 PE=1 SV=1;sp|Q15185-4|TEBP_HUMAN Isoform of Q15185, Isoform 4 of Prostaglandin E synthase 3 OS=Homo sapiens OX=9606 GN=PTGES3;sp|Q15185|TEBP_HUMA	4	anatomical structure development;biological regulation;biosynthetic process;carbohydrate metabolic process;cell proliferation;cellular component organization;cellular ketone metabolic process;cellular lipid metabolic process;cellular metabolic process;cellular nitrogen compound metabolic process;cellular process;chromosome organization;developmental process;DNA metabolic process;DNA replication;e…	cell part;cytoplasm;cytosol;extracellular organelle;intracellular membrane-bounded organelle;intracellular organelle;macromolecular complex;nucleoplasm;nucleus;organelle;ribonucleoprotein complex;telomerase holoenzyme complex;vesicle				6	7	7	7	7	6	7	7	6	7	7	6	7	40.9	40.9	40.9	40.9	36.6	40.9	19.155	164	164;139;160;130;124;127	0	8.4339	10.1022	32003000000	12653000000	4685400000	14664000000	8	3544900000	1442700000	545530000	1556700000	6434500000	5342000000	4747800000	30
113	A0A087WYV9;A0A087X1F5;A0A087WX56	A0A087WYV9;A0A087X1F5		SYNJ2BP-COX16	tr|A0A087WYV9|A0A087WYV9_HUMAN SYNJ2BP-COX16 readthrough, Cytochrome c oxidase assembly protein COX16 homolog, mitochondrial OS=Homo sapiens OX=9606 GN=SYNJ2BP-COX16 PE=3 SV=1;tr|A0A087X1F5|A0A087X1F5_HUMAN SYNJ2BP-COX16 readthrough, Cytochrome c oxidase a	3	cellular component organization;cellular localization;cellular process;localization;mitochondrion organization;organelle localization;organelle organization	cell part;membrane				3	7	7	1	7	7	6	7	7	6	1	1	0	48.9	48.9	6	48.9	48.9	42.9	20.527	182	182;152;53	0	7.3193	9.43185	6132800000	2703000000	474910000	2954900000	10	479020000	205100000	45592000	228320000	1031500000	642290000	825810000	20
114	A0A087WYZ7;O95754;C9K0A1;B7Z931;F8WCP8;C9JKW7;O95754-2	A0A087WYZ7;O95754;C9K0A1;B7Z931;F8WCP8;C9JKW7;O95754-2	Semaphorin-4F	SEMA4F	tr|A0A087WYZ7|A0A087WYZ7_HUMAN Isoform of O95754, Semaphorin-4F OS=Homo sapiens OX=9606 GN=SEMA4F PE=1 SV=1;sp|O95754|SEM4F_HUMAN Semaphorin-4F OS=Homo sapiens OX=9606 GN=SEMA4F PE=2 SV=2;tr|C9K0A1|C9K0A1_HUMAN Isoform of O95754, Semaphorin-4F (Fragment) O	2	anatomical structure development;biological regulation;cell communication;cell-cell signaling;cellular process;developmental process;locomotion;response to chemical stimulus;response to external stimulus;response to stimulus;signaling	cell part;endoplasmic reticulum;intracellular membrane-bounded organelle;intracellular organelle;membrane;organelle;plasma membrane	Axon guidance			7	4	4	4	3	1	3	3	1	3	3	1	3	7.3	7.3	7.3	5.8	2.2	5.2	79.979	737	737;770;164;127;160;178;615	0	4.4281	8.30882	607790000	203620000	1336000	402840000	33	13049000	4411600	40485	8596800	198640000	0	161350000	4
115	A0A087WZ16;Q0D2I5;Q0D2I5-7;Q0D2I5-4;Q0D2I5-5;Q0D2I5-3;E9PPX7;Q0D2I5-2;Q0D2I5-6	A0A087WZ16;Q0D2I5;Q0D2I5-7;Q0D2I5-4;Q0D2I5-5;Q0D2I5-3	Intermediate filament family orphan 1	IFFO1	tr|A0A087WZ16|A0A087WZ16_HUMAN Isoform of Q0D2I5, Non-homologous end joining factor IFFO1 OS=Homo sapiens OX=9606 GN=IFFO1 PE=1 SV=1;sp|Q0D2I5|IFFO1_HUMAN Non-homologous end joining factor IFFO1 OS=Homo sapiens OX=9606 GN=IFFO1 PE=1 SV=2;sp|Q0D2I5-7|IFFO1_	3		cell part;macromolecular complex;protein complex				9	6	6	5	4	2	5	4	2	5	3	1	4	12.4	12.4	11	8.2	3	9.5	63.352	571	571;559;562;562;563;264;255;199;200	0	3.7136	8.68041	1237400000	479080000	32883000	725460000	27	33910000	8830200	1217900	23862000	281110000	118360000	399820000	7
116	A0A087WZ31;A6NGN6;B1AJZ5;Q9NR34	A0A087WZ31;A6NGN6;B1AJZ5;Q9NR34	alpha-1,2-Mannosidase;Mannosyl-oligosaccharide 1,2-alpha-mannosidase IC	MAN1C1	tr|A0A087WZ31|A0A087WZ31_HUMAN Isoform of Q9NR34, alpha-1,2-Mannosidase OS=Homo sapiens OX=9606 GN=MAN1C1 PE=1 SV=1;tr|A6NGN6|A6NGN6_HUMAN Isoform of Q9NR34, alpha-1,2-Mannosidase OS=Homo sapiens OX=9606 GN=MAN1C1 PE=1 SV=1;tr|B1AJZ5|B1AJZ5_HUMAN Isoform o	2	carbohydrate metabolic process;cellular metabolic process;cellular process;macromolecule metabolic process;macromolecule modification;metabolic process;peptidyl-amino acid modification;primary metabolic process;protein glycosylation;protein metabolic process;protein modification process	cell part;extracellular organelle;membrane;organelle;vesicle	N-Glycan biosynthesis;Protein processing in endoplasmic reticulum;Various types of N-glycan biosynthesis			4	2	2	2	2	1	2	2	1	2	2	1	2	6.9	6.9	6.9	6.9	3.6	6.9	40.743	362	362;401;450;630	0.0040893	1.5703	8.34663	990770000	222140000	27956000	740670000	16	61923000	13884000	1747200	46292000	272180000	0	786130000	3
117	A0A087WZ32;A8K727;Q9HB19;E5RGP3;E5RHB5;A0A087X038	A0A087WZ32;A8K727;Q9HB19;E5RGP3;E5RHB5;A0A087X038	Pleckstrin homology domain-containing family A member 2	PLEKHA2	tr|A0A087WZ32|A0A087WZ32_HUMAN Isoform of Q9HB19, Pleckstrin homology domain-containing family A member 2 OS=Homo sapiens OX=9606 GN=PLEKHA2 PE=1 SV=1;tr|A8K727|A8K727_HUMAN Isoform of Q9HB19, Pleckstrin homology domain-containing family A member 2 OS=Homo	2	biological regulation	cell part;cytoplasm;intracellular membrane-bounded organelle;intracellular organelle;macromolecular complex;membrane;nucleus;organelle;plasma membrane;protein complex				6	2	2	2	2	0	1	2	0	1	2	0	1	5.9	5.9	5.9	5.9	0	2.9	41.21	375	375;425;425;115;249;376	0.0023635	1.7066	8.18174	307680000	177800000	0	129880000	21	14651000	8466700	0	6184600	0	0	0	2
118	A0A087WZ40;Q14244-5;Q14244-3;Q14244-6;Q14244;Q14244-7;Q14244-2;Q14244-4	A0A087WZ40;Q14244-5;Q14244-3;Q14244-6;Q14244;Q14244-7;Q14244-2;Q14244-4	Ensconsin	MAP7	tr|A0A087WZ40|A0A087WZ40_HUMAN Isoform of Q14244, Ensconsin OS=Homo sapiens OX=9606 GN=MAP7 PE=1 SV=1;sp|Q14244-5|MAP7_HUMAN Isoform of Q14244, Isoform 5 of Ensconsin OS=Homo sapiens OX=9606 GN=MAP7;sp|Q14244-3|MAP7_HUMAN Isoform of Q14244, Isoform 3 of En	3	anatomical structure development;anatomical structure morphogenesis;biological regulation;cell development;cell differentiation;cell morphogenesis;cell proliferation;cellular component morphogenesis;cellular component organization;cellular lipid metabolic process;cellular localization;cellular membrane organization;cellular metabolic process;cellular process;cytoskeleton organization;developmenta…	cell part;cytoplasm;cytoskeleton;intracellular non-membrane-bounded organelle;intracellular organelle;macromolecular complex;membrane;organelle;plasma membrane;protein complex				8	7	7	7	4	4	7	4	4	7	4	4	7	10.4	10.4	10.4	6.4	6.4	10.4	87.817	779	779;603;655;734;749;771;712;734	0	3.728	8.83127	1974800000	678070000	293110000	1003600000	30	39695000	18285000	5877300	15533000	216090000	893740000	422670000	8
119	A0A087WZ62;Q9H6U8;Q9H6U8-3;H0YCW6;Q9H6U8-2;Q9H6U8-4;A0A087WVC0;A0A087WZY8;A0A087WTZ3;A0A087WV58;H0YEX8;A0A087WX16	A0A087WZ62;Q9H6U8;Q9H6U8-3;H0YCW6;Q9H6U8-2;Q9H6U8-4	Alpha-1,2-mannosyltransferase ALG9	ALG9	tr|A0A087WZ62|A0A087WZ62_HUMAN readthrough, Mannosyltransferase OS=Homo sapiens OX=9606 PE=3 SV=1;sp|Q9H6U8|ALG9_HUMAN Alpha-1,2-mannosyltransferase ALG9 OS=Homo sapiens OX=9606 GN=ALG9 PE=1 SV=2;sp|Q9H6U8-3|ALG9_HUMAN Isoform of Q9H6U8, Isoform 3 of Alpha	3	biosynthetic process;carbohydrate metabolic process;cellular metabolic process;cellular process;macromolecule metabolic process;macromolecule modification;metabolic process;oligosaccharide metabolic process;peptidyl-amino acid modification;primary metabolic process;protein glycosylation;protein metabolic process;protein modification process	cell part;endoplasmic reticulum;intracellular membrane-bounded organelle;intracellular organelle;membrane;organelle	N-Glycan biosynthesis;Various types of N-glycan biosynthesis			12	11	11	11	11	6	10	11	6	10	11	6	10	14.8	14.8	14.8	14.8	8.8	14	95.921	844	844;611;618;207;440;447;168;198;134;144;35;102	0	11.616	9.26423	4204300000	2121300000	245530000	1837500000	32	84303000	40136000	7025700	37141000	480160000	368920000	432070000	29
120	A0A087X2C2;A0A087WZ97;Q5T7M9;A0A087WZK6;Q5T7M9-2	A0A087X2C2;A0A087WZ97;Q5T7M9;A0A087WZK6	Protein FAM69A	FAM69A	tr|A0A087X2C2|A0A087X2C2_HUMAN Isoform of Q5T7M9, Divergent protein kinase domain 1A OS=Homo sapiens OX=9606 GN=DIPK1A PE=1 SV=1;tr|A0A087WZ97|A0A087WZ97_HUMAN Isoform of Q5T7M9, Divergent protein kinase domain 1A OS=Homo sapiens OX=9606 GN=DIPK1A PE=1 SV=	3		cell part;membrane				5	7	7	7	4	5	5	4	5	5	4	5	5	18.3	18.3	18.3	11	11	15.7	43.532	383	383;403;428;369;162	0	5.8315	8.41632	895370000	260810000	129770000	504790000	21	34745000	10492000	4637700	19616000	103330000	282500000	194630000	5
121	A0A087WZA4;Q8N344;Q7Z3K6-4;Q7Z3K6-3;Q7Z3K6;Q7Z3K6-2	A0A087WZA4;Q8N344;Q7Z3K6-4;Q7Z3K6-3;Q7Z3K6;Q7Z3K6-2	Mesoderm induction early response protein 2;Mesoderm induction early response protein 3	MIER2;MIER3	tr|A0A087WZA4|A0A087WZA4_HUMAN Isoform of Q8N344, Mesoderm induction early response protein 2 (Fragment) OS=Homo sapiens OX=9606 GN=MIER2 PE=1 SV=2;sp|Q8N344|MIER2_HUMAN Mesoderm induction early response protein 2 OS=Homo sapiens OX=9606 GN=MIER2 PE=1 SV=2	3	biological regulation;biosynthetic process;cellular metabolic process;cellular nitrogen compound metabolic process;cellular process;macromolecule metabolic process;metabolic process;nitrogen compound metabolic process;nucleobase-containing compound metabolic process;primary metabolic process;RNA metabolic process	cell part;intracellular membrane-bounded organelle;intracellular organelle;nucleus;organelle				6	2	2	2	2	0	2	2	0	2	2	0	2	8.6	8.6	8.6	8.6	0	8.6	22.245	210	210;545;487;549;550;555	0.0055749	1.4771	8.78272	1325300000	395360000	0	929930000	6	220880000	65894000	0	154990000	718710000	0	546410000	4
122	A0A087WZE9	A0A087WZE9		HMGN3	tr|A0A087WZE9|A0A087WZE9_HUMAN Isoform of Q15651, High mobility group nucleosome-binding domain-containing protein 3 OS=Homo sapiens OX=9606 GN=HMGN3 PE=1 SV=1	3	biological regulation;regulation of transport	cell part;intracellular membrane-bounded organelle;intracellular organelle;nucleus;organelle				1	3	3	1	3	2	3	3	2	3	1	1	1	23.1	23.1	6.9	23.1	13.8	23.1	13.956	130	130	0.00026774	2.8198	8.96472	2247200000	921980000	184540000	1140700000	7	321030000	131710000	26363000	162960000	750340000	412170000	317440000	9
123	A0A3B3IPE9;A0A087WZG4;Q6ZSZ5-1;A0A804CAZ4;Q6ZSZ5-2;Q6ZSZ5-6;Q6ZSZ5-5;Q6ZSZ5;A0A590UK10;M0QZS0	A0A3B3IPE9;A0A087WZG4;Q6ZSZ5-1;A0A804CAZ4;Q6ZSZ5-2;Q6ZSZ5-6;Q6ZSZ5-5;Q6ZSZ5;A0A590UK10;M0QZS0	Rho guanine nucleotide exchange factor 18	ARHGEF18	tr|A0A3B3IPE9|A0A3B3IPE9_HUMAN Isoform of Q6ZSZ5, Rho guanine nucleotide exchange factor 18 OS=Homo sapiens OX=9606 GN=ARHGEF18 PE=1 SV=2;tr|A0A087WZG4|A0A087WZG4_HUMAN Isoform of Q6ZSZ5, Rho guanine nucleotide exchange factor 18 OS=Homo sapiens OX=9606 GN	3	biological regulation;cellular component organization;cellular process;cytoskeleton organization;organelle organization;response to stimulus;signal transduction	apical part of cell;cell part;cytoplasm;cytosol;extracellular organelle;organelle;vesicle				10	17	17	17	14	10	15	14	10	15	14	10	15	21.4	21.4	21.4	18.6	11.2	17	125.44	1119	1119;1173;1173;1014;1015;1345;1361;1361;1089;812	0	16.642	9.56846	10730000000	3702200000	2882100000	4145700000	52	194850000	68907000	55410000	70531000	4864600000	3731000000	4395500000	35
124	A0A087WZM8;Q8TBM7-2;Q8TBM7-3;Q8TBM7	A0A087WZM8;Q8TBM7-2;Q8TBM7-3;Q8TBM7	Transmembrane protein 254	TMEM254	tr|A0A087WZM8|A0A087WZM8_HUMAN Isoform of Q8TBM7, Transmembrane protein 254 OS=Homo sapiens OX=9606 GN=TMEM254 PE=1 SV=1;sp|Q8TBM7-2|TM254_HUMAN Isoform of Q8TBM7, Isoform 2 of Transmembrane protein 254 OS=Homo sapiens OX=9606 GN=TMEM254;sp|Q8TBM7-3|TM254_	3		cell part				4	1	1	1	1	1	1	1	1	1	1	1	1	10.9	10.9	10.9	10.9	10.9	10.9	11.139	101	101;84;103;123	0.0089696	1.2144	8.60085	1370300000	398890000	153700000	817710000	5	274060000	79779000	30739000	163540000	0	0	0	7
125	A0A087WZN1;O43837;A0A087X2E5;O43837-2;O43837-3;A0A0D9SG66	A0A087WZN1;O43837;A0A087X2E5;O43837-2	Isocitrate dehydrogenase [NAD] subunit, mitochondrial;Isocitrate dehydrogenase [NAD] subunit beta, mitochondrial	IDH3B	tr|A0A087WZN1|A0A087WZN1_HUMAN Isoform of O43837, Isocitrate dehydrogenase [NAD] subunit, mitochondrial OS=Homo sapiens OX=9606 GN=IDH3B PE=1 SV=1;sp|O43837|IDH3B_HUMAN Isocitrate dehydrogenase [NAD] subunit beta, mitochondrial OS=Homo sapiens OX=9606 GN=I	4	catabolic process;cellular ketone metabolic process;cellular metabolic process;cellular nitrogen compound metabolic process;cellular process;cofactor metabolic process;heterocycle metabolic process;metabolic process;nitrogen compound metabolic process;nucleobase-containing compound metabolic process;nucleobase-containing small molecule metabolic process;nucleotide metabolic process;organic acid m…	cell part;intracellular membrane-bounded organelle;intracellular organelle;mitochondrion;nucleus;organelle	Citrate cycle (TCA cycle)	MitoCarta3.0	Matrix	6	16	16	16	15	13	16	15	13	16	15	13	16	39.5	39.5	39.5	39.3	39	39.5	42.41	387	387;385;376;383;233;145	0	16.894	9.80329	18810000000	6357500000	2757700000	9694600000	21	812500000	269860000	125960000	416690000	1594500000	2665300000	2213900000	57
126	A0A087WZU5;O43657	A0A087WZU5;O43657	Tetraspanin-6	TSPAN6	tr|A0A087WZU5|A0A087WZU5_HUMAN Isoform of O43657, Tetraspanin-6 OS=Homo sapiens OX=9606 GN=TSPAN6 PE=1 SV=1;sp|O43657|TSN6_HUMAN Tetraspanin-6 OS=Homo sapiens OX=9606 GN=TSPAN6 PE=1 SV=1	2	biological regulation;cellular process;response to stimulus;signal transduction	cell part;extracellular organelle;organelle;vesicle				2	1	1	1	1	1	0	1	1	0	1	1	0	6.6	6.6	6.6	6.6	6.6	0	15.609	137	137;245	0.0089934	1.1946	8.14916	286590000	168950000	117640000	0	7	40941000	24135000	16806000	0	0	0	0	1
127	A0A087WZX2;O95139;O95139-2	A0A087WZX2;O95139	NADH dehydrogenase [ubiquinone] 1 beta subcomplex subunit 6	NDUFB6	tr|A0A087WZX2|A0A087WZX2_HUMAN Isoform of O95139, NADH dehydrogenase [ubiquinone] 1 beta subcomplex subunit 6 OS=Homo sapiens OX=9606 GN=NDUFB6 PE=1 SV=1;sp|O95139|NDUB6_HUMAN NADH dehydrogenase [ubiquinone] 1 beta subcomplex subunit 6 OS=Homo sapiens OX=9	3	cellular metabolic process;cellular process;generation of precursor metabolites and energy;metabolic process;small molecule metabolic process	cell part;intracellular membrane-bounded organelle;intracellular organelle;macromolecular complex;membrane;mitochondrion;NADH dehydrogenase complex;nucleoplasm;organelle;protein complex	Alzheimer's disease;Huntington's disease;Oxidative phosphorylation;Parkinson's disease	MitoCarta3.0	MIM	3	3	3	3	3	2	3	3	2	3	3	2	3	28.9	28.9	28.9	28.9	26.8	28.9	11.716	97	97;128;113	0.00039293	2.4575	9.13229	3083500000	1360600000	366800000	1356100000	6	350670000	123050000	59563000	168050000	894130000	352260000	758840000	10
128	J3KPF9;A0A087X011;E9PES4;Q9Y496;H7C2F6;C9J9X2;Q5JRK0;H0Y718;Q6ZMV9-3;Q6ZMV9	J3KPF9;A0A087X011;E9PES4;Q9Y496	Kinesin-like protein;Kinesin-like protein KIF3A	KIF3A	tr|J3KPF9|J3KPF9_HUMAN Isoform of Q9Y496, Kinesin-like protein OS=Homo sapiens OX=9606 GN=KIF3A PE=1 SV=1;tr|A0A087X011|A0A087X011_HUMAN Isoform of Q9Y496, Kinesin-like protein OS=Homo sapiens OX=9606 GN=KIF3A PE=1 SV=1;tr|E9PES4|E9PES4_HUMAN Isoform of Q9	4	anatomical structure development;anatomical structure formation involved in morphogenesis;anatomical structure morphogenesis;biological regulation;cell differentiation;cellular component assembly;cellular component morphogenesis;cellular component movement;cellular component organization;cellular localization;cellular process;coagulation;cytoskeleton-dependent intracellular transport;developmenta…	cell part;cell projection;centrosome;cilium;cytoplasmic membrane-bounded vesicle;cytoskeleton;cytosol;extracellular organelle;intracellular membrane-bounded organelle;intracellular non-membrane-bounded organelle;intracellular organelle;intraflagellar transport particle;macromolecular complex;microtubule organizing center;neuron projection;organelle;protein complex;vesicle				10	31	31	29	29	24	27	29	24	27	27	22	25	46	46	42.6	43.2	35.5	40.9	80.354	702	702;725;726;699;185;169;161;689;797;814	0	34.358	9.7549	17679000000	5687200000	3399200000	8593100000	37	412520000	125350000	87761000	199410000	1214700000	1316400000	1501400000	64
129	A0A0U1RRH1;A0A0X1KG73;A0A087X080;Q15413-2;Q15413;Q15413-3;A0A1B0GTT7;A0A1B0GUB0;A0A1B0GVS2;A0A0U1RR54	A0A0U1RRH1;A0A0X1KG73;A0A087X080;Q15413-2;Q15413;Q15413-3	Ryanodine receptor 3	RYR3	tr|A0A0U1RRH1|A0A0U1RRH1_HUMAN Isoform of Q15413, Ryanodine receptor 3 OS=Homo sapiens OX=9606 GN=RYR3 PE=1 SV=1;tr|A0A0X1KG73|A0A0X1KG73_HUMAN Isoform of Q15413, Ryanodine receptor 3 OS=Homo sapiens OX=9606 GN=RYR3 PE=1 SV=1;tr|A0A087X080|A0A087X080_HUMAN	3	biological regulation;cellular component assembly;cellular component organization;cellular homeostasis;cellular ion homeostasis;cellular process;establishment of localization;homeostatic process;ion transport;macromolecular complex assembly;multicellular organismal process;muscle contraction;protein complex assembly;response to chemical stimulus;response to stimulus;transmembrane transport;transp…	cell part;macromolecular complex;membrane;protein complex	Alzheimer's disease;Calcium signaling pathway;Salivary secretion			10	4	4	4	2	1	4	2	1	4	2	1	4	0.8	0.8	0.8	0.4	0.2	0.8	550.82	4859	4859;4869;4873;4865;4870;3859;284;454;468;615	0.0016659	1.8083	8.66169	2531900000	2021900000	51192000	458870000	241	5198000	4695300	212410	290270	1692500000	0	161060000	3
130	A0A087X091	A0A087X091		WDR13	tr|A0A087X091|A0A087X091_HUMAN Isoform of Q9H1Z4, WD repeat-containing protein 13 (Fragment) OS=Homo sapiens OX=9606 GN=WDR13 PE=1 SV=1	2						1	10	2	2	9	8	10	2	2	2	2	2	2	58.8	11.8	11.8	53.5	52.4	58.8	20.602	187	187	0.00063227	2.3331	7.63814	253780000	179290000	31025000	43465000	12	21148000	14941000	2585400	3622100	136420000	105900000	116210000	2
131	A0A087X2J6;H7C3C7;A0A7P0T8U4;A0A087X0B7;A0A7P0Z4P6;Q5SQN1-2;Q5SQN1;A0A7P0T9T2;A0A7P0T899;H0Y627;Q5SQN1-3;Q5SQN1-4;U3KPT7;A0A7P0TBK4	A0A087X2J6;H7C3C7;A0A7P0T8U4;A0A087X0B7;A0A7P0Z4P6;Q5SQN1-2;Q5SQN1;A0A7P0T9T2;A0A7P0T899;H0Y627;Q5SQN1-3;Q5SQN1-4;U3KPT7	Synaptosomal-associated protein 47	SNAP47	tr|A0A087X2J6|A0A087X2J6_HUMAN Isoform of Q5SQN1, Synaptosomal-associated protein 47 OS=Homo sapiens OX=9606 GN=SNAP47 PE=1 SV=2;tr|H7C3C7|H7C3C7_HUMAN Isoform of Q5SQN1, Synaptosomal-associated protein 47 OS=Homo sapiens OX=9606 GN=SNAP47 PE=1 SV=2;tr|A0A	3	biological regulation;cellular component assembly;cellular component organization;cellular macromolecular complex assembly;cellular membrane organization;cellular process;macromolecular complex assembly;membrane fusion;membrane organization;organelle fusion;organelle organization;protein complex assembly;vesicle organization	cell body;cell part;cell projection;endomembrane system;macromolecular complex;membrane;neuron projection;neuronal cell body;plasma membrane;protein complex	SNARE interactions in vesicular transport			14	8	8	8	8	4	5	8	4	5	8	4	5	22.5	22.5	22.5	22.5	13.4	16.5	44.564	395	395;401;406;419;523;446;464;343;352;259;204;222;222;150	0	7.7057	8.84041	2143700000	1272400000	178750000	692480000	20	67216000	31882000	7716600	27617000	445860000	526110000	551120000	17
132	A0A087X0H5;P10912-4;P10912	A0A087X0H5;P10912-4;P10912	Growth hormone receptor;Growth hormone-binding protein	GHR	tr|A0A087X0H5|A0A087X0H5_HUMAN Isoform of P10912, Growth hormone receptor OS=Homo sapiens OX=9606 GN=GHR PE=1 SV=1;sp|P10912-4|GHR_HUMAN Isoform of P10912, Isoform 4 of Growth hormone receptor OS=Homo sapiens OX=9606 GN=GHR;sp|P10912|GHR_HUMAN Growth hormo	2	amine metabolic process;anatomical structure development;biological regulation;cellular amide metabolic process;cellular amino acid metabolic process;cellular component organization;cellular ketone metabolic process;cellular lipid metabolic process;cellular membrane organization;cellular metabolic process;cellular nitrogen compound metabolic process;cellular process;developmental process;endocyto…	cell body;cell part;cell surface;extracellular region;extracellular space;intracellular membrane-bounded organelle;intracellular organelle;macromolecular complex;membrane;mitochondrion;neuronal cell body;nucleus;organelle;plasma membrane;protein complex;receptor complex	Cytokine-cytokine receptor interaction;Jak-STAT signaling pathway;Neuroactive ligand-receptor interaction			3	1	1	1	1	0	0	1	0	0	1	0	0	2.3	2.3	2.3	2.3	0	0	72.243	645	645;616;638	0.0096463	1.1781	7.32031	20908000	20908000	0	0	21	995600	995600	0	0	0	0	0	1
133	A0A087X0H9;Q5T8P6-3;Q5T8P6-4;Q5T8P6-5	A0A087X0H9;Q5T8P6-3;Q5T8P6-4;Q5T8P6-5	RNA-binding protein 26	RBM26	tr|A0A087X0H9|A0A087X0H9_HUMAN Isoform of Q5T8P6, RNA-binding protein 26 OS=Homo sapiens OX=9606 GN=RBM26 PE=1 SV=1;sp|Q5T8P6-3|RBM26_HUMAN Isoform of Q5T8P6, Isoform 3 of RNA-binding protein 26 OS=Homo sapiens OX=9606 GN=RBM26;sp|Q5T8P6-4|RBM26_HUMAN Isof	3	biological regulation;cellular metabolic process;cellular nitrogen compound metabolic process;cellular process;macromolecule metabolic process;metabolic process;mRNA metabolic process;mRNA processing;nitrogen compound metabolic process;nucleobase-containing compound metabolic process;primary metabolic process;RNA metabolic process;RNA processing					4	26	1	1	23	23	23	1	1	1	1	1	1	28.7	1.2	1.2	26	26.6	25.6	113.79	1009	1009;980;558;534	0.0089455	1.2139	8.41971	598560000	262850000	56790000	278920000	34	17605000	7731000	1670300	8203500	0	0	0	2
134	A0A087X0K4;Q7Z408-4	A0A087X0K4;Q7Z408-4	CUB and sushi domain-containing protein 2	CSMD2	tr|A0A087X0K4|A0A087X0K4_HUMAN Isoform of Q7Z408, CUB and sushi domain-containing protein 2 OS=Homo sapiens OX=9606 GN=CSMD2 PE=1 SV=1;sp|Q7Z408-4|CSMD2_HUMAN Isoform of Q7Z408, Isoform 4 of CUB and sushi domain-containing protein 2 OS=Homo sapiens OX=9606	2		cell part;membrane;plasma membrane				2	9	8	1	3	1	9	3	1	8	1	1	1	3.8	3.5	0.4	1.1	0.4	3.8	391.3	3591	3591;3631	0	6.5351	8.05979	586630000	114760000	7188100	464690000	123	3820300	755460	58439	3006400	75073000	0	194790000	5
135	A0A087X0L7;J3KNA0;Q15070;Q15070-2;E7EVY0;Q15070-3;C9JC63	A0A087X0L7;J3KNA0;Q15070;Q15070-2;E7EVY0;Q15070-3;C9JC63	Mitochondrial inner membrane protein OXA1L	OXA1L	tr|A0A087X0L7|A0A087X0L7_HUMAN Isoform of Q15070, Mitochondrial inner membrane protein OXA1L OS=Homo sapiens OX=9606 GN=OXA1L PE=1 SV=1;tr|J3KNA0|J3KNA0_HUMAN Isoform of Q15070, Mitochondrial inner membrane protein OXA1L OS=Homo sapiens OX=9606 GN=OXA1L PE	3	biological regulation;cellular component assembly;cellular component organization;cellular localization;cellular macromolecular complex assembly;cellular metabolic process;cellular process;cellular respiration;generation of precursor metabolites and energy;localization;macromolecular complex assembly;metabolic process;protein complex assembly;protein complex biogenesis	cell part;intracellular membrane-bounded organelle;intracellular organelle;macromolecular complex;membrane;mitochondrion;organelle;protein complex	Bacterial secretion system;Protein export	MitoCarta3.0	MIM	7	10	10	10	9	7	8	9	7	8	9	7	8	21.1	21.1	21.1	18.9	15.9	20.7	48.519	435	435;495;435;419;408;263;112	0	7.4419	9.24025	6283600000	2839500000	1738800000	1705300000	15	96726000	28759000	19725000	48242000	2923800000	3015800000	2870800000	16
136	A0A8Q3WKX9;A0A087X0M4;Q9BWU0;A0A8Q3WLG9;A0A087WWF4;A0A8Q3WKX1;A0A8Q3WKX3;H7C256	A0A8Q3WKX9;A0A087X0M4;Q9BWU0;A0A8Q3WLG9;A0A087WWF4;A0A8Q3WKX1;A0A8Q3WKX3	Kanadaptin	SLC4A1AP	tr|A0A8Q3WKX9|A0A8Q3WKX9_HUMAN Isoform of Q9BWU0, Kanadaptin OS=Homo sapiens OX=9606 GN=SLC4A1AP PE=1 SV=1;tr|A0A087X0M4|A0A087X0M4_HUMAN Isoform of Q9BWU0, Kanadaptin OS=Homo sapiens OX=9606 GN=SLC4A1AP PE=1 SV=1;sp|Q9BWU0|NADAP_HUMAN Kanadaptin OS=Homo s	3		cell part;cytoplasm;intracellular membrane-bounded organelle;intracellular organelle;membrane;nucleoplasm;nucleus;organelle;plasma membrane				8	16	16	16	12	12	14	12	12	14	12	12	14	27.3	27.3	27.3	20.7	19.2	22.5	81.904	733	733;742;796;689;566;397;508;157	0	16.73	9.15097	3990700000	1415700000	793720000	1781300000	41	84330000	33699000	14298000	36333000	1503900000	1366500000	1260800000	23
137	B7Z2K3;A0A087X216;A0A087X0M7;Q8NE31-2;Q8NE31-5;Q8NE31-4;Q8NE31;Q8NE31-3	B7Z2K3;A0A087X216;A0A087X0M7;Q8NE31-2;Q8NE31-5;Q8NE31-4;Q8NE31;Q8NE31-3	Protein FAM13C	FAM13C	tr|B7Z2K3|B7Z2K3_HUMAN Isoform of Q8NE31, Protein FAM13C OS=Homo sapiens OX=9606 GN=FAM13C PE=1 SV=1;tr|A0A087X216|A0A087X216_HUMAN Isoform of Q8NE31, Family with sequence similarity 13, member C1, isoform CRA_g OS=Homo sapiens OX=9606 GN=FAM13C PE=1 SV=1;	2						8	3	3	1	1	2	2	1	2	2	0	1	0	6.3	6.3	1.9	1.6	3.5	4.4	64.376	573	573;605;606;458;501;502;585;487	0.00013731	3.2186	8.01284	330560000	55230000	103000000	172330000	22	8887100	2510400	4682000	1694700	0	0	0	2
138	A0A087X0N3;Q96MY1;Q96MY1-2;Q5W149;Q5JYC0;H0Y778	A0A087X0N3;Q96MY1;Q96MY1-2	Nucleolar protein 4-like	NOL4L	tr|A0A087X0N3|A0A087X0N3_HUMAN Isoform of Q96MY1, Nucleolar protein 4-like OS=Homo sapiens OX=9606 GN=NOL4L PE=1 SV=1;sp|Q96MY1|NOL4L_HUMAN Nucleolar protein 4-like OS=Homo sapiens OX=9606 GN=NOL4L PE=1 SV=2;sp|Q96MY1-2|NOL4L_HUMAN Isoform of Q96MY1, Isofo	3		cell part;cytoplasm;nucleoplasm				6	14	14	12	14	12	14	14	12	14	12	10	12	27.6	27.6	25.1	27.6	21.5	27.6	74.224	680	680;436;398;249;155;76	0	15.63	9.61413	9821800000	4112700000	706710000	5002500000	28	349940000	146280000	25240000	178410000	1524800000	1079100000	1442400000	38
139	O15550;F5H5V6;A0A087X0R0;A0A6Q8PHB6;F8W8R6;A0A804HJA2;A0A6Q8PFK0;F5H6S1;A0A6Q8PG32;A0A6Q8PGN0;A0A6Q8PG92;A0A6Q8PFD0;A0A6Q8PHJ0;H0Y6I7;A0A804HLJ3;A0A087X248;A0A804HKG5;A0A804HI49;H0Y6V5;A0A087WUN6;A0A6Q8PGG6	O15550;F5H5V6;A0A087X0R0;A0A6Q8PHB6;F8W8R6;A0A804HJA2;A0A6Q8PFK0;F5H6S1;A0A6Q8PG32;A0A6Q8PGN0;A0A6Q8PG92;A0A6Q8PFD0;A0A6Q8PHJ0;H0Y6I7;A0A804HLJ3	Lysine-specific demethylase 6A	KDM6A	sp|O15550|KDM6A_HUMAN Lysine-specific demethylase 6A OS=Homo sapiens OX=9606 GN=KDM6A PE=1 SV=2;tr|F5H5V6|F5H5V6_HUMAN Isoform of O15550, Lysine-specific demethylase 6A OS=Homo sapiens OX=9606 GN=KDM6A PE=1 SV=3;tr|A0A087X0R0|A0A087X0R0_HUMAN Isoform of O1	3	anatomical structure formation involved in morphogenesis;anatomical structure morphogenesis;biological regulation;cell differentiation;cellular component organization;cellular metabolic process;cellular process;chromatin modification;chromatin organization;chromosome organization;developmental process;embryo development;growth;histone modification;macromolecule metabolic process;macromolecule mod…	cell part;histone methyltransferase complex;intracellular membrane-bounded organelle;intracellular organelle;macromolecular complex;nucleoplasm;nucleus;organelle;protein complex				21	13	13	7	13	8	10	13	8	10	7	4	6	12	12	6.6	12	7.4	9.2	154.17	1401	1401;1322;1453;1427;1408;1374;1367;1356;1355;1336;1293;1256;1129;999;842;1264;1130;700;161;224;151	0	11.5	9.24606	4199700000	1762200000	207800000	2229700000	63	66661000	27971000	3298400	35392000	1014500000	450410000	778110000	27
140	A0A087X0R6;Q9UMY4;Q9UMY4-1;Q9UMY4-3	A0A087X0R6;Q9UMY4;Q9UMY4-1;Q9UMY4-3	Sorting nexin-12	SNX12	tr|A0A087X0R6|A0A087X0R6_HUMAN Isoform of Q9UMY4, Sorting nexin-12 OS=Homo sapiens OX=9606 GN=SNX12 PE=1 SV=1;sp|Q9UMY4|SNX12_HUMAN Sorting nexin-12 OS=Homo sapiens OX=9606 GN=SNX12 PE=1 SV=4;sp|Q9UMY4-1|SNX12_HUMAN Isoform of Q9UMY4, Isoform 1 of Sorting	4	biological regulation;cellular component organization;cellular membrane organization;cellular process;endocytosis;establishment of localization;membrane invagination;membrane organization;organelle organization;protein transport;regulation of transport;transport;vesicle organization;vesicle-mediated transport	cell part;endosome;extracellular organelle;intracellular membrane-bounded organelle;intracellular organelle;organelle;vesicle				4	9	9	8	8	7	9	8	7	9	7	6	8	40.1	40.1	40.1	35.5	32	40.1	19.825	172	172;162;172;158	0	9.5651	9.84739	20270000000	7037100000	2073300000	11159000000	11	1410100000	468040000	145180000	796840000	3309900000	3612200000	3595100000	35
141	A0A087X0U3;A0A7P0TAG7;P43003-2;P43003;A0A087WT87;A0A7P0T9P1;E7EUS7;E7EUV6;A0A7P0TB50;A0A7P0T8Q1;A0A7P0T8P5;A0A7P0Z4R4;A0A7P0T9A4	A0A087X0U3;A0A7P0TAG7;P43003-2;P43003;A0A087WT87	Amino acid transporter;Excitatory amino acid transporter 1	SLC1A3	tr|A0A087X0U3|A0A087X0U3_HUMAN Isoform of P43003, Amino acid transporter OS=Homo sapiens OX=9606 GN=SLC1A3 PE=1 SV=1;tr|A0A7P0TAG7|A0A7P0TAG7_HUMAN Isoform of P43003, Amino acid transporter OS=Homo sapiens OX=9606 GN=SLC1A3 PE=1 SV=1;sp|P43003-2|EAA1_HUMAN	3	amine metabolic process;amine transport;amino acid transport;anatomical structure development;anatomical structure morphogenesis;behavior;biological regulation;biosynthetic process;cell communication;cell morphogenesis;cell-cell signaling;cellular amino acid metabolic process;cellular component morphogenesis;cellular component organization;cellular ketone metabolic process;cellular metabolic proc…	cell body;cell part;cell projection;cell surface;membrane;neuronal cell body;plasma membrane				13	4	3	3	3	2	3	2	2	2	2	2	2	12.3	9.8	9.8	10	5.1	10	47.099	430	430;589;497;542;496;34;101;106;129;133;133;146;162	0.00063275	2.3369	8.52023	904350000	444800000	128230000	331310000	12	51800000	23426000	10686000	17688000	409520000	0	192580000	5
142	D3DPQ2;A0A8C8MQ05;A0A087X0V4;A8K0B5;Q8IWT0;A0A087WW18;H7C3R6;Q8IWT0-2	D3DPQ2;A0A8C8MQ05;A0A087X0V4;A8K0B5;Q8IWT0;A0A087WW18;H7C3R6;Q8IWT0-2	Protein archease	ZBTB8OS	tr|D3DPQ2|D3DPQ2_HUMAN Isoform of Q8IWT0, Protein archease OS=Homo sapiens OX=9606 GN=ZBTB8OS PE=1 SV=1;tr|A0A8C8MQ05|A0A8C8MQ05_HUMAN Isoform of Q8IWT0, Protein archease OS=Homo sapiens OX=9606 GN=ZBTB8OS PE=1 SV=1;tr|A0A087X0V4|A0A087X0V4_HUMAN Isoform o	3	cellular metabolic process;cellular nitrogen compound metabolic process;cellular process;macromolecule metabolic process;metabolic process;nitrogen compound metabolic process;nucleobase-containing compound metabolic process;primary metabolic process;RNA metabolic process;RNA processing;RNA splicing;tRNA metabolic process;tRNA processing	cell part;extracellular organelle;intracellular membrane-bounded organelle;intracellular organelle;macromolecular complex;nucleoplasm;nucleus;organelle;protein complex;vesicle				8	2	2	2	2	2	2	2	2	2	2	2	2	20	20	20	20	20	20	12.777	110	110;131;160;179;167;72;147;136	0.00064045	2.3944	8.98962	2192300000	1105200000	110800000	976380000	5	438470000	221030000	22159000	195280000	544630000	211320000	338740000	7
143	Q04206;Q04206-3;Q04206-2;A0A087X0W8;Q2TAM5;E9PKH5;E9PQS6;Q04206-4;E9PKV4;E9PI38;E9PMD5;E9PRX2;E9PNV4;E9PJR1;E9PM47;E9PNK5;E9PJZ9	Q04206;Q04206-3;Q04206-2;A0A087X0W8;Q2TAM5;E9PKH5;E9PQS6;Q04206-4;E9PKV4;E9PI38	Transcription factor p65	RELA	sp|Q04206|TF65_HUMAN Transcription factor p65 OS=Homo sapiens OX=9606 GN=RELA PE=1 SV=2;sp|Q04206-3|TF65_HUMAN Isoform of Q04206, Isoform 3 of Transcription factor p65 OS=Homo sapiens OX=9606 GN=RELA;sp|Q04206-2|TF65_HUMAN Isoform of Q04206, Isoform 2 of T	3	aging;anatomical structure development;anatomical structure morphogenesis;biological regulation;cellular aldehyde metabolic process;cellular metabolic process;cellular process;developmental process;immune system process;macromolecule metabolic process;metabolic process;molting cycle;multicellular organismal process;multi-organism process;primary metabolic process;protein metabolic process;proteol…	cell part;cytoplasm;cytosol;I-kappaB/NF-kappaB complex;intracellular membrane-bounded organelle;intracellular organelle;macromolecular complex;nucleoplasm;nucleus;organelle;protein complex;transcription factor complex	Acute myeloid leukemia;Adipocytokine signaling pathway;Amoebiasis;Apoptosis;B cell receptor signaling pathway;Chagas disease (American trypanosomiasis);Chemokine signaling pathway;Chronic myeloid leukemia;Cytosolic DNA-sensing pathway;Epithelial cell signaling in Helicobacter pylori infection;Hepatitis C;ko05152;Leishmaniasis;MAPK signaling pathway;Measles;Neurotrophin signaling pathway;NOD-like …			17	12	12	12	8	8	12	8	8	12	8	8	12	22.7	22.7	22.7	17.1	16	22.7	60.218	551	551;541;537;448;377;418;208;548;237;185;161;95;153;89;64;85;29	0	11.903	8.87242	4094500000	745450000	347120000	3001900000	21	157400000	27476000	16529000	113400000	403810000	502250000	616060000	17
144	A0A087X0W9;Q8N6M0;Q8N6M0-2;A0A0C4DH76	A0A087X0W9;Q8N6M0;Q8N6M0-2	OTU domain-containing protein 6B	OTUD6B	tr|A0A087X0W9|A0A087X0W9_HUMAN Isoform of Q8N6M0, ubiquitinyl hydrolase 1 OS=Homo sapiens OX=9606 GN=OTUD6B PE=1 SV=1;sp|Q8N6M0|OTU6B_HUMAN Deubiquitinase OTUD6B OS=Homo sapiens OX=9606 GN=OTUD6B PE=1 SV=1;sp|Q8N6M0-2|OTU6B_HUMAN Isoform of Q8N6M0, Isoform	3						4	5	5	5	5	3	5	5	3	5	5	3	5	19.8	19.8	19.8	19.8	9.6	19.8	37.325	323	323;293;192;108	0	5.8571	9.16664	4154400000	1467700000	404410000	2282300000	14	246070000	71096000	28886000	146090000	1835400000	1728500000	1655800000	13
145	A0A087X152;O95185;E0CX15;O95185-2;D6RE16	A0A087X152;O95185;E0CX15;O95185-2	Netrin receptor UNC5C	UNC5C	tr|A0A087X152|A0A087X152_HUMAN Isoform of O95185, Netrin receptor UNC5 OS=Homo sapiens OX=9606 GN=UNC5C PE=1 SV=1;sp|O95185|UNC5C_HUMAN Netrin receptor UNC5C OS=Homo sapiens OX=9606 GN=UNC5C PE=1 SV=2;tr|E0CX15|E0CX15_HUMAN Isoform of O95185, Netrin recept	3	anatomical structure development;biological regulation;cell death;cellular process;death;developmental process;locomotion;response to chemical stimulus;response to external stimulus;response to stimulus;signal transduction	cell part;membrane;plasma membrane	Axon guidance			5	12	12	11	8	9	10	8	9	10	7	8	9	15.4	15.4	14.5	9.9	11.7	12.6	99.061	890	890;931;745;597;260	0	12.436	9.3664	5729900000	2788600000	616430000	2324900000	40	135710000	66592000	15411000	53712000	457630000	1233100000	1219600000	19
146	A0A087X159;P81877-4;P81877-5;P81877-3;P81877;P81877-2;H0Y9V4	A0A087X159;P81877-4;P81877-5;P81877-3;P81877;P81877-2	Single-stranded DNA-binding protein 2	SSBP2	tr|A0A087X159|A0A087X159_HUMAN Isoform of P81877, Single-stranded DNA-binding protein 2 OS=Homo sapiens OX=9606 GN=SSBP2 PE=1 SV=1;sp|P81877-4|SSBP2_HUMAN Isoform of P81877, Isoform 4 of Single-stranded DNA-binding protein 2 OS=Homo sapiens OX=9606 GN=SSBP	2	biological regulation	cell part;cytoplasm;intracellular membrane-bounded organelle;intracellular organelle;nucleus;organelle				7	5	2	2	5	3	5	2	2	2	2	2	2	15.7	7.9	7.9	15.7	10.6	15.7	38.754	369	369;331;339;341;361;298;275	0.00052199	2.4286	7.88545	208570000	76816000	27271000	104480000	11	18961000	6983300	2479200	9498600	28901000	54340000	53032000	4
147	A0A087X165;Q9C0H9;A0A087WVV7;A0A590UJ70;Q9C0H9-2;A0A087WU33;Q9C0H9-4	A0A087X165;Q9C0H9;A0A087WVV7;A0A590UJ70;Q9C0H9-2	SRC kinase signaling inhibitor 1	SRCIN1	tr|A0A087X165|A0A087X165_HUMAN Isoform of Q9C0H9, SRC kinase-signaling inhibitor 1 OS=Homo sapiens OX=9606 GN=SRCIN1 PE=1 SV=1;sp|Q9C0H9|SRCN1_HUMAN SRC kinase signaling inhibitor 1 OS=Homo sapiens OX=9606 GN=SRCIN1 PE=1 SV=4;tr|A0A087WVV7|A0A087WVV7_HUMAN	4	anatomical structure morphogenesis;biological adhesion;biological regulation;cell adhesion;cell morphogenesis;cellular component morphogenesis;cellular component organization;cellular process;developmental process;establishment of localization;exocytosis;regulation of protein modification process;secretion;transport;vesicle-mediated transport	cell part;cell projection;cytoplasm;cytoskeleton;intracellular non-membrane-bounded organelle;intracellular organelle;membrane;neuron projection;organelle;synapse				7	50	50	50	41	38	50	41	38	50	41	38	50	43.7	43.7	43.7	39.2	34.4	43.7	130.46	1217	1217;1183;928;1012;1012;473;257	0	54.799	10.0633	44647000000	11568000000	4391500000	28687000000	72	554990000	144110000	51734000	359150000	3872200000	5174500000	5798700000	88
148	D3DWY0;C9J2V2;A0A087X1B1;A0A8I5KQX1;Q9Y6K9;Q9Y6K9-2;A0A8I5KQX5;A0A087X0G7;A0A087WUW6;C9JN51;Q9Y6K9-3;C9JH59;A0A8I5KYQ7	D3DWY0;C9J2V2;A0A087X1B1;A0A8I5KQX1;Q9Y6K9;Q9Y6K9-2;A0A8I5KQX5;A0A087X0G7;A0A087WUW6	NF-kappa-B essential modulator	IKBKG	tr|D3DWY0|D3DWY0_HUMAN Isoform of Q9Y6K9, Inhibitor of kappa light polypeptide gene enhancer in B-cells, kinase gamma, isoform CRA_b OS=Homo sapiens OX=9606 GN=IKBKG PE=1 SV=1;tr|C9J2V2|C9J2V2_HUMAN Isoform of Q9Y6K9, NF-kappa-B essential modulator OS=Homo	3	biological regulation;biosynthetic process;cell death;cellular metabolic process;cellular nitrogen compound metabolic process;cellular process;death;establishment of localization;homeostatic process;immune system process;macromolecule metabolic process;macromolecule modification;metabolic process;multi-organism process;nitrogen compound metabolic process;nucleobase-containing compound metabolic p…	cell part;cytoplasm;cytosol;intracellular;intracellular membrane-bounded organelle;intracellular non-membrane-bounded organelle;intracellular organelle;macromolecular complex;nucleus;organelle;protein complex;ubiquitin ligase complex	Acute myeloid leukemia;Adipocytokine signaling pathway;Apoptosis;B cell receptor signaling pathway;Chagas disease (American trypanosomiasis);Chemokine signaling pathway;Chronic myeloid leukemia;Cytosolic DNA-sensing pathway;Epithelial cell signaling in Helicobacter pylori infection;Hepatitis C;MAPK signaling pathway;NOD-like receptor signaling pathway;Osteoclast differentiation;Pancreatic cancer;…			13	6	6	6	6	5	6	6	5	6	6	5	6	24.9	24.9	24.9	24.9	21.8	24.9	32.514	285	285;407;418;438;419;487;368;411;412;250;320;172;173	0	6.6226	9.09128	3418500000	1233900000	422400000	1762200000	19	179920000	64942000	22232000	92749000	545950000	472260000	454670000	15
149	A0A087X1D7;Q9H3C7-2;Q9H3C7-3;Q9H3C7	A0A087X1D7;Q9H3C7-2;Q9H3C7-3;Q9H3C7	Gametogenetin-binding protein 2	GGNBP2	tr|A0A087X1D7|A0A087X1D7_HUMAN Isoform of Q9H3C7, Gametogenetin-binding protein 2 (Fragment) OS=Homo sapiens OX=9606 GN=GGNBP2 PE=1 SV=1;sp|Q9H3C7-2|GGNB2_HUMAN Isoform of Q9H3C7, Isoform 2 of Gametogenetin-binding protein 2 OS=Homo sapiens OX=9606 GN=GGNB	3	cell differentiation;cellular process;developmental process;multicellular organismal development;multicellular organismal process	cell part;cytoplasmic membrane-bounded vesicle;intracellular membrane-bounded organelle;intracellular organelle;nucleus;organelle;vesicle				4	1	1	1	1	1	1	1	1	1	1	1	1	6.3	6.3	6.3	6.3	6.3	6.3	17.724	158	158;288;457;697	0.0093629	1.1844	8.89424	2105600000	783870000	891620000	430100000	8	263200000	97984000	111450000	53762000	0	0	0	6
150	A0A087X1E4;P53365;P53365-3;E9PRV8;E9PPY7	A0A087X1E4;P53365;P53365-3	Arfaptin-2	ARFIP2	tr|A0A087X1E4|A0A087X1E4_HUMAN Isoform of P53365, Arfaptin-2 OS=Homo sapiens OX=9606 GN=ARFIP2 PE=1 SV=1;sp|P53365|ARFP2_HUMAN Arfaptin-2 OS=Homo sapiens OX=9606 GN=ARFIP2 PE=1 SV=1;sp|P53365-3|ARFP2_HUMAN Isoform of P53365, Isoform 3 of Arfaptin-2 OS=Homo	3	biological regulation;cellular component assembly;cellular component movement;cellular component organization;cellular process;cytoskeleton organization;organelle organization;regulation of organelle organization;response to stimulus;signal transduction	cell cortex;cell part;cell projection;cytoplasm;membrane;plasma membrane				5	14	14	3	14	10	13	14	10	13	3	1	2	42.8	42.8	8.8	42.8	29.7	40.6	41.595	374	374;341;303;202;159	0	14.672	9.52076	8281900000	3317100000	680350000	4284400000	18	396410000	157130000	32417000	206860000	1406500000	1027400000	1417400000	32
151	A0A087X1J2;Q14CZ0-2;Q14CZ0	A0A087X1J2;Q14CZ0-2;Q14CZ0	UPF0472 protein C16orf72	C16orf72	tr|A0A087X1J2|A0A087X1J2_HUMAN Isoform of Q14CZ0, HUWE1-associated protein modifying stress responses (Fragment) OS=Homo sapiens OX=9606 GN=HAPSTR1 PE=1 SV=1;sp|Q14CZ0-2|HAPR1_HUMAN Isoform of Q14CZ0, Isoform 2 of HUWE1-associated protein modifying stress	3						3	2	2	2	1	0	2	1	0	2	1	0	2	17.3	17.3	17.3	5.3	0	17.3	16.96	150	150;198;275	0.0072124	1.3141	8.47762	606370000	344610000	0	261760000	9	67375000	38290000	0	29085000	0	0	0	2
152	Q96C00;A0A087X1K1;A0A087X1Z5	Q96C00;A0A087X1K1;A0A087X1Z5	Zinc finger and BTB domain-containing protein 9	ZBTB9	sp|Q96C00|ZBTB9_HUMAN Zinc finger and BTB domain-containing protein 9 OS=Homo sapiens OX=9606 GN=ZBTB9 PE=1 SV=1;tr|A0A087X1K1|A0A087X1K1_HUMAN Isoform of Q96C00, Zinc finger and BTB domain-containing protein 9 (Fragment) OS=Homo sapiens OX=9606 GN=ZBTB9 P	3	biological regulation;biosynthetic process;cellular metabolic process;cellular nitrogen compound metabolic process;cellular process;macromolecule metabolic process;metabolic process;nitrogen compound metabolic process;nucleobase-containing compound metabolic process;primary metabolic process;RNA metabolic process	cell part;intracellular membrane-bounded organelle;intracellular organelle;nucleus;organelle				3	3	3	3	3	1	3	3	1	3	3	1	3	6.8	6.8	6.8	6.8	1.7	6.8	50.602	473	473;138;79	0.00026476	2.6075	8.61863	4730400000	415560000	209130000	4105700000	23	64169000	18068000	9092700	37009000	1997100000	0	2639600000	8
153	A0A087X1W8;A0A0A0MTJ8;X5DQS5;Q9BY67-5;Q9BY67;Q9BY67-4;Q9BY67-3;A0A087X0T8;Q9BY67-2;F5H125;H0YG94;F5H8J9	A0A087X1W8;A0A0A0MTJ8;X5DQS5;Q9BY67-5;Q9BY67;Q9BY67-4;Q9BY67-3;A0A087X0T8;Q9BY67-2	Cell adhesion molecule 1	CADM1	tr|A0A087X1W8|A0A087X1W8_HUMAN Isoform of Q9BY67, Cell adhesion molecule 1 OS=Homo sapiens OX=9606 GN=CADM1 PE=1 SV=1;tr|A0A0A0MTJ8|A0A0A0MTJ8_HUMAN Isoform of Q9BY67, Cell adhesion molecule 1 (Fragment) OS=Homo sapiens OX=9606 GN=CADM1 PE=1 SV=1;tr|X5DQS5	3	anatomical structure development;anatomical structure morphogenesis;biological adhesion;biological regulation;cell adhesion;cell death;cell differentiation;cell growth;cell junction organization;cell morphogenesis;cell recognition;cellular component assembly;cellular component morphogenesis;cellular component organization;cellular process;death;detection of stimulus;developmental process;growth;i…	cell part;cell projection;cytoplasmic membrane-bounded vesicle;extracellular organelle;intracellular membrane-bounded organelle;intracellular organelle;membrane;neuron projection;organelle;plasma membrane;vesicle	Cell adhesion molecules (CAMs)			12	13	13	13	13	11	12	13	11	12	13	11	12	40.8	40.8	40.8	40.8	37.1	38.8	45.676	412	412;413;443;414;442;453;471;346;333;182;188;110	0	14.578	9.57259	9602200000	3941500000	1923200000	3737600000	21	406770000	163780000	86331000	156660000	1278200000	1658400000	1316300000	25
154	A0A0G2JQX1;A0A0G2JPW5;A0A0G2JSA7;A0A087X1Z1;Q96RT8-2;Q96RT8;A0A0G2JQK2;A0A087WVL9;A0A0G2JQK7;A0A0G2JR45;A0A0G2JRG1	A0A0G2JQX1;A0A0G2JPW5;A0A0G2JSA7;A0A087X1Z1;Q96RT8-2;Q96RT8;A0A0G2JQK2;A0A087WVL9	Gamma-tubulin complex component 5	TUBGCP5	tr|A0A0G2JQX1|A0A0G2JQX1_HUMAN Isoform of Q96RT8, Gamma-tubulin complex component OS=Homo sapiens OX=9606 GN=TUBGCP5 PE=1 SV=1;tr|A0A0G2JPW5|A0A0G2JPW5_HUMAN Isoform of Q96RT8, Gamma-tubulin complex component OS=Homo sapiens OX=9606 GN=TUBGCP5 PE=1 SV=1;tr	3	cell cycle;cellular component organization;cellular process;cytoskeleton organization;mitotic cell cycle;organelle organization	cell part;centrosome;cytoplasm;cytosol;gamma-tubulin complex;intracellular non-membrane-bounded organelle;intracellular organelle;macromolecular complex;microtubule organizing center;nucleoplasm;organelle;protein complex				11	4	4	4	4	2	4	4	2	4	4	2	4	4.6	4.6	4.6	4.6	2.1	4.6	118.65	1024	1024;1024;1026;1026;1024;1024;194;194;23;103;145	0	4.2704	8.91846	2891900000	828820000	161500000	1901600000	59	42399000	9903200	2737300	29759000	1174600000	431460000	748220000	10
155	A0A087X1Z3;Q9UL46;H0YM70;H0YKU2	A0A087X1Z3;Q9UL46;H0YM70	Proteasome activator complex subunit 2	PSME2	tr|A0A087X1Z3|A0A087X1Z3_HUMAN Isoform of Q9UL46, Proteasome activator complex subunit 2 OS=Homo sapiens OX=9606 GN=PSME2 PE=1 SV=1;sp|Q9UL46|PSME2_HUMAN Proteasome activator complex subunit 2 OS=Homo sapiens OX=9606 GN=PSME2 PE=1 SV=4;tr|H0YM70|H0YM70_HUM	4	biological regulation;catabolic process;cell cycle;cell death;cellular metabolic process;cellular nitrogen compound metabolic process;cellular process;death;immune system process;macromolecule metabolic process;macromolecule modification;metabolic process;mitotic cell cycle;nitrogen compound metabolic process;primary metabolic process;protein metabolic process;protein modification by small protei…	cell part;cytosol;extracellular organelle;macromolecular complex;membrane;nucleoplasm;organelle;proteasome complex;protein complex;vesicle	Antigen processing and presentation;Proteasome			4	14	14	14	13	10	14	13	10	14	13	10	14	67.3	67.3	67.3	61.4	49.6	67.3	29.126	254	254;239;228;85	0	16.323	9.84187	16099000000	6948200000	1258700000	7892100000	15	810250000	370500000	73203000	366540000	1785100000	1056800000	1111600000	57
156	A0A087X241;Q2NKQ1-4;Q2NKQ1;Q2NKQ1-3	A0A087X241;Q2NKQ1-4;Q2NKQ1;Q2NKQ1-3	Small G protein signaling modulator 1	SGSM1	tr|A0A087X241|A0A087X241_HUMAN Isoform of Q2NKQ1, Small G protein-signaling modulator 1 OS=Homo sapiens OX=9606 GN=SGSM1 PE=1 SV=1;sp|Q2NKQ1-4|SGSM1_HUMAN Isoform of Q2NKQ1, Isoform 3 of Small G protein signaling modulator 1 OS=Homo sapiens OX=9606 GN=SGSM	3		cell part;Golgi apparatus;intracellular membrane-bounded organelle;intracellular organelle;organelle				4	5	5	5	3	2	5	3	2	5	3	2	5	5.3	5.3	5.3	2.8	1.8	5.3	122.91	1087	1087;1093;1148;1165	0	4.6471	8.4216	780190000	264000000	24988000	491200000	50	12037000	5280100	499760	6257400	159920000	162640000	229680000	7
157	A0A087X256;Q2M389;Q2M389-2;F8W1W1;F8VNZ5;F8VYH7	A0A087X256;Q2M389;Q2M389-2	WASH complex subunit 7	KIAA1033	tr|A0A087X256|A0A087X256_HUMAN Isoform of Q2M389, WASH complex subunit 4 OS=Homo sapiens OX=9606 GN=WASHC4 PE=1 SV=1;sp|Q2M389|WASC4_HUMAN WASH complex subunit 4 OS=Homo sapiens OX=9606 GN=WASHC4 PE=1 SV=2;sp|Q2M389-2|WASC4_HUMAN Isoform of Q2M389, Isoform	4	cellular component organization;cellular process;endosome organization;endosome transport;establishment of localization;organelle organization;protein transport;transport;vesicle-mediated transport	cell part;endosome;intracellular membrane-bounded organelle;intracellular organelle;macromolecular complex;nucleoplasm;organelle;protein complex				6	34	34	34	29	20	32	29	20	32	29	20	32	32.8	32.8	32.8	28.4	18.7	31.9	136.5	1174	1174;1173;851;116;48;189	0	34.244	9.74483	13928000000	5556900000	1408400000	6962300000	65	157370000	61146000	18163000	78061000	1569200000	903900000	1367200000	74
158	A0A087X266;A0A087WZA9;A0A024R4K9;Q9BXJ8-2;Q9BXJ8;A0A087WZF4;A0A087WV11	A0A087X266;A0A087WZA9;A0A024R4K9;Q9BXJ8-2;Q9BXJ8	Transmembrane protein 120A	TMEM120A;TMPIT	tr|A0A087X266|A0A087X266_HUMAN Isoform of Q9BXJ8, Ion channel TACAN OS=Homo sapiens OX=9606 GN=TMEM120A PE=1 SV=1;tr|A0A087WZA9|A0A087WZA9_HUMAN Isoform of Q9BXJ8, Ion channel TACAN (Fragment) OS=Homo sapiens OX=9606 GN=TMEM120A PE=1 SV=1;tr|A0A024R4K9|A0A	3		cell part				7	6	6	6	5	3	6	5	3	6	5	3	6	13.8	13.8	13.8	13.8	8.9	13.8	42.892	369	369;174;322;322;343;102;229	0	4.0449	8.87809	3499000000	755240000	219700000	2524100000	18	194390000	41958000	12205000	140230000	466810000	1321400000	594770000	13
159	A0A087X295;Q9NNW5;E9PDU5;E9PBK6;C9K020;V9GYU1;C9JFP6	A0A087X295;Q9NNW5;E9PDU5	WD repeat-containing protein 6	WDR6	tr|A0A087X295|A0A087X295_HUMAN Isoform of Q9NNW5, WD repeat-containing protein 6 OS=Homo sapiens OX=9606 GN=WDR6 PE=1 SV=1;sp|Q9NNW5|WDR6_HUMAN WD repeat-containing protein 6 OS=Homo sapiens OX=9606 GN=WDR6 PE=1 SV=1;tr|E9PDU5|E9PDU5_HUMAN Isoform of Q9NNW	3	biological regulation;cellular process;regulation of cell cycle	cell part;cytoplasm;macromolecular complex;membrane;plasma membrane;protein complex				7	23	23	23	23	17	22	23	17	22	23	17	22	27.5	27.5	27.5	27.5	17.8	26.5	125	1151	1151;1121;1070;569;271;125;99	0	23.61	9.67486	12706000000	4730000000	1166700000	6809000000	52	204540000	68305000	20404000	115830000	2786500000	1846200000	2051000000	59
160	H0YBA5;A0A087X2A7;Q8NB25-4;Q8NB25-3;Q8NB25;H7BY63;Q8NB25-2;A0A0C4DGZ2;B9DI78;E7EQ67;H0YBZ6;H0YBE3;H0YBC0	H0YBA5;A0A087X2A7;Q8NB25-4;Q8NB25-3;Q8NB25;H7BY63;Q8NB25-2	Protein FAM184A	FAM184A	tr|H0YBA5|H0YBA5_HUMAN Isoform of Q8NB25, Protein FAM184A OS=Homo sapiens OX=9606 GN=FAM184A PE=1 SV=2;tr|A0A087X2A7|A0A087X2A7_HUMAN Isoform of Q8NB25, Protein FAM184A OS=Homo sapiens OX=9606 GN=FAM184A PE=1 SV=1;sp|Q8NB25-4|F184A_HUMAN Isoform of Q8NB25,	3		extracellular space				13	8	8	8	7	4	7	7	4	7	7	4	7	7.6	7.6	7.6	6.6	4.6	7.5	116.69	996	996;1098;971;1116;1140;936;1056;268;165;529;70;74;268	0	6.0539	8.8388	1685000000	689920000	257940000	737080000	60	19250000	9728500	229780	9291300	648650000	524740000	558950000	12
161	Q9NWB1-2;I3L1D4;Q9NWB1;Q9NWB1-4;Q9NWB1-3;B7Z1U7;J3KNW3;A0A087X2B1;A0A6Q8PHA3;F8VZY7;F8VR27;A0A8Q3SI19;B0QYY7;A0A0G2JSB3;A0A8Q3SI31;A0A8Q3SI20;B0QYY6	Q9NWB1-2;I3L1D4;Q9NWB1;Q9NWB1-4;Q9NWB1-3;B7Z1U7;J3KNW3;A0A087X2B1;A0A6Q8PHA3;F8VZY7;F8VR27;A0A8Q3SI19;B0QYY7;A0A0G2JSB3	RNA binding protein fox-1 homolog 1;RNA binding protein fox-1 homolog	RBFOX1;RBFOX2	sp|Q9NWB1-2|RFOX1_HUMAN Isoform of Q9NWB1, Isoform 2 of RNA binding protein fox-1 homolog 1 OS=Homo sapiens OX=9606 GN=RBFOX1;tr|I3L1D4|I3L1D4_HUMAN Isoform of Q9NWB1, RNA binding protein fox-1 homolog 1 OS=Homo sapiens OX=9606 GN=RBFOX1 PE=1 SV=2;sp|Q9NWB	2	biological regulation;cellular metabolic process;cellular nitrogen compound metabolic process;cellular process;establishment of localization;macromolecule metabolic process;metabolic process;mRNA metabolic process;mRNA processing;multicellular organismal process;neurological system process;nitrogen compound metabolic process;nucleobase-containing compound metabolic process;nucleobase-containing c…	cell part;cytoplasm;intracellular membrane-bounded organelle;intracellular organelle;nucleoplasm;nucleus;organelle				17	10	2	1	10	9	10	2	2	2	1	1	1	22	6.7	4.3	22	19.4	22	44.792	418	418;372;397;392;370;425;402;375;351;263;262;187;200;186;134;169;128	0.00052206	2.4287	8.15011	412470000	141290000	38171000	233010000	12	34373000	11774000	3180900	19418000	141840000	166500000	215500000	5
162	J3QRH2;A0A087X2B4;J3QR43;J3QRC6;Q8IY31-4;Q8IY31;Q8IY31-3;Q8IY31-2	J3QRH2;A0A087X2B4;J3QR43;J3QRC6;Q8IY31-4;Q8IY31;Q8IY31-3;Q8IY31-2	Intraflagellar transport protein 20 homolog	IFT20	tr|J3QRH2|J3QRH2_HUMAN Isoform of Q8IY31, Intraflagellar transport protein 20 homolog (Fragment) OS=Homo sapiens OX=9606 GN=IFT20 PE=1 SV=1;tr|A0A087X2B4|A0A087X2B4_HUMAN Isoform of Q8IY31, Intraflagellar transport 20 homolog (Chlamydomonas), isoform CRA_b	2	anatomical structure development;anatomical structure formation involved in morphogenesis;behavior;biological regulation;cell differentiation;cell proliferation;cellular component assembly;cellular component movement;cellular component organization;cellular localization;cellular process;cytoskeleton-dependent intracellular transport;developmental process;establishment of localization;localization…	cell part;cell projection;centrosome;cilium;cytoskeleton;extracellular organelle;Golgi apparatus;intracellular membrane-bounded organelle;intracellular non-membrane-bounded organelle;intracellular organelle;macromolecular complex;membrane;microtubule organizing center;organelle;protein complex;vesicle				8	2	2	1	2	1	1	2	1	1	1	0	0	39.4	39.4	19.7	39.4	19.7	19.7	7.984	71	71;74;132;141;114;132;148;158	0.00064111	2.3964	7.48488	594300000	541950000	21803000	30541000	3	198100000	180650000	7267600	10180000	0	0	0	4
163	A0A8V8TM73;A0A8Q3SI70;A0A087X2C4;A0A8Q3SI92;A0A8Q3SI47;A0A8Q3SIA5;O60245;O60245-2;A0A087X0C9	A0A8V8TM73;A0A8Q3SI70;A0A087X2C4;A0A8Q3SI92;A0A8Q3SI47;A0A8Q3SIA5;O60245;O60245-2	Protocadherin-7	PCDH7	tr|A0A8V8TM73|A0A8V8TM73_HUMAN Isoform of O60245, Protocadherin-7 OS=Homo sapiens OX=9606 GN=PCDH7 PE=4 SV=1;tr|A0A8Q3SI70|A0A8Q3SI70_HUMAN Isoform of O60245, Protocadherin-7 OS=Homo sapiens OX=9606 GN=PCDH7 PE=1 SV=1;tr|A0A087X2C4|A0A087X2C4_HUMAN Isoform	3	biological adhesion;cell adhesion;cellular process	cell part;membrane;plasma membrane				9	19	19	19	17	12	18	17	12	18	17	12	18	20.9	20.9	20.9	19.4	11.2	19.7	135.67	1247	1247;1255;1269;1219;1228;1065;1069;1072;125	0	16.865	9.57702	15256000000	10354000000	1126000000	3775900000	54	270650000	183690000	20649000	66311000	3306400000	1801600000	2513800000	39
164	A0A087X2D5;Q9BRJ2;A0A0G2JMS5;A0A087WU62	A0A087X2D5;Q9BRJ2;A0A0G2JMS5;A0A087WU62	39S ribosomal protein L45, mitochondrial	MRPL45	tr|A0A087X2D5|A0A087X2D5_HUMAN Isoform of Q9BRJ2, 39S ribosomal protein L45, mitochondrial OS=Homo sapiens OX=9606 GN=MRPL45 PE=1 SV=1;sp|Q9BRJ2|RM45_HUMAN 39S ribosomal protein L45, mitochondrial OS=Homo sapiens OX=9606 GN=MRPL45 PE=1 SV=2;tr|A0A0G2JMS5|A	3	biosynthetic process;cellular component disassembly;cellular component organization;cellular metabolic process;cellular process;macromolecule metabolic process;metabolic process;mitochondrial translation;mitochondrion organization;organelle organization;primary metabolic process;protein metabolic process;translation;translational elongation;translational initiation	cell part;intracellular membrane-bounded organelle;intracellular non-membrane-bounded organelle;intracellular organelle;macromolecular complex;membrane;mitochondrion;organelle;ribonucleoprotein complex;ribosome				4	14	14	14	13	9	13	13	9	13	13	9	13	43.8	43.8	43.8	43.5	27.1	40.5	35.29	306	306;306;256;256	0	13.222	9.55936	8111500000	3625400000	528470000	3957600000	20	353060000	153790000	26423000	172850000	741200000	742280000	730850000	35
165	A0A087X2H1;Q9ULT8;A0A8I5QJU2;H0YJP0;H0YJD4;A0A8I5KU01;A0A8I5KUD6;G3V4V5	A0A087X2H1;Q9ULT8;A0A8I5QJU2;H0YJP0;H0YJD4;A0A8I5KU01;A0A8I5KUD6	E3 ubiquitin-protein ligase HECTD1	HECTD1	tr|A0A087X2H1|A0A087X2H1_HUMAN Isoform of Q9ULT8, E3 ubiquitin-protein ligase OS=Homo sapiens OX=9606 GN=HECTD1 PE=1 SV=2;sp|Q9ULT8|HECD1_HUMAN E3 ubiquitin-protein ligase HECTD1 OS=Homo sapiens OX=9606 GN=HECTD1 PE=1 SV=4;tr|A0A8I5QJU2|A0A8I5QJU2_HUMAN Is	4	anatomical structure formation involved in morphogenesis;cellular metabolic process;cellular process;developmental process;macromolecule metabolic process;macromolecule modification;metabolic process;primary metabolic process;protein metabolic process;protein modification by small protein conjugation or removal;protein modification process	cell part;cytoplasm;intracellular membrane-bounded organelle;intracellular organelle;nucleus;organelle				8	57	57	57	51	42	50	51	42	50	51	42	50	24.1	24.1	24.1	22.4	16.9	21.1	289.13	2608	2608;2610;2563;2520;2329;2247;1176;391	0	54.936	10.0785	30329000000	11981000000	2742300000	15606000000	126	224570000	86634000	21313000	116620000	2116500000	1798200000	1686000000	109
166	A0A087X2I1;P62333;H0YJC0;H0YJS8;H0YJX2;H0YJE9;H0YJT1	A0A087X2I1;P62333;H0YJC0	26S protease regulatory subunit 10B	PSMC6	tr|A0A087X2I1|A0A087X2I1_HUMAN Isoform of P62333, 26S proteasome regulatory subunit 10B OS=Homo sapiens OX=9606 GN=PSMC6 PE=1 SV=1;sp|P62333|PRS10_HUMAN 26S proteasome regulatory subunit 10B OS=Homo sapiens OX=9606 GN=PSMC6 PE=1 SV=1;tr|H0YJC0|H0YJC0_HUMAN	4	biological regulation;catabolic process;cell cycle;cell death;cellular metabolic process;cellular nitrogen compound metabolic process;cellular process;death;immune system process;macromolecule metabolic process;macromolecule modification;metabolic process;mitotic cell cycle;nitrogen compound metabolic process;primary metabolic process;protein catabolic process;protein metabolic process;protein mo…	cell part;cytosol;extracellular organelle;intracellular membrane-bounded organelle;intracellular organelle;macromolecular complex;membrane;nucleoplasm;nucleus;organelle;proteasome complex;protein complex;vesicle	Proteasome			7	16	16	16	15	16	15	15	16	15	15	16	15	42.9	42.9	42.9	42.9	42.9	42.9	45.796	403	403;389;262;194;67;70;97	0	19.229	10.3399	50922000000	21874000000	5633600000	23414000000	23	1766400000	749240000	195830000	821360000	3213100000	2602400000	2792500000	101
167	A0A088AWN2;Q8TBZ3-4;Q8TBZ3-5;Q8TBZ3-6;Q8TBZ3;Q8TBZ3-2;Q8TBZ3-7;H0YKE8;Q8TBZ3-8;Q8TBZ3-3;H0YNU0	A0A088AWN2;Q8TBZ3-4;Q8TBZ3-5;Q8TBZ3-6;Q8TBZ3;Q8TBZ3-2;Q8TBZ3-7	WD repeat-containing protein 20	WDR20	tr|A0A088AWN2|A0A088AWN2_HUMAN Isoform of Q8TBZ3, WD repeat-containing protein 20 OS=Homo sapiens OX=9606 GN=WDR20 PE=1 SV=1;sp|Q8TBZ3-4|WDR20_HUMAN Isoform of Q8TBZ3, Isoform 4 of WD repeat-containing protein 20 OS=Homo sapiens OX=9606 GN=WDR20;sp|Q8TBZ3-	3						11	13	13	13	11	9	10	11	9	10	11	9	10	23.2	23.2	23.2	21.7	17.6	20.1	67.475	612	612;499;508;520;569;581;600;176;86;195;66	0	14.556	9.58083	10872000000	3809200000	617800000	6444900000	26	384860000	124680000	23173000	237010000	2241000000	1798900000	3503900000	26
168	A0A096LNV3;A0A096LP02;Q9Y508-2;Q9Y508;A0A096LNT1;A0A096LNN8;A0A096LPF9	A0A096LNV3;A0A096LP02;Q9Y508-2;Q9Y508	E3 ubiquitin-protein ligase RNF114	RNF114	tr|A0A096LNV3|A0A096LNV3_HUMAN Isoform of Q9Y508, E3 ubiquitin-protein ligase RNF114 (Fragment) OS=Homo sapiens OX=9606 GN=RNF114 PE=1 SV=1;tr|A0A096LP02|A0A096LP02_HUMAN Isoform of Q9Y508, E3 ubiquitin-protein ligase RNF114 OS=Homo sapiens OX=9606 GN=RNF1	3	cell differentiation;cellular metabolic process;cellular process;developmental process;macromolecule metabolic process;macromolecule modification;metabolic process;multicellular organismal development;multicellular organismal process;primary metabolic process;protein metabolic process;protein modification by small protein conjugation or removal;protein modification process	cell part;cytoplasm;intracellular;intracellular membrane-bounded organelle;intracellular organelle;nucleus;organelle				7	5	5	5	3	3	5	3	3	5	3	3	5	32.4	32.4	32.4	20.2	21.8	32.4	20.885	188	188;206;191;228;49;70;83	0	5.4791	8.91467	1987300000	1013900000	151810000	821610000	13	152870000	77995000	11677000	63201000	711670000	626380000	703590000	9
169	A0A7P0Z472;P30566;A0A7P0T9A7;A0A096LNY6;A0A1B0GTJ7;A0A1B0GWJ0;A0A0A6YY92;A0A7P0T8E4;A0A1B0GTG9;P30566-2;A0A1B0GWF8;A0A096LNY5;A0A096LP92;A0A096LPA2;A0A096LNY4;A0A096LP72;B4DEP1;A0A096LP76;V9GY96	A0A7P0Z472;P30566;A0A7P0T9A7;A0A096LNY6;A0A1B0GTJ7;A0A1B0GWJ0;A0A0A6YY92;A0A7P0T8E4;A0A1B0GTG9;P30566-2;A0A1B0GWF8;A0A096LNY5;A0A096LP92	Adenylosuccinate lyase	ADSL	tr|A0A7P0Z472|A0A7P0Z472_HUMAN Isoform of P30566, Adenylosuccinate lyase OS=Homo sapiens OX=9606 GN=ADSL PE=1 SV=1;sp|P30566|PUR8_HUMAN Adenylosuccinate lyase OS=Homo sapiens OX=9606 GN=ADSL PE=1 SV=2;tr|A0A7P0T9A7|A0A7P0T9A7_HUMAN Isoform of P30566, Adeny	3	biosynthetic process;cellular aromatic compound metabolic process;cellular component assembly;cellular component organization;cellular metabolic process;cellular nitrogen compound metabolic process;cellular process;cellular respiration;generation of precursor metabolites and energy;heterocycle metabolic process;macromolecular complex assembly;metabolic process;nitrogen compound metabolic process;…	cell part;cytosol;intracellular membrane-bounded organelle;intracellular organelle;mitochondrion;organelle	Alanine, aspartate and glutamate metabolism;Purine metabolism			19	21	21	19	19	12	18	19	12	18	17	11	16	40.5	40.5	37.6	38.8	27.4	37.3	59.372	526	526;484;513;498;480;480;498;469;467;425;403;381;273;133;164;149;127;102;57	0	22.093	9.73449	12410000000	5426100000	901130000	6082700000	27	369970000	155380000	32032000	182560000	1252400000	641900000	816810000	61
170	A0A096LP25;A0A096LNZ0;Q6ZSR9	A0A096LP25		AAK1	tr|A0A096LP25|A0A096LP25_HUMAN Isoform of Q2M2I8, AP2-associated protein kinase 1 OS=Homo sapiens OX=9606 GN=AAK1 PE=1 SV=2	3						3	34	7	7	30	26	34	7	4	7	7	4	7	37.7	8.5	8.5	34.6	30.2	37.7	125.88	1163	1163;339;355	0	7.7024	8.82477	2387200000	362840000	667990000	1356300000	44	49102000	4863300	15182000	29057000	1807500000	1021200000	1298700000	15
171	A0A096LPI3;Q9NP73;Q9NP73-3;A0A096LNJ4;A0A087WX43;D6RE84;A0A096LP10;A0A087WTT9;A0A1B0GVW6;Q9NP73-2;Q9NP73-4;A0A096LNL2;A0A8V8TQ59	A0A096LPI3;Q9NP73;Q9NP73-3;A0A096LNJ4;A0A087WX43;D6RE84;A0A096LP10;A0A087WTT9;A0A1B0GVW6;Q9NP73-2;Q9NP73-4	Putative bifunctional UDP-N-acetylglucosamine transferase and deubiquitinase ALG13	ALG13	tr|A0A096LPI3|A0A096LPI3_HUMAN Isoform of Q9NP73, Putative bifunctional UDP-N-acetylglucosamine transferase and deubiquitinase ALG13 OS=Homo sapiens OX=9606 GN=ALG13 PE=1 SV=2;sp|Q9NP73|ALG13_HUMAN Putative bifunctional UDP-N-acetylglucosamine transferase	3	biosynthetic process;carbohydrate metabolic process;cellular lipid metabolic process;cellular metabolic process;cellular process;lipid metabolic process;macromolecule metabolic process;macromolecule modification;metabolic process;oligosaccharide metabolic process;peptidyl-amino acid modification;primary metabolic process;protein glycosylation;protein metabolic process;protein modification process	cell part;membrane	N-Glycan biosynthesis;Various types of N-glycan biosynthesis			13	6	6	6	6	3	5	6	3	5	6	3	5	5.5	5.5	5.5	5.5	2.8	4.4	111.24	1000	1000;1137;1059;132;133;159;162;171;296;165;954;150;192	0	4.2677	9.0758	2721900000	1403200000	128050000	1190700000	40	68047000	35079000	3201100	29766000	712740000	878660000	770660000	15
172	P05161;A0A096LPJ4;A0A096LNZ9	P05161;A0A096LPJ4;A0A096LNZ9	Ubiquitin-like protein ISG15	ISG15	sp|P05161|ISG15_HUMAN Ubiquitin-like protein ISG15 OS=Homo sapiens OX=9606 GN=ISG15 PE=1 SV=5;tr|A0A096LPJ4|A0A096LPJ4_HUMAN Isoform of P05161, Ubiquitin-like protein ISG15 OS=Homo sapiens OX=9606 GN=ISG15 PE=1 SV=1;tr|A0A096LNZ9|A0A096LNZ9_HUMAN Isoform o	3	biological regulation;biosynthetic process;catabolic process;cellular metabolic process;cellular nitrogen compound metabolic process;cellular process;DNA metabolic process;DNA repair;immune system process;macromolecule metabolic process;macromolecule modification;metabolic process;multi-organism process;nitrogen compound metabolic process;nucleobase-containing compound metabolic process;primary m…	cell part;cytosol;extracellular region;nucleoplasm	RIG-I-like receptor signaling pathway			3	5	5	5	5	2	5	5	2	5	5	2	5	35.2	35.2	35.2	35.2	12.1	35.2	17.887	165	165;157;143	0	6.0335	9.03379	2941400000	1797600000	62873000	1080900000	12	245120000	149800000	5239400	90074000	674850000	317810000	256470000	18
173	A0A0A0MQR2;Q9BY42;A2A2L5;A2A2L6	A0A0A0MQR2;Q9BY42;A2A2L5;A2A2L6	Protein RTF2 homolog	RTFDC1	tr|A0A0A0MQR2|A0A0A0MQR2_HUMAN Isoform of Q9BY42, Replication termination factor 2 OS=Homo sapiens OX=9606 GN=RTF2 PE=1 SV=1;sp|Q9BY42|RTF2_HUMAN Replication termination factor 2 OS=Homo sapiens OX=9606 GN=RTF2 PE=1 SV=3;tr|A2A2L5|A2A2L5_HUMAN Isoform of Q	3						4	7	7	7	4	4	4	4	4	4	4	4	4	24.4	24.4	24.4	15.8	15.5	13.1	37.531	336	336;306;277;230	0	7.2244	8.75992	1219000000	575340000	66956000	576680000	19	63585000	29858000	3375600	30351000	330980000	239170000	263200000	7
174	A0A0A0MQS0;F8W9L8;A8MW92-2;E9PM57;A8MUE8;A8MXR8;A8MW92-4;A8MW92;A0A0D9SG14;E5RK91	A0A0A0MQS0;F8W9L8;A8MW92-2;E9PM57;A8MUE8;A8MXR8;A8MW92-4;A8MW92	PHD finger protein 20-like protein 1	PHF20L1	tr|A0A0A0MQS0|A0A0A0MQS0_HUMAN Isoform of A8MW92, PHD finger protein 20-like protein 1 OS=Homo sapiens OX=9606 GN=PHF20L1 PE=1 SV=1;tr|F8W9L8|F8W9L8_HUMAN Isoform of A8MW92, PHD finger protein 20-like protein 1 OS=Homo sapiens OX=9606 GN=PHF20L1 PE=1 SV=1;	3						10	7	7	7	7	5	7	7	5	7	7	5	7	7.2	7.2	7.2	7.2	4.7	7.2	112.26	991	991;992;285;264;311;316;573;1017;160;86	0	7.3336	9.21157	4537800000	2232900000	677230000	1627700000	53	85619000	42130000	12778000	30711000	983560000	803180000	788600000	17
175	A0A0A0MQS1;Q53H96;Q53H96-2;B5MD87;F8WEI0;A0A087WTU2	A0A0A0MQS1;Q53H96;Q53H96-2;B5MD87	Pyrroline-5-carboxylate reductase;Pyrroline-5-carboxylate reductase 3	PYCRL	tr|A0A0A0MQS1|A0A0A0MQS1_HUMAN Isoform of Q53H96, Pyrroline-5-carboxylate reductase OS=Homo sapiens OX=9606 GN=PYCR3 PE=1 SV=1;sp|Q53H96|P5CR3_HUMAN Pyrroline-5-carboxylate reductase 3 OS=Homo sapiens OX=9606 GN=PYCR3 PE=1 SV=3;sp|Q53H96-2|P5CR3_HUMAN Isof	3	amine metabolic process;biosynthetic process;cellular amino acid metabolic process;cellular ketone metabolic process;cellular metabolic process;cellular nitrogen compound metabolic process;cellular process;heterocycle metabolic process;metabolic process;nitrogen compound metabolic process;organic acid metabolic process;primary metabolic process;small molecule metabolic process		Arginine and proline metabolism			6	10	10	10	10	7	9	10	7	9	10	7	9	46.5	46.5	46.5	46.5	30.8	38.5	29.892	286	286;274;254;137;44;59	0	10.35	9.19956	4108900000	2186300000	339280000	1583300000	14	244910000	132730000	23049000	89129000	680250000	461360000	743750000	25
176	F5H0Q6;A0A0A0MQS2;Q8N2M8-3;Q8N2M8;Q8N2M8-4;K7EM61;K7EKC9	F5H0Q6;A0A0A0MQS2;Q8N2M8-3;Q8N2M8;Q8N2M8-4	CLK4-associating serine/arginine rich protein	CLASRP	tr|F5H0Q6|F5H0Q6_HUMAN Isoform of Q8N2M8, CLK4-associating serine/arginine-rich protein OS=Homo sapiens OX=9606 GN=CLASRP PE=1 SV=2;tr|A0A0A0MQS2|A0A0A0MQS2_HUMAN Isoform of Q8N2M8, CLK4-associating serine/arginine-rich protein OS=Homo sapiens OX=9606 GN=C	3	cellular metabolic process;cellular nitrogen compound metabolic process;cellular process;macromolecule metabolic process;metabolic process;mRNA metabolic process;mRNA processing;nitrogen compound metabolic process;nucleobase-containing compound metabolic process;primary metabolic process;RNA metabolic process;RNA processing;RNA splicing	cell part;intracellular membrane-bounded organelle;intracellular organelle;nucleus;organelle				7	7	7	7	5	7	6	5	7	6	5	7	6	12.5	12.5	12.5	9.9	12.5	11.1	74.824	655	655;674;594;674;612;188;86	0	6.6101	8.99065	2588200000	978700000	412080000	1197400000	21	44725000	9041100	11871000	23813000	405720000	412260000	341410000	15
177	A0A0A0MQT0;P09455-2;P09455-3	A0A0A0MQT0;P09455-2;P09455-3	Retinol-binding protein 1	RBP1	tr|A0A0A0MQT0|A0A0A0MQT0_HUMAN Isoform of P09455, Retinol binding protein 1, cellular OS=Homo sapiens OX=9606 GN=RBP1 PE=1 SV=1;sp|P09455-2|RET1_HUMAN Isoform of P09455, Isoform 2 of Retinol-binding protein 1 OS=Homo sapiens OX=9606 GN=RBP1;sp|P09455-3|RET	3	biological regulation;biosynthetic process;cellular ketone metabolic process;cellular lipid metabolic process;cellular metabolic process;cellular process;detection of stimulus;hormone metabolic process;lipid metabolic process;metabolic process;organic acid metabolic process;primary metabolic process;response to abiotic stimulus;response to chemical stimulus;response to external stimulus;response …	cell body;cell part;cytosol				3	12	1	1	11	12	12	1	1	1	1	1	1	57.9	10.7	10.7	57.9	57.9	57.9	22.31	197	197;153;157	0.0089532	1.2111	8.61206	1074100000	409320000	62413000	602370000	12	89509000	34110000	5201100	50197000	0	0	0	2
178	A0A0A0MQU4;Q96I15;H7C3V9;H7C277;Q96I15-2;H7C1N7;H7C4A1;C9JNL5;F8WCL3;F8WBU3;H7C2M1;H7C280	A0A0A0MQU4;Q96I15;H7C3V9;H7C277;Q96I15-2	Selenocysteine lyase	SCLY	tr|A0A0A0MQU4|A0A0A0MQU4_HUMAN Isoform of Q96I15, Selenocysteine lyase OS=Homo sapiens OX=9606 GN=SCLY PE=1 SV=1;sp|Q96I15|SCLY_HUMAN Selenocysteine lyase OS=Homo sapiens OX=9606 GN=SCLY PE=1 SV=4;tr|H7C3V9|H7C3V9_HUMAN Isoform of Q96I15, Selenocysteine ly	3	amine metabolic process;cellular amino acid metabolic process;cellular ketone metabolic process;cellular metabolic process;cellular nitrogen compound metabolic process;cellular process;lipid metabolic process;metabolic process;nitrogen compound metabolic process;organic acid metabolic process;primary metabolic process;response to chemical stimulus;response to endogenous stimulus;response to stimu…	cell part;cytosol	Selenocompound metabolism			12	16	16	16	14	6	14	14	6	14	14	6	14	56.3	56.3	56.3	49.9	19.6	48.8	48.793	453	453;445;241;251;317;122;194;162;71;73;109;151	0	16.686	9.27644	4433800000	1889900000	108720000	2435100000	24	85048000	25241000	1523300	58283000	772410000	439400000	812030000	32
179	A0A0A0MQU6;Q9H2E6;Q9H2E6-2;H0Y8V9;E9PDV9;B3KU01	A0A0A0MQU6;Q9H2E6;Q9H2E6-2;H0Y8V9;E9PDV9;B3KU01	Semaphorin-6A	SEMA6A	tr|A0A0A0MQU6|A0A0A0MQU6_HUMAN Isoform of Q9H2E6, Sema domain, transmembrane domain (TM), and cytoplasmic domain, (Semaphorin) 6A, isoform CRA_d OS=Homo sapiens OX=9606 GN=SEMA6A PE=1 SV=1;sp|Q9H2E6|SEM6A_HUMAN Semaphorin-6A OS=Homo sapiens OX=9606 GN=SEMA	3	anatomical structure development;anatomical structure morphogenesis;biological regulation;cell death;cell motility;cellular component movement;cellular component organization;cellular localization;cellular process;cytoskeleton organization;death;developmental process;localization;locomotion;multicellular organismal development;multicellular organismal process;organelle localization;organelle orga…	cell part;cell projection;membrane;neuron projection;plasma membrane	Axon guidance			6	11	11	11	9	5	10	9	5	10	9	5	10	12.8	12.8	12.8	10.3	6.5	10.9	116.31	1047	1047;1030;1047;545;409;457	0	10.212	8.97354	3640800000	940890000	118120000	2581800000	49	68913000	18969000	2410500	47534000	604920000	408000000	574370000	18
180	A0A0A0MQV6;P09038-2;P09038-3;P09038-1;P09038	A0A0A0MQV6;P09038-2;P09038-3;P09038-1;P09038	Fibroblast growth factor 2	FGF2	tr|A0A0A0MQV6|A0A0A0MQV6_HUMAN Isoform of P09038, Fibroblast growth factor OS=Homo sapiens OX=9606 GN=FGF2 PE=1 SV=1;sp|P09038-2|FGF2_HUMAN Isoform of P09038, Isoform 3 of Fibroblast growth factor 2 OS=Homo sapiens OX=9606 GN=FGF2;sp|P09038-3|FGF2_HUMAN Is	3	amine metabolic process;anatomical structure development;anatomical structure morphogenesis;biological regulation;biosynthetic process;carbohydrate metabolic process;catabolic process;cell differentiation;cell motility;cellular component movement;cellular component organization;cellular homeostasis;cellular ion homeostasis;cellular lipid metabolic process;cellular metabolic process;cellular proce…	cell part;extracellular region;extracellular space;intracellular membrane-bounded organelle;intracellular organelle;nucleus;organelle	MAPK signaling pathway;Melanoma;Pathways in cancer;Regulation of actin cytoskeleton			5	4	4	4	3	3	4	3	3	4	3	3	4	12.8	12.8	12.8	10.1	10.1	12.8	30.752	288	288;155;196;210;288	0	4.7558	8.92204	2123300000	835690000	114940000	1172700000	10	212330000	83569000	11494000	117270000	391990000	689940000	360890000	8
181	A0A0A0MQW0;Q9P2K5-2;A0A0C4DGV1;H0YN19;Q9P2K5-3;H0YKS1;Q9P2K5-4	A0A0A0MQW0;Q9P2K5-2;A0A0C4DGV1;H0YN19	Myelin expression factor 2	MYEF2	tr|A0A0A0MQW0|A0A0A0MQW0_HUMAN Isoform of Q9P2K5, Myelin expression factor 2 OS=Homo sapiens OX=9606 GN=MYEF2 PE=1 SV=1;sp|Q9P2K5-2|MYEF2_HUMAN Isoform of Q9P2K5, Isoform 2 of Myelin expression factor 2 OS=Homo sapiens OX=9606 GN=MYEF2;tr|A0A0C4DGV1|A0A0C4	4	biosynthetic process;cell differentiation;cellular metabolic process;cellular nitrogen compound metabolic process;cellular process;developmental process;macromolecule metabolic process;metabolic process;nitrogen compound metabolic process;nucleobase-containing compound metabolic process;primary metabolic process;RNA metabolic process	cell part;cytoplasm;intracellular membrane-bounded organelle;intracellular organelle;nucleoplasm;nucleus;organelle				7	21	21	1	20	20	19	20	20	19	1	1	1	42.4	42.4	3.6	41	41.3	39.6	61.957	576	576;576;211;290;188;126;128	0	24.745	10.4932	71471000000	31131000000	6784300000	33556000000	26	2320900000	1026600000	227880000	1066400000	7020500000	5586000000	6480800000	105
182	A0A0A0MQW8;Q8N6U8-3;Q8N6U8-5;Q8N6U8-4;Q8N6U8;Q8N6U8-6	A0A0A0MQW8;Q8N6U8-3;Q8N6U8-5;Q8N6U8-4;Q8N6U8;Q8N6U8-6	G-protein coupled receptor 161	GPR161	tr|A0A0A0MQW8|A0A0A0MQW8_HUMAN Isoform of Q8N6U8, G protein-coupled receptor 161, isoform CRA_b OS=Homo sapiens OX=9606 GN=GPR161 PE=1 SV=1;sp|Q8N6U8-3|GP161_HUMAN Isoform of Q8N6U8, Isoform 3 of G-protein coupled receptor 161 OS=Homo sapiens OX=9606 GN=GP	2	biological regulation;cellular process;developmental process;multicellular organismal development;multicellular organismal process;neurological system process;response to stimulus;signal transduction	cell part;cell projection;cilium;endosome;intracellular membrane-bounded organelle;intracellular organelle;membrane;organelle				6	1	1	1	1	0	1	1	0	1	1	0	1	3.1	3.1	3.1	3.1	0	3.1	60.416	546	546;397;415;451;529;549	0.008905	1.2073	7.86253	147630000	85597000	0	62031000	19	7769900	4505100	0	3264800	0	0	0	2
183	A0A0A0MQX1;Q9HD67;E9PEW5;Q9HD67-3;E9PCN3;D6RGD1	A0A0A0MQX1;Q9HD67;E9PEW5;Q9HD67-3	Unconventional myosin-X	MYO10	tr|A0A0A0MQX1|A0A0A0MQX1_HUMAN Isoform of Q9HD67, Unconventional myosin-X OS=Homo sapiens OX=9606 GN=MYO10 PE=1 SV=1;sp|Q9HD67|MYO10_HUMAN Unconventional myosin-X OS=Homo sapiens OX=9606 GN=MYO10 PE=1 SV=3;tr|E9PEW5|E9PEW5_HUMAN Isoform of Q9HD67, Unconven	3	biological regulation;cellular process;cytoskeleton-dependent intracellular transport;establishment of localization;immune system process;locomotion;metabolic process;response to chemical stimulus;response to external stimulus;response to stimulus;response to stress;signal transduction;transport	cell cortex;cell part;cell projection;cytoplasm;cytosol;intracellular non-membrane-bounded organelle;intracellular organelle;macromolecular complex;membrane;nucleolus;organelle;plasma membrane;protein complex	Fc gamma R-mediated phagocytosis			6	4	4	4	4	3	3	4	3	3	4	3	3	2.5	2.5	2.5	2.5	1.9	1.9	238.51	2069	2069;2058;1397;1415;212;830	0.004783	1.5311	8.57318	2132700000	374270000	194250000	1564200000	100	5803100	2919400	13145	2870500	136360000	669550000	301910000	8
184	A0A0A0MQX5;O94779-2;O94779;O94779-4	A0A0A0MQX5;O94779-2;O94779;O94779-4	Contactin-5	CNTN5	tr|A0A0A0MQX5|A0A0A0MQX5_HUMAN Isoform of O94779, Contactin-5 OS=Homo sapiens OX=9606 GN=CNTN5 PE=1 SV=1;sp|O94779-2|CNTN5_HUMAN Isoform of O94779, Isoform 2 of Contactin-5 OS=Homo sapiens OX=9606 GN=CNTN5;sp|O94779|CNTN5_HUMAN Contactin-5 OS=Homo sapiens	3	biological adhesion;cell adhesion;cellular process;multicellular organismal process;neurological system process	cell part;cytoplasm;membrane;plasma membrane				4	19	19	18	8	15	19	8	15	19	8	14	18	22	22	20.9	9.9	16.9	22	118.87	1084	1084;1026;1100;911	0	20.784	9.58326	8400100000	4003700000	565960000	3830500000	54	149090000	73602000	10234000	65253000	693130000	3015900000	3936700000	18
185	Q08629;A0A0A0MQX7;D6RB21	Q08629;A0A0A0MQX7	Testican-1	SPOCK1	sp|Q08629|TICN1_HUMAN Testican-1 OS=Homo sapiens OX=9606 GN=SPOCK1 PE=1 SV=1;tr|A0A0A0MQX7|A0A0A0MQX7_HUMAN Isoform of Q08629, Testican-1 OS=Homo sapiens OX=9606 GN=SPOCK1 PE=1 SV=1	3	anatomical structure development;biological adhesion;biological regulation;cell adhesion;cell differentiation;cell motility;cellular component movement;cellular process;developmental process;locomotion;response to stimulus;signal transduction	cell part;cytoplasm;extracellular matrix;extracellular space;proteinaceous extracellular matrix;synapse				3	9	9	8	4	5	9	4	5	9	3	4	8	18.7	18.7	16.4	9.1	11.4	18.7	49.124	439	439;377;139	0	8.5929	8.8199	3311000000	660540000	232640000	2417800000	21	154350000	31454000	11078000	111820000	215180000	762100000	608420000	10
186	C9JP00;A0A0A0MQX8;Q9NR56;Q9NR56-3;Q9NR56-4;Q9NR56-7;Q9NR56-6;Q9NR56-2;Q9NR56-5;H7C4T5;Q86VM6	C9JP00;A0A0A0MQX8;Q9NR56;Q9NR56-3;Q9NR56-4;Q9NR56-7;Q9NR56-6;Q9NR56-2;Q9NR56-5	Muscleblind-like protein 1	MBNL1	tr|C9JP00|C9JP00_HUMAN Isoform of Q9NR56, Muscleblind-like protein 1 OS=Homo sapiens OX=9606 GN=MBNL1 PE=1 SV=1;tr|A0A0A0MQX8|A0A0A0MQX8_HUMAN Isoform of Q9NR56, Muscleblind-like protein 1 OS=Homo sapiens OX=9606 GN=MBNL1 PE=1 SV=1;sp|Q9NR56|MBNL1_HUMAN Mu	4	anatomical structure development;anatomical structure morphogenesis;biological regulation;cell differentiation;cellular component assembly;cellular component organization;cellular macromolecular complex assembly;cellular metabolic process;cellular nitrogen compound metabolic process;cellular process;developmental process;embryo development;macromolecular complex assembly;macromolecule metabolic p…	cell part;centrosome;cytoplasm;intracellular membrane-bounded organelle;intracellular non-membrane-bounded organelle;intracellular organelle;macromolecular complex;microtubule organizing center;nucleoplasm;nucleus;organelle;ribonucleoprotein complex				11	3	2	2	2	2	3	1	1	2	1	1	2	10.9	8.3	8.3	4.9	4.9	10.9	37.898	348	348;400;388;302;314;340;342;370;382;329;343	0.0013221	1.9085	10.2523	41455000000	23474000000	17878000000	102680000	11	3765800000	2134000000	1625300000	6460200	0	0	0	4
187	A0A0A0MQY7;Q5VU97;A0A3B3ISH2;Q5VU97-2	A0A0A0MQY7;Q5VU97;A0A3B3ISH2;Q5VU97-2	VWFA and cache domain-containing protein 1	CACHD1	tr|A0A0A0MQY7|A0A0A0MQY7_HUMAN Isoform of Q5VU97, VWFA and cache domain-containing protein 1 OS=Homo sapiens OX=9606 GN=CACHD1 PE=1 SV=1;sp|Q5VU97|CAHD1_HUMAN VWFA and cache domain-containing protein 1 OS=Homo sapiens OX=9606 GN=CACHD1 PE=2 SV=2;tr|A0A3B3I	3	establishment of localization;ion transport;transport	cell part				4	22	22	22	20	18	20	20	18	20	20	18	20	20.6	20.6	20.6	19.1	16.4	19.1	136.71	1223	1223;1274;1140;978	0	21.909	9.66121	11346000000	4583600000	1286900000	5475400000	58	184220000	72374000	21404000	90443000	1182000000	1234300000	1387500000	50
188	A0A0A0MR08;A0A8I5KXK1;O94966-7;O94966-6;O94966-5;A0A8I5KV50;A0A8V8TN96;A0A8I5KT08;O94966-4;O94966-3;O94966;A0A590UK03;A0A8I5KRW4;E7ESU0;O94966-2	A0A0A0MR08;A0A8I5KXK1;O94966-7;O94966-6;O94966-5;A0A8I5KV50;A0A8V8TN96;A0A8I5KT08;O94966-4;O94966-3;O94966;A0A590UK03;A0A8I5KRW4;E7ESU0	Ubiquitin carboxyl-terminal hydrolase 19;Ubiquitin carboxyl-terminal hydrolase	USP19	tr|A0A0A0MR08|A0A0A0MR08_HUMAN Isoform of O94966, Ubiquitin carboxyl-terminal hydrolase 19 OS=Homo sapiens OX=9606 GN=USP19 PE=1 SV=7;tr|A0A8I5KXK1|A0A8I5KXK1_HUMAN Isoform of O94966, Ubiquitin carboxyl-terminal hydrolase 19 OS=Homo sapiens OX=9606 GN=USP1	3	biological regulation;catabolic process;cellular metabolic process;cellular process;macromolecule metabolic process;macromolecule modification;metabolic process;primary metabolic process;protein metabolic process;protein modification by small protein conjugation or removal;protein modification process;proteolysis;proteolysis involved in cellular protein catabolic process;regulation of cell cycle;…	cell part;cytosol;membrane				15	19	19	19	19	15	19	19	15	19	19	15	19	19.1	19.1	19.1	19.1	15.2	19.1	154.64	1406	1406;1421;1372;1384;1419;1270;1349;1369;1268;1281;1318;1185;1191;1180;660	0	18.466	9.58051	8539500000	3806400000	727170000	4005900000	67	113940000	50681000	9235900	54018000	897320000	1058400000	926670000	51
189	A0A0A0MR39;A0A087WUT0;Q9P2K5	A0A0A0MR39;A0A087WUT0;Q9P2K5	Myelin expression factor 2	MYEF2	tr|A0A0A0MR39|A0A0A0MR39_HUMAN Isoform of Q9P2K5, Myelin expression factor 2 OS=Homo sapiens OX=9606 GN=MYEF2 PE=1 SV=1;tr|A0A087WUT0|A0A087WUT0_HUMAN Isoform of Q9P2K5, Myelin expression factor 2 OS=Homo sapiens OX=9606 GN=MYEF2 PE=1 SV=1;sp|Q9P2K5|MYEF2_	3	biosynthetic process;cell differentiation;cellular metabolic process;cellular nitrogen compound metabolic process;cellular process;developmental process;macromolecule metabolic process;metabolic process;nitrogen compound metabolic process;nucleobase-containing compound metabolic process;primary metabolic process;RNA metabolic process	cell part;cytoplasm;intracellular membrane-bounded organelle;intracellular organelle;nucleoplasm;nucleus;organelle				3	21	1	1	20	20	19	1	1	1	1	1	1	39.2	2	2	37.8	38.2	36.5	64.149	600	600;547;600	0.0090508	1.215	8.93474	2105300000	1017100000	227710000	860480000	26	80971000	39118000	8758000	33095000	0	0	0	6
190	A0A0A0MR42;K7ENP4;Q8TEP8-1;Q8TEP8;K7EPA2;K7ELX0;Q8TEP8-2	A0A0A0MR42;K7ENP4;Q8TEP8-1;Q8TEP8	Centrosomal protein of 192 kDa	CEP192	tr|A0A0A0MR42|A0A0A0MR42_HUMAN Isoform of Q8TEP8, Centrosomal protein of 192 kDa OS=Homo sapiens OX=9606 GN=CEP192 PE=1 SV=1;tr|K7ENP4|K7ENP4_HUMAN Isoform of Q8TEP8, Centrosomal protein of 192 kDa (Fragment) OS=Homo sapiens OX=9606 GN=CEP192 PE=1 SV=1;sp|	3	biological regulation;cell cycle;cellular component assembly;cellular component organization;cellular process;cytoskeleton organization;microtubule organizing center organization;mitotic cell cycle;organelle assembly;organelle organization	cell part;centrosome;cytoplasm;cytosol;intracellular non-membrane-bounded organelle;intracellular organelle;microtubule organizing center;organelle				7	5	5	1	4	2	4	4	2	4	1	1	1	2.3	2.3	0.4	1.7	0.9	1.8	226.99	2062	2062;2076;1941;2537;900;1237;1407	0.00026427	2.5809	9.34792	8841400000	6119600000	493720000	2228000000	93	95069000	65802000	5308800	23958000	4434700000	3488600000	3220200000	10
191	A0A0A0MR51;O60427-2;F5H3P6;F5H3U5;H7C2V0;H0YB97;F5H852;F5GWE3	A0A0A0MR51;O60427-2	Fatty acid desaturase 1	FADS1	tr|A0A0A0MR51|A0A0A0MR51_HUMAN Isoform of O60427, Acyl-CoA (8-3)-desaturase OS=Homo sapiens OX=9606 GN=FADS1 PE=1 SV=1;sp|O60427-2|FADS1_HUMAN Isoform of O60427, Isoform 2 of Acyl-CoA (8-3)-desaturase OS=Homo sapiens OX=9606 GN=FADS1	3	aging;biological regulation;biosynthetic process;cell communication;cell-cell signaling;cellular ketone metabolic process;cellular lipid metabolic process;cellular metabolic process;cellular process;developmental process;lipid metabolic process;metabolic process;organic acid metabolic process;primary metabolic process;response to chemical stimulus;response to endogenous stimulus;response to exter…	cell part;intracellular membrane-bounded organelle;intracellular organelle;membrane;mitochondrion;nucleus;organelle	Biosynthesis of unsaturated fatty acids			8	13	13	3	13	9	12	13	9	12	3	2	2	34.3	34.3	9.2	34.3	23.4	31.7	57.885	501	501;360;146;192;228;175;164;165	0	14.283	9.6443	13190000000	7250200000	1531600000	4408600000	25	508600000	282020000	60904000	165670000	3126400000	3117500000	2704700000	45
192	A0A0A0MR74	A0A0A0MR74		DGAT1	tr|A0A0A0MR74|A0A0A0MR74_HUMAN Isoform of O75907, Diacylglycerol O-acyltransferase 1 OS=Homo sapiens OX=9606 GN=DGAT1 PE=1 SV=1	3	biosynthetic process;cellular lipid metabolic process;cellular metabolic process;cellular process;glycerol ether metabolic process;lipid metabolic process;metabolic process;primary metabolic process;small molecule metabolic process					1	4	4	1	4	3	4	4	3	4	1	1	1	16.2	16.2	3.5	16.2	13.7	16.2	33.529	315	315	0.00013607	3.1043	8.4582	753080000	287210000	51445000	414430000	14	53792000	20515000	3674600	29602000	459060000	279120000	265510000	8
193	Q93074-2;Q93074;Q93074-3;A0A8I5KUR0;A0A8I5KW86;A0A8I5QJW8;A0A0A0MR79;A0A8I5KQY2;A0A8I5KSA4;A0A8I5KVA6;H7C274;A0A8I5KRJ8;H7C191;A0A8I5QJK7;A0A8I5QJG1;A0A8I5KWM7;A0A8I5KVJ2;A0A8I5KQ51;A0A8I5QKU5;A0A8I5KVM1;A0A8I5KVC2	Q93074-2;Q93074;Q93074-3;A0A8I5KUR0;A0A8I5KW86;A0A8I5QJW8;A0A0A0MR79;A0A8I5KQY2;A0A8I5KSA4	Mediator of RNA polymerase II transcription subunit 12	MED12	sp|Q93074-2|MED12_HUMAN Isoform of Q93074, Isoform 2 of Mediator of RNA polymerase II transcription subunit 12 OS=Homo sapiens OX=9606 GN=MED12;sp|Q93074|MED12_HUMAN Mediator of RNA polymerase II transcription subunit 12 OS=Homo sapiens OX=9606 GN=MED12 PE	3	anatomical structure development;anatomical structure formation involved in morphogenesis;biological regulation;biosynthetic process;cell development;cellular metabolic process;cellular nitrogen compound metabolic process;cellular process;developmental process;growth;macromolecule metabolic process;metabolic process;nitrogen compound metabolic process;nucleobase-containing compound metabolic proc…	cell part;centrosome;intracellular membrane-bounded organelle;intracellular non-membrane-bounded organelle;intracellular organelle;macromolecular complex;membrane;microtubule organizing center;nucleolus;nucleoplasm;nucleus;organelle;protein complex				21	33	33	1	31	18	28	31	18	28	1	1	1	17.1	17.1	0.4	16.1	9.4	14.5	243.39	2180	2180;2177;2176;2179;2155;2152;2137;1904;1494;1040;501;357;81;265;141;268;173;124;45;308;247	0	31.8	9.63451	17030000000	3672800000	9047000000	4310300000	106	151400000	30091000	84874000	36437000	7183400000	6305500000	5955600000	57
194	A0A0U1RQC5;A0A0A0MR89;A0A0U1RRJ0;Q9Y4C0;Q9Y4C0-4;Q9Y4C0-3;A0A7I2V2B1;Q9HDB5-4;Q9HDB5-2;Q9HDB5;A0A7I2YQT0;A0A0C4DGK4;Q9HDB5-3;H0YJL2	A0A0U1RQC5;A0A0A0MR89;A0A0U1RRJ0;Q9Y4C0;Q9Y4C0-4;Q9Y4C0-3	Neurexin-3	NRXN3	tr|A0A0U1RQC5|A0A0U1RQC5_HUMAN Isoform of Q9Y4C0, Neurexin-3-beta OS=Homo sapiens OX=9606 GN=NRXN3 PE=1 SV=2;tr|A0A0A0MR89|A0A0A0MR89_HUMAN Isoform of Q9Y4C0, Neurexin-3-beta OS=Homo sapiens OX=9606 GN=NRXN3 PE=1 SV=2;tr|A0A0U1RRJ0|A0A0U1RRJ0_HUMAN Isoform	3	behavior;behavioral interaction between organisms;biological adhesion;biological regulation;cell adhesion;cell communication;cell-cell signaling;cellular component assembly;cellular component organization;cellular process;establishment of localization;locomotion;multicellular organismal process;multi-organism process;neurological system process;neurotransmitter transport;response to chemical stim…	cell part	Cell adhesion molecules (CAMs)			14	23	19	19	20	19	23	16	15	19	16	15	19	20.3	17.6	17.6	17.8	16.3	20.3	162.32	1468	1468;1571;1328;1643;1392;1061;670;459;432;637;366;398;396;174	0	20.491	9.29032	4877800000	1951300000	357410000	2569100000	70	50866000	22097000	5027900	23741000	605360000	859240000	1037700000	37
195	Q53F39;Q53F39-3;Q53F39-2;A0A0A0MR93;K7ELZ7;Q53F39-4;K7ES91;A0A0C4DH11;K7ERI3;K7EQV4;A0A075B777;K7EQ70;K7ESB8;K7ER13;K7EQ74;Q53F39-5;K7EJU0	Q53F39;Q53F39-3;Q53F39-2;A0A0A0MR93;K7ELZ7;Q53F39-4;K7ES91;A0A0C4DH11	Metallophosphoesterase 1	MPPE1	sp|Q53F39|MPPE1_HUMAN Metallophosphoesterase 1 OS=Homo sapiens OX=9606 GN=MPPE1 PE=1 SV=2;sp|Q53F39-3|MPPE1_HUMAN Isoform of Q53F39, Isoform 3 of Metallophosphoesterase 1 OS=Homo sapiens OX=9606 GN=MPPE1;sp|Q53F39-2|MPPE1_HUMAN Isoform of Q53F39, Isoform 2	3	biosynthetic process;cellular lipid metabolic process;cellular metabolic process;cellular process;establishment of localization;Golgi vesicle transport;lipid metabolic process;macromolecule metabolic process;macromolecule modification;metabolic process;primary metabolic process;protein lipidation;protein metabolic process;protein modification process;transport;vesicle-mediated transport	cell part;Golgi apparatus;intracellular membrane-bounded organelle;intracellular organelle;membrane;nucleoplasm;organelle				17	3	3	3	3	3	3	3	3	3	3	3	3	7.3	7.3	7.3	7.3	7.3	7.3	45.14	396	396;341;340;374;161;333;308;243;68;178;26;164;94;92;69;256;141	0.0014303	1.8336	8.66359	1266900000	460880000	200230000	605790000	16	79181000	28805000	12515000	37862000	216060000	819820000	465840000	6
196	A0A0A0MRA8;Q9Y2J2-4;A0A0A0MSA4;A0A1B0GTF8;A0A0J9YW26	A0A0A0MRA8;Q9Y2J2-4;A0A0A0MSA4;A0A1B0GTF8	Band 4.1-like protein 3;Band 4.1-like protein 3, N-terminally processed	EPB41L3	tr|A0A0A0MRA8|A0A0A0MRA8_HUMAN Isoform of Q9Y2J2, Band 4.1-like protein 3 OS=Homo sapiens OX=9606 GN=EPB41L3 PE=1 SV=1;sp|Q9Y2J2-4|E41L3_HUMAN Isoform of Q9Y2J2, Isoform 4 of Band 4.1-like protein 3 OS=Homo sapiens OX=9606 GN=EPB41L3;tr|A0A0A0MSA4|A0A0A0MS	4	anatomical structure formation involved in morphogenesis;anatomical structure morphogenesis;biological regulation;cell death;cell junction organization;cellular component assembly;cellular component morphogenesis;cellular component organization;cellular localization;cellular membrane organization;cellular process;cytoskeleton organization;death;developmental process;localization;membrane organiza…	cell part;cytoplasm;cytoskeleton;intracellular non-membrane-bounded organelle;intracellular organelle;membrane;organelle;plasma membrane	Tight junction			5	41	41	0	36	35	40	36	35	40	0	0	0	48	48	0	45.4	44.6	47.4	102.29	918	918;883;1046;571;188	0	46.109	10.2026	44007000000	15944000000	5299100000	22763000000	51	532090000	187290000	69668000	275130000	1842600000	2000000000	1904500000	132
197	Q12791-2;A0A1W2PRB0;Q12791-7;Q12791-3;Q12791-5;A0A1W2PPZ1;A0A1W2PPH9;A0A1W2PPS2;A0A1W2PNH9;A0A1W2PR62;A0A1W2PRE5;H0Y379;Q5SVK0;A0A1W2PRX6;A0A1W2PQ93;A0A1W2PP26;B7ZMF5;A0A1W2PRG5;Q5SVJ7;A0A1W2PR56;Q5SVJ9;A0A1W2PPY5;Q5SVK5;Q12791;Q12791-4;A0A0A0MSE6;A0A1W2PS97;H0Y382;A0A1W2PP94;A0A1W2PRV4;A0A1W2PRA7;A0A1W2PRJ1;A0A1W2PNY8;J3KQ16;S4R2X4;A0A0A0MRC3;A0A1W2PQ53;A0A1W2PPX7;A0A1W2PQJ9;Q5SVJ8;A0A1W2PSD3;A0…	Q12791-2;A0A1W2PRB0;Q12791-7;Q12791-3;Q12791-5;A0A1W2PPZ1;A0A1W2PPH9;A0A1W2PPS2;A0A1W2PNH9;A0A1W2PR62;A0A1W2PRE5;H0Y379;Q5SVK0;A0A1W2PRX6;A0A1W2PQ93;A0A1W2PP26;B7ZMF5;A0A1W2PRG5;Q5SVJ7;A0A1W2PR56;Q5SVJ9;A0A1W2PPY5;Q5SVK5;Q12791;Q12791-4;A0A0A0MSE6;A0A1W2PS97;H0Y382;A0A1W2PP94;A0A1W2PRV4;A0A1W2PRA7;A0A1W2PRJ1;A0A1W2PNY8;J3KQ16;S4R2X4;A0A0A0MRC3;A0A1W2PQ53;A0A1W2PPX7;A0A1W2PQJ9;Q5SVJ8;A0A1W2PSD3;A0…	Calcium-activated potassium channel subunit alpha-1	KCNMA1	sp|Q12791-2|KCMA1_HUMAN Isoform of Q12791, Isoform 2 of Calcium-activated potassium channel subunit alpha-1 OS=Homo sapiens OX=9606 GN=KCNMA1;tr|A0A1W2PRB0|A0A1W2PRB0_HUMAN Isoform of Q12791, Calcium-activated potassium channel subunit alpha-1 OS=Homo sapi	3	biological regulation;cell communication;cell-cell signaling;cellular homeostasis;cellular ion homeostasis;cellular process;coagulation;establishment of localization;excretion;homeostatic process;ion transport;multicellular organismal process;muscle contraction;regulation of body fluid levels;response to abiotic stimulus;response to chemical stimulus;response to osmotic stress;response to stimulu…	cell part;extracellular organelle;macromolecular complex;membrane;organelle;plasma membrane;protein complex;vesicle	Pancreatic secretion;Salivary secretion;Vascular smooth muscle contraction			62	2	2	2	2	2	2	2	2	2	2	2	2	1.8	1.8	1.8	1.8	1.8	1.8	135.49	1219	1219;1234;1239;1240;1178;1238;1175;1122;1181;1236;1185;1192;1195;1196;1197;1198;1208;1208;1209;1212;1235;1230;1232;1236;1207;1142;1142;1182;1181;1246;964;977;1020;1040;1043;1071;1115;1242;1119;1288;1178;1181;1178;1177;1128;1239;1161;1146;1233;1234;357;1233;1230;1223;383;459;1177;1178;584;583;575;422	0.00064103	2.3962	8.37749	677620000	238500000	107010000	332120000	50	13552000	4769900	2140100	6642400	151330000	181160000	182420000	8
198	A0A0A0MSK4;A0A0A0MRC4;Q86YR5-4;Q86YR5;A0A087WVF5;Q86YR5-3;Q86YR5-2;B0QZC9;B0QZD0;A0A2R8Y896;A0A2R8Y673	A0A0A0MSK4;A0A0A0MRC4;Q86YR5-4;Q86YR5;A0A087WVF5;Q86YR5-3	G-protein-signaling modulator 1	GPSM1	tr|A0A0A0MSK4|A0A0A0MSK4_HUMAN Isoform of Q86YR5, G-protein-signaling modulator 1 OS=Homo sapiens OX=9606 GN=GPSM1 PE=1 SV=1;tr|A0A0A0MRC4|A0A0A0MRC4_HUMAN Isoform of Q86YR5, G-protein-signaling modulator 1 OS=Homo sapiens OX=9606 GN=GPSM1 PE=1 SV=2;sp|Q86	4	anatomical structure development;biological regulation;cell differentiation;cellular process;developmental process	cell part;cytosol;Golgi apparatus;intracellular membrane-bounded organelle;intracellular organelle;membrane;nucleoplasm;organelle;plasma membrane				11	33	33	31	31	28	31	31	28	31	29	27	29	57.6	57.6	54.1	52.1	45.5	53	74.481	675	675;707;652;675;457;457;166;52;75;83;93	0	38.685	10.3235	54390000000	29243000000	4083300000	21064000000	38	1115200000	647630000	91612000	375990000	7721300000	7890700000	7877500000	118
199	Q96SN8;Q96SN8-2;Q96SN8-3;A0A8I5QKL1;A0A8I5KXG0;A0A8I5KRU7;A0A0A0MRG9;Q96SN8-4;A0A8I5KTP5;B1AMJ5;Q5JTU8;A0A8I5KXB5;A0A8I5KYJ8;A0A8I5KX24;A0A8I5KPG9;A0A8I5KYS3;A0A8I5QJG6;F8WCI3;F8WF55;F8WBJ0	Q96SN8;Q96SN8-2;Q96SN8-3;A0A8I5QKL1;A0A8I5KXG0;A0A8I5KRU7;A0A0A0MRG9;Q96SN8-4;A0A8I5KTP5;B1AMJ5;Q5JTU8;A0A8I5KXB5;A0A8I5KYJ8	CDK5 regulatory subunit-associated protein 2	CDK5RAP2	sp|Q96SN8|CK5P2_HUMAN CDK5 regulatory subunit-associated protein 2 OS=Homo sapiens OX=9606 GN=CDK5RAP2 PE=1 SV=5;sp|Q96SN8-2|CK5P2_HUMAN Isoform of Q96SN8, Isoform 2 of CDK5 regulatory subunit-associated protein 2 OS=Homo sapiens OX=9606 GN=CDK5RAP2;sp|Q96	3	anatomical structure development;biological regulation;cell cycle;cell differentiation;cellular component organization;cellular process;chromosome segregation;cytoskeleton organization;developmental process;establishment of localization;microtubule organizing center organization;mitotic cell cycle;organelle organization;regulation of cell cycle;regulation of organelle organization	cell part;centrosome;cytoplasm;cytoskeleton;cytosol;extracellular organelle;Golgi apparatus;intracellular membrane-bounded organelle;intracellular non-membrane-bounded organelle;intracellular organelle;macromolecular complex;microtubule organizing center;organelle;protein complex;vesicle				20	10	10	10	10	4	5	10	4	5	10	4	5	6.4	6.4	6.4	6.4	2.6	3.1	215.04	1893	1893;1861;1852;1892;1860;1835;1663;1814;1867;1287;903;1644;1308;429;768;750;749;749;460;244	0	6.6816	9.00881	2214700000	1042700000	151480000	1020500000	89	21964000	9823000	674310	11467000	726850000	260530000	423200000	18
200	A0A0A0MRH7;A0A7P0TAC9;G3V5S4;Q5SZP1;Q02962;Q02962-4;Q02962-3;Q02962-2;Q02548-2;Q02548-6;Q02548-8;Q02548-7;Q02548-3;Q02548-9;Q02548-5;E7ERW5;Q02548-11;E7EQT0;Q02548-4;Q02548	A0A0A0MRH7;A0A7P0TAC9;G3V5S4;Q5SZP1;Q02962;Q02962-4;Q02962-3;Q02962-2	Paired box protein Pax-2	PAX2	tr|A0A0A0MRH7|A0A0A0MRH7_HUMAN Isoform of Q02962, Paired box protein Pax-2 OS=Homo sapiens OX=9606 GN=PAX2 PE=1 SV=1;tr|A0A7P0TAC9|A0A7P0TAC9_HUMAN Isoform of Q02962, Paired box protein Pax-2 OS=Homo sapiens OX=9606 GN=PAX2 PE=1 SV=1;tr|G3V5S4|G3V5S4_HUMAN	3	aging;anatomical structure development;anatomical structure formation involved in morphogenesis;anatomical structure morphogenesis;biological regulation;biosynthetic process;cell communication;cell differentiation;cell morphogenesis;cellular component morphogenesis;cellular component organization;cellular homeostasis;cellular metabolic process;cellular nitrogen compound metabolic process;cellular…	cell part;intracellular membrane-bounded organelle;intracellular organelle;lysosome;macromolecular complex;microtubule organizing center;nucleus;organelle;protein complex;vacuole				20	4	4	4	4	3	4	4	3	4	4	3	4	16.8	16.8	16.8	16.8	12.7	16.8	42.179	393	393;388;304;409;417;396;394;419;362;357;348;328;324;319;288;295;307;324;295;391	0	4.5412	8.65849	1079500000	571170000	52807000	455500000	16	54502000	31857000	2847100	19798000	181190000	463000000	443930000	5
201	A0A0A0MRI1;Q8IXQ4;Q8IXQ4-2;A0A087WW86;Q8IXQ4-3;Q8IXQ4-4	A0A0A0MRI1;Q8IXQ4;Q8IXQ4-2	GPALPP motifs-containing protein 1	GPALPP1	tr|A0A0A0MRI1|A0A0A0MRI1_HUMAN Isoform of Q8IXQ4, GPALPP motifs-containing protein 1 OS=Homo sapiens OX=9606 GN=GPALPP1 PE=1 SV=1;sp|Q8IXQ4|GPAM1_HUMAN GPALPP motifs-containing protein 1 OS=Homo sapiens OX=9606 GN=GPALPP1 PE=1 SV=1;sp|Q8IXQ4-2|GPAM1_HUMAN	3						6	3	3	3	2	3	3	2	3	3	2	3	3	11.2	11.2	11.2	7.4	11.2	11.2	37.971	338	338;340;191;100;170;175	0.00013924	3.3432	8.50552	988120000	320270000	48331000	619510000	16	34014000	20017000	3020700	10977000	291660000	153280000	158790000	4
202	A0A0A0MRI2;Q9UNH7;Q9UNH7-2;G3V5X9;H0YJF8;G3V4Z5;G3V2U1;G3V5U2	A0A0A0MRI2;Q9UNH7;Q9UNH7-2;G3V5X9	Sorting nexin-6;Sorting nexin-6, N-terminally processed	SNX6	tr|A0A0A0MRI2|A0A0A0MRI2_HUMAN Isoform of Q9UNH7, Sorting nexin OS=Homo sapiens OX=9606 GN=SNX6 PE=1 SV=1;sp|Q9UNH7|SNX6_HUMAN Sorting nexin-6 OS=Homo sapiens OX=9606 GN=SNX6 PE=1 SV=1;sp|Q9UNH7-2|SNX6_HUMAN Isoform of Q9UNH7, Isoform 2 of Sorting nexin-6	4	biological regulation;cellular component organization;cellular membrane organization;cellular process;endocytosis;endosome transport;establishment of localization;membrane invagination;membrane organization;organelle organization;protein transport;regulation of protein modification process;transport;vesicle organization;vesicle-mediated transport	cell part;cytoplasm;cytoplasmic membrane-bounded vesicle;intracellular;intracellular membrane-bounded organelle;intracellular organelle;macromolecular complex;membrane;nucleus;organelle;protein complex;retromer complex;vesicle				8	14	14	11	14	12	14	14	12	14	11	10	11	36.8	36.8	30.9	36.8	34.4	36.8	47.804	418	418;406;290;227;144;157;120;132	0	15.716	9.87826	21509000000	7555400000	4582300000	9371300000	23	749420000	282460000	90871000	376090000	4264600000	4018600000	3704800000	55
203	A0A0A0MRI7;H7C484;Q9H2C2;H0YEB4;H7C0E7	A0A0A0MRI7;H7C484;Q9H2C2;H0YEB4;H7C0E7	Protein ARV1	ARV1	tr|A0A0A0MRI7|A0A0A0MRI7_HUMAN Isoform of Q9H2C2, Protein ARV OS=Homo sapiens OX=9606 GN=ARV1 PE=1 SV=1;tr|H7C484|H7C484_HUMAN Isoform of Q9H2C2, Protein ARV (Fragment) OS=Homo sapiens OX=9606 GN=ARV1 PE=1 SV=1;sp|Q9H2C2|ARV1_HUMAN Protein ARV1 OS=Homo sap	2	alcohol metabolic process;biological regulation;biosynthetic process;cellular component organization;cellular ketone metabolic process;cellular lipid metabolic process;cellular membrane organization;cellular metabolic process;cellular process;establishment of localization;lipid metabolic process;lipid transport;membrane organization;metabolic process;organic acid metabolic process;plasma membrane…	cell part;Golgi apparatus;intracellular membrane-bounded organelle;intracellular organelle;membrane;organelle				5	2	2	2	2	0	2	2	0	2	2	0	2	13.9	13.9	13.9	13.9	0	13.9	26.392	231	231;268;271;122;291	0.0010962	2.049	7.99702	321200000	34391000	0	286810000	13	24708000	2645500	0	22062000	0	0	0	2
204	A0A0A0MRJ1;Q5VT25-2;A0A0A0MRJ0;Q5VT25-3;Q5VT25-4;Q5VT25-5;Q5VT25;Q5VT25-6;H0Y5V1;H0Y7V8;A0A8I5QJM2;H0Y6R0	A0A0A0MRJ1;Q5VT25-2;A0A0A0MRJ0;Q5VT25-3;Q5VT25-4;Q5VT25-5;Q5VT25;Q5VT25-6;H0Y5V1	Serine/threonine-protein kinase MRCK alpha;Non-specific serine/threonine protein kinase	CDC42BPA	tr|A0A0A0MRJ1|A0A0A0MRJ1_HUMAN Isoform of Q5VT25, non-specific serine/threonine protein kinase OS=Homo sapiens OX=9606 GN=CDC42BPA PE=1 SV=2;sp|Q5VT25-2|MRCKA_HUMAN Isoform of Q5VT25, Isoform 2 of Serine/threonine-protein kinase MRCK alpha OS=Homo sapiens	3	biological regulation;cell motility;cellular component movement;cellular component organization;cellular metabolic process;cellular process;cytoskeleton organization;establishment of localization;locomotion;macromolecule metabolic process;macromolecule modification;metabolic process;organelle organization;phosphorus metabolic process;primary metabolic process;protein metabolic process;protein mod…	cell leading edge;cell part;cytoplasm;extracellular organelle;organelle;vesicle				12	30	23	23	26	23	29	20	16	22	20	16	22	18	15	15	15.8	12.7	17.6	209.79	1845	1845;1754;1699;1638;1691;1719;1732;1781;1048;984;728;546	0	25.066	9.68361	13668000000	4826300000	2247900000	6593700000	85	118340000	35396000	22568000	60380000	1925400000	1620300000	2093000000	52
205	A0A5F9ZHZ6;A0A0A0MRL7;P55210-4;P55210;P55210-3;Q5SVL2	A0A5F9ZHZ6;A0A0A0MRL7;P55210-4;P55210;P55210-3;Q5SVL2	Caspase-7;Caspase-7 subunit p20;Caspase-7 subunit p11	CASP7	tr|A0A5F9ZHZ6|A0A5F9ZHZ6_HUMAN Isoform of P55210, Caspase-7 OS=Homo sapiens OX=9606 GN=CASP7 PE=1 SV=1;tr|A0A0A0MRL7|A0A0A0MRL7_HUMAN Isoform of P55210, Caspase-7 OS=Homo sapiens OX=9606 GN=CASP7 PE=1 SV=1;sp|P55210-4|CASP7_HUMAN Isoform of P55210, Isoform	3	aging;anatomical structure development;biological regulation;cell death;cellular component disassembly;cellular component organization;cellular process;death;developmental process;macromolecule metabolic process;metabolic process;mitochondrion organization;organelle organization;primary metabolic process;protein maturation;protein metabolic process;proteolysis;response to abiotic stimulus;respons…	cell part;cytoplasm;cytosol;intracellular membrane-bounded organelle;intracellular organelle;nucleoplasm;nucleus;organelle	Alzheimer's disease;Apoptosis			6	2	2	2	2	1	2	2	1	2	2	1	2	6	6	6	6	3.3	6	34.413	302	302;388;278;303;336;222	0.0065805	1.3993	8.89073	1922900000	1085000000	60341000	777550000	18	106830000	60276000	3352300	43197000	1177000000	0	875690000	6
206	A0A0A0MRM8;A0A1Y0BRN3;Q9UM54-6;Q9UM54-5;Q9UM54-2;A0A590UJ40;Q9UM54-4;Q9UM54-1;Q9UM54;Q5JVM0	A0A0A0MRM8;A0A1Y0BRN3;Q9UM54-6;Q9UM54-5;Q9UM54-2;A0A590UJ40;Q9UM54-4;Q9UM54-1;Q9UM54	Unconventional myosin-VI	MYO6	tr|A0A0A0MRM8|A0A0A0MRM8_HUMAN Isoform of Q9UM54, Unconventional myosin-VI OS=Homo sapiens OX=9606 GN=MYO6 PE=1 SV=1;tr|A0A1Y0BRN3|A0A1Y0BRN3_HUMAN Isoform of Q9UM54, Unconventional myosin-VI OS=Homo sapiens OX=9606 GN=MYO6 PE=1 SV=1;sp|Q9UM54-6|MYO6_HUMAN	4	anatomical structure development;anatomical structure morphogenesis;behavior;biological regulation;cell communication;cell differentiation;cell-cell signaling;cellular component assembly;cellular component movement;cellular component organization;cellular membrane organization;cellular process;developmental process;endocytosis;establishment of localization;membrane invagination;membrane organizat…	apical part of cell;cell body;cell cortex;cell part;cell projection;cytoplasm;cytoplasmic membrane-bounded vesicle;cytosol;DNA-directed RNA polymerase II, holoenzyme;extracellular organelle;Golgi apparatus;intracellular membrane-bounded organelle;intracellular organelle;macromolecular complex;membrane;microvillus;neuron projection;neuronal cell body;nucleoplasm;nucleus;organelle;plasma membrane;p…				10	53	53	10	48	41	43	48	41	43	10	9	8	44.2	44.2	9	42.5	33.6	36	145.01	1253	1253;1285;1285;1253;1262;1294;1285;1285;1294;174	0	54.65	10.2297	45845000000	24437000000	4437500000	16971000000	60	570730000	296910000	66051000	207770000	2967000000	1576700000	1506600000	164
207	A0A0A0MRM9;Q14978-2;Q14978;S4R349;S4R402;S4R3C2	A0A0A0MRM9;Q14978-2;Q14978	Nucleolar and coiled-body phosphoprotein 1	NOLC1	tr|A0A0A0MRM9|A0A0A0MRM9_HUMAN Isoform of Q14978, Nucleolar and coiled-body phosphoprotein 1 (Fragment) OS=Homo sapiens OX=9606 GN=NOLC1 PE=1 SV=1;sp|Q14978-2|NOLC1_HUMAN Isoform of Q14978, Isoform Beta of Nucleolar and coiled-body phosphoprotein 1 OS=Homo	3	cell cycle;cellular component organization;cellular metabolic process;cellular nitrogen compound metabolic process;cellular process;macromolecule metabolic process;metabolic process;mitosis;nitrogen compound metabolic process;nuclear division;nucleobase-containing compound metabolic process;nucleus organization;organelle fission;organelle organization;primary metabolic process;RNA metabolic proce…	cell part;cytoplasm;intracellular non-membrane-bounded organelle;intracellular organelle;nucleolus;nucleoplasm;organelle				6	21	21	2	19	14	18	19	14	18	2	1	1	31.5	31.5	4.4	28.8	22	25	74.543	708	708;709;699;258;46;281	0	22.771	9.61283	10268000000	4100400000	1106300000	5061400000	33	268370000	108850000	31857000	127660000	1100400000	1230200000	1221600000	67
208	A0A0A0MRN5;Q9NZT2-2;Q9NZT2;Q4VXW3	A0A0A0MRN5;Q9NZT2-2;Q9NZT2	Opioid growth factor receptor	OGFR	tr|A0A0A0MRN5|A0A0A0MRN5_HUMAN Isoform of Q9NZT2, Opioid growth factor receptor OS=Homo sapiens OX=9606 GN=OGFR PE=1 SV=1;sp|Q9NZT2-2|OGFR_HUMAN Isoform of Q9NZT2, Isoform 2 of Opioid growth factor receptor OS=Homo sapiens OX=9606 GN=OGFR;sp|Q9NZT2|OGFR_HU	3	biological regulation;cellular process;response to stimulus;signal transduction	cell part;cytoplasm;intracellular membrane-bounded organelle;intracellular organelle;membrane;nucleus;organelle				4	16	16	16	15	10	14	15	10	14	15	10	14	31.2	31.2	31.2	28.8	21.4	29	67.194	625	625;657;677;94	0	16.222	9.48748	22303000000	3072400000	486520000	18744000000	29	703720000	75779000	10585000	617350000	13292000000	12121000000	11395000000	28
209	A0A0A0MRR1;Q5VV50;Q5VV52-3;Q5VV52;Q5VV51	A0A0A0MRR1;Q5VV50;Q5VV52-3;Q5VV52	Zinc finger protein 691	ZNF691	tr|A0A0A0MRR1|A0A0A0MRR1_HUMAN Isoform of Q5VV52, Zinc finger protein 691 (Fragment) OS=Homo sapiens OX=9606 GN=ZNF691 PE=1 SV=1;tr|Q5VV50|Q5VV50_HUMAN Isoform of Q5VV52, Zinc finger protein 691 OS=Homo sapiens OX=9606 GN=ZNF691 PE=1 SV=1;sp|Q5VV52-3|ZN691	2		cell part;intracellular membrane-bounded organelle;intracellular organelle;nucleus;organelle				5	5	5	5	4	2	5	4	2	5	4	2	5	20.3	20.3	20.3	16.2	8.4	20.3	33.708	296	296;306;284;315;133	0	3.6023	8.23983	706990000	173710000	24163000	509110000	12	20812000	6017200	2013600	14795000	158000000	156140000	150570000	5
210	P09234;A0A0A0MRR7;Q5TAL2	P09234;A0A0A0MRR7	U1 small nuclear ribonucleoprotein C	SNRPC	sp|P09234|RU1C_HUMAN U1 small nuclear ribonucleoprotein C OS=Homo sapiens OX=9606 GN=SNRPC PE=1 SV=1;tr|A0A0A0MRR7|A0A0A0MRR7_HUMAN Isoform of P09234, U1 small nuclear ribonucleoprotein C OS=Homo sapiens OX=9606 GN=SNRPC PE=1 SV=1	3	cellular component assembly;cellular component organization;cellular macromolecular complex assembly;cellular metabolic process;cellular nitrogen compound metabolic process;cellular process;macromolecular complex assembly;macromolecule metabolic process;metabolic process;mRNA metabolic process;mRNA processing;nitrogen compound metabolic process;nucleobase-containing compound metabolic process;pri…	cell part;macromolecular complex;nucleoplasm;ribonucleoprotein complex;small nuclear ribonucleoprotein complex;spliceosomal complex	Spliceosome			3	4	4	4	4	3	3	4	3	3	4	3	3	25.2	25.2	25.2	25.2	24.5	24.5	17.394	159	159;180;118	0	4.8083	9.45254	6878000000	2834900000	611240000	3431900000	6	1093100000	455680000	94474000	542910000	1487300000	1503800000	1593200000	18
211	A0A0A0MRS8;Q9P2E2-3;Q9P2E2	A0A0A0MRS8;Q9P2E2-3;Q9P2E2	Kinesin-like protein;Kinesin-like protein KIF17	KIF17	tr|A0A0A0MRS8|A0A0A0MRS8_HUMAN Isoform of Q9P2E2, Kinesin-like protein OS=Homo sapiens OX=9606 GN=KIF17 PE=1 SV=1;sp|Q9P2E2-3|KIF17_HUMAN Isoform of Q9P2E2, Isoform 2 of Kinesin-like protein KIF17 OS=Homo sapiens OX=9606 GN=KIF17;sp|Q9P2E2|KIF17_HUMAN Kine	2	cell differentiation;cellular component movement;cellular component organization;cellular process;developmental process;establishment of localization;localization;metabolic process;organelle organization;protein transport;transport;vesicle-mediated transport	cell part;cell projection;cilium;cytosol;macromolecular complex;protein complex				3	5	4	4	3	3	4	2	2	3	2	2	3	6.2	5.1	5.1	4.1	3.1	5.3	104.02	929	929;1028;1029	0.002133	1.7423	7.80634	320100000	64024000	36989000	219080000	43	5381600	1488900	860220	3032500	127060000	0	167520000	4
212	Q5STV6;A0A0A0MRT5;Q9UBC1-2;Q9UBC1-3;Q9UBC1;A0A140TA04	Q5STV6;A0A0A0MRT5;Q9UBC1-2;Q9UBC1-3;Q9UBC1;A0A140TA04	NF-kappa-B inhibitor-like protein 1	NFKBIL1	tr|Q5STV6|Q5STV6_HUMAN Isoform of Q9UBC1, NF-kappa-B inhibitor-like protein 1 OS=Homo sapiens OX=9606 GN=NFKBIL1 PE=1 SV=2;tr|A0A0A0MRT5|A0A0A0MRT5_HUMAN Isoform of Q9UBC1, NF-kappa-B inhibitor-like protein 1 OS=Homo sapiens OX=9606 GN=NFKBIL1 PE=1 SV=1;sp	2	biological regulation;cellular process;regulation of transport;response to biotic stimulus;response to chemical stimulus;response to stimulus;signal transduction	cell part;cytoskeleton;cytosol;intracellular membrane-bounded organelle;intracellular non-membrane-bounded organelle;intracellular organelle;nucleoplasm;nucleus;organelle				6	3	3	2	3	1	3	3	1	3	2	1	2	11.5	11.5	8.4	11.5	3.9	11.5	40.827	358	358;366;358;366;381;222	0.00014205	3.5177	8.10826	432740000	271340000	33088000	128310000	17	20655000	11161000	1946300	7547600	137780000	0	127740000	7
213	B6VEX4;A0A0A0MRT6;Q8IZP0-10;Q8IZP0-8;Q8IZP0-7;Q8IZP0-2;Q8IZP0-4;Q8IZP0-3;Q8IZP0-5;Q8IZP0-6;Q8IZP0-9;Q8IZP0;Q8IZP0-12;Q8IZP0-11	B6VEX4;A0A0A0MRT6;Q8IZP0-10;Q8IZP0-8;Q8IZP0-7;Q8IZP0-2;Q8IZP0-4;Q8IZP0-3;Q8IZP0-5;Q8IZP0-6;Q8IZP0-9;Q8IZP0;Q8IZP0-12	Abl interactor 1	ABI1	tr|B6VEX4|B6VEX4_HUMAN Isoform of Q8IZP0, Abl interactor 1 OS=Homo sapiens OX=9606 GN=ABI1 PE=1 SV=1;tr|A0A0A0MRT6|A0A0A0MRT6_HUMAN Isoform of Q8IZP0, Abl interactor 1 OS=Homo sapiens OX=9606 GN=ABI1 PE=1 SV=1;sp|Q8IZP0-10|ABI1_HUMAN Isoform of Q8IZP0, Iso	3	anatomical structure development;anatomical structure formation involved in morphogenesis;anatomical structure morphogenesis;biological regulation;cell development;cellular component morphogenesis;cellular component movement;cellular component organization;cellular metabolic process;cellular process;cytoskeleton organization;developmental process;immune system process;macromolecule metabolic proc…	cell part;cell projection;cytoplasm;cytoskeleton;cytosol;endoplasmic reticulum;extracellular organelle;filopodium;intracellular;intracellular membrane-bounded organelle;intracellular non-membrane-bounded organelle;intracellular organelle;macromolecular complex;membrane;nucleus;organelle;protein complex;site of polarized growth;vesicle				14	12	7	7	12	10	12	7	6	7	7	6	7	28.2	19.1	19.1	28.2	28	28.2	43.294	393	393;475;388;393;422;446;451;452;476;480;481;508;496;329	0	8.263	9.17826	4857100000	1507500000	685900000	2663800000	18	17223000	7760700	1339900	8122000	817850000	1539400000	1463900000	16
214	Q14168-4;Q14168;Q14168-3;Q14168-2;Q14168-6;A0A0C4DH75;D3DX49;A0A0A0MRU0;D3DX48;B4DZ84;Q14168-5;E5RI47;A0A087WVY2;A0A087X0C7;E5RK44;E5RIU3;E5RI32;E5RJK0;E5RK50;E5RFN8	Q14168-4;Q14168;Q14168-3;Q14168-2;Q14168-6;A0A0C4DH75;D3DX49;A0A0A0MRU0;D3DX48;B4DZ84;Q14168-5	MAGUK p55 subfamily member 2	MPP2	sp|Q14168-4|MPP2_HUMAN Isoform of Q14168, Isoform 4 of MAGUK p55 subfamily member 2 OS=Homo sapiens OX=9606 GN=MPP2;sp|Q14168|MPP2_HUMAN MAGUK p55 subfamily member 2 OS=Homo sapiens OX=9606 GN=MPP2 PE=1 SV=3;sp|Q14168-3|MPP2_HUMAN Isoform of Q14168, Isofor	4	biological regulation;cellular metabolic process;cellular nitrogen compound metabolic process;cellular process;metabolic process;nitrogen compound metabolic process;nucleobase-containing compound metabolic process;nucleobase-containing small molecule metabolic process;nucleotide metabolic process;phosphorus metabolic process;primary metabolic process;response to stimulus;signal transduction;small…	cell part;membrane				20	30	30	28	25	22	30	25	22	30	23	21	28	51.1	51.1	48.9	44.7	41.2	51.1	66.802	597	597;576;569;552;541;597;576;569;552;541;413;189;186;112;143;151;148;140;126;73	0	34.698	9.98118	34523000000	9575800000	4896200000	20051000000	32	864040000	246290000	132920000	484830000	5219000000	8768200000	8848600000	66
215	A0A0A0MRV3;Q9P2S5;Q5TBW1;Q5T0D5	A0A0A0MRV3;Q9P2S5	WD repeat-containing protein WRAP73	WRAP73	tr|A0A0A0MRV3|A0A0A0MRV3_HUMAN Isoform of Q9P2S5, WD repeat domain 8, isoform CRA_c OS=Homo sapiens OX=9606 GN=WRAP73 PE=1 SV=1;sp|Q9P2S5|WRP73_HUMAN WD repeat-containing protein WRAP73 OS=Homo sapiens OX=9606 GN=WRAP73 PE=1 SV=1	3		cell part;centrosome;cytoplasm;intracellular non-membrane-bounded organelle;intracellular organelle;microtubule organizing center;organelle				4	7	7	4	5	4	6	5	4	6	3	4	3	19.1	19.1	10.1	14.9	10.1	17.2	48.874	435	435;460;179;304	0	5.8109	8.66863	1712200000	223940000	1022000000	466260000	25	62651000	5004200	40880000	16767000	432060000	2809700000	456120000	11
216	A0A0A0MRX1;Q12926;Q12926-2;B1AM48;C9JB16	A0A0A0MRX1;Q12926;Q12926-2	ELAV-like protein;ELAV-like protein 2	ELAVL2	tr|A0A0A0MRX1|A0A0A0MRX1_HUMAN Isoform of Q12926, ELAV-like protein OS=Homo sapiens OX=9606 GN=ELAVL2 PE=1 SV=1;sp|Q12926|ELAV2_HUMAN ELAV-like protein 2 OS=Homo sapiens OX=9606 GN=ELAVL2 PE=1 SV=2;sp|Q12926-2|ELAV2_HUMAN Isoform of Q12926, Isoform 2 of EL	4	biological regulation					5	21	8	8	21	20	21	8	8	8	8	8	8	59.1	21.1	21.1	59.1	52.4	59.1	42.632	389	389;359;346;189;90	0	9.7093	9.9679	24984000000	9287500000	2313000000	13383000000	17	1042100000	396810000	90445000	554870000	4990600000	6302700000	5926500000	37
217	O00712;A0A2R8Y7V8;O00712-4;A0A1B0GU97;O00712-5;A0A0A0MRX8;A0A1B0GWI9;Q5VW30;A0A1B0GWJ4;Q5VW26;A0A1B0GW37;U3KQE8;Q5VW27;A0A1B0GVN4;A0A1B0GWB8;K7EN08;C9JWJ8;B1AKN7;A0A8V8TPN0;B1AKN5;A0A590UK09;B4DHW2;U3KPY9;A0A8V8TQV0;B1AKN8;A0A8V8TQI3;K7EKH0;K7ESG9;S4R308;Q5VW31;O00712-6;S4R3K4;A0A590UJ82;A0A8I5KYE6;Q5W0Y9;B1AKN6;A0A590UK73;A0A8V8TP65;A0A8J8YL86;A0A087WXP2;Q14938-6;K7EJB0;Q14938-5;Q12857-4;Q14938-…	O00712;A0A2R8Y7V8;O00712-4;A0A1B0GU97;O00712-5;A0A0A0MRX8;A0A1B0GWI9;Q5VW30;A0A1B0GWJ4;Q5VW26;A0A1B0GW37;U3KQE8;Q5VW27;A0A1B0GVN4;A0A1B0GWB8	Nuclear factor 1 B-type;Nuclear factor 1	NFIB	sp|O00712|NFIB_HUMAN Nuclear factor 1 B-type OS=Homo sapiens OX=9606 GN=NFIB PE=1 SV=2;tr|A0A2R8Y7V8|A0A2R8Y7V8_HUMAN Isoform of O00712, Nuclear factor 1 OS=Homo sapiens OX=9606 GN=NFIB PE=1 SV=1;sp|O00712-4|NFIB_HUMAN Isoform of O00712, Isoform 4 of Nucle	3	anatomical structure development;anatomical structure morphogenesis;biological regulation;biosynthetic process;cell differentiation;cellular component morphogenesis;cellular component organization;cellular metabolic process;cellular nitrogen compound metabolic process;cellular process;developmental process;DNA metabolic process;DNA replication;locomotion;macromolecule metabolic process;metabolic …	cell part;cell projection;intracellular membrane-bounded organelle;intracellular non-membrane-bounded organelle;intracellular organelle;neuron projection;nucleolus;nucleoplasm;nucleus;organelle				52	3	2	2	3	3	3	2	2	2	2	2	2	8.6	6	6	8.6	8.6	8.6	47.441	420	420;566;471;478;494;446;480;561;445;570;411;416;487;424;308;455;460;466;510;487;508;510;166;524;532;550;128;125;95;168;309;186;198;293;200;380;326;365;403;393;433;183;440;554;441;509;188;460;502;501;494;182	0.00063179	2.3292	8.5035	878220000	318790000	67234000	492190000	19	46222000	16779000	3538600	25905000	182550000	319170000	401140000	4
218	A0A0A0MRY0;Q8WUA7-4;Q8WUA7;Q8WUA7-3;B0QYI1;Q8WUA7-2	A0A0A0MRY0;Q8WUA7-4;Q8WUA7;Q8WUA7-3;B0QYI1;Q8WUA7-2	TBC1 domain family member 22A	TBC1D22A	tr|A0A0A0MRY0|A0A0A0MRY0_HUMAN Isoform of Q8WUA7, TBC1 domain family member 22A OS=Homo sapiens OX=9606 GN=TBC1D22A PE=1 SV=1;sp|Q8WUA7-4|TB22A_HUMAN Isoform of Q8WUA7, Isoform 4 of TBC1 domain family member 22A OS=Homo sapiens OX=9606 GN=TBC1D22A;sp|Q8WUA	3						6	9	9	5	8	3	9	8	3	9	5	3	5	23.4	23.4	11.1	21.8	6.4	23.4	55.804	487	487;470;517;324;458;439	0	8.5683	9.3459	4745800000	2249000000	279110000	2217700000	23	172920000	79802000	12135000	80984000	819020000	594880000	649700000	22
219	A0A0A0MRY4;Q96N96-6;E9PFR9;J3KQJ8;Q96N96-5;Q96N96-2;Q96N96-3;Q96N96-4;Q96N96;Q5VX67	A0A0A0MRY4;Q96N96-6;E9PFR9;J3KQJ8;Q96N96-5;Q96N96-2;Q96N96-3;Q96N96-4;Q96N96;Q5VX67	Spermatogenesis-associated protein 13	SPATA13	tr|A0A0A0MRY4|A0A0A0MRY4_HUMAN readthrough, Spermatogenesis-associated protein 13 OS=Homo sapiens OX=9606 PE=4 SV=1;sp|Q96N96-6|SPT13_HUMAN Isoform of Q96N96, Isoform 6 of Spermatogenesis-associated protein 13 OS=Homo sapiens OX=9606 GN=SPATA13;tr|E9PFR9|E	3	biological regulation;cell motility;cellular component assembly;cellular component movement;cellular component organization;cellular process;locomotion	cell part;cell projection;cytoplasm;filopodium;nucleoplasm				10	4	3	3	4	3	4	3	2	3	3	2	3	4	3.1	3.1	4	3.1	4	121.98	1105	1105;1277;512;550;536;574;596;616;652;146	0.0054664	1.4894	8.83448	1799200000	1008400000	107740000	683100000	50	35985000	20168000	2154700	13662000	638310000	675260000	371960000	14
220	A0A0A0MRZ1;E9PDK2;Q9H9P5	A0A0A0MRZ1;E9PDK2;Q9H9P5	Putative E3 ubiquitin-protein ligase UNKL	UNKL	tr|A0A0A0MRZ1|A0A0A0MRZ1_HUMAN Isoform of Q9H9P5, Putative E3 ubiquitin-protein ligase UNKL OS=Homo sapiens OX=9606 GN=UNKL PE=1 SV=2;tr|E9PDK2|E9PDK2_HUMAN Isoform of Q9H9P5, Putative E3 ubiquitin-protein ligase UNKL OS=Homo sapiens OX=9606 GN=UNKL PE=1 S	2	cellular metabolic process;cellular process;macromolecule metabolic process;macromolecule modification;metabolic process;primary metabolic process;protein metabolic process;protein modification by small protein conjugation or removal;protein modification process	cell part;cytoplasm;intracellular membrane-bounded organelle;intracellular organelle;nucleus;organelle				3	2	1	1	2	1	2	1	1	1	1	1	1	3.7	2.2	2.2	3.7	2.2	3.7	79.479	733	733;683;680	0.0089237	1.2093	7.18679	59303000	15374000	4067200	39862000	32	1853200	480440	127100	1245700	0	0	0	2
221	A0A0A0MRZ4;Q15025-7;Q15025-8;Q15025-5;Q15025-6;Q15025-4;Q15025-2;Q15025;E7EMV7;Q15025-3;E7EW15;H0YC17;E7EWG2;E7EW68	A0A0A0MRZ4;Q15025-7;Q15025-8;Q15025-5;Q15025-6;Q15025-4;Q15025-2;Q15025;E7EMV7;Q15025-3;E7EW15	TNFAIP3-interacting protein 1	TNIP1	tr|A0A0A0MRZ4|A0A0A0MRZ4_HUMAN Isoform of Q15025, TNFAIP3-interacting protein 1 OS=Homo sapiens OX=9606 GN=TNIP1 PE=1 SV=1;sp|Q15025-7|TNIP1_HUMAN Isoform of Q15025, Isoform 7 of TNFAIP3-interacting protein 1 OS=Homo sapiens OX=9606 GN=TNIP1;sp|Q15025-8|TN	3	biological adhesion;biological regulation;biosynthetic process;cell adhesion;cellular metabolic process;cellular process;immune system process;interspecies interaction between organisms;macromolecule metabolic process;metabolic process;multi-organism process;primary metabolic process;protein metabolic process;response to stimulus;response to stress;signal transduction;translation	cell part;cytoplasm;intracellular;intracellular membrane-bounded organelle;intracellular organelle;nucleus;organelle				14	6	6	6	6	3	5	6	3	5	6	3	5	12.9	12.9	12.9	12.9	6	11.1	70.074	619	619;545;552;556;571;572;635;636;492;583;257;146;133;143	0	6.6916	8.53414	7140700000	342090000	112200000	6686400000	25	283810000	11862000	4488200	267460000	4987100000	4445700000	6794300000	9
222	A0A0A0MS08;P01857;A0A0A0MS07;A0A4W9A917;A0A286YES1;P01860	A0A0A0MS08;P01857;A0A0A0MS07;A0A4W9A917;A0A286YES1;P01860	Ig gamma-1 chain C region;Ig gamma-3 chain C region	IGHG1;IGHG3	tr|A0A0A0MS08|A0A0A0MS08_HUMAN Isoform of P01857, Immunoglobulin heavy constant gamma 1 (Fragment) OS=Homo sapiens OX=9606 GN=IGHG1 PE=1 SV=1;sp|P01857|IGHG1_HUMAN Immunoglobulin heavy constant gamma 1 OS=Homo sapiens OX=9606 GN=IGHG1 PE=1 SV=1;tr|A0A0A0MS	3	biological regulation;homeostatic process;immune system process;macromolecule metabolic process;metabolic process;primary metabolic process;protein metabolic process;response to stimulus;response to stress	extracellular organelle;extracellular region;extracellular space;organelle;vesicle				6	5	5	2	3	4	3	3	4	3	1	2	1	13.5	13.5	5	9.5	9.5	9.5	43.911	399	399;330;295;377;446;377	0.00013914	3.3361	8.64931	1585300000	445970000	398870000	740490000	17	89736000	25449000	23463000	40825000	196910000	529580000	496590000	8
223	Q9H9E3;J3KNI1;A0A0A0MS45;A0A6I8PIQ6;A0A8V8TQM1;Q9H9E3-3;A0A8V8TQL5;A0A8V8TQ33;A0A8V8TRG1;Q9H9E3-2;A0A8V8TQ38;H3BMV9;A0A8V8TQL9;H3BSD2;J3KRB5;E9PRT5;J3QLW1;A0A8V8TR60;H3BQB2	Q9H9E3;J3KNI1;A0A0A0MS45;A0A6I8PIQ6;A0A8V8TQM1;Q9H9E3-3;A0A8V8TQL5;A0A8V8TQ33;A0A8V8TRG1	Conserved oligomeric Golgi complex subunit 4	COG4	sp|Q9H9E3|COG4_HUMAN Conserved oligomeric Golgi complex subunit 4 OS=Homo sapiens OX=9606 GN=COG4 PE=1 SV=3;tr|J3KNI1|J3KNI1_HUMAN Isoform of Q9H9E3, Conserved oligomeric Golgi complex subunit 4 OS=Homo sapiens OX=9606 GN=COG4 PE=1 SV=1;tr|A0A0A0MS45|A0A0A	3	cellular component assembly;cellular component organization;cellular macromolecular complex assembly;cellular process;establishment of localization;Golgi organization;Golgi vesicle transport;macromolecular complex assembly;organelle organization;protein complex assembly;protein transport;transport;vesicle-mediated transport	cell part;macromolecular complex;membrane;protein complex				19	21	21	21	21	17	19	21	17	19	21	17	19	33.5	33.5	33.5	33.5	26.5	31	89.082	785	785;789;768;764;800;712;584;495;453;337;263;189;179;126;65;96;72;54;143	0	24.945	9.68251	10663000000	5005400000	843340000	4814000000	43	229230000	108580000	18557000	102100000	1186500000	646610000	859120000	61
224	A0A0A0MS48;Q8TEH3;Q8TEH3-7;Q8TEH3-6;Q8TEH3-3;Q8TEH3-2;Q8TEH3-4;Q8TEH3-5;A0A8V8TNT3	A0A0A0MS48;Q8TEH3;Q8TEH3-7;Q8TEH3-6;Q8TEH3-3;Q8TEH3-2;Q8TEH3-4;Q8TEH3-5	DENN domain-containing protein 1A	DENND1A	tr|A0A0A0MS48|A0A0A0MS48_HUMAN Isoform of Q8TEH3, DENN domain-containing protein 1A OS=Homo sapiens OX=9606 GN=DENND1A PE=1 SV=2;sp|Q8TEH3|DEN1A_HUMAN DENN domain-containing protein 1A OS=Homo sapiens OX=9606 GN=DENND1A PE=1 SV=2;sp|Q8TEH3-7|DEN1A_HUMAN Is	3	biological regulation;cellular component organization;cellular membrane organization;cellular process;endocytosis;establishment of localization;membrane invagination;membrane organization;protein transport;transport;vesicle-mediated transport	cell body;cell part;cell projection;cytoplasmic membrane-bounded vesicle;intracellular membrane-bounded organelle;intracellular organelle;membrane;neuron projection;neuronal cell body;organelle;vesicle				9	12	12	12	10	10	11	10	10	11	10	10	11	14	14	14	11.5	12.2	13.2	117.72	1070	1070;1009;1010;1020;498;559;466;529;310	0	12.336	9.27807	5314600000	1897000000	919990000	2497600000	43	117520000	42217000	19873000	55434000	2493800000	3198900000	3327500000	25
225	A0A0A0MS59;Q6ZRS2-2;Q6ZRS2;A0A0C4DFX4;Q6ZRS2-3;A0A087X0E3	A0A0A0MS59;Q6ZRS2-2;Q6ZRS2;A0A0C4DFX4;Q6ZRS2-3;A0A087X0E3	Helicase SRCAP	SRCAP	tr|A0A0A0MS59|A0A0A0MS59_HUMAN Isoform of Q6ZRS2, Helicase SRCAP OS=Homo sapiens OX=9606 GN=SRCAP PE=1 SV=1;sp|Q6ZRS2-2|SRCAP_HUMAN Isoform of Q6ZRS2, Isoform 2 of Helicase SRCAP OS=Homo sapiens OX=9606 GN=SRCAP;sp|Q6ZRS2|SRCAP_HUMAN Helicase SRCAP OS=Homo	3	biological regulation;biosynthetic process;cellular component organization;cellular metabolic process;cellular nitrogen compound metabolic process;cellular process;chromatin modification;chromatin organization;chromosome organization;histone modification;macromolecule metabolic process;macromolecule modification;metabolic process;nitrogen compound metabolic process;nucleobase-containing compound …	cell part;Golgi apparatus;intracellular membrane-bounded organelle;intracellular organelle;macromolecular complex;nucleoplasm;nucleus;organelle;protein complex				6	25	25	25	24	17	22	24	17	22	24	17	22	9.4	9.4	9.4	9	6.2	8	315.61	2971	2971;3168;3230;3053;3072;1610	0	26.262	9.65022	10669000000	4469100000	1509100000	4690500000	97	94758000	37283000	15029000	42447000	2917200000	2444800000	2443300000	54
226	A0A0A0MS69;Q14123-2;Q14123;Q14123-3	A0A0A0MS69;Q14123-2;Q14123;Q14123-3	Calcium/calmodulin-dependent 3,5-cyclic nucleotide phosphodiesterase 1C	PDE1C	tr|A0A0A0MS69|A0A0A0MS69_HUMAN Isoform of Q14123, Phosphodiesterase OS=Homo sapiens OX=9606 GN=PDE1C PE=1 SV=1;sp|Q14123-2|PDE1C_HUMAN Isoform of Q14123, Isoform PDE1C1 of Dual specificity calcium/calmodulin-dependent 3,5-cyclic nucleotide phosphodiester	3	biological regulation;cellular process;immune system process;metabolic process;multicellular organismal process;neurological system process;response to chemical stimulus;response to endogenous stimulus;response to stimulus;response to stress;signal transduction	cell part;cell projection;cilium;cytosol	Calcium signaling pathway;Purine metabolism			4	6	4	4	5	3	6	3	2	4	3	2	4	11.2	7.5	7.5	9.8	5.6	11.2	86.924	769	769;634;709;769	0.0028332	1.6847	8.4217	952870000	632830000	55984000	264060000	40	22963000	15821000	1399600	5742600	473270000	0	536640000	7
227	A0A0A0MSB8;Q9UPT5-2;Q9UPT5-5;Q9UPT5-1;Q9UPT5-6;Q9UPT5;A0A0A0MRE1;Q9UPT5-4;B5MCY9;K7ERQ5;C9JME6;C9JKC2	A0A0A0MSB8;Q9UPT5-2;Q9UPT5-5;Q9UPT5-1;Q9UPT5-6;Q9UPT5;A0A0A0MRE1	Exocyst complex component 7	EXOC7	tr|A0A0A0MSB8|A0A0A0MSB8_HUMAN Isoform of Q9UPT5, Exocyst complex component 7 OS=Homo sapiens OX=9606 GN=EXOC7 PE=1 SV=1;sp|Q9UPT5-2|EXOC7_HUMAN Isoform of Q9UPT5, Isoform 2 of Exocyst complex component 7 OS=Homo sapiens OX=9606 GN=EXOC7;sp|Q9UPT5-5|EXOC7_	4	cellular component organization;cellular metabolic process;cellular process;establishment of localization;exocytosis;macromolecule metabolic process;membrane organization;metabolic process;organelle organization;primary metabolic process;protein metabolic process;protein transport;secretion;transport;vesicle-mediated transport	cell part;cytosol;macromolecular complex;membrane;microtubule organizing center;plasma membrane;protein complex	Insulin signaling pathway			12	28	28	3	28	22	27	28	22	27	3	2	3	47.3	47.3	4.9	47.3	34.8	46	78.808	693	693;653;676;684;707;735;617;283;159;168;121;122	0	32.056	10.0455	28842000000	11105000000	2500400000	15237000000	36	644980000	256140000	57825000	331010000	1933900000	1707900000	1857600000	99
228	A0A0A0MSC4;H7BYW6;P04085-2;P04085	A0A0A0MSC4;H7BYW6;P04085-2;P04085	Platelet-derived growth factor subunit A	PDGFA	tr|A0A0A0MSC4|A0A0A0MSC4_HUMAN Isoform of P04085, Platelet-derived growth factor subunit A (Fragment) OS=Homo sapiens OX=9606 GN=PDGFA PE=1 SV=1;tr|H7BYW6|H7BYW6_HUMAN Isoform of P04085, Platelet-derived growth factor subunit A (Fragment) OS=Homo sapiens O	3	anatomical structure development;anatomical structure formation involved in morphogenesis;anatomical structure morphogenesis;biological regulation;cell activation;cell communication;cell-cell signaling;cellular component assembly;cellular component organization;cellular process;coagulation;cytoskeleton organization;developmental process;establishment of localization;exocytosis;extracellular matri…	cell part;cell projection;cell surface;extracellular region;extracellular space;membrane;microvillus	Cytokine-cytokine receptor interaction;Focal adhesion;Gap junction;Glioma;MAPK signaling pathway;Melanoma;Pathways in cancer;Prostate cancer;Regulation of actin cytoskeleton			4	1	1	1	1	0	0	1	0	0	1	0	0	9.3	9.3	9.3	9.3	0	0	9.7552	86	86;205;196;211	0.0092702	1.1876	8.77735	598900000	598900000	0	0	4	149730000	149730000	0	0	0	0	0	2
229	A0A0A0MSE1;Q15303-4;Q15303-3;Q15303-2;Q15303;H3BLT0	A0A0A0MSE1;Q15303-4;Q15303-3;Q15303-2;Q15303	Receptor protein-tyrosine kinase;Receptor tyrosine-protein kinase erbB-4;ERBB4 intracellular domain	ERBB4	tr|A0A0A0MSE1|A0A0A0MSE1_HUMAN Isoform of Q15303, Receptor protein-tyrosine kinase OS=Homo sapiens OX=9606 GN=ERBB4 PE=1 SV=2;sp|Q15303-4|ERBB4_HUMAN Isoform of Q15303, Isoform JM-B CYT-2 of Receptor tyrosine-protein kinase erbB-4 OS=Homo sapiens OX=9606 G	2	anatomical structure development;anatomical structure morphogenesis;biological regulation;biosynthetic process;cell differentiation;cell motility;cell proliferation;cellular component movement;cellular component organization;cellular metabolic process;cellular nitrogen compound metabolic process;cellular process;developmental process;establishment of localization;growth;immune system process;loco…	cell part;cytosol;extracellular region;intracellular membrane-bounded organelle;intracellular organelle;macromolecular complex;membrane;mitochondrion;nucleoplasm;nucleus;organelle;plasma membrane;protein complex;receptor complex	Calcium signaling pathway;Endocytosis;ErbB signaling pathway			6	7	5	5	6	5	6	4	3	4	4	3	4	7	5.4	5.4	5.2	4.3	6	142.46	1266	1266;1282;1292;1298;1308;731	0.0010949	2.0395	8.13059	734910000	545610000	135080000	54217000	62	11795000	8800200	2178800	815740	317810000	342410000	347890000	8
230	A0A0A0MSE2;Q16836;Q16836-3;A0A0D9SFP2;E9PF18;Q16836-2;A0A1W2PNM1;A0A1W2PQ78;A0A804HLB5;A0A804HJW7;A0A1W2PQC2;A0A1W2PRT2;A0A1W2PP40;A0A1W2PQ55;A0A804HJK7;J3KR89	A0A0A0MSE2;Q16836;Q16836-3;A0A0D9SFP2;E9PF18;Q16836-2;A0A1W2PNM1;A0A1W2PQ78;A0A804HLB5;A0A804HJW7;A0A1W2PQC2;A0A1W2PRT2	Hydroxyacyl-coenzyme A dehydrogenase, mitochondrial	HADH	tr|A0A0A0MSE2|A0A0A0MSE2_HUMAN Isoform of Q16836, Hydroxyacyl-coenzyme A dehydrogenase, mitochondrial OS=Homo sapiens OX=9606 GN=HADH PE=1 SV=2;sp|Q16836|HCDH_HUMAN Hydroxyacyl-coenzyme A dehydrogenase, mitochondrial OS=Homo sapiens OX=9606 GN=HADH PE=1 SV	4	biological regulation;catabolic process;cellular ketone metabolic process;cellular lipid metabolic process;cellular metabolic process;cellular process;lipid metabolic process;metabolic process;organic acid metabolic process;primary metabolic process;regulation of transport;response to chemical stimulus;response to drug;response to endogenous stimulus;response to stimulus;small molecule metabolic …	cell part;cytoplasm;intracellular membrane-bounded organelle;intracellular organelle;membrane;mitochondrion;nucleoplasm;organelle	Butanoate metabolism;Caprolactam degradation;Fatty acid elongation in mitochondria;Fatty acid metabolism;Geraniol degradation;Lysine degradation;Tryptophan metabolism;Valine, leucine and isoleucine degradation	MitoCarta3.0	Matrix	16	12	12	3	11	8	11	11	8	11	2	1	2	47.9	47.9	17	45.4	29.7	41	34.594	317	317;314;331;318;390;390;267;176;201;245;165;183;145;100;132;52	0	11.749	9.91146	19962000000	9347600000	2458900000	8155600000	15	1136600000	522990000	159790000	453800000	2075200000	1348000000	1695600000	28
231	A0A0A0MSI4;A0A0A0MSE9;B7WPA5;Q96CS7-4;Q96CS7-5;Q96CS7-3;Q96CS7;Q96CS7-6;Q96CS7-2	A0A0A0MSI4;A0A0A0MSE9;B7WPA5;Q96CS7-4;Q96CS7-5;Q96CS7-3;Q96CS7;Q96CS7-6;Q96CS7-2	Pleckstrin homology domain-containing family B member 2	PLEKHB2	tr|A0A0A0MSI4|A0A0A0MSI4_HUMAN Isoform of Q96CS7, Pleckstrin homology domain-containing family B member 2 OS=Homo sapiens OX=9606 GN=PLEKHB2 PE=1 SV=1;tr|A0A0A0MSE9|A0A0A0MSE9_HUMAN Isoform of Q96CS7, Pleckstrin homology domain-containing family B member 2	3		cell part;membrane				9	2	2	2	2	0	2	2	0	2	2	0	2	11.7	11.7	11.7	11.7	0	11.7	20.042	171	171;236;309;170;178;221;222;230;309	0.00063099	2.3191	8.41043	521650000	303610000	0	218040000	8	41378000	33638000	0	7739700	269250000	0	282310000	2
232	A0A0A0MSG0;A6NGB9	A0A0A0MSG0;A6NGB9	WAS/WASL-interacting protein family member 3	WIPF3	tr|A0A0A0MSG0|A0A0A0MSG0_HUMAN Isoform of A6NGB9, WAS/WASL-interacting protein family member 3 OS=Homo sapiens OX=9606 GN=WIPF3 PE=1 SV=1;sp|A6NGB9|WIPF3_HUMAN WAS/WASL-interacting protein family member 3 OS=Homo sapiens OX=9606 GN=WIPF3 PE=1 SV=4	3	biological regulation;cell differentiation;cellular process;developmental process;immune system process;multicellular organismal development;multicellular organismal process;response to stimulus;response to stress;signal transduction	cell part;cytosol				2	10	10	10	9	9	8	9	9	8	9	9	8	28.6	28.6	28.6	23.6	23.6	24.6	49.348	483	483;483	0	10.787	8.97268	3140300000	939030000	383620000	1817700000	23	125600000	36981000	15927000	72696000	223520000	516830000	638680000	19
233	A0A0A0MSI2;Q8IXK0-4;Q8IXK0;Q8IXK0-5;Q8IXK0-2;Q8IXK0-3;A0A8I5KY19	A0A0A0MSI2;Q8IXK0-4;Q8IXK0;Q8IXK0-5;Q8IXK0-2;Q8IXK0-3	Polyhomeotic-like protein 2	PHC2	tr|A0A0A0MSI2|A0A0A0MSI2_HUMAN Isoform of Q8IXK0, Polyhomeotic-like protein 2 OS=Homo sapiens OX=9606 GN=PHC2 PE=1 SV=1;sp|Q8IXK0-4|PHC2_HUMAN Isoform of Q8IXK0, Isoform 4 of Polyhomeotic-like protein 2 OS=Homo sapiens OX=9606 GN=PHC2;sp|Q8IXK0|PHC2_HUMAN	3	cellular metabolic process;cellular process;developmental process;macromolecule metabolic process;macromolecule modification;metabolic process;multicellular organismal development;multicellular organismal process;primary metabolic process;protein metabolic process;protein modification by small protein conjugation or removal;protein modification process	cell part;intracellular membrane-bounded organelle;intracellular organelle;macromolecular complex;nucleoplasm;nucleus;organelle;PcG protein complex;protein complex				7	16	16	14	14	11	15	14	11	15	12	9	13	24.8	24.8	21.9	20.7	14.6	23.9	87.91	830	830;829;858;859;323;267;93	0	17.807	9.69949	11406000000	5006000000	751740000	5647800000	32	184810000	75046000	16643000	93123000	1475700000	729410000	1067200000	38
234	A0A804HJA6;A0A0A0MSP7;A0A804HKI5;Q5JV73;A0A804HKR2	A0A804HJA6;A0A0A0MSP7;A0A804HKI5;Q5JV73	FERM and PDZ domain-containing protein 3	FRMPD3	tr|A0A804HJA6|A0A804HJA6_HUMAN Isoform of Q5JV73, FERM and PDZ domain-containing protein 3 OS=Homo sapiens OX=9606 GN=FRMPD3 PE=1 SV=1;tr|A0A0A0MSP7|A0A0A0MSP7_HUMAN Isoform of Q5JV73, FERM and PDZ domain-containing protein 3 (Fragment) OS=Homo sapiens OX=	3		cell part;cytoskeleton;intracellular non-membrane-bounded organelle;intracellular organelle;organelle				5	14	14	14	13	6	12	13	6	12	13	6	12	9.5	9.5	9.5	9	4.1	7.7	180.78	1642	1642;1758;1777;1810;314	0	11.529	9.42333	6521600000	2650500000	275340000	3595700000	85	57991000	26591000	3239300	28160000	964890000	406650000	745330000	29
235	A0A0A0MSQ9;Q86VX9-5;Q86VX9;Q86VX9-2;Q86VX9-4;Q86VX9-3	A0A0A0MSQ9;Q86VX9-5;Q86VX9;Q86VX9-2;Q86VX9-4;Q86VX9-3	Vacuolar fusion protein MON1 homolog A	MON1A	tr|A0A0A0MSQ9|A0A0A0MSQ9_HUMAN Isoform of Q86VX9, Vacuolar fusion protein MON1 homolog OS=Homo sapiens OX=9606 GN=MON1A PE=1 SV=1;sp|Q86VX9-5|MON1A_HUMAN Isoform of Q86VX9, Isoform 5 of Vacuolar fusion protein MON1 homolog A OS=Homo sapiens OX=9606 GN=MON1	3						6	13	13	13	12	9	12	12	9	12	12	9	12	26.5	26.5	26.5	24.3	17.4	24.3	63.128	563	563;555;652;393;490;298	0	14.276	9.34498	6654500000	2213000000	243890000	4197600000	30	211470000	70632000	8129600	132710000	1591700000	745530000	2057700000	29
236	A0A0A0MSS8;P42330;S4R3Z2;S4R3D5;P42330-2;P17516	A0A0A0MSS8;P42330;S4R3Z2;S4R3D5	Aldo-keto reductase family 1 member C3	AKR1C3	tr|A0A0A0MSS8|A0A0A0MSS8_HUMAN Isoform of P42330, Aldo-keto reductase family 1 member C3 OS=Homo sapiens OX=9606 GN=AKR1C3 PE=1 SV=1;sp|P42330|AK1C3_HUMAN Aldo-keto reductase family 1 member C3 OS=Homo sapiens OX=9606 GN=AKR1C3 PE=1 SV=4;tr|S4R3Z2|S4R3Z2_H	2	alcohol metabolic process;anatomical structure development;biological regulation;biosynthetic process;catabolic process;cell communication;cell differentiation;cellular aldehyde metabolic process;cellular ketone metabolic process;cellular lipid metabolic process;cellular metabolic process;cellular process;detection of stimulus;developmental process;establishment of localization;hormone metabolic …	cell part;cytoplasm;cytosol;extracellular organelle;intracellular;intracellular membrane-bounded organelle;intracellular organelle;nucleus;organelle;vesicle	Arachidonic acid metabolism;Metabolism of xenobiotics by cytochrome P450;Steroid hormone biosynthesis			6	11	1	1	10	9	11	1	0	1	1	0	1	29.7	6.8	6.8	27.6	20.7	29.7	36.867	323	323;323;300;155;204;323	0.010015	1.168	7.66833	112320000	24808000	0	87514000	20	5616100	1240400	0	4375700	0	0	0	2
237	A0A0A0MSU4;O94911;O94911-1;A0A075B774;K7ELK9;O94911-2	A0A0A0MSU4;O94911;O94911-1;A0A075B774	ATP-binding cassette sub-family A member 8	ABCA8	tr|A0A0A0MSU4|A0A0A0MSU4_HUMAN Isoform of O94911, ABC-type organic anion transporter ABCA8 OS=Homo sapiens OX=9606 GN=ABCA8 PE=1 SV=1;sp|O94911|ABCA8_HUMAN ABC-type organic anion transporter ABCA8 OS=Homo sapiens OX=9606 GN=ABCA8 PE=1 SV=4;sp|O94911-1|ABCA	3	cellular process;establishment of localization;lipid transport;transmembrane transport;transport	cell part;membrane;plasma membrane	ABC transporters			6	9	9	9	8	4	7	8	4	7	8	4	7	6.5	6.5	6.5	5.7	2.8	5.4	183.06	1616	1616;1621;1581;702;115;266	0	6.6306	8.81119	1626100000	908940000	69774000	647420000	65	19048000	8511600	1073400	9463300	266530000	173740000	232360000	17
238	A0A8V8TQC1;C9JA35;A0A0G2JKZ1;A0A8V8TQC5;A2AB90;A0A0G2JH37;A0A8V8TP24;A0A0A0MSV9;O15533-2;O15533;O15533-3;A0A8V8TP19;A0A8V8TPY1;A0A8V8TNS3;A0A0A0MT98;O15533-4	A0A8V8TQC1;C9JA35;A0A0G2JKZ1;A0A8V8TQC5;A2AB90;A0A0G2JH37;A0A8V8TP24;A0A0A0MSV9;O15533-2;O15533;O15533-3;A0A8V8TP19;A0A8V8TPY1;A0A8V8TNS3;A0A0A0MT98;O15533-4	Tapasin	TAPBP	tr|A0A8V8TQC1|A0A8V8TQC1_HUMAN Isoform of O15533, Tapasin OS=Homo sapiens OX=9606 GN=TAPBP PE=4 SV=1;tr|C9JA35|C9JA35_HUMAN Isoform of O15533, Tapasin OS=Homo sapiens OX=9606 GN=TAPBP PE=1 SV=2;tr|A0A0G2JKZ1|A0A0G2JKZ1_HUMAN Isoform of O15533, Tapasin OS=H	2	amide transport;cellular component assembly;cellular component organization;cellular macromolecular complex assembly;cellular metabolic process;cellular process;establishment of localization;Golgi vesicle transport;immune system process;macromolecular complex assembly;metabolic process;peptide metabolic process;peptide transport;protein complex assembly;response to stimulus;response to stress;tra…	cell part;endoplasmic reticulum;intracellular membrane-bounded organelle;intracellular organelle;macromolecular complex;membrane;MHC class I peptide loading complex;organelle;protein complex	Antigen processing and presentation			16	2	2	1	1	1	2	1	1	2	1	0	1	5.3	5.3	2.8	2.8	2.5	5.3	37.993	356	356;402;448;459;466;466;490;504;412;448;504;264;304;334;361;361	0.0037528	1.6195	8.02412	458890000	105710000	23083000	330100000	9	50987000	11745000	2564800	36677000	0	0	0	1
239	J3QRP0;A0A7P0PE46;H3BP77;A0A0A0MSY7;O00142-2;O00142-4;O00142;O00142-6;A0A7I2V5P3;J3QL12;A0A7I2V5S4;J3KS73;A0A7P0SB82;A0A7P0MLU2;O00142-5;O00142-3	J3QRP0;A0A7P0PE46;H3BP77;A0A0A0MSY7;O00142-2;O00142-4;O00142;O00142-6;A0A7I2V5P3;J3QL12;A0A7I2V5S4;J3KS73;A0A7P0SB82;A0A7P0MLU2;O00142-5;O00142-3	Thymidine kinase 2, mitochondrial	TK2	tr|J3QRP0|J3QRP0_HUMAN Isoform of O00142, Thymidine kinase 2, mitochondrial OS=Homo sapiens OX=9606 GN=TK2 PE=1 SV=2;tr|A0A7P0PE46|A0A7P0PE46_HUMAN Isoform of O00142, Thymidine kinase 2, mitochondrial (Fragment) OS=Homo sapiens OX=9606 GN=TK2 PE=1 SV=1;tr|	3	biosynthetic process;cellular aromatic compound metabolic process;cellular metabolic compound salvage;cellular metabolic process;cellular nitrogen compound metabolic process;cellular process;DNA metabolic process;DNA replication;heterocycle metabolic process;macromolecule metabolic process;metabolic process;nitrogen compound metabolic process;nucleobase-containing compound metabolic process;nucle…	cell part;membrane	Drug metabolism - other enzymes;Pyrimidine metabolism	MitoCarta3.0	Matrix	16	2	2	2	2	2	2	2	2	2	2	2	2	15.1	15.1	15.1	15.1	15.1	15.1	16.935	146	146;220;282;289;234;247;265;307;42;88;99;130;152;209;168;240	0.00062767	2.2944	8.83751	1667300000	687880000	258580000	720880000	9	185260000	76431000	28732000	80097000	1079500000	229840000	216800000	11
240	A0A0A0MSY9;Q92800-3;Q92800;Q92800-2;K7ENP2;K7EK66;K7EJU6;K7EPC0;K7EM79;K7EIH5	A0A0A0MSY9;Q92800-3;Q92800;Q92800-2;K7ENP2;K7EK66;K7EJU6;K7EPC0;K7EM79;K7EIH5	Histone-lysine N-methyltransferase EZH1	EZH1	tr|A0A0A0MSY9|A0A0A0MSY9_HUMAN Isoform of Q92800, [histone H3]-lysine(27) N-trimethyltransferase OS=Homo sapiens OX=9606 GN=EZH1 PE=1 SV=1;sp|Q92800-3|EZH1_HUMAN Isoform of Q92800, Isoform 3 of Histone-lysine N-methyltransferase EZH1 OS=Homo sapiens OX=960	3	anatomical structure morphogenesis;biological regulation;biosynthetic process;cellular metabolic process;cellular nitrogen compound metabolic process;cellular process;developmental process;macromolecule metabolic process;metabolic process;nitrogen compound metabolic process;nucleobase-containing compound metabolic process;primary metabolic process;RNA metabolic process	cell part;histone methyltransferase complex;macromolecular complex;nucleoplasm;PcG protein complex;protein complex				10	3	2	2	2	3	2	2	2	2	2	2	2	3.5	2.3	2.3	2.3	3.5	2.3	84.276	738	738;707;747;753;83;106;123;166;169;296	0.0059035	1.4363	8.53303	1056500000	401680000	313580000	341220000	34	31073000	11814000	9223000	10036000	742420000	408600000	233450000	6
241	A0A0A0MT06;O00222-2;O00222	A0A0A0MT06;O00222-2;O00222	Metabotropic glutamate receptor 8	GRM8	tr|A0A0A0MT06|A0A0A0MT06_HUMAN Isoform of O00222, Metabotropic glutamate receptor 8 OS=Homo sapiens OX=9606 GN=GRM8 PE=1 SV=1;sp|O00222-2|GRM8_HUMAN Isoform of O00222, Isoform B of Metabotropic glutamate receptor 8 OS=Homo sapiens OX=9606 GN=GRM8;sp|O00222	2	biological regulation;cellular process;multicellular organismal process;neurological system process;response to stimulus;signal transduction	cell part;membrane;plasma membrane	Neuroactive ligand-receptor interaction			3	2	2	2	1	1	2	1	1	2	1	1	2	9.1	9.1	9.1	6.5	2.6	9.1	46.819	416	416;908;908	0.0055807	1.4888	8.26548	793560000	37174000	184280000	572110000	15	45421000	2478300	12285000	33136000	0	0	0	2
242	A0A0A0MT32;P38571-2;P38571;Q5T073	A0A0A0MT32;P38571-2;P38571	Lysosomal acid lipase/cholesteryl ester hydrolase	LIPA	tr|A0A0A0MT32|A0A0A0MT32_HUMAN Isoform of P38571, Lysosomal acid lipase/cholesteryl ester hydrolase OS=Homo sapiens OX=9606 GN=LIPA PE=1 SV=1;sp|P38571-2|LICH_HUMAN Isoform of P38571, Isoform 2 of Lysosomal acid lipase/cholesteryl ester hydrolase OS=Homo s	3	anatomical structure development;anatomical structure morphogenesis;biological regulation;catabolic process;cell morphogenesis;cell proliferation;cellular component morphogenesis;cellular component organization;cellular process;cytokine production;developmental process;homeostatic process;lipid metabolic process;metabolic process;multicellular organismal process;primary metabolic process;response…	cell part;extracellular organelle;intracellular membrane-bounded organelle;intracellular organelle;lysosome;organelle;vacuole;vesicle	Lysosome;Steroid biosynthesis			4	3	3	3	3	2	3	3	2	3	3	2	3	16.3	16.3	16.3	16.3	7.4	16.3	32.57	283	283;343;399;290	0	3.6408	9.54033	7966600000	4114900000	381600000	3470000000	11	710120000	367540000	34691000	307890000	3696700000	1451700000	1628900000	15
243	A0A0A0MT33;Q9UPN6;Q9UPN6-2	A0A0A0MT33;Q9UPN6;Q9UPN6-2	Protein SCAF8	SCAF8	tr|A0A0A0MT33|A0A0A0MT33_HUMAN Isoform of Q9UPN6, SR-related and CTD-associated factor 8 OS=Homo sapiens OX=9606 GN=SCAF8 PE=1 SV=1;sp|Q9UPN6|SCAF8_HUMAN SR-related and CTD-associated factor 8 OS=Homo sapiens OX=9606 GN=SCAF8 PE=1 SV=1;sp|Q9UPN6-2|SCAF8_HU	3	cellular metabolic process;cellular nitrogen compound metabolic process;cellular process;macromolecule metabolic process;metabolic process;mRNA metabolic process;mRNA processing;nitrogen compound metabolic process;nucleobase-containing compound metabolic process;primary metabolic process;RNA metabolic process;RNA processing;RNA splicing	cell part;macromolecular complex;nucleoplasm;ribonucleoprotein complex;spliceosomal complex				3	14	14	13	14	12	14	14	12	14	13	11	13	12.8	12.8	11.9	12.8	10.5	12.8	148.86	1349	1349;1271;1337	0	15.665	9.61286	9676900000	4813800000	762370000	4100700000	43	200560000	96142000	16851000	87570000	2023700000	1065600000	1668500000	34
244	A0A2P0CTB1;Q8TBF2-3;A0A0A0MT35;Q8TBF2;Q8TBF2-6;A0A2P0CTH9;A0A0A0MRV4;A0A2P0CU24;Q8TBF2-4;J3KRV9;Q8TBF2-2;Q8TBF2-7;A0A0G2JSF1;A0A0G2JRR6;J3KPF6;J3KPF5;J3QKK8	A0A2P0CTB1;Q8TBF2-3;A0A0A0MT35;Q8TBF2;Q8TBF2-6;A0A2P0CTH9;A0A0A0MRV4;A0A2P0CU24;Q8TBF2-4;J3KRV9;Q8TBF2-2;Q8TBF2-7;A0A0G2JSF1;A0A0G2JRR6;J3KPF6;J3KPF5;J3QKK8	Prostamide/prostaglandin F synthase	FAM213B	tr|A0A2P0CTB1|A0A2P0CTB1_HUMAN Isoform of Q8TBF2, Prostamide/prostaglandin F synthase OS=Homo sapiens OX=9606 GN=PRXL2B PE=1 SV=1;sp|Q8TBF2-3|PXL2B_HUMAN Isoform of Q8TBF2, Isoform 3 of Prostamide/prostaglandin F synthase OS=Homo sapiens OX=9606 GN=PRXL2B;	3	biosynthetic process;cellular ketone metabolic process;cellular lipid metabolic process;cellular metabolic process;cellular process;lipid metabolic process;metabolic process;organic acid metabolic process;primary metabolic process;small molecule metabolic process	cell part;cytoplasm;cytosol;endoplasmic reticulum;extracellular organelle;intracellular membrane-bounded organelle;intracellular organelle;organelle;vesicle				17	8	8	8	7	5	7	7	5	7	7	5	7	31.1	31.1	31.1	31.1	21.9	30.7	24.278	228	228;216;246;198;194;161;192;191;162;178;183;201;154;196;213;231;151	0	7.8081	9.25794	5378300000	1811100000	515560000	3051600000	13	345450000	92577000	39659000	213210000	763010000	951680000	1057500000	11
245	A0A0A0MT61;G5E979;H7BYM2;Q8WYN0-3;Q8WYN0-5;Q8WYN0	A0A0A0MT61;G5E979;H7BYM2;Q8WYN0-3;Q8WYN0-5;Q8WYN0	Cysteine protease ATG4A	ATG4A	tr|A0A0A0MT61|A0A0A0MT61_HUMAN Isoform of Q8WYN0, Cysteine protease (Fragment) OS=Homo sapiens OX=9606 GN=ATG4A PE=1 SV=1;tr|G5E979|G5E979_HUMAN Isoform of Q8WYN0, Cysteine protease OS=Homo sapiens OX=9606 GN=ATG4A PE=1 SV=1;tr|H7BYM2|H7BYM2_HUMAN Isoform	2	autophagy;catabolic process;cell communication;cellular component assembly;cellular component organization;cellular metabolic process;cellular process;establishment of localization;macromolecule metabolic process;macromolecule modification;metabolic process;organelle assembly;organelle organization;primary metabolic process;protein lipidation;protein maturation;protein metabolic process;protein m…	cell part;cytoplasm;cytosol	Regulation of autophagy			6	2	2	2	2	1	2	2	1	2	2	1	2	11.9	11.9	11.9	11.9	7.4	11.9	22.765	202	202;231;312;321;374;398	0.0092772	1.1885	8.03354	276650000	162480000	6136100	108030000	12	23054000	13540000	511340	9002500	212700000	0	140000000	4
246	A0A0A0MT66	A0A0A0MT66		CHGB	tr|A0A0A0MT66|A0A0A0MT66_HUMAN Isoform of P05060, Secretogranin-1 (Fragment) OS=Homo sapiens OX=9606 GN=CHGB PE=1 SV=1	2		cell part;cytoplasmic membrane-bounded vesicle;intracellular membrane-bounded organelle;intracellular organelle;organelle;vesicle				1	10	2	2	10	8	10	2	1	2	2	1	2	38.8	5.2	5.2	38.8	33.2	38.8	32.406	289	289	0.001783	1.7932	8.34134	541080000	219450000	35859000	285780000	15	36072000	14630000	2390600	19052000	243750000	0	121560000	2
247	A0A0A0MT83;P26440;A0A0S2Z4K7;P26440-2;H7C4G6;H0YLC3;H0YKV0;H0YN10;A0A087WVD3	A0A0A0MT83;P26440;A0A0S2Z4K7;P26440-2;H7C4G6;H0YLC3	Isovaleryl-CoA dehydrogenase, mitochondrial	IVD	tr|A0A0A0MT83|A0A0A0MT83_HUMAN Isoform of P26440, Isovaleryl-CoA dehydrogenase, mitochondrial OS=Homo sapiens OX=9606 GN=IVD PE=1 SV=2;sp|P26440|IVD_HUMAN Isovaleryl-CoA dehydrogenase, mitochondrial OS=Homo sapiens OX=9606 GN=IVD PE=1 SV=2;tr|A0A0S2Z4K7|A0	4	amine metabolic process;catabolic process;cellular amino acid metabolic process;cellular ketone metabolic process;cellular metabolic process;cellular nitrogen compound metabolic process;cellular process;metabolic process;nitrogen compound metabolic process;organic acid metabolic process;primary metabolic process;small molecule metabolic process	cell part;intracellular membrane-bounded organelle;intracellular organelle;membrane;mitochondrion;nucleoplasm;organelle	Valine, leucine and isoleucine degradation	MitoCarta3.0	Matrix	9	16	16	16	15	13	16	15	13	16	15	13	16	45.2	45.2	45.2	42.6	32.2	45.2	46.319	423	423;426;393;396;307;243;145;212;211	0	18.093	9.78516	18611000000	6097600000	1431300000	11082000000	21	716580000	214310000	56564000	445710000	3146100000	3334400000	3175400000	52
248	A0A0A0MTR7;A0A0A0MTC1;Q63HN8;Q63HN8-4;Q63HN8-5;Q63HN8-6	A0A0A0MTR7;A0A0A0MTC1;Q63HN8;Q63HN8-4	E3 ubiquitin-protein ligase RNF213	RNF213	tr|A0A0A0MTR7|A0A0A0MTR7_HUMAN Isoform of Q63HN8, E3 ubiquitin-protein ligase RNF213 OS=Homo sapiens OX=9606 GN=RNF213 PE=1 SV=1;tr|A0A0A0MTC1|A0A0A0MTC1_HUMAN Isoform of Q63HN8, E3 ubiquitin-protein ligase RNF213 OS=Homo sapiens OX=9606 GN=RNF213 PE=1 SV=	3	cellular metabolic process;cellular process;macromolecule metabolic process;macromolecule modification;metabolic process;primary metabolic process;protein metabolic process;protein modification by small protein conjugation or removal;protein modification process	cell part;cytoplasm;intracellular non-membrane-bounded organelle;intracellular organelle;membrane;nucleolus;organelle				6	30	30	30	27	9	28	27	9	28	27	9	28	6.7	6.7	6.7	6.1	2	6.1	591.4	5207	5207;5256;5207;5256;1063;557	0	18.368	9.5871	10049000000	5807300000	376930000	3864600000	274	32620000	18680000	1375700	12564000	854320000	897370000	722230000	65
249	A0A0A0MTH3;Q13418;Q13418-3;Q13418-2;A0A087WWY6;E9PQ52;A0A087WW45	A0A0A0MTH3;Q13418;Q13418-3;Q13418-2	Integrin-linked protein kinase	ILK	tr|A0A0A0MTH3|A0A0A0MTH3_HUMAN Isoform of Q13418, Integrin-linked protein kinase OS=Homo sapiens OX=9606 GN=ILK PE=1 SV=1;sp|Q13418|ILK_HUMAN Integrin-linked protein kinase OS=Homo sapiens OX=9606 GN=ILK PE=1 SV=2;sp|Q13418-3|ILK_HUMAN Isoform of Q13418, I	3	aging;anatomical structure development;anatomical structure formation involved in morphogenesis;anatomical structure morphogenesis;biological adhesion;biological regulation;cell adhesion;cell junction organization;cell morphogenesis;cell motility;cell proliferation;cellular component assembly;cellular component morphogenesis;cellular component movement;cellular component organization;cellular met…	cell body;cell part;cell projection;cytoplasm;cytosol;macromolecular complex;membrane;neuronal cell body;nucleoplasm;plasma membrane;protein complex	Bacterial invasion of epithelial cells;Endometrial cancer;Focal adhesion;PPAR signaling pathway			7	15	15	15	14	9	13	14	9	13	14	9	13	34.6	34.6	34.6	32.9	19.5	28	54.611	483	483;452;318;391;111;36;40	0	12.756	9.51878	7618700000	3704600000	612080000	3302000000	24	290230000	133000000	25503000	131730000	1007100000	348180000	809360000	35
250	A0A0A0MTI1;Q15392;Q15392-2;A0A3B3IT58;A0A3B3IRV7;A0A3B3ISR5;A0A3B3ITT9	A0A0A0MTI1;Q15392;Q15392-2	Delta(24)-sterol reductase	DHCR24	tr|A0A0A0MTI1|A0A0A0MTI1_HUMAN Isoform of Q15392, Delta(24)-sterol reductase OS=Homo sapiens OX=9606 GN=DHCR24 PE=1 SV=1;sp|Q15392|DHC24_HUMAN Delta(24)-sterol reductase OS=Homo sapiens OX=9606 GN=DHCR24 PE=1 SV=2;sp|Q15392-2|DHC24_HUMAN Isoform of Q15392,	4	alcohol metabolic process;anatomical structure development;biological regulation;biosynthetic process;catabolic process;cell death;cellular component organization;cellular metabolic process;cellular process;death;developmental process;lipid metabolic process;localization;macromolecule metabolic process;membrane organization;metabolic process;primary metabolic process;protein maturation;protein me…	cell part;cytoskeleton;cytosol;endoplasmic reticulum;intracellular membrane-bounded organelle;intracellular non-membrane-bounded organelle;intracellular organelle;membrane;nucleus;organelle	Steroid biosynthesis			7	13	13	13	13	9	13	13	9	13	13	9	13	26.3	26.3	26.3	26.3	16.3	26.3	61.446	528	528;516;475;122;133;153;167	0	14.87	10.0378	24481000000	10910000000	1731200000	11840000000	22	675920000	283840000	54346000	337740000	3397200000	2364700000	2720700000	48
251	A0A0A0MTJ9;Q6PIU2;Q6PIU2-2;Q6PIU2-3;H7C046;F8WE33	A0A0A0MTJ9;Q6PIU2;Q6PIU2-2;Q6PIU2-3	Neutral cholesterol ester hydrolase 1	NCEH1	tr|A0A0A0MTJ9|A0A0A0MTJ9_HUMAN Isoform of Q6PIU2, Neutral cholesterol ester hydrolase 1 OS=Homo sapiens OX=9606 GN=NCEH1 PE=1 SV=1;sp|Q6PIU2|NCEH1_HUMAN Neutral cholesterol ester hydrolase 1 OS=Homo sapiens OX=9606 GN=NCEH1 PE=1 SV=3;sp|Q6PIU2-2|NCEH1_HUMA	3	biological regulation;catabolic process;cellular metabolic process;cellular process;lipid metabolic process;macromolecule metabolic process;macromolecule modification;metabolic process;phosphorus metabolic process;primary metabolic process;protein dephosphorylation;protein metabolic process;protein modification process;response to stimulus;signal transduction;xenobiotic metabolic process	cell part;endoplasmic reticulum;intracellular membrane-bounded organelle;intracellular organelle;membrane;organelle	Bile secretion			6	6	6	6	5	1	6	5	1	6	5	1	6	13.8	13.8	13.8	13.2	2.7	13.8	49.881	448	448;408;416;275;284;61	0	5.2	8.89212	3439600000	2631600000	27925000	780040000	21	148220000	119320000	1329800	27567000	1688600000	0	1685100000	12
252	A0A0A0MTK4;A0A8V8TN09;A0A1B0GTZ1;Q8NB59-3;Q8NB59;Q8NB59-6;Q8NB59-5;Q8NB59-7	A0A0A0MTK4;A0A8V8TN09;A0A1B0GTZ1;Q8NB59-3;Q8NB59;Q8NB59-6;Q8NB59-5;Q8NB59-7	Synaptotagmin-14	SYT14	tr|A0A0A0MTK4|A0A0A0MTK4_HUMAN Isoform of Q8NB59, Synaptotagmin-14 (Fragment) OS=Homo sapiens OX=9606 GN=SYT14 PE=1 SV=1;tr|A0A8V8TN09|A0A8V8TN09_HUMAN Isoform of Q8NB59, Synaptotagmin-14 OS=Homo sapiens OX=9606 GN=SYT14 PE=4 SV=1;tr|A0A1B0GTZ1|A0A1B0GTZ1_	2	cellular component organization;cellular membrane organization;cellular process;establishment of localization;exocytosis;membrane fusion;membrane organization;organelle fusion;organelle organization;secretion;transport;vesicle organization;vesicle-mediated transport	cell part;membrane;plasma membrane				8	1	1	1	1	1	1	1	1	1	1	1	1	2.6	2.6	2.6	2.6	2.6	2.6	56.553	504	504;845;864;517;555;574;581;619	0.0090208	1.1979	7.23586	39625000	19348000	3063800	17213000	22	1801100	879450	139270	782420	0	0	0	2
253	Q13617-2;Q13617;A0A0A0MTN0;A0A8I5QJI3;A0A8I5KYP8;A0A8I5KUA9;A0A8I5KQQ5;A0A8I5KU22;Q5T2B5;A0A0D9SET6;A0A8I5KVR3;A0A8I5KYZ8;A0A8I5KXB2;A0A8I5KVE2;A0A8I5KTY5;A0A8I5KS98;A0A8I5KY75;A0A8I5KPX0;A0A8I5QKN3;A0A8I5KWB8;A0A8I5KV54;A0A8I5KYM7;A0A8I5KTY2;A0A8I5KSW7;Q5T2B7;A0A8I5KR51;A0A8I5KYA3;A0A8I5KUA0;A0A8I5KP04	Q13617-2;Q13617;A0A0A0MTN0;A0A8I5QJI3;A0A8I5KYP8;A0A8I5KUA9;A0A8I5KQQ5;A0A8I5KU22;Q5T2B5;A0A0D9SET6;A0A8I5KVR3;A0A8I5KYZ8;A0A8I5KXB2	Cullin-2	CUL2	sp|Q13617-2|CUL2_HUMAN Isoform of Q13617, Isoform 2 of Cullin-2 OS=Homo sapiens OX=9606 GN=CUL2;sp|Q13617|CUL2_HUMAN Cullin-2 OS=Homo sapiens OX=9606 GN=CUL2 PE=1 SV=2;tr|A0A0A0MTN0|A0A0A0MTN0_HUMAN Isoform of Q13617, Cullin-2 OS=Homo sapiens OX=9606 GN=CU	4	biological regulation;catabolic process;cellular metabolic process;cellular process;macromolecule metabolic process;macromolecule modification;metabolic process;primary metabolic process;protein metabolic process;protein modification by small protein conjugation or removal;protein modification process;proteolysis;proteolysis involved in cellular protein catabolic process;regulation of cell cycle;…	cell part;cytosol;intracellular non-membrane-bounded organelle;intracellular organelle;macromolecular complex;nucleolus;nucleoplasm;organelle;protein complex;ubiquitin ligase complex	Pathways in cancer;Renal cell carcinoma;Ubiquitin mediated proteolysis			29	29	29	29	29	20	29	29	20	29	29	20	29	39.5	39.5	39.5	39.5	29.1	39.5	89.491	764	764;745;758;758;753;742;716;711;694;706;682;472;394;238;240;242;249;256;249;204;148;141;166;112;90;87;78;49;101	0	34.333	9.97695	28643000000	9483100000	3788900000	15371000000	44	336190000	140670000	30833000	164680000	7604400000	6763200000	7938300000	91
254	F5H7G2;A0A0A0MTQ4;Q96B86-3;Q96B86;Q96B86-4	F5H7G2;A0A0A0MTQ4;Q96B86-3;Q96B86;Q96B86-4	Repulsive guidance molecule A	RGMA	tr|F5H7G2|F5H7G2_HUMAN Isoform of Q96B86, Repulsive guidance molecule A OS=Homo sapiens OX=9606 GN=RGMA PE=1 SV=2;tr|A0A0A0MTQ4|A0A0A0MTQ4_HUMAN Isoform of Q96B86, Repulsive guidance molecule A OS=Homo sapiens OX=9606 GN=RGMA PE=1 SV=1;sp|Q96B86-3|RGMA_HUM	2	anatomical structure formation involved in morphogenesis;biological regulation;cellular process;developmental process;locomotion;response to chemical stimulus;response to external stimulus;response to stimulus;signal transduction	cell part;cell surface;endoplasmic reticulum;extracellular organelle;intracellular membrane-bounded organelle;intracellular organelle;membrane;organelle;plasma membrane;vesicle				5	3	3	3	3	3	3	3	3	3	3	3	3	14.7	14.7	14.7	14.7	14.7	14.7	37.627	341	341;458;434;450;458	0	3.5979	8.30337	462820000	201080000	36330000	225410000	16	27661000	12432000	2166300	13064000	244540000	528590000	298870000	6
255	A0A0A0MTR2;Q8N543;Q8N543-2;H3BUA6;H3BP48;H3BR02;H3BR79	A0A0A0MTR2;Q8N543;Q8N543-2;H3BUA6	Prolyl 3-hydroxylase OGFOD1	OGFOD1	tr|A0A0A0MTR2|A0A0A0MTR2_HUMAN Isoform of Q8N543, Prolyl 3-hydroxylase OGFOD1 OS=Homo sapiens OX=9606 GN=OGFOD1 PE=1 SV=1;sp|Q8N543|OGFD1_HUMAN Prolyl 3-hydroxylase OGFOD1 OS=Homo sapiens OX=9606 GN=OGFOD1 PE=1 SV=1;sp|Q8N543-2|OGFD1_HUMAN Isoform of Q8N54	3	biological regulation;cell proliferation;cellular component assembly;cellular component organization;cellular macromolecular complex assembly;cellular metabolic process;cellular process;macromolecular complex assembly;macromolecule metabolic process;macromolecule modification;metabolic process;peptidyl-amino acid modification;primary metabolic process;protein metabolic process;protein modificatio…	cell part;cytoplasm;intracellular membrane-bounded organelle;intracellular non-membrane-bounded organelle;intracellular organelle;macromolecular complex;nucleus;organelle;ribonucleoprotein complex				7	5	5	5	4	1	5	4	1	5	4	1	5	12.6	12.6	12.6	10.6	2.4	12.6	58.378	499	499;542;402;175;46;109;164	0	4.7811	8.65305	1198700000	449830000	5476000	743420000	21	40271000	15610000	260760	24400000	576540000	0	430950000	6
256	A0A0A0MTS7;Q8WZ42-5;Q8WZ42;Q8WZ42-8;Q8WZ42-13;Q8WZ42-12;Q8WZ42-2;Q8WZ42-11;Q8WZ42-4;Q8WZ42-7;A0A0A0MRA3;Q8WZ42-3;Q8WZ42-10;Q8WZ42-9;H7C1P9	A0A0A0MTS7;Q8WZ42-5;Q8WZ42;Q8WZ42-8;Q8WZ42-13;Q8WZ42-12;Q8WZ42-2;Q8WZ42-11;Q8WZ42-4;Q8WZ42-7;A0A0A0MRA3;Q8WZ42-3;Q8WZ42-10;Q8WZ42-9	Titin	TTN	tr|A0A0A0MTS7|A0A0A0MTS7_HUMAN Isoform of Q8WZ42, Titin OS=Homo sapiens OX=9606 GN=TTN PE=1 SV=1;sp|Q8WZ42-5|TITIN_HUMAN Isoform of Q8WZ42, Isoform 5 of Titin OS=Homo sapiens OX=9606 GN=TTN;sp|Q8WZ42|TITIN_HUMAN Titin OS=Homo sapiens OX=9606 GN=TTN PE=1 SV	4	anatomical structure development;anatomical structure formation involved in morphogenesis;anatomical structure morphogenesis;biological regulation;cell activation;cell development;cellular component assembly;cellular component movement;cellular component organization;cellular macromolecular complex assembly;cellular metabolic process;cellular nitrogen compound metabolic process;cellular process;c…	cell part;chromosome;cytosol;extracellular organelle;extracellular region;intracellular non-membrane-bounded organelle;intracellular organelle;nuclear chromosome;organelle;vesicle	Dilated cardiomyopathy;Hypertrophic cardiomyopathy (HCM)			15	41	41	38	32	28	33	32	28	33	30	26	32	1.3	1.3	1.2	1.1	0.8	1	3994.6	35991	35991;32900;34350;34475;34484;35991;34258;33423;33445;33615;27118;26926;27051;27118;962	0	10.602	9.91982	28232000000	8314200000	2094100000	17823000000	1944	13696000	3928100	1018700	8748900	4311300000	3861600000	5449900000	86
257	A0A0A0MTU3;Q4ZIN3-2;Q4ZIN3;U3KPY4;U3KPU1	A0A0A0MTU3;Q4ZIN3-2;Q4ZIN3;U3KPY4	Membralin	TMEM259	tr|A0A0A0MTU3|A0A0A0MTU3_HUMAN Isoform of Q4ZIN3, Membralin OS=Homo sapiens OX=9606 GN=TMEM259 PE=1 SV=2;sp|Q4ZIN3-2|MBRL_HUMAN Isoform of Q4ZIN3, Isoform 2 of Membralin OS=Homo sapiens OX=9606 GN=TMEM259;sp|Q4ZIN3|MBRL_HUMAN Membralin OS=Homo sapiens OX=9	3		cell part;cytoplasm				5	6	6	5	6	4	6	6	4	6	5	4	5	16.3	16.3	12.8	16.3	10.3	16.3	46.22	406	406;408;620;421;209	0	6.1771	8.72364	1450600000	529230000	86082000	835320000	19	66511000	19599000	4530600	42382000	325890000	328640000	311860000	9
258	A0A8V8TMJ9;A0A8V8TMJ4;A0A0A0N0L5;P40189-3;P40189;A0A8V8TNI4;A0A494BZU0;Q5FC05;D6RH03;P40189-2	A0A8V8TMJ9;A0A8V8TMJ4;A0A0A0N0L5;P40189-3;P40189;A0A8V8TNI4;A0A494BZU0	Interleukin-6 receptor subunit beta	IL6ST	tr|A0A8V8TMJ9|A0A8V8TMJ9_HUMAN Isoform of P40189, Interleukin-6 receptor subunit beta OS=Homo sapiens OX=9606 GN=IL6ST PE=4 SV=1;tr|A0A8V8TMJ4|A0A8V8TMJ4_HUMAN Isoform of P40189, Interleukin-6 receptor subunit beta OS=Homo sapiens OX=9606 GN=IL6ST PE=4 SV=	2	biological regulation;carbohydrate metabolic process;cellular metabolic process;cellular process;energy reserve metabolic process;generation of precursor metabolites and energy;macromolecule metabolic process;metabolic process;polysaccharide metabolic process;primary metabolic process;regulation of protein modification process;response to chemical stimulus;response to stimulus;signal transduction…	cell body;cell part;cell projection;extracellular organelle;extracellular region;extracellular space;macromolecular complex;membrane;neuron projection;neuronal cell body;organelle;plasma membrane;protein complex;receptor complex;vesicle	Cytokine-cytokine receptor interaction;Jak-STAT signaling pathway			10	4	4	4	2	2	3	2	2	3	2	2	3	4.5	4.5	4.5	2.2	2.4	3.2	95.563	848	848;869;884;857;918;617;642;203;333;329	0.00013659	3.16	7.97654	639750000	94742000	38286000	506720000	46	13908000	2059600	832310	11016000	207760000	0	212740000	2
259	A0A5F9ZI39;A0A0A0N0M2;A0A8V8TPQ9;P23458;A0A5F9ZHN8;A0A5F9ZH07;A0A5F9ZHW0;A0A8V8TMY8;A0A5F9ZI01;A0A8V8TN56;K7EJR6	A0A5F9ZI39;A0A0A0N0M2;A0A8V8TPQ9;P23458;A0A5F9ZHN8;A0A5F9ZH07;A0A5F9ZHW0;A0A8V8TMY8	Tyrosine-protein kinase;Tyrosine-protein kinase JAK1	JAK1	tr|A0A5F9ZI39|A0A5F9ZI39_HUMAN Isoform of P23458, Tyrosine-protein kinase OS=Homo sapiens OX=9606 GN=JAK1 PE=1 SV=1;tr|A0A0A0N0M2|A0A0A0N0M2_HUMAN Isoform of P23458, Tyrosine-protein kinase OS=Homo sapiens OX=9606 GN=JAK1 PE=2 SV=1;tr|A0A8V8TPQ9|A0A8V8TPQ9	3	biological regulation;cell differentiation;cell motility;cellular component movement;cellular metabolic process;cellular process;developmental process;immune system process;locomotion;macromolecule metabolic process;macromolecule modification;metabolic process;phosphorus metabolic process;primary metabolic process;protein metabolic process;protein modification process;protein phosphorylation;resp…	cell part;cytoplasm;cytoskeleton;cytosol;endomembrane system;intracellular membrane-bounded organelle;intracellular non-membrane-bounded organelle;intracellular organelle;membrane;nucleus;organelle	Hepatitis C;Jak-STAT signaling pathway;ko05152;Leishmaniasis;Measles;Osteoclast differentiation;Pancreatic cancer;Pathways in cancer;Toxoplasmosis			11	14	13	12	12	9	12	11	8	11	11	7	10	12.4	11.7	10.8	10.7	7.9	10.6	133.06	1152	1152;1152;1153;1154;1110;1111;1119;823;345;444;142	0	10.418	9.40408	6624700000	2535600000	696960000	3392200000	62	101960000	39086000	10398000	52479000	680330000	682040000	939230000	26
260	A0A0A6YYA0;Q86XR7-2;Q9Y3B3-2;Q9Y3B3;G3V2Y2	A0A0A6YYA0;Q86XR7-2;Q9Y3B3-2;Q9Y3B3	Transmembrane emp24 domain-containing protein 7	TMED7-TICAM2;TMED7	tr|A0A0A6YYA0|A0A0A6YYA0_HUMAN TMED7-TICAM2 readthrough, Protein TMED7-TICAM2 OS=Homo sapiens OX=9606 GN=TMED7-TICAM2 PE=3 SV=1;sp|Q86XR7-2|TCAM2_HUMAN Isoform of Q86XR7, Isoform 2 of TIR domain-containing adapter molecule 2 OS=Homo sapiens OX=9606 GN=TICA	4	biological regulation;cell death;cellular process;death;establishment of localization;immune system process;protein transport;response to biotic stimulus;response to chemical stimulus;response to stimulus;response to stress;signal transduction;transport	cell part;endoplasmic reticulum;endosome;extracellular organelle;Golgi apparatus;intracellular membrane-bounded organelle;intracellular organelle;macromolecular complex;membrane;organelle;plasma membrane;protein complex;vesicle	Toll-like receptor signaling pathway			5	6	6	6	6	6	6	6	6	6	6	6	6	39.4	39.4	39.4	39.4	39.4	39.4	21.233	188	188;404;188;224;81	0	7.2746	9.94465	21316000000	10885000000	1627000000	8803400000	11	912420000	403800000	104430000	404180000	4562100000	1629000000	3147300000	31
261	O43307;A0A1B0GVC4;A0A1B0GWI5;A0A5F9ZHY9;A0A1B0GV84;B1AMR3;A0A5F9ZGZ3;B1AMR4;A0A0A6YYB3;A0A1B0GVV2;A0A1B0GV82;A0A5F9ZI31;A0A0A6YYF8;O43307-2;O43307-3;A0A1B0GTF0;A0A096LNK7;A0A096LNK4;A0A096LNQ4;A0A096LP05;A0A1B0GU85	O43307;A0A1B0GVC4;A0A1B0GWI5;A0A5F9ZHY9;A0A1B0GV84;B1AMR3;A0A5F9ZGZ3;B1AMR4;A0A0A6YYB3;A0A1B0GVV2;A0A1B0GV82;A0A5F9ZI31;A0A0A6YYF8;O43307-2;O43307-3;A0A1B0GTF0	Rho guanine nucleotide exchange factor 9	ARHGEF9	sp|O43307|ARHG9_HUMAN Rho guanine nucleotide exchange factor 9 OS=Homo sapiens OX=9606 GN=ARHGEF9 PE=1 SV=3;tr|A0A1B0GVC4|A0A1B0GVC4_HUMAN Isoform of O43307, Rho guanine nucleotide exchange factor 9 OS=Homo sapiens OX=9606 GN=ARHGEF9 PE=1 SV=1;tr|A0A1B0GWI	3	biological regulation;cell communication;cell-cell signaling;cellular process;establishment of localization;ion transport;response to stimulus;signal transduction;signaling;transmembrane transport;transport	cell part;cytoplasm;cytosol				21	8	7	6	7	5	8	6	4	7	5	3	6	13.6	11.6	9.3	13.4	10.1	13.6	60.982	516	516;454;529;523;506;495;489;487;483;458;455;451;564;463;414;263;91;110;108;115;35	0	6.9753	9.06819	2789500000	1474400000	145070000	1170000000	24	102610000	53443000	6044600	43118000	427620000	291820000	436520000	15
262	A0A0A6YYC0;E9PJN1;O75676-2;O75676	A0A0A6YYC0;E9PJN1;O75676-2;O75676	Ribosomal protein S6 kinase;Ribosomal protein S6 kinase alpha-4	RPS6KA4	tr|A0A0A6YYC0|A0A0A6YYC0_HUMAN Isoform of O75676, non-specific serine/threonine protein kinase (Fragment) OS=Homo sapiens OX=9606 GN=RPS6KA4 PE=1 SV=5;tr|E9PJN1|E9PJN1_HUMAN Isoform of O75676, Ribosomal protein S6 kinase OS=Homo sapiens OX=9606 GN=RPS6KA4	3	biological regulation;cellular component organization;cellular metabolic process;cellular process;chromatin modification;chromatin organization;chromosome organization;histone modification;locomotion;macromolecule metabolic process;macromolecule modification;metabolic process;organelle organization;peptidyl-amino acid modification;phosphorus metabolic process;primary metabolic process;protein met…	cell part;cytoplasm;intracellular membrane-bounded organelle;intracellular organelle;nucleoplasm;nucleus;organelle	MAPK signaling pathway;Neurotrophin signaling pathway			4	6	4	4	5	4	5	3	2	3	3	2	3	8.8	6.4	6.4	7	5.7	7.5	78.366	704	704;765;766;772	0.00062933	2.3072	8.68897	1460000000	488620000	73938000	897440000	34	40396000	14371000	2174700	23850000	293850000	420090000	337890000	6
263	A0A0A6YYC7;Q96JP5-2;Q96JP5;H3BTR0	A0A0A6YYC7;Q96JP5-2;Q96JP5	E3 ubiquitin-protein ligase ZFP91	ZFP91-CNTF;ZFP91	tr|A0A0A6YYC7|A0A0A6YYC7_HUMAN ZFP91-CNTF readthrough, HCG2042749, isoform CRA_d OS=Homo sapiens OX=9606 GN=ZFP91-CNTF PE=4 SV=1;sp|Q96JP5-2|ZFP91_HUMAN Isoform of Q96JP5, Isoform 2 of E3 ubiquitin-protein ligase ZFP91 OS=Homo sapiens OX=9606 GN=ZFP91;sp|Q	3	biological regulation;cellular metabolic process;cellular process;macromolecule metabolic process;macromolecule modification;metabolic process;primary metabolic process;protein metabolic process;protein modification by small protein conjugation or removal;protein modification process;regulation of protein modification process	cell part;intracellular membrane-bounded organelle;intracellular organelle;nucleus;organelle				4	5	5	4	5	4	5	5	4	5	4	4	4	10.4	10.4	8.9	10.4	8.9	10.4	59.57	529	529;529;570;354	0	5.0624	8.72042	1729800000	525320000	135900000	1068600000	24	71491000	21607000	5593400	44290000	314110000	449040000	322010000	16
264	A0A0A6YYG5;Q53S48;Q9Y6Q2;Q9Y6Q2-3;Q9Y6Q2-2;H7C1E2	A0A0A6YYG5;Q53S48;Q9Y6Q2;Q9Y6Q2-3;Q9Y6Q2-2	Stonin-1	STON1-GTF2A1L;ALF;STON1	tr|A0A0A6YYG5|A0A0A6YYG5_HUMAN STON1-GTF2A1L readthrough, Protein STON1-GTF2A1L OS=Homo sapiens OX=9606 GN=STON1-GTF2A1L PE=3 SV=1;tr|Q53S48|Q53S48_HUMAN STON1-GTF2A1L readthrough, STON1-GTF2A1L readthrough OS=Homo sapiens OX=9606 GN=STON1-GTF2A1L PE=3 SV=	3	biological regulation;biosynthetic process;cellular component organization;cellular membrane organization;cellular metabolic process;cellular nitrogen compound metabolic process;cellular process;endocytosis;establishment of localization;macromolecule metabolic process;membrane invagination;membrane organization;metabolic process;nitrogen compound metabolic process;nucleobase-containing compound m…	AP-type membrane coat adaptor complex;cell part;macromolecular complex;protein complex;transcription factor complex				6	3	3	3	3	2	3	3	2	3	3	2	3	3.3	3.3	3.3	3.3	1.9	3.3	127.32	1135	1135;1182;735;1135;1158;93	0.0006367	2.3698	8.40118	841670000	155580000	251870000	434230000	51	16503000	3050500	4938500	8514300	277600000	295930000	484230000	3
265	A0A0A6YYH1;Q7Z6K5-2;Q7Z6K5;H0YMP5;H0YL03;H0YMK0;H0YL85	A0A0A6YYH1;Q7Z6K5-2;Q7Z6K5	Arpin	C15orf38-AP3S2;ARPIN	tr|A0A0A6YYH1|A0A0A6YYH1_HUMAN C15orf38-AP3S2 readthrough, Arpin OS=Homo sapiens OX=9606 GN=C15orf38-AP3S2 PE=3 SV=1;sp|Q7Z6K5-2|ARPIN_HUMAN Isoform of Q7Z6K5, Isoform C15orf38-AP3S2 of Arpin OS=Homo sapiens OX=9606 GN=ARPIN;sp|Q7Z6K5|ARPIN_HUMAN Arpin OS=	3	biological regulation;cellular process;establishment of localization;locomotion;protein transport;regulation of organelle organization;transport;vesicle-mediated transport	cell part;cell projection;macromolecular complex;protein complex				7	11	11	7	10	9	11	10	9	11	6	5	7	31.2	31.2	21.6	29.2	24.4	31.2	43.881	394	394;394;226;130;136;184;185	0	13.013	9.57511	8921800000	3759300000	738940000	4423500000	20	304150000	112660000	32259000	159230000	999550000	677730000	871530000	32
266	A0A0A6YYI3;A0A0B4J1V8;Q9NQ55-2;Q9NQ55;Q9NQ55-3;A8MV53;C9JHF7;C9J3W3	A0A0A6YYI3;A0A0B4J1V8;Q9NQ55-2;Q9NQ55;Q9NQ55-3;A8MV53	Suppressor of SWI4 1 homolog	PPAN-P2RY11;PPAN	tr|A0A0A6YYI3|A0A0A6YYI3_HUMAN PPAN-P2RY11 readthrough, Protein PPAN-P2RY11 OS=Homo sapiens OX=9606 GN=PPAN-P2RY11 PE=4 SV=1;tr|A0A0B4J1V8|A0A0B4J1V8_HUMAN PPAN-P2RY11 readthrough, HCG2039996 OS=Homo sapiens OX=9606 GN=PPAN-P2RY11 PE=3 SV=1;sp|Q9NQ55-2|SSF	3		cell part;intracellular membrane-bounded organelle;intracellular non-membrane-bounded organelle;intracellular organelle;nucleolus;nucleus;organelle				8	5	5	4	4	4	5	4	4	5	3	3	4	11.3	11.3	8.7	9.8	8.3	11.3	58.199	520	520;794;460;473;520;420;97;210	0	5.077	9.11348	3583200000	1298600000	150920000	2133600000	21	158130000	58219000	7186500	92728000	724860000	734330000	904700000	9
267	A0A0A6YYJ8;Q96HJ9-2	A0A0A6YYJ8;Q96HJ9-2	UPF0562 protein C7orf55	LUC7L2;C7orf55	tr|A0A0A6YYJ8|A0A0A6YYJ8_HUMAN Isoform of Q9Y383, Putative RNA-binding protein Luc7-like 2 OS=Homo sapiens OX=9606 GN=LUC7L2 PE=3 SV=1;sp|Q96HJ9-2|FMC1_HUMAN Isoform of Q96HJ9, Isoform 2 of Protein FMC1 homolog OS=Homo sapiens OX=9606 GN=FMC1	4	cellular component assembly;cellular component organization;cellular macromolecular complex assembly;cellular process;macromolecular complex assembly;ribonucleoprotein complex assembly	cell part;intracellular membrane-bounded organelle;intracellular organelle;macromolecular complex;mitochondrion;organelle;ribonucleoprotein complex;small nuclear ribonucleoprotein complex		MitoCarta3.0	Matrix	2	14	14	0	13	13	14	13	13	14	0	0	0	28.6	28.6	0	27.1	27.1	28.6	54.223	458	458;458	0	15.385	9.89157	21179000000	7790500000	2783000000	10605000000	20	883380000	338630000	123620000	421140000	1766500000	1617400000	1564500000	57
268	P57737-3;A0A0A6YYL4;P57737;P57737-4;P57737-2;I3L167;E7EP81;I3L442;I3L359;I3L351;I3L2Y6;I3L426;I3L212;I3L1G9;I3L1M1;I3NI06;I3L0X9;Q9Y3D7;I3L0X8;I3L1U7;A0A0B4J298	P57737-3;A0A0A6YYL4;P57737;P57737-4;P57737-2	Coronin-7;Coronin	CORO7;CORO7-PAM16	sp|P57737-3|CORO7_HUMAN Isoform of P57737, Isoform 3 of Coronin-7 OS=Homo sapiens OX=9606 GN=CORO7;tr|A0A0A6YYL4|A0A0A6YYL4_HUMAN Isoform of Q9Y3D7, Coronin OS=Homo sapiens OX=9606 GN=CORO7-PAM16 PE=1 SV=1;sp|P57737|CORO7_HUMAN Coronin-7 OS=Homo sapiens OX	4	cellular component assembly;cellular component organization;cellular macromolecular complex assembly;cellular process;cytoskeleton organization;endosome transport;establishment of localization;Golgi vesicle transport;macromolecular complex assembly;organelle organization;protein complex assembly;protein polymerization;protein transport;transport;vesicle-mediated transport	cell part;cytoplasmic membrane-bounded vesicle;cytosol;Golgi apparatus;intracellular membrane-bounded organelle;intracellular organelle;membrane;organelle;vesicle				21	36	36	33	34	31	33	34	31	33	31	29	30	39.5	39.5	36.3	37.6	34.3	36.8	114.16	1048	1048;1048;925;907;840;535;367;190;114;119;156;206;205;219;161;201;137;125;161;129;61	0	40.505	10.2164	41063000000	19742000000	4863300000	16457000000	40	756180000	348620000	111910000	295650000	5007900000	3240400000	4044600000	127
269	A0A0B4J1R2;Q9H6R3;Q9H6R3-2;H0YII9;F8VZB4	A0A0B4J1R2;Q9H6R3;Q9H6R3-2	Acyl-CoA synthetase short-chain family member 3, mitochondrial	ACSS3	tr|A0A0B4J1R2|A0A0B4J1R2_HUMAN Isoform of Q9H6R3, propionate--CoA ligase OS=Homo sapiens OX=9606 GN=ACSS3 PE=1 SV=1;sp|Q9H6R3|ACSS3_HUMAN Acyl-CoA synthetase short-chain family member 3, mitochondrial OS=Homo sapiens OX=9606 GN=ACSS3 PE=1 SV=1;sp|Q9H6R3-2|	3		cell part;intracellular membrane-bounded organelle;intracellular organelle;mitochondrion;organelle	Propanoate metabolism	MitoCarta3.0	Matrix	5	8	8	8	6	6	8	6	6	8	6	6	8	14.3	14.3	14.3	10.1	9.3	14.3	74.591	685	685;686;368;75;93	0	7.6455	9.51054	11652000000	3240000000	561370000	7851000000	36	291670000	81295000	12904000	197480000	1988300000	2329100000	4463100000	10
270	A0A0B4J1R7;Q96B45	A0A0B4J1R7;Q96B45	UPF0693 protein C10orf32	C10orf32-ASMT;C10orf32	tr|A0A0B4J1R7|A0A0B4J1R7_HUMAN BORCS7-ASMT readthrough, BLOC-1-related complex subunit 7 OS=Homo sapiens OX=9606 GN=BORCS7-ASMT PE=3 SV=1;sp|Q96B45|BORC7_HUMAN BLOC-1-related complex subunit 7 OS=Homo sapiens OX=9606 GN=BORCS7 PE=3 SV=2	3						2	5	5	5	5	3	5	5	3	5	5	3	5	70.8	70.8	70.8	70.8	37.7	70.8	11.695	106	106;106	0	6.0229	9.15761	4808700000	1437500000	1238400000	2132900000	6	624230000	156620000	203190000	264420000	1977800000	1524300000	1487300000	9
271	A0A0B4J1R8;Q6PII3	A0A0B4J1R8;Q6PII3	Coiled-coil domain-containing protein 174	CCDC174	tr|A0A0B4J1R8|A0A0B4J1R8_HUMAN Isoform of Q6PII3, Coiled-coil domain-containing protein 174 OS=Homo sapiens OX=9606 GN=CCDC174 PE=1 SV=1;sp|Q6PII3|CC174_HUMAN Coiled-coil domain-containing protein 174 OS=Homo sapiens OX=9606 GN=CCDC174 PE=1 SV=3	3		cell part;nucleoplasm				2	3	3	3	3	1	3	3	1	3	3	1	3	7.9	7.9	7.9	7.9	2.3	7.9	44.88	391	391;467	0.0079536	1.2466	8.59858	1694200000	396810000	51800000	1245600000	18	88612000	16536000	2877800	69197000	411290000	0	328940000	6
272	A0A0B4J1Z1;C9JAB2;Q16629-3;Q16629-2;Q16629-4;Q16629;F8WEA1	A0A0B4J1Z1;C9JAB2;Q16629-3;Q16629-2;Q16629-4;Q16629	Serine/arginine-rich splicing factor 7	SRSF7	tr|A0A0B4J1Z1|A0A0B4J1Z1_HUMAN Isoform of Q16629, Serine/arginine-rich-splicing factor 7 OS=Homo sapiens OX=9606 GN=SRSF7 PE=1 SV=1;tr|C9JAB2|C9JAB2_HUMAN Isoform of Q16629, Serine/arginine-rich-splicing factor 7 OS=Homo sapiens OX=9606 GN=SRSF7 PE=1 SV=1;	4	biological regulation;biosynthetic process;cellular metabolic process;cellular nitrogen compound metabolic process;cellular process;establishment of localization;macromolecule metabolic process;metabolic process;mRNA metabolic process;mRNA processing;nitrogen compound metabolic process;nuclear transport;nucleobase-containing compound metabolic process;nucleobase-containing compound transport;nucl…	cell part;cytoplasm;extracellular organelle;intracellular membrane-bounded organelle;intracellular organelle;nucleoplasm;nucleus;organelle;vesicle	Spliceosome			7	9	8	8	8	9	8	7	8	7	7	8	7	52.6	52.6	52.6	48.2	52.6	48.2	15.763	137	137;235;132;135;226;238;51	0	9.0447	10.2623	43443000000	18292000000	4196000000	20955000000	8	3238500000	1366700000	374620000	1497300000	9133300000	7911600000	9354700000	43
273	A0A0B4J203;P16234;P36888;D6RFF2;E7ER61;E9PD35;P17948-7;P17948-8;P17948-6;P17948-5;P16234-3;P36888-2;P35916-1;P35916	A0A0B4J203		FIP1L1	tr|A0A0B4J203|A0A0B4J203_HUMAN readthrough, Pre-mRNA 3-end-processing factor FIP1 OS=Homo sapiens OX=9606 PE=3 SV=1	3		cell part;membrane				14	11	10	3	11	10	9	10	9	8	3	3	1	13	12	2.9	13	12	11.1	94.702	849	849;1089;993;142;739;1306;343;361;463;556;743;952;1298;1363	0	6.0876	9.6887	14044000000	4883100000	3179000000	5982100000	45	291680000	99342000	68135000	124200000	6550100000	4674900000	5625400000	41
274	A0A2R8Y646;A0A0B4J223;A8MYG7;A0A590UK40;A0A590UJK9;Q9UPM9;A0A2R8YD57;H7C3B7;A0A2R8Y5M4;A0A6Q8PFJ7;Q9UPM9-2;J3QKN6;I3L126;I3L435;A0A2R8Y822;A0A2R8YFJ1	A0A2R8Y646;A0A0B4J223;A8MYG7;A0A590UK40;A0A590UJK9;Q9UPM9;A0A2R8YD57;H7C3B7;A0A2R8Y5M4;A0A6Q8PFJ7;Q9UPM9-2	B9 domain-containing protein 1	B9D1	tr|A0A2R8Y646|A0A2R8Y646_HUMAN Isoform of Q9UPM9, B9 domain-containing protein 1 OS=Homo sapiens OX=9606 GN=B9D1 PE=1 SV=1;tr|A0A0B4J223|A0A0B4J223_HUMAN Isoform of Q9UPM9, B9 domain-containing protein 1 OS=Homo sapiens OX=9606 GN=B9D1 PE=1 SV=1;tr|A8MYG7|	3	anatomical structure development;anatomical structure formation involved in morphogenesis;anatomical structure morphogenesis;biological regulation;cell differentiation;cellular component assembly;cellular component morphogenesis;cellular component organization;cellular process;developmental process;embryo development;organelle organization;response to stimulus;signal transduction	cell part;centrosome;cytosol;intracellular non-membrane-bounded organelle;intracellular organelle;membrane;microtubule organizing center;organelle				16	3	3	3	3	1	3	3	1	3	3	1	3	19.1	19.1	19.1	19.1	4.4	19.1	20.307	183	183;186;187;187;204;204;92;133;135;155;153;46;58;63;84;125	0.0035319	1.6568	8.50809	881720000	322170000	71182000	488370000	9	97969000	35797000	7909100	54263000	731530000	0	372940000	8
275	Q8N394;A0A0B4J253;F8VSH2	Q8N394;A0A0B4J253;F8VSH2	Transmembrane and TPR repeat-containing protein 2	TMTC2	sp|Q8N394|TMTC2_HUMAN Protein O-mannosyl-transferase TMTC2 OS=Homo sapiens OX=9606 GN=TMTC2 PE=1 SV=1;tr|A0A0B4J253|A0A0B4J253_HUMAN Isoform of Q8N394, dolichyl-phosphate-mannose--protein mannosyltransferase OS=Homo sapiens OX=9606 GN=TMTC2 PE=1 SV=1;tr|F8	3	biological regulation;homeostatic process	cell part;endoplasmic reticulum;intracellular membrane-bounded organelle;intracellular organelle;membrane;organelle				3	7	7	7	6	4	4	6	4	4	6	4	4	9.3	9.3	9.3	7.9	4.9	5.1	94.129	836	836;830;637	0	6.9147	8.89443	2838500000	784200000	174560000	1879800000	38	68468000	14407000	4593600	49467000	947490000	583500000	806530000	8
276	A0A0B4J291;Q8N8U2	A0A0B4J291;Q8N8U2	Chromodomain Y-like protein 2	CDYL2	tr|A0A0B4J291|A0A0B4J291_HUMAN Isoform of Q8N8U2, Chromodomain Y-like protein 2 OS=Homo sapiens OX=9606 GN=CDYL2 PE=1 SV=1;sp|Q8N8U2|CDYL2_HUMAN Chromodomain Y-like protein 2 OS=Homo sapiens OX=9606 GN=CDYL2 PE=1 SV=2	3		cell part;intracellular membrane-bounded organelle;intracellular organelle;nucleus;organelle				2	5	5	5	5	2	4	5	2	4	5	2	4	11	11	11	11	4.1	8.9	56.557	507	507;506	0	5.3166	8.70131	1938100000	948890000	486550000	502700000	18	107670000	52716000	27030000	27928000	1702400000	1166200000	630140000	9
277	A0A0B4J294;H3BP13;Q9UL33-2;Q9UL33;H3BUK6;A0A0B4J286;H3BPN3;H3BQQ8;H3BPS1	A0A0B4J294;H3BP13;Q9UL33-2;Q9UL33;H3BUK6;A0A0B4J286	Trafficking protein particle complex subunit 2-like protein	TRAPPC2L	tr|A0A0B4J294|A0A0B4J294_HUMAN Isoform of Q9UL33, Trafficking protein particle complex subunit 2-like protein OS=Homo sapiens OX=9606 GN=TRAPPC2L PE=1 SV=1;tr|H3BP13|H3BP13_HUMAN Isoform of Q9UL33, Trafficking protein particle complex subunit 2-like protei	3	cellular process;establishment of localization;Golgi vesicle transport;transport;vesicle-mediated transport	cell part;cytoplasm;endoplasmic reticulum;Golgi apparatus;intracellular;intracellular membrane-bounded organelle;intracellular organelle;organelle				9	7	7	7	6	5	7	6	5	7	6	5	7	52.7	52.7	52.7	46.6	33.6	52.7	16.676	146	146;241;139;140;109;109;75;129;59	0	8.1184	9.25113	4295300000	1782900000	404240000	2108200000	10	349110000	137310000	38596000	173200000	618040000	347170000	458340000	24
278	A0A0B4J2A0;Q9UHJ6	A0A0B4J2A0;Q9UHJ6	Sedoheptulokinase	TRPV1;SHPK	tr|A0A0B4J2A0|A0A0B4J2A0_HUMAN readthrough, FGGY_N domain-containing protein OS=Homo sapiens OX=9606 PE=4 SV=1;sp|Q9UHJ6|SHPK_HUMAN Sedoheptulokinase OS=Homo sapiens OX=9606 GN=SHPK PE=1 SV=4	3	alcohol metabolic process;biological regulation;carbohydrate metabolic process;cellular metabolic process;cellular process;metabolic process;phosphorus metabolic process;primary metabolic process;response to biotic stimulus;response to chemical stimulus;response to stimulus;small molecule metabolic process	cell part;cytoplasm	Carbon fixation in photosynthetic organisms			2	12	12	12	12	9	12	12	9	12	12	9	12	34.1	34.1	34.1	34.1	25.9	34.1	51.504	478	478;478	0	14.449	9.43789	7062200000	2740900000	406720000	3914600000	21	142780000	47489000	12934000	82355000	890340000	553180000	815220000	40
279	A0A0B4J2A2;P0DN37	A0A0B4J2A2;P0DN37	Peptidyl-prolyl cis-trans isomerase	PPIAL4C	sp|A0A0B4J2A2|PAL4C_HUMAN Peptidyl-prolyl cis-trans isomerase A-like 4C OS=Homo sapiens OX=9606 GN=PPIAL4C PE=2 SV=1;sp|P0DN37|PAL4G_HUMAN Peptidyl-prolyl cis-trans isomerase A-like 4G OS=Homo sapiens OX=9606 GN=PPIAL4G PE=3 SV=1	2	cellular metabolic process;cellular process;macromolecule metabolic process;metabolic process;primary metabolic process;protein folding;protein metabolic process					2	3	2	2	3	2	3	2	1	2	2	1	2	25.6	17.1	17.1	25.6	25.6	25.6	18.156	164	164;164	0.00063131	2.3245	7.75658	494220000	435410000	1719200	57093000	9	54913000	48379000	191020	6343600	634920000	0	217860000	4
280	A0A0B4J2A4;P42765;K7EME0;K7EJB1;K7EJ68;K7ER88	A0A0B4J2A4;P42765;K7EME0	3-ketoacyl-CoA thiolase, mitochondrial	ACAA2	tr|A0A0B4J2A4|A0A0B4J2A4_HUMAN Isoform of P42765, 3-ketoacyl-CoA thiolase, mitochondrial OS=Homo sapiens OX=9606 GN=ACAA2 PE=1 SV=1;sp|P42765|THIM_HUMAN 3-ketoacyl-CoA thiolase, mitochondrial OS=Homo sapiens OX=9606 GN=ACAA2 PE=1 SV=2;tr|K7EME0|K7EME0_HUMA	4	alcohol metabolic process;biosynthetic process;cellular ketone metabolic process;cellular lipid metabolic process;cellular metabolic process;cellular process;lipid metabolic process;metabolic process;organic acid metabolic process;primary metabolic process;response to chemical stimulus;response to stimulus;response to stress;small molecule metabolic process	cell part;extracellular organelle;intracellular membrane-bounded organelle;intracellular organelle;membrane;mitochondrion;organelle;vesicle	Benzoate degradation;Fatty acid elongation in mitochondria;Fatty acid metabolism;Valine, leucine and isoleucine degradation	MitoCarta3.0	Matrix	6	17	17	17	14	13	17	14	13	17	14	13	17	63.5	63.5	63.5	53.6	43.9	63.5	41.601	394	394;397;342;84;124;72	0	19.737	9.75279	14158000000	5659700000	1596900000	6901500000	21	547820000	201080000	68188000	278550000	1499000000	997370000	1158700000	56
281	Q5W0H4;A0A0B4J2C3;P13693;J3KPG2;E9PJF7;P13693-2;Q56UQ5;H0YCX0	Q5W0H4;A0A0B4J2C3;P13693;J3KPG2;E9PJF7;P13693-2	Translationally-controlled tumor protein	TPT1	tr|Q5W0H4|Q5W0H4_HUMAN Isoform of P13693, Translationally-controlled tumor protein OS=Homo sapiens OX=9606 GN=TPT1 PE=1 SV=1;tr|A0A0B4J2C3|A0A0B4J2C3_HUMAN Isoform of P13693, Translationally-controlled tumor protein OS=Homo sapiens OX=9606 GN=TPT1 PE=1 SV=	4	biological regulation;cellular homeostasis;cellular ion homeostasis;cellular process;establishment of localization;homeostatic process;ion transport;multi-organism process;response to biotic stimulus;response to stimulus;transport	cell part;cytoplasm;endosome;extracellular organelle;extracellular space;intracellular membrane-bounded organelle;intracellular organelle;nucleus;organelle;vesicle				8	5	5	5	5	4	5	5	4	5	5	4	5	28.7	28.7	28.7	28.7	20.7	28.7	21.525	188	188;197;172;160;162;138;140;77	0	6.0701	9.84262	15569000000	6960200000	1169400000	7439000000	7	702210000	256330000	62694000	383190000	3029700000	3478000000	2740200000	37
282	P0DPI2;A0A0B4J2D5;H7C1F6;H7C2G3;P0DPI2-2;A0A0B4J2D5-2;A0A2R8YDR7;F2Z2Q0;A0A096LP12;A0A2R8Y6K9	P0DPI2;A0A0B4J2D5;H7C1F6;H7C2G3;P0DPI2-2;A0A0B4J2D5-2		C21orf33	sp|P0DPI2|GAL3A_HUMAN Glutamine amidotransferase-like class 1 domain-containing protein 3, mitochondrial OS=Homo sapiens OX=9606 GN=GATD3 PE=1 SV=1;sp|A0A0B4J2D5|GAL3B_HUMAN Putative glutamine amidotransferase-like class 1 domain-containing protein 3B, mit	4				MitoCarta3.0	Matrix	10	11	11	11	11	10	11	11	10	11	11	10	11	54.9	54.9	54.9	54.9	46.6	54.9	28.17	268	268;268;184;191;237;237;190;217;224;163	0	13.084	9.93973	20003000000	9030200000	2268800000	8704200000	15	911150000	396180000	143860000	371110000	3347300000	3790700000	3131300000	33
283	A0A0B4J2F0	A0A0B4J2F0		PIGBOS1	sp|A0A0B4J2F0|PIOS1_HUMAN Protein PIGBOS1 OS=Homo sapiens OX=9606 GN=PIGBOS1 PE=1 SV=1	2				MitoCarta3.0	MOM	1	1	1	1	1	1	1	1	1	1	1	1	1	18.5	18.5	18.5	18.5	18.5	18.5	6.3133	54	54	0.0089384	1.2104	8.08411	433050000	121370000	51303000	260380000	2	216530000	60683000	25652000	130190000	0	0	0	2
284	P57059;A0A0B4J2F2;A0A2R8Y6E4	P57059;A0A0B4J2F2;A0A2R8Y6E4	Serine/threonine-protein kinase SIK1	SIK1;LOC102724428	sp|P57059|SIK1_HUMAN Serine/threonine-protein kinase SIK1 OS=Homo sapiens OX=9606 GN=SIK1 PE=1 SV=2;sp|A0A0B4J2F2|SIK1B_HUMAN Putative serine/threonine-protein kinase SIK1B OS=Homo sapiens OX=9606 GN=SIK1B PE=5 SV=1;tr|A0A2R8Y6E4|A0A2R8Y6E4_HUMAN Isoform o	2	biological regulation;cell cycle;cell differentiation;cellular metabolic process;cellular process;developmental process;macromolecule metabolic process;macromolecule modification;metabolic process;phosphorus metabolic process;primary metabolic process;protein metabolic process;protein modification process;protein phosphorylation;regulation of cell cycle;regulation of mitotic cell cycle;regulation…	cell part;cytoplasm;intracellular membrane-bounded organelle;intracellular organelle;nucleus;organelle				3	4	3	3	4	1	1	3	0	1	3	0	1	6.8	5.7	5.7	6.8	1	1.4	84.901	783	783;783;153	0.00063678	2.3705	8.24158	464650000	385800000	0	78851000	26	17723000	14691000	0	3032700	0	0	0	6
285	A0A0B4J2F8;E2QRJ6;P52435;D6RAG0;E7EP90;A0A0B4J1Z8;A6NFM0;E7EWC6;Q9H1A7;Q9GZM3;Q9GZM3-2	A0A0B4J2F8;E2QRJ6;P52435;D6RAG0;E7EP90;A0A0B4J1Z8;A6NFM0;E7EWC6;Q9H1A7;Q9GZM3	DNA-directed RNA polymerase II subunit RPB11-a;DNA-directed RNA polymerase II subunit RPB11-b2;DNA-directed RNA polymerase II subunit RPB11-b1	POLR2J3;POLR2J;POLR2J2	tr|A0A0B4J2F8|A0A0B4J2F8_HUMAN Isoform of Q9H1A7, DNA-directed RNA polymerase II subunit RPB11-b2 OS=Homo sapiens OX=9606 GN=POLR2J3 PE=3 SV=1;tr|E2QRJ6|E2QRJ6_HUMAN Isoform of Q9H1A7, DNA-directed RNA polymerase II subunit RPB11-b2 OS=Homo sapiens OX=9606	3	biological regulation;biosynthetic process;cellular metabolic process;cellular nitrogen compound metabolic process;cellular process;developmental process;DNA metabolic process;DNA repair;macromolecule metabolic process;metabolic process;mRNA metabolic process;mRNA processing;nitrogen compound metabolic process;nucleobase-containing compound metabolic process;primary metabolic process;response to …	cell part;intracellular membrane-bounded organelle;intracellular organelle;macromolecular complex;nucleoplasm;nucleus;organelle;protein complex;RNA polymerase complex	Huntington's disease;Purine metabolism;Pyrimidine metabolism;RNA polymerase			11	3	1	0	3	2	3	1	1	1	0	0	0	27	8.7	0	27	18.3	27	13.074	115	115;158;117;73;76;116;158;274;115;115;116	0.0089576	1.2141	8.87417	2753000000	1466900000	537690000	748460000	7	393290000	209560000	76813000	106920000	0	0	0	6
286	A0A0B4J2G4;Q15345;Q15345-3;A0A087X0S7;A0A087WTU1	A0A0B4J2G4;Q15345;Q15345-3;A0A087X0S7;A0A087WTU1	Leucine-rich repeat-containing protein 41	LRRC41	tr|A0A0B4J2G4|A0A0B4J2G4_HUMAN Isoform of Q15345, Leucine-rich repeat-containing protein 41 OS=Homo sapiens OX=9606 GN=LRRC41 PE=1 SV=1;sp|Q15345|LRC41_HUMAN Leucine-rich repeat-containing protein 41 OS=Homo sapiens OX=9606 GN=LRRC41 PE=1 SV=3;sp|Q15345-3|	3	cellular metabolic process;cellular process;macromolecule metabolic process;macromolecule modification;metabolic process;primary metabolic process;protein metabolic process;protein modification by small protein conjugation or removal;protein modification process	cell part;cytoplasm;intracellular membrane-bounded organelle;intracellular organelle;membrane;nucleus;organelle				5	14	14	12	14	6	14	14	6	14	12	5	12	19.9	19.9	18.1	19.9	9.4	19.9	86.238	790	790;812;729;521;620	0	12.319	9.25527	4281200000	2416400000	64827000	1800000000	30	68912000	30825000	2152900	35934000	697210000	874160000	567600000	37
287	A0A0C3SFZ9;A0A8V8TNC3;M0QYA9;A0A8V8TPA0;A0A8V8TMX9;A0A8V8TPN1;O14526-3;O14526-2;O14526;A0A8V8TPM7;A0A8V8TP91	A0A0C3SFZ9;A0A8V8TNC3;M0QYA9;A0A8V8TPA0;A0A8V8TMX9;A0A8V8TPN1;O14526-3;O14526-2;O14526	F-BAR domain only protein 1	FCHO1	tr|A0A0C3SFZ9|A0A0C3SFZ9_HUMAN Isoform of O14526, F-BAR domain only protein 1 OS=Homo sapiens OX=9606 GN=FCHO1 PE=1 SV=1;tr|A0A8V8TNC3|A0A8V8TNC3_HUMAN Isoform of O14526, F-BAR domain only protein 1 OS=Homo sapiens OX=9606 GN=FCHO1 PE=4 SV=1;tr|M0QYA9|M0QY	2	cellular component assembly;cellular component organization;cellular macromolecular complex assembly;cellular membrane organization;cellular process;endocytosis;establishment of localization;macromolecular complex assembly;membrane invagination;membrane organization;organelle organization;protein complex assembly;transport;vesicle organization;vesicle-mediated transport	cell part;membrane;plasma membrane				11	5	5	5	4	2	5	4	2	5	4	2	5	8.3	8.3	8.3	6.4	2.8	8.3	97.018	891	891;797;850;858;876;930;839;888;889;588;778	0	3.724	7.971	386540000	218290000	93541000	74711000	40	9663600	5457300	2338500	1867800	121750000	0	152600000	10
288	A0A0C4DFL8;F5GX28;O94953;K7EQ54;O94953-2;K7ES23	A0A0C4DFL8;F5GX28;O94953;K7EQ54	Lysine-specific demethylase 4B	KDM4B	tr|A0A0C4DFL8|A0A0C4DFL8_HUMAN Isoform of O94953, [histone H3]-trimethyl-L-lysine(9) demethylase OS=Homo sapiens OX=9606 GN=KDM4B PE=1 SV=1;tr|F5GX28|F5GX28_HUMAN Isoform of O94953, [histone H3]-trimethyl-L-lysine(9) demethylase OS=Homo sapiens OX=9606 GN=	3	biological regulation;biosynthetic process;cellular component organization;cellular metabolic process;cellular nitrogen compound metabolic process;cellular process;chromatin modification;chromatin organization;chromosome organization;macromolecule metabolic process;metabolic process;nitrogen compound metabolic process;nucleobase-containing compound metabolic process;organelle organization;primary…	cell part;intracellular membrane-bounded organelle;intracellular organelle;nucleoplasm;nucleus;organelle				6	14	14	13	11	9	13	11	9	13	10	8	12	18.5	18.5	17.8	14.1	10.9	17.4	121.9	1096	1096;1130;1096;623;448;120	0	13.636	9.18341	5105400000	1176000000	1525500000	2403800000	46	98533000	24289000	32076000	42169000	1524900000	2807400000	2517900000	22
289	A0A0C4DFM1;Q92544;F2Z2L1	A0A0C4DFM1;Q92544	Transmembrane 9 superfamily member 4	TM9SF4	tr|A0A0C4DFM1|A0A0C4DFM1_HUMAN Isoform of Q92544, Transmembrane 9 superfamily member OS=Homo sapiens OX=9606 GN=TM9SF4 PE=1 SV=1;sp|Q92544|TM9S4_HUMAN Transmembrane 9 superfamily member 4 OS=Homo sapiens OX=9606 GN=TM9SF4 PE=1 SV=2	4		cell part				3	15	15	15	12	14	12	12	14	12	12	14	12	27.7	27.7	27.7	24.5	23.5	21.6	72.54	625	625;642;85	0	15.964	9.79556	15719000000	6245400000	1732200000	7741500000	22	579040000	232840000	69563000	276640000	2424400000	1967300000	2781000000	26
290	A0A0C4DFM2;Q6ZN55;Q6ZN55-2;M0R133	A0A0C4DFM2;Q6ZN55;Q6ZN55-2	Zinc finger protein 574	ZNF574	tr|A0A0C4DFM2|A0A0C4DFM2_HUMAN Isoform of Q6ZN55, HCG1643764, isoform CRA_b OS=Homo sapiens OX=9606 GN=ZNF574 PE=1 SV=1;sp|Q6ZN55|ZN574_HUMAN Zinc finger protein 574 OS=Homo sapiens OX=9606 GN=ZNF574 PE=1 SV=2;sp|Q6ZN55-2|ZN574_HUMAN Isoform of Q6ZN55, Iso	3	biological regulation;biosynthetic process;cellular metabolic process;cellular nitrogen compound metabolic process;cellular process;macromolecule metabolic process;metabolic process;nitrogen compound metabolic process;nucleobase-containing compound metabolic process;primary metabolic process;RNA metabolic process	cell part;intracellular membrane-bounded organelle;intracellular organelle;nucleus;organelle				4	9	9	9	8	6	8	8	6	8	8	6	8	12.7	12.7	12.7	11.4	8.8	11.7	108.7	986	986;896;985;125	0	10.336	8.94468	2006000000	880410000	147890000	977730000	37	37751000	16398000	3091900	18261000	296920000	301010000	348580000	19
291	A0A0C4DFM7;Q5TAX3;E9PKY2;Q5TAX3-2;H0YDJ1;H0YEE8;E9PRG2;X6R5G7;E9PQS7;E9PJN7	A0A0C4DFM7;Q5TAX3;E9PKY2	Terminal uridylyltransferase 4	ZCCHC11	tr|A0A0C4DFM7|A0A0C4DFM7_HUMAN Isoform of Q5TAX3, RNA uridylyltransferase OS=Homo sapiens OX=9606 GN=TUT4 PE=1 SV=1;sp|Q5TAX3|TUT4_HUMAN Terminal uridylyltransferase 4 OS=Homo sapiens OX=9606 GN=TUT4 PE=1 SV=3;tr|E9PKY2|E9PKY2_HUMAN Isoform of Q5TAX3, RNA	4	biological regulation;catabolic process;cellular metabolic process;cellular nitrogen compound metabolic process;cellular process;cytokine production;developmental process;macromolecule metabolic process;metabolic process;multicellular organismal process;nitrogen compound metabolic process;nucleobase-containing compound metabolic process;primary metabolic process;response to chemical stimulus;resp…	cell part;cytoplasm;extracellular organelle;extracellular space;intracellular non-membrane-bounded organelle;intracellular organelle;nucleolus;organelle;vesicle				10	33	33	11	31	20	29	31	20	29	11	6	10	23.7	23.7	8.9	22.4	13.4	20.4	185.25	1645	1645;1644;1203;719;337;338;343;309;87;77	0	36.071	9.86098	19308000000	7260700000	1506700000	10541000000	91	173680000	74920000	16031000	82728000	2975200000	2777600000	2468400000	77
292	A0A7P0T8X6;A0A7P0TB57;A0A804G9W2;A0A0C4DFN5;Q6NUS6-2;Q6NUS6;A0A7P0TA64;Q6NUS6-3;A0A7P0TA00;Q6NUS6-5;A0A7P0T987;Q6NUS6-4	A0A7P0T8X6;A0A7P0TB57;A0A804G9W2;A0A0C4DFN5;Q6NUS6-2;Q6NUS6;A0A7P0TA64;Q6NUS6-3;A0A7P0TA00;Q6NUS6-5	Tectonic-3	TCTN3	tr|A0A7P0T8X6|A0A7P0T8X6_HUMAN Isoform of Q6NUS6, Tectonic-3 OS=Homo sapiens OX=9606 GN=TCTN3 PE=1 SV=1;tr|A0A7P0TB57|A0A7P0TB57_HUMAN Isoform of Q6NUS6, Tectonic-3 OS=Homo sapiens OX=9606 GN=TCTN3 PE=1 SV=1;tr|A0A804G9W2|A0A804G9W2_HUMAN Isoform of Q6NUS6	3	anatomical structure morphogenesis;biological regulation;cell death;cellular component morphogenesis;cellular component organization;cellular process;death;developmental process;organelle organization;response to stimulus;signal transduction	cell part;extracellular organelle;organelle;vesicle				12	4	4	4	4	3	4	4	3	4	4	3	4	8.4	8.4	8.4	8.4	6.5	8.4	56.938	524	524;575;620;625;443;607;523;429;314;459;197;211	0.00013546	3.0247	8.64012	1853500000	436640000	1042400000	374470000	20	92675000	21832000	52120000	18723000	3589800000	2740800000	3512500000	8
293	A0A0C4DFP6;Q9NQ79-3;Q9NQ79-2;Q9NQ79;Q5T4F6	A0A0C4DFP6;Q9NQ79-3;Q9NQ79-2;Q9NQ79;Q5T4F6	Cartilage acidic protein 1	CRTAC1	tr|A0A0C4DFP6|A0A0C4DFP6_HUMAN Isoform of Q9NQ79, Cartilage acidic protein 1 OS=Homo sapiens OX=9606 GN=CRTAC1 PE=1 SV=1;sp|Q9NQ79-3|CRAC1_HUMAN Isoform of Q9NQ79, Isoform 3 of Cartilage acidic protein 1 OS=Homo sapiens OX=9606 GN=CRTAC1;sp|Q9NQ79-2|CRAC1_	3	anatomical structure development;cell recognition;cellular process;developmental process	cell part;extracellular matrix;extracellular organelle;organelle;proteinaceous extracellular matrix;site of polarized growth;vesicle				5	12	12	12	9	9	12	9	9	12	9	9	12	22.9	22.9	22.9	13.3	13.3	22.9	69.706	637	637;628;645;661;524	0	12.049	9.09802	5346600000	1253200000	461430000	3631900000	26	194400000	45504000	16093000	132800000	898300000	1395400000	1371500000	26
294	C9JHI2;A0A804HLK0;A0A804HIB2;A0A804HL43;C9JRQ8;A0A804HJS5;H0YC18;A0A0C4DFP8;H0YB69;Q5HYA8;A0A804HJR8;A0A7P0MXI9	C9JHI2;A0A804HLK0;A0A804HIB2;A0A804HL43;C9JRQ8;A0A804HJS5;H0YC18;A0A0C4DFP8;H0YB69;Q5HYA8;A0A804HJR8;A0A7P0MXI9	Meckelin	TMEM67	tr|C9JHI2|C9JHI2_HUMAN Isoform of Q5HYA8, Meckelin OS=Homo sapiens OX=9606 GN=TMEM67 PE=1 SV=2;tr|A0A804HLK0|A0A804HLK0_HUMAN Isoform of Q5HYA8, Meckelin OS=Homo sapiens OX=9606 GN=TMEM67 PE=1 SV=1;tr|A0A804HIB2|A0A804HIB2_HUMAN Isoform of Q5HYA8, Meckelin	3	anatomical structure formation involved in morphogenesis;anatomical structure morphogenesis;biological regulation;catabolic process;cellular component assembly;cellular component morphogenesis;cellular component organization;cellular metabolic process;cellular process;developmental process;macromolecule metabolic process;metabolic process;organelle organization;primary metabolic process;protein m…	cell part;centrosome;intracellular non-membrane-bounded organelle;intracellular organelle;membrane;microtubule organizing center;organelle				12	4	4	4	4	2	4	4	2	4	4	2	4	7	7	7	7	3.4	7	78.887	701	701;742;882;892;956;961;962;985;1036;995;394;980	0	4.746	8.37987	667550000	239810000	15244000	412500000	34	19634000	7053200	448350	12132000	145000000	132300000	181120000	8
295	A0A8Q3WKM1;A0A0C4DFQ2;Q8NCN2	A0A8Q3WKM1;A0A0C4DFQ2;Q8NCN2	Zinc finger and BTB domain-containing protein 34	ZBTB34	tr|A0A8Q3WKM1|A0A8Q3WKM1_HUMAN Isoform of Q8NCN2, Zinc finger and BTB domain-containing protein 34 OS=Homo sapiens OX=9606 GN=ZBTB34 PE=1 SV=1;tr|A0A0C4DFQ2|A0A0C4DFQ2_HUMAN Isoform of Q8NCN2, Zinc finger and BTB domain-containing protein 34 OS=Homo sapien	3	biological regulation;biosynthetic process;cellular metabolic process;cellular nitrogen compound metabolic process;cellular process;macromolecule metabolic process;metabolic process;nitrogen compound metabolic process;nucleobase-containing compound metabolic process;primary metabolic process;RNA metabolic process	cell part;intracellular membrane-bounded organelle;intracellular organelle;nucleoplasm;nucleus;organelle				3	4	4	4	4	2	3	4	2	3	4	2	3	11.3	11.3	11.3	11.3	5.3	8	57.246	514	514;504;500	0	4.7031	8.54978	899970000	354630000	31200000	514140000	23	35754000	13164000	1356500	21233000	289920000	185100000	204950000	9
296	A0A0C4DFQ3;Q7Z7L9;F8W6Y9;F5GY18;F5GZ04;F5H3F3;Q7Z7L9-4;Q7Z7L9-3	A0A0C4DFQ3;Q7Z7L9;F8W6Y9	Zinc finger and SCAN domain-containing protein 2	ZSCAN2	tr|A0A0C4DFQ3|A0A0C4DFQ3_HUMAN Isoform of Q7Z7L9, Zinc finger and SCAN domain-containing protein 2 OS=Homo sapiens OX=9606 GN=ZSCAN2 PE=1 SV=1;sp|Q7Z7L9|ZSCA2_HUMAN Zinc finger and SCAN domain-containing protein 2 OS=Homo sapiens OX=9606 GN=ZSCAN2 PE=2 SV=	3	biosynthetic process;cell differentiation;cellular metabolic process;cellular nitrogen compound metabolic process;cellular process;developmental process;macromolecule metabolic process;metabolic process;multicellular organismal development;multicellular organismal process;nitrogen compound metabolic process;nucleobase-containing compound metabolic process;primary metabolic process;RNA metabolic p…	cell part;intracellular membrane-bounded organelle;intracellular organelle;nucleus;organelle				8	6	6	6	6	5	5	6	5	5	6	5	5	9.3	9.3	9.3	9.3	7.5	7.8	69.459	613	613;614;464;200;210;238;146;150	0	6.558	8.59623	1015800000	469360000	151740000	394670000	29	28531000	11851000	5232400	11447000	173470000	322830000	295390000	8
297	A0A0C4DFS2;Q9H9P2-2;Q9H9P2-3;Q9H9P2-4;Q9H9P2	A0A0C4DFS2;Q9H9P2-2;Q9H9P2-3;Q9H9P2-4;Q9H9P2	Chondrolectin	CHODL	tr|A0A0C4DFS2|A0A0C4DFS2_HUMAN Isoform of Q9H9P2, Chondrolectin OS=Homo sapiens OX=9606 GN=CHODL PE=1 SV=1;sp|Q9H9P2-2|CHODL_HUMAN Isoform of Q9H9P2, Isoform 2 of Chondrolectin OS=Homo sapiens OX=9606 GN=CHODL;sp|Q9H9P2-3|CHODL_HUMAN Isoform of Q9H9P2, Iso	2	anatomical structure development;developmental process	cell part;cytoplasm				5	1	1	1	1	0	1	1	0	1	1	0	1	4.2	4.2	4.2	4.2	0	4.2	27.185	236	236;232;236;254;273	0.0090345	1.1993	8.08383	247870000	98471000	0	149400000	13	9122700	3585200	0	5537500	86446000	0	107890000	2
298	A0A0C4DFS6;Q9C004;Q9C004-2;D6RB56	A0A0C4DFS6;Q9C004;Q9C004-2	Protein sprouty homolog 4	SPRY4	tr|A0A0C4DFS6|A0A0C4DFS6_HUMAN Isoform of Q9C004, Protein sprouty homolog 4 OS=Homo sapiens OX=9606 GN=SPRY4 PE=1 SV=1;sp|Q9C004|SPY4_HUMAN Protein sprouty homolog 4 OS=Homo sapiens OX=9606 GN=SPRY4 PE=1 SV=2;sp|Q9C004-2|SPY4_HUMAN Isoform of Q9C004, Isofo	3	biological regulation;developmental process;multicellular organismal development;multicellular organismal process;regulation of protein modification process	cell part;cytoplasm;Golgi apparatus;intracellular membrane-bounded organelle;intracellular organelle;membrane;organelle	Jak-STAT signaling pathway			4	4	4	4	3	3	4	3	3	4	3	3	4	17.7	17.7	17.7	14.6	14.6	17.7	34.929	322	322;299;106;50	0	3.8388	8.52926	860020000	386990000	134760000	338270000	14	47117000	18739000	9113000	19265000	254910000	197970000	229960000	8
299	Q12959-2;Q12959;A0A590UK48;A0A590UJX2;A0A590UJS9;A0A590UJ68;A0A590UJ81;A0A590UJ08;A0A590UJR5;A0A590UJC5;A0A590UKA8;A0A0C4DFT3;A0A590UJD9;A0A590UJ18;A0A590UJR4;Q12959-7;Q12959-9;Q12959-4;Q12959-6;Q12959-5;Q12959-8;Q12959-3;A0A590UJ29;A0A590UK81;C9JUA9;A0A590UJ64;A0A590UJL2;A0A590UJ25;A0A590UK02;A0A590UK70;E7EQD7;A0A590UJZ4;B4E2H8;A0A590UK52;H7C166;H7C325;C9IYP1;A0A590UJ86;A0A590UJ95;C9JN61	Q12959-2;Q12959;A0A590UK48;A0A590UJX2;A0A590UJS9;A0A590UJ68;A0A590UJ81;A0A590UJ08;A0A590UJR5;A0A590UJC5;A0A590UKA8;A0A0C4DFT3;A0A590UJD9;A0A590UJ18;A0A590UJR4;Q12959-7;Q12959-9;Q12959-4;Q12959-6;Q12959-5;Q12959-8;Q12959-3;A0A590UJ29;A0A590UK81;C9JUA9;A0A590UJ64;A0A590UJL2;A0A590UJ25;A0A590UK02;A0A590UK70;E7EQD7	Disks large homolog 1	DLG1	sp|Q12959-2|DLG1_HUMAN Isoform of Q12959, Isoform 2 of Disks large homolog 1 OS=Homo sapiens OX=9606 GN=DLG1;sp|Q12959|DLG1_HUMAN Disks large homolog 1 OS=Homo sapiens OX=9606 GN=DLG1 PE=1 SV=2;tr|A0A590UK48|A0A590UK48_HUMAN Isoform of Q12959, Disks large	3	anatomical structure development;anatomical structure morphogenesis;biological adhesion;biological regulation;cell activation;cell adhesion;cell communication;cell junction organization;cell proliferation;cell recognition;cell-cell signaling;cellular component assembly;cellular component organization;cellular homeostasis;cellular ion homeostasis;cellular localization;cellular membrane organizatio…	cell part;cytoplasm;cytosol;endoplasmic reticulum;extracellular organelle;Golgi apparatus;intracellular membrane-bounded organelle;intracellular organelle;macromolecular complex;membrane;nucleus;organelle;plasma membrane;protein complex;synapse;vesicle	T cell receptor signaling pathway			40	15	11	11	13	13	15	10	10	11	10	10	11	22.4	16.1	16.1	20.2	17.5	22.4	103.32	926	926;904;821;833;839;865;874;875;878;879;883;892;925;868;819;917;800;893;891;853;788;871;744;772;551;689;575;570;628;587;658;375;370;311;286;165;122;186;300;250	0	12.896	9.28771	5972800000	1939600000	1144800000	2888400000	37	156140000	50400000	30474000	75262000	1763800000	1592200000	1728300000	24
300	X6RJB2;X6RGT4;X6RHD7;A0A0C4DFV0;Q9H469;X6RCZ8	X6RJB2;X6RGT4;X6RHD7;A0A0C4DFV0;Q9H469	F-box/LRR-repeat protein 15	FBXL15	tr|X6RJB2|X6RJB2_HUMAN Isoform of Q9H469, F-box/LRR-repeat protein 15 (Fragment) OS=Homo sapiens OX=9606 GN=FBXL15 PE=1 SV=1;tr|X6RGT4|X6RGT4_HUMAN Isoform of Q9H469, F-box/LRR-repeat protein 15 (Fragment) OS=Homo sapiens OX=9606 GN=FBXL15 PE=1 SV=1;tr|X6R	3	anatomical structure development;biological regulation;catabolic process;cellular metabolic process;cellular process;developmental process;macromolecule metabolic process;macromolecule modification;metabolic process;primary metabolic process;protein metabolic process;protein modification by small protein conjugation or removal;protein modification process;proteolysis;proteolysis involved in cellu…	cell part;cytoplasm;macromolecular complex;protein complex;ubiquitin ligase complex				6	7	7	7	7	5	7	7	5	7	7	5	7	30.5	30.5	30.5	30.5	29.5	30.5	21.048	190	190;203;208;296;300;157	0	7.101	9.02967	2992300000	1070700000	459320000	1462200000	10	219830000	72825000	45932000	101070000	653750000	658950000	740880000	19
301	A0A0C4DFV9;Q01105-2	A0A0C4DFV9;Q01105-2	Protein SET	SET	tr|A0A0C4DFV9|A0A0C4DFV9_HUMAN Isoform of Q01105, Protein SET OS=Homo sapiens OX=9606 GN=SET PE=1 SV=2;sp|Q01105-2|SET_HUMAN Isoform of Q01105, Isoform 2 of Protein SET OS=Homo sapiens OX=9606 GN=SET	4	biological regulation;biosynthetic process;cell cycle;cellular component assembly;cellular component disassembly;cellular component organization;cellular macromolecular complex assembly;cellular metabolic process;cellular nitrogen compound metabolic process;cellular process;chromatin organization;chromosome organization;DNA metabolic process;DNA replication;establishment of localization;macromole…	cell part;cytoplasm;cytosol;endoplasmic reticulum;intracellular membrane-bounded organelle;intracellular organelle;macromolecular complex;nucleoplasm;nucleus;organelle;protein complex				2	8	8	1	7	7	8	7	7	8	1	1	1	31.4	31.4	5.1	25.3	30.1	31.4	34.475	296	296;277	0	9.7047	10.2578	44146000000	20920000000	5122600000	18103000000	10	3339000000	1665600000	314020000	1359400000	9931000000	6557600000	8151800000	48
302	A0A0C4DFW2;Q9UK53;Q9UK53-3;Q9UK53-4;Q9UK53-5;Q9UK53-2;A0A087WXF7	A0A0C4DFW2;Q9UK53;Q9UK53-3;Q9UK53-4;Q9UK53-5;Q9UK53-2;A0A087WXF7	Inhibitor of growth protein;Inhibitor of growth protein 1	ING1	tr|A0A0C4DFW2|A0A0C4DFW2_HUMAN Isoform of Q9UK53, Inhibitor of growth protein OS=Homo sapiens OX=9606 GN=ING1 PE=1 SV=1;sp|Q9UK53|ING1_HUMAN Inhibitor of growth protein 1 OS=Homo sapiens OX=9606 GN=ING1 PE=1 SV=2;sp|Q9UK53-3|ING1_HUMAN Isoform of Q9UK53, I	3	biological regulation;cell cycle;cellular component organization;cellular process;chromatin modification;chromatin organization;chromosome organization;establishment of localization;nuclear transport;nucleocytoplasmic transport;organelle organization;protein targeting;protein transport;transport	cell part;intracellular membrane-bounded organelle;intracellular organelle;nucleus;organelle				7	4	4	4	4	1	4	4	1	4	4	1	4	13.5	13.5	13.5	13.5	2.1	13.5	46.78	422	422;422;210;235;262;279;111	0.00013941	3.3584	8.98671	3705000000	969870000	14841000	2720300000	20	183580000	48088000	742060	134760000	1066300000	0	1033300000	9
303	A0A0C4DFX9;Q9H3P2;H0Y3X6;C9JHL4;H7C2C7;C9JEM7;H7C0W2;F8W954;F8WF98;H7C3C2;H7C2M8	A0A0C4DFX9;Q9H3P2;H0Y3X6;C9JHL4;H7C2C7	Negative elongation factor A	NELFA	tr|A0A0C4DFX9|A0A0C4DFX9_HUMAN Isoform of Q9H3P2, Negative elongation factor A OS=Homo sapiens OX=9606 GN=NELFA PE=1 SV=1;sp|Q9H3P2|NELFA_HUMAN Negative elongation factor A OS=Homo sapiens OX=9606 GN=NELFA PE=1 SV=3;tr|H0Y3X6|H0Y3X6_HUMAN Isoform of Q9H3P2	3	biological regulation;biosynthetic process;cellular metabolic process;cellular nitrogen compound metabolic process;cellular process;developmental process;macromolecule metabolic process;metabolic process;multicellular organismal development;multicellular organismal process;nitrogen compound metabolic process;nucleobase-containing compound metabolic process;primary metabolic process;RNA metabolic …	cell part;cytoplasm;macromolecular complex;nucleoplasm;protein complex;transcription elongation factor complex				11	16	16	10	13	10	15	13	10	15	8	6	10	36.9	36.9	20.6	31.4	24.1	33	58.499	539	539;528;532;283;246;208;187;86;102;65;125	0	17.318	9.58138	8347500000	3814000000	638620000	3894900000	22	361030000	167350000	28109000	165570000	1178300000	884680000	1017700000	30
304	A8MXZ4;A0A0C4DFY5;Q9NQ84;Q9NQ84-2;J9JIE0	A8MXZ4;A0A0C4DFY5;Q9NQ84;Q9NQ84-2;J9JIE0	G-protein coupled receptor family C group 5 member C	GPRC5C	tr|A8MXZ4|A8MXZ4_HUMAN Isoform of Q9NQ84, G-protein-coupled receptor family C group 5 member C OS=Homo sapiens OX=9606 GN=GPRC5C PE=1 SV=3;tr|A0A0C4DFY5|A0A0C4DFY5_HUMAN Isoform of Q9NQ84, G-protein-coupled receptor family C group 5 member C OS=Homo sapien	3	biological regulation;cellular process;response to stimulus;signal transduction	cell part;extracellular organelle;intracellular membrane-bounded organelle;intracellular organelle;macromolecular complex;membrane;mitochondrion;organelle;protein complex;receptor complex;vesicle				5	5	5	5	5	5	5	5	5	5	5	5	5	14.5	14.5	14.5	14.5	14.5	14.5	48.186	442	442;486;441;453;126	0	4.4204	8.88082	1922000000	760010000	152700000	1009300000	14	137280000	54286000	10907000	72091000	284850000	455460000	410500000	9
305	A0A0C4DFZ2;P15289;P15289-2	A0A0C4DFZ2;P15289;P15289-2	Arylsulfatase A;Arylsulfatase A component B;Arylsulfatase A component C	ARSA	tr|A0A0C4DFZ2|A0A0C4DFZ2_HUMAN Isoform of P15289, Arylsulfatase A OS=Homo sapiens OX=9606 GN=ARSA PE=1 SV=1;sp|P15289|ARSA_HUMAN Arylsulfatase A OS=Homo sapiens OX=9606 GN=ARSA PE=1 SV=3;sp|P15289-2|ARSA_HUMAN Isoform of P15289, Isoform 2 of Arylsulfatase	3	anatomical structure development;autophagy;catabolic process;cell recognition;cellular lipid metabolic process;cellular metabolic process;cellular process;developmental process;lipid metabolic process;macromolecule metabolic process;macromolecule modification;metabolic process;primary metabolic process;protein metabolic process;protein modification process;response to abiotic stimulus;response to…	cell part;cytoplasmic membrane-bounded vesicle;endosome;extracellular organelle;extracellular space;intracellular membrane-bounded organelle;intracellular organelle;lysosome;organelle;vacuole;vesicle	Lysosome;Sphingolipid metabolism			3	9	9	9	7	6	9	7	6	9	7	6	9	25.7	25.7	25.7	20.6	14.7	25.7	53.806	509	509;507;423	0	10.199	9.59172	10033000000	3905900000	539900000	5587300000	17	557910000	217130000	31155000	309630000	3036300000	2551000000	4999100000	23
306	A0A0C4DFZ9;Q58A45-3	A0A0C4DFZ9;Q58A45-3	PAB-dependent poly(A)-specific ribonuclease subunit PAN3	PAN3	tr|A0A0C4DFZ9|A0A0C4DFZ9_HUMAN Isoform of Q58A45, PAN2-PAN3 deadenylation complex subunit PAN3 OS=Homo sapiens OX=9606 GN=PAN3 PE=1 SV=1;sp|Q58A45-3|PAN3_HUMAN Isoform of Q58A45, Isoform 3 of PAN2-PAN3 deadenylation complex subunit PAN3 OS=Homo sapiens OX=	3	biological regulation;catabolic process;cellular metabolic process;cellular nitrogen compound metabolic process;cellular process;establishment of localization;macromolecule metabolic process;metabolic process;mRNA metabolic process;mRNA processing;nitrogen compound metabolic process;nucleobase-containing compound metabolic process;primary metabolic process;protein targeting;protein transport;RNA …	cell part;cytosol;intracellular non-membrane-bounded organelle;intracellular organelle;macromolecular complex;organelle;protein complex;ribonucleoprotein complex	RNA degradation			2	11	11	1	11	5	10	11	5	10	1	0	0	22	22	1.7	22	9.5	20.2	75.972	687	687;833	0	12.591	9.26122	7912300000	1824800000	472650000	5614900000	26	299530000	70053000	18179000	211300000	3470100000	2484400000	3935300000	27
307	A0A0C4DG10;A0A7I2V3X2;Q9NUZ1-2;Q9NUZ1;Q9NUZ1-4;H7C2M3;Q9NUZ1-3;H7C0A6;H7C345	A0A0C4DG10;A0A7I2V3X2;Q9NUZ1-2;Q9NUZ1;Q9NUZ1-4;H7C2M3;Q9NUZ1-3	Acyl-coenzyme A oxidase-like protein	ACOXL	tr|A0A0C4DG10|A0A0C4DG10_HUMAN Isoform of Q9NUZ1, Acyl-coenzyme A oxidase-like protein (Fragment) OS=Homo sapiens OX=9606 GN=ACOXL PE=3 SV=1;tr|A0A7I2V3X2|A0A7I2V3X2_HUMAN Isoform of Q9NUZ1, Acyl-coenzyme A oxidase OS=Homo sapiens OX=9606 GN=ACOXL PE=1 SV=	2	catabolic process;cellular ketone metabolic process;cellular lipid metabolic process;cellular metabolic process;cellular process;lipid metabolic process;metabolic process;organic acid metabolic process;primary metabolic process;small molecule metabolic process	cell part;intracellular membrane-bounded organelle;intracellular organelle;microbody;organelle;peroxisome				9	4	4	4	4	1	3	4	1	3	4	1	3	12.1	12.1	12.1	12.1	3.9	9.6	40.503	355	355;610;517;547;580;161;279;93;106	0.008287	1.2397	8.29853	1104700000	842310000	63574000	198850000	21	52607000	40110000	3027400	9469000	1076600000	0	844230000	9
308	C9J9K3;A0A8V8TMX1;A0A0C4DG17;A0A8V8TLA4;P08865;A0A8I5KQE6;A0A8V8TMP3;F8WD59;A0A8V8TMZ8	C9J9K3;A0A8V8TMX1;A0A0C4DG17;A0A8V8TLA4;P08865;A0A8I5KQE6;A0A8V8TMP3	40S ribosomal protein SA	RPSA	tr|C9J9K3|C9J9K3_HUMAN Isoform of P08865, 40S ribosomal protein SA (Fragment) OS=Homo sapiens OX=9606 GN=RPSA PE=1 SV=8;tr|A0A8V8TMX1|A0A8V8TMX1_HUMAN Isoform of P08865, 40S ribosomal protein SA OS=Homo sapiens OX=9606 GN=RPSA PE=4 SV=1;tr|A0A0C4DG17|A0A0C	4	biological adhesion;biosynthetic process;catabolic process;cell adhesion;cellular component assembly;cellular component disassembly;cellular component organization;cellular macromolecular complex assembly;cellular metabolic process;cellular nitrogen compound metabolic process;cellular process;establishment of localization;macromolecular complex assembly;macromolecule metabolic process;metabolic p…	cell part;cytoplasm;cytosol;extracellular organelle;intracellular membrane-bounded organelle;intracellular organelle;macromolecular complex;membrane;nucleus;organelle;plasma membrane;preribosome;ribonucleoprotein complex;small ribosomal subunit;vesicle	Ribosome			9	13	13	13	13	11	13	13	11	13	13	11	13	65.8	65.8	65.8	65.8	57.4	65.8	29.404	263	263;274;300;331;295;295;194;116;45	0	15.113	10.6677	107540000000	50575000000	10439000000	46530000000	13	6452600000	3008500000	628330000	2815800000	21498000000	19624000000	16445000000	64
309	F8WAL6;Q9NYB9;Q9NYB9-4;Q9NYB9-2;A0A7D9NKC8;A0A0C4DG21;E7EP65;E7EW77;Q9NYB9-3;H7C3Q7;H0Y6B5;F8WEB9;A0A0A0MQU9;F8WBL5;F8WAU3;F8WAZ8;F8WCD7;E7EUA1	F8WAL6;Q9NYB9;Q9NYB9-4;Q9NYB9-2;A0A7D9NKC8;A0A0C4DG21;E7EP65;E7EW77;Q9NYB9-3	Abl interactor 2	ABI2	tr|F8WAL6|F8WAL6_HUMAN Isoform of Q9NYB9, Abl interactor 2 OS=Homo sapiens OX=9606 GN=ABI2 PE=1 SV=3;sp|Q9NYB9|ABI2_HUMAN Abl interactor 2 OS=Homo sapiens OX=9606 GN=ABI2 PE=1 SV=1;sp|Q9NYB9-4|ABI2_HUMAN Isoform of Q9NYB9, Isoform 4 of Abl interactor 2 OS=	4	anatomical structure development;behavior;biological regulation;cell motility;cellular component movement;cellular component organization;cellular metabolic process;cellular process;cytoskeleton organization;developmental process;locomotion;macromolecule metabolic process;macromolecule modification;metabolic process;multicellular organismal process;neurological system process;organelle organizati…	cell part;cell projection;cytoplasm;cytoskeleton;cytosol;filopodium;intracellular non-membrane-bounded organelle;intracellular organelle;macromolecular complex;neuron projection;organelle;protein complex	Regulation of actin cytoskeleton			18	15	15	2	14	13	15	14	13	15	2	2	2	24.9	24.9	5.7	24.9	24.5	24.9	58.777	542	542;513;507;475;513;507;486;480;401;201;293;108;104;87;53;75;59;44	0	17.009	9.94422	25247000000	8794600000	2469100000	13983000000	18	808220000	261150000	104130000	442940000	1782800000	2434400000	2465300000	56
310	A0A0C4DG49;P15151-3;P15151-2;P15151;A0A0A0MSA9;P15151-4	A0A0C4DG49;P15151-3;P15151-2;P15151;A0A0A0MSA9;P15151-4	Poliovirus receptor	PVR	tr|A0A0C4DG49|A0A0C4DG49_HUMAN Isoform of P15151, Poliovirus receptor OS=Homo sapiens OX=9606 GN=PVR PE=1 SV=1;sp|P15151-3|PVR_HUMAN Isoform of P15151, Isoform Gamma of Poliovirus receptor OS=Homo sapiens OX=9606 GN=PVR;sp|P15151-2|PVR_HUMAN Isoform of P15	3	biological adhesion;biological regulation;cell adhesion;cell junction organization;cellular component assembly;cellular component organization;cellular process;viral reproduction	cell part;cell surface;cytoplasm;extracellular organelle;extracellular space;membrane;organelle;plasma membrane;vesicle	Cell adhesion molecules (CAMs)			6	3	3	3	2	3	2	2	3	2	2	3	2	8.2	8.2	8.2	4.8	8.2	4.8	45.32	417	417;364;372;417;392;392	0.00014233	3.5291	8.87432	1833600000	748720000	147100000	937790000	13	141050000	57594000	11316000	72138000	491700000	509830000	614350000	9
311	A0A0C4DG80;Q9P2N7-2;Q9P2N7-3;Q9P2N7-4;Q9P2N7;Q9P2N7-5	A0A0C4DG80;Q9P2N7-2;Q9P2N7-3;Q9P2N7-4;Q9P2N7;Q9P2N7-5	Kelch-like protein 13	KLHL13	tr|A0A0C4DG80|A0A0C4DG80_HUMAN Isoform of Q9P2N7, Kelch-like protein 13 OS=Homo sapiens OX=9606 GN=KLHL13 PE=1 SV=1;sp|Q9P2N7-2|KLH13_HUMAN Isoform of Q9P2N7, Isoform 2 of Kelch-like protein 13 OS=Homo sapiens OX=9606 GN=KLHL13;sp|Q9P2N7-3|KLH13_HUMAN Isof	3	cellular component organization;cellular metabolic process;cellular process;cytokinesis;macromolecule metabolic process;macromolecule modification;metabolic process;mitosis;nuclear division;organelle fission;organelle organization;primary metabolic process;protein metabolic process;protein modification by small protein conjugation or removal;protein modification process	cell part;macromolecular complex;protein complex;ubiquitin ligase complex	Ubiquitin mediated proteolysis			6	19	6	6	18	16	18	5	4	5	5	4	5	32	10.8	10.8	30.1	26.3	30.6	68.187	604	604;613;639;649;655;658	0	6.0046	8.81299	2053100000	945330000	457630000	650110000	38	47044000	21722000	12043000	13279000	1110800000	384540000	491050000	18
312	A0A0C4DG85;P40394;P40394-2;E9PFG0	A0A0C4DG85;P40394;P40394-2	Alcohol dehydrogenase class 4 mu/sigma chain	ADH7	tr|A0A0C4DG85|A0A0C4DG85_HUMAN Isoform of P40394, All-trans-retinol dehydrogenase [NAD(+)] ADH7 OS=Homo sapiens OX=9606 GN=ADH7 PE=1 SV=1;sp|P40394|ADH7_HUMAN All-trans-retinol dehydrogenase [NAD(+)] ADH7 OS=Homo sapiens OX=9606 GN=ADH7 PE=1 SV=2;sp|P40394	3	alcohol metabolic process;biological regulation;catabolic process;cellular ketone metabolic process;cellular lipid metabolic process;cellular metabolic process;cellular process;hormone metabolic process;lipid metabolic process;metabolic process;multi-organism process;organic acid metabolic process;primary metabolic process;response to biotic stimulus;response to chemical stimulus;response to stim…	cell part;cytosol;extracellular region	Drug metabolism - cytochrome P450;Fatty acid metabolism;Glycolysis / Gluconeogenesis;Metabolism of xenobiotics by cytochrome P450;Retinol metabolism;Tyrosine metabolism			4	3	3	3	3	1	2	3	1	2	3	1	2	10.2	10.2	10.2	10.2	2.1	8	40.005	374	374;386;394;317	0.0010895	1.9975	8.46601	695560000	292420000	16299000	386840000	19	24639000	13190000	857820	10591000	318060000	0	420360000	5
313	B7Z4D2;A0A0C4DG86;Q9NX95-5;Q9NX95-2;Q9NX95-4;Q9NX95-3;Q9NX95;B3KRD1;E9PQG2;E9PL50	B7Z4D2;A0A0C4DG86;Q9NX95-5;Q9NX95-2;Q9NX95-4;Q9NX95-3;Q9NX95;B3KRD1	Syntabulin	SYBU	tr|B7Z4D2|B7Z4D2_HUMAN Isoform of Q9NX95, Syntabulin OS=Homo sapiens OX=9606 GN=SYBU PE=1 SV=1;tr|A0A0C4DG86|A0A0C4DG86_HUMAN Isoform of Q9NX95, Syntabulin OS=Homo sapiens OX=9606 GN=SYBU PE=1 SV=1;sp|Q9NX95-5|SYBU_HUMAN Isoform of Q9NX95, Isoform 5 of Syn	3	biological regulation;regulation of transport	cell part;cytoplasmic membrane-bounded vesicle;cytoskeleton;intracellular membrane-bounded organelle;intracellular non-membrane-bounded organelle;intracellular organelle;membrane;mitochondrion;nucleoplasm;organelle;vesicle				10	5	4	4	5	2	5	4	1	4	4	1	4	15.8	13.9	13.9	15.8	3.4	15.8	58.308	533	533;668;544;595;660;662;663;457;125;144	0	4.3698	8.53543	856890000	343110000	68268000	445510000	22	38095000	14940000	3103100	20052000	182790000	0	175970000	9
314	A0A0C4DG88;P14859-4;P14859-5;P14859-3;P14859;P14859-2;P14859-6;A0A0A0MT46	A0A0C4DG88;P14859-4;P14859-5;P14859-3;P14859;P14859-2;P14859-6;A0A0A0MT46	POU domain protein;POU domain, class 2, transcription factor 1	POU2F1	tr|A0A0C4DG88|A0A0C4DG88_HUMAN Isoform of P14859, POU domain protein (Fragment) OS=Homo sapiens OX=9606 GN=POU2F1 PE=1 SV=1;sp|P14859-4|PO2F1_HUMAN Isoform of P14859, Isoform 4 of POU domain, class 2, transcription factor 1 OS=Homo sapiens OX=9606 GN=POU2F	3	anatomical structure formation involved in morphogenesis;biological regulation;biosynthetic process;cell communication;cell-cell signaling;cellular metabolic process;cellular nitrogen compound metabolic process;cellular process;developmental process;macromolecule metabolic process;metabolic process;nitrogen compound metabolic process;nucleobase-containing compound metabolic process;primary metabo…	cell part;intracellular membrane-bounded organelle;intracellular organelle;macromolecular complex;nucleoplasm;nucleus;organelle;protein complex;transcription factor complex				8	8	4	4	8	6	7	4	3	4	4	3	4	20.5	14.1	14.1	20.5	16.8	20.5	58.683	561	561;653;703;741;743;755;766;594	0	4.6622	8.4697	802740000	294920000	56523000	451290000	10	26360000	12169000	1798600	12392000	351490000	246170000	362910000	14
315	A0A0C4DG89	A0A0C4DG89		DDX46	tr|A0A0C4DG89|A0A0C4DG89_HUMAN Isoform of Q7L014, RNA helicase OS=Homo sapiens OX=9606 GN=DDX46 PE=1 SV=1	4						1	43	43	1	41	32	41	41	32	41	1	0	0	42.5	42.5	1.9	41.3	34.2	39.6	117.46	1032	1032	0	48.12	10.261	43828000000	21924000000	3662900000	18241000000	53	777500000	388410000	68820000	320270000	2204800000	1707100000	1715500000	140
316	C9JQB1;C9J9V6;A0A0C4DG91;O75414;A0A2R8Y547;A0A2R8Y7V2;C9J1J2;O75414-2	C9JQB1;C9J9V6;A0A0C4DG91;O75414;A0A2R8Y547;A0A2R8Y7V2	Nucleoside diphosphate kinase;Nucleoside diphosphate kinase 6	NME6	tr|C9JQB1|C9JQB1_HUMAN Isoform of O75414, Nucleoside diphosphate kinase OS=Homo sapiens OX=9606 GN=NME6 PE=1 SV=1;tr|C9J9V6|C9J9V6_HUMAN Isoform of O75414, Nucleoside diphosphate kinase (Fragment) OS=Homo sapiens OX=9606 GN=NME6 PE=1 SV=1;tr|A0A0C4DG91|A0A	3	biological regulation;biosynthetic process;cell death;cellular metabolic process;cellular nitrogen compound metabolic process;cellular process;death;heterocycle metabolic process;metabolic process;nitrogen compound metabolic process;nucleobase-containing compound metabolic process;nucleobase-containing small molecule metabolic process;nucleoside metabolic process;nucleotide metabolic process;prim…	cell part;intracellular membrane-bounded organelle;intracellular organelle;mitochondrion;organelle	Purine metabolism;Pyrimidine metabolism	MitoCarta3.0	Matrix	8	3	3	3	3	3	2	3	3	2	3	3	2	23.4	23.4	23.4	23.4	23.4	17	16.188	141	141;174;194;186;88;114;111;119	0.00074497	2.2196	9.04509	2838400000	1580700000	148350000	1109400000	10	283840000	158070000	14835000	110940000	715210000	398600000	487010000	11
317	A0A0C4DGA2;O75521-2;O75521;F1LLU7;F8WAW4;C9JB63;F8W6J1	A0A0C4DGA2;O75521-2;O75521;F1LLU7;F8WAW4;C9JB63	Enoyl-CoA delta isomerase 2, mitochondrial	ECI2	tr|A0A0C4DGA2|A0A0C4DGA2_HUMAN Isoform of O75521, Enoyl-CoA delta isomerase 2 OS=Homo sapiens OX=9606 GN=ECI2 PE=1 SV=1;sp|O75521-2|ECI2_HUMAN Isoform of O75521, Isoform 2 of Enoyl-CoA delta isomerase 2 OS=Homo sapiens OX=9606 GN=ECI2;sp|O75521|ECI2_HUMAN	3	catabolic process;cellular ketone metabolic process;cellular lipid metabolic process;cellular metabolic process;cellular process;lipid metabolic process;metabolic process;organic acid metabolic process;primary metabolic process;small molecule metabolic process	cell part;intracellular membrane-bounded organelle;intracellular organelle;membrane;mitochondrion;nucleoplasm;organelle	Fatty acid metabolism;Peroxisome	MitoCarta3.0	Matrix	7	12	12	12	12	11	12	12	11	12	12	11	12	45.6	45.6	45.6	45.6	39	45.6	40.183	364	364;359;394;197;140;220;152	0	14.283	9.52078	7493700000	3530700000	645700000	3317300000	17	340290000	164260000	29800000	146230000	1872500000	1147400000	1367300000	39
318	A0A0C4DGA6;Q14527;Q14527-2;H7C5K0	A0A0C4DGA6;Q14527;Q14527-2	Helicase-like transcription factor	HLTF	tr|A0A0C4DGA6|A0A0C4DGA6_HUMAN Isoform of Q14527, Helicase-like transcription factor OS=Homo sapiens OX=9606 GN=HLTF PE=1 SV=1;sp|Q14527|HLTF_HUMAN Helicase-like transcription factor OS=Homo sapiens OX=9606 GN=HLTF PE=1 SV=2;sp|Q14527-2|HLTF_HUMAN Isoform	3	biological regulation;biosynthetic process;cellular component organization;cellular metabolic process;cellular nitrogen compound metabolic process;cellular process;chromatin modification;chromatin organization;chromosome organization;DNA metabolic process;DNA repair;macromolecule metabolic process;macromolecule modification;metabolic process;nitrogen compound metabolic process;nucleobase-containi…	cell part;cytoplasm;intracellular membrane-bounded organelle;intracellular non-membrane-bounded organelle;intracellular organelle;membrane;nucleolus;nucleoplasm;nucleus;organelle				4	20	20	20	19	14	16	19	14	16	19	14	16	27	27	27	25.1	16.5	21	113.86	1008	1008;1009;887;425	0	21.363	9.43466	6530800000	3272800000	537340000	2720600000	55	106900000	53814000	9736200	43346000	716880000	507170000	661200000	52
319	A0A0C4DGA7;O94929;O94929-2;O94929-3;A0A0A0MRD5;O94929-4;D6RHE7	A0A0C4DGA7;O94929;O94929-2;O94929-3	Actin-binding LIM protein 3	ABLIM3	tr|A0A0C4DGA7|A0A0C4DGA7_HUMAN Isoform of O94929, Actin-binding LIM protein 3 OS=Homo sapiens OX=9606 GN=ABLIM3 PE=1 SV=1;sp|O94929|ABLM3_HUMAN Actin-binding LIM protein 3 OS=Homo sapiens OX=9606 GN=ABLIM3 PE=1 SV=3;sp|O94929-2|ABLM3_HUMAN Isoform of O9492	3	anatomical structure formation involved in morphogenesis;biological regulation;biosynthetic process;cellular component assembly;cellular component organization;cellular metabolic process;cellular nitrogen compound metabolic process;cellular process;cytoskeleton organization;developmental process;locomotion;macromolecule metabolic process;metabolic process;nitrogen compound metabolic process;nucle…	cell part;cell projection;cytoplasm	Axon guidance			7	7	7	7	3	6	7	3	6	7	3	6	7	10.8	10.8	10.8	5.7	8.9	10.8	74.167	650	650;683;544;588;170;169;151	0	3.6199	8.99013	2757900000	156140000	977530000	1624300000	40	68948000	3903400	24438000	40606000	1395400000	827450000	1758300000	4
320	A0A0C4DGB6;P02768;A0A087WWT3;P02768-3;C9JKR2;H0YA55;B7WNR0;P02768-2;D6RHD5;H7C013	A0A0C4DGB6;P02768;A0A087WWT3;P02768-3;C9JKR2;H0YA55;B7WNR0;P02768-2;D6RHD5	Serum albumin	ALB	tr|A0A0C4DGB6|A0A0C4DGB6_HUMAN Isoform of P02768, Albumin OS=Homo sapiens OX=9606 GN=ALB PE=1 SV=1;sp|P02768|ALBU_HUMAN Albumin OS=Homo sapiens OX=9606 GN=ALB PE=1 SV=2;tr|A0A087WWT3|A0A087WWT3_HUMAN Isoform of P02768, Albumin OS=Homo sapiens OX=9606 GN=AL	4	behavior;biological regulation;cell activation;cell communication;cell killing;cellular component organization;cellular ketone metabolic process;cellular membrane organization;cellular metabolic process;cellular process;coagulation;endocytosis;establishment of localization;exocytosis;homeostatic process;interspecies interaction between organisms;ion transport;killing of cells of other organism;li…	cell part;extracellular organelle;extracellular region;extracellular space;intracellular membrane-bounded organelle;intracellular organelle;macromolecular complex;nucleus;organelle;protein complex;vesicle				10	14	14	14	11	12	13	11	12	13	11	12	13	24.8	24.8	24.8	19.2	20.7	23.5	69.226	604	604;609;396;396;417;454;494;417;459;197	0	15.606	9.90935	36140000000	5981200000	8116100000	22043000000	35	609880000	99922000	188880000	321080000	3285600000	21654000000	15496000000	36
321	Q14839-2;Q14839;A0A0C4DGG9;A0A2R8Y521;A0A2R8Y212;F5GWX5;A0A2U3TZM0;A0A2R8YFK9;A0A2R8Y5J0;A0A2R8Y425;A0A2R8YFD8;A0A2R8YDJ9;A0A2R8YD40;A0A2R8YDW2;A0A2R8Y445;A0A2R8YER1;A0A2R8Y8C1;A0A2R8Y7I0;A0A2R8Y7M9;A0A2R8Y8B3;A0A2R8Y5M9;A0A2R8YE38;F5H6N4;A0A2R8Y6G9;A0A2R8Y7X1;A0A2R8Y795;A0A2R8Y512	Q14839-2;Q14839;A0A0C4DGG9;A0A2R8Y521;A0A2R8Y212;F5GWX5;A0A2U3TZM0;A0A2R8YFK9;A0A2R8Y5J0;A0A2R8Y425;A0A2R8YFD8;A0A2R8YDJ9;A0A2R8YD40;A0A2R8YDW2;A0A2R8Y445;A0A2R8YER1;A0A2R8Y8C1	Chromodomain-helicase-DNA-binding protein 4	CHD4	sp|Q14839-2|CHD4_HUMAN Isoform of Q14839, Isoform 2 of Chromodomain-helicase-DNA-binding protein 4 OS=Homo sapiens OX=9606 GN=CHD4;sp|Q14839|CHD4_HUMAN Chromodomain-helicase-DNA-binding protein 4 OS=Homo sapiens OX=9606 GN=CHD4 PE=1 SV=2;tr|A0A0C4DGG9|A0A0	4	biological regulation;biosynthetic process;cellular component assembly;cellular component organization;cellular metabolic process;cellular nitrogen compound metabolic process;cellular process;chromatin modification;chromatin organization;chromosome organization;cytoskeleton organization;DNA geometric change;DNA metabolic process;macromolecule metabolic process;metabolic process;nitrogen compound …	cell part;centrosome;chromatin remodeling complex;cytoplasm;intracellular membrane-bounded organelle;intracellular non-membrane-bounded organelle;intracellular organelle;macromolecular complex;membrane;microtubule organizing center;nucleoplasm;nucleus;organelle;protein complex;transcriptional repressor complex				27	71	71	0	68	58	67	68	58	67	0	0	0	41.1	41.1	0	39.1	32.4	37.9	220.85	1940	1940;1912;1937;1920;1914;1905;1902;1899;1892;1889;1903;1554;1484;1215;1671;1645;1669;605;560;1147;554;458;354;103;73;48;16	0	76.962	10.6792	110130000000	51049000000	11303000000	47775000000	88	859990000	398430000	97550000	364010000	20857000000	16118000000	16686000000	214
322	A0A0C4DGH0;Q5ZPR3-3;Q5ZPR3-4;Q5ZPR3;Q5ZPR3-2;H0YK40;H0YK59;H0YL10;H0YLT8;H0YN85;H0YN29	A0A0C4DGH0;Q5ZPR3-3;Q5ZPR3-4;Q5ZPR3;Q5ZPR3-2	CD276 antigen	CD276	tr|A0A0C4DGH0|A0A0C4DGH0_HUMAN Isoform of Q5ZPR3, CD276 antigen OS=Homo sapiens OX=9606 GN=CD276 PE=1 SV=1;sp|Q5ZPR3-3|CD276_HUMAN Isoform of Q5ZPR3, Isoform 3 of CD276 antigen OS=Homo sapiens OX=9606 GN=CD276;sp|Q5ZPR3-4|CD276_HUMAN Isoform of Q5ZPR3, Iso	3	biological regulation;cell activation;cell proliferation;cellular process;immune system process;response to stimulus	cell part;extracellular organelle;organelle;vesicle	Cell adhesion molecules (CAMs)			11	11	11	11	10	8	11	10	8	11	10	8	11	41.5	41.5	41.5	39.2	28.9	41.5	41.767	388	388;493;533;534;316;156;165;199;132;136;170	0	11.592	9.68793	12231000000	4874500000	1255900000	6100800000	16	609110000	232730000	56593000	319780000	2563200000	2057600000	2312800000	33
323	A0A0C4DGH3;Q9Y6R0;M0QXQ4;M0QYC2;M0R0Q4;M0QZV7	A0A0C4DGH3;Q9Y6R0;M0QXQ4;M0QYC2	Numb-like protein	NUMBL	tr|A0A0C4DGH3|A0A0C4DGH3_HUMAN Isoform of Q9Y6R0, Numb-like protein OS=Homo sapiens OX=9606 GN=NUMBL PE=1 SV=1;sp|Q9Y6R0|NUMBL_HUMAN Numb-like protein OS=Homo sapiens OX=9606 GN=NUMBL PE=1 SV=1;tr|M0QXQ4|M0QXQ4_HUMAN Isoform of Q9Y6R0, Numb-like protein (F	3	anatomical structure development;anatomical structure morphogenesis;biological regulation;cell division;cell junction organization;cellular component morphogenesis;cellular component organization;cellular process;developmental process;macromolecule metabolic process;metabolic process;primary metabolic process;protein metabolic process;response to chemical stimulus;response to stimulus;signal tran…	cell part;cytoplasm	Notch signaling pathway			6	14	14	11	12	12	14	12	12	14	9	10	11	28	28	22.5	24.5	23.4	28	60.812	568	568;609;214;235;110;115	0	16.357	9.68233	11563000000	4812100000	1015200000	5735600000	20	545130000	237080000	50762000	257290000	1203500000	1375600000	1386900000	41
324	F8VVF9;F8VZY8;F8VWB2;A0A0C4DGI5;Q8N3H0	F8VVF9;F8VZY8;F8VWB2;A0A0C4DGI5;Q8N3H0	Protein FAM19A2	FAM19A2	tr|F8VVF9|F8VVF9_HUMAN Isoform of Q8N3H0, Chemokine-like protein TAFA-2 (Fragment) OS=Homo sapiens OX=9606 GN=TAFA2 PE=1 SV=1;tr|F8VZY8|F8VZY8_HUMAN Isoform of Q8N3H0, Chemokine-like protein TAFA-2 (Fragment) OS=Homo sapiens OX=9606 GN=TAFA2 PE=1 SV=1;tr|F	2		cell part;cytoplasm				5	1	1	1	0	1	1	0	1	1	0	1	1	12.6	12.6	12.6	0	12.6	12.6	9.5953	87	87;101;110;131;131	0.0089798	1.1933	8.2012	415880000	0	342030000	73849000	5	19117000	0	4347000	14770000	0	0	0	0
325	K7EM73;A0A0C4DGQ5;P04632;K7EIV0;A0A075B7C0;K7ELJ7;U3KQE2;K7EKD8;K7EMQ1	K7EM73;A0A0C4DGQ5;P04632;K7EIV0;A0A075B7C0;K7ELJ7;U3KQE2;K7EKD8	Calpain small subunit 1	CAPNS1	tr|K7EM73|K7EM73_HUMAN Isoform of P04632, Calpain small subunit 1 (Fragment) OS=Homo sapiens OX=9606 GN=CAPNS1 PE=1 SV=1;tr|A0A0C4DGQ5|A0A0C4DGQ5_HUMAN Isoform of P04632, Calpain small subunit 1 OS=Homo sapiens OX=9606 GN=CAPNS1 PE=1 SV=1;sp|P04632|CPNS1_H	3	biological regulation;cellular component disassembly;cellular component organization;cellular process;extracellular matrix organization;extracellular structure organization;macromolecule metabolic process;metabolic process;primary metabolic process;protein metabolic process;proteolysis	cell part;cytoplasm;cytosol;extracellular organelle;membrane;organelle;plasma membrane;vesicle				9	6	6	3	6	5	5	6	5	5	3	2	2	57.1	57.1	38	57.1	42.9	42.9	15.958	163	163;322;268;196;197;278;161;238;94	0	6.1722	9.25273	4440300000	2030700000	620110000	1789500000	6	519180000	218590000	89013000	211570000	630060000	501870000	347470000	19
326	A0A0C4DGQ8;Q6IAN0;J3KRS1;J3QLJ8;J3QLK1	A0A0C4DGQ8;Q6IAN0;J3KRS1	Dehydrogenase/reductase SDR family member 7B	DHRS7B	tr|A0A0C4DGQ8|A0A0C4DGQ8_HUMAN Isoform of Q6IAN0, Dehydrogenase/reductase SDR family member 7B OS=Homo sapiens OX=9606 GN=DHRS7B PE=1 SV=1;sp|Q6IAN0|DRS7B_HUMAN Dehydrogenase/reductase SDR family member 7B OS=Homo sapiens OX=9606 GN=DHRS7B PE=1 SV=2;tr|J3K	3		cell part;membrane		MitoCarta3.0	Membrane	5	12	12	9	12	9	12	12	9	12	9	6	9	39.4	39.4	28.7	39.4	31	39.4	33.524	310	310;325;125;107;90	0	12.103	9.37027	6180800000	2345700000	424680000	3410400000	15	354770000	124210000	22902000	207650000	633210000	854460000	877360000	30
327	A0A0C4DGR1;B4DHA8;M0QY66;Q9BZC1-5;Q9BZC1-3;Q9BZC1-2;Q9BZC1-4;Q9BZC1	A0A0C4DGR1;B4DHA8;M0QY66;Q9BZC1-5;Q9BZC1-3;Q9BZC1-2;Q9BZC1-4;Q9BZC1	CUGBP Elav-like family member 4	CELF4	tr|A0A0C4DGR1|A0A0C4DGR1_HUMAN Isoform of Q9BZC1, CUGBP Elav-like family member 4 (Fragment) OS=Homo sapiens OX=9606 GN=CELF4 PE=1 SV=1;tr|B4DHA8|B4DHA8_HUMAN Isoform of Q9BZC1, CUGBP Elav-like family member 4 OS=Homo sapiens OX=9606 GN=CELF4 PE=1 SV=1;tr|	3	anatomical structure development;biological regulation;cell development;cellular component assembly;cellular component organization;cellular homeostasis;cellular ion homeostasis;cellular macromolecular complex assembly;cellular metabolic process;cellular nitrogen compound metabolic process;cellular process;developmental process;embryo development;homeostatic process;macromolecular complex assembl…	cell part;cytoplasm;intracellular membrane-bounded organelle;intracellular organelle;nucleus;organelle				8	7	4	4	6	6	7	4	4	4	4	4	4	19.4	9.9	9.9	15.3	15.3	19.4	31.883	294	294;454;484;448;484;484;485;486	0	4.8025	9.3891	6147200000	3183000000	514600000	2449600000	12	461230000	242880000	41413000	176940000	1293400000	1078300000	1124400000	14
328	A0A0C4DGS1;P39656-3;P39656;P39656-2;U3KQ84	A0A0C4DGS1;P39656-3;P39656;P39656-2	Dolichyl-diphosphooligosaccharide--protein glycosyltransferase 48 kDa subunit	DDOST	tr|A0A0C4DGS1|A0A0C4DGS1_HUMAN Isoform of P39656, Dolichyl-diphosphooligosaccharide--protein glycosyltransferase 48 kDa subunit OS=Homo sapiens OX=9606 GN=DDOST PE=1 SV=1;sp|P39656-3|OST48_HUMAN Isoform of P39656, Isoform 3 of Dolichyl-diphosphooligosaccha	4	biosynthetic process;carbohydrate metabolic process;cell activation;cellular metabolic process;cellular process;establishment of localization;immune system process;macromolecule metabolic process;macromolecule modification;metabolic process;peptidyl-amino acid modification;primary metabolic process;protein glycosylation;protein metabolic process;protein modification process;protein targeting;prot…	cell part;endoplasmic reticulum;intracellular membrane-bounded organelle;intracellular organelle;macromolecular complex;membrane;organelle;protein complex	N-Glycan biosynthesis;Protein processing in endoplasmic reticulum;Various types of N-glycan biosynthesis			5	11	11	11	11	9	11	11	9	11	11	9	11	27.6	27.6	27.6	27.6	21.9	27.6	48.799	439	439;438;456;419;154	0	12.874	10.2886	43859000000	19437000000	3612500000	20810000000	23	1880600000	837300000	154400000	888930000	6103200000	3368000000	4844900000	49
329	D6RIC3;A0A0C4DGU5;Q9Y3C1;Q9Y3C1-3;Q9Y3C1-2;D6RC60;A0A087WU10	D6RIC3;A0A0C4DGU5;Q9Y3C1;Q9Y3C1-3;Q9Y3C1-2	Nucleolar protein 16	NOP16	tr|D6RIC3|D6RIC3_HUMAN Isoform of Q9Y3C1, Nucleolar protein 16 OS=Homo sapiens OX=9606 GN=NOP16 PE=1 SV=1;tr|A0A0C4DGU5|A0A0C4DGU5_HUMAN Isoform of Q9Y3C1, Nucleolar protein 16 OS=Homo sapiens OX=9606 GN=NOP16 PE=1 SV=1;sp|Q9Y3C1|NOP16_HUMAN Nucleolar prot	3	cellular process;ribosomal large subunit biogenesis	cell part;intracellular membrane-bounded organelle;intracellular non-membrane-bounded organelle;intracellular organelle;nucleolus;nucleus;organelle				7	5	5	5	4	3	5	4	3	5	4	3	5	40.7	40.7	40.7	29.3	22	40.7	17.198	150	150;231;178;232;236;95;70	0	3.9855	8.77012	3324500000	589010000	174010000	2561500000	9	326380000	65446000	19335000	241590000	1379400000	1040400000	1322900000	6
330	A0A0C4DGV0;Q86W11;A0A1W2PP20	A0A0C4DGV0;Q86W11;A0A1W2PP20	Zinc finger and SCAN domain-containing protein 30	ZSCAN30	tr|A0A0C4DGV0|A0A0C4DGV0_HUMAN Isoform of Q86W11, Zinc finger and SCAN domain-containing protein 30 OS=Homo sapiens OX=9606 GN=ZSCAN30 PE=1 SV=1;sp|Q86W11|ZSC30_HUMAN Zinc finger and SCAN domain-containing protein 30 OS=Homo sapiens OX=9606 GN=ZSCAN30 PE=1	2	biosynthetic process;cellular metabolic process;cellular nitrogen compound metabolic process;cellular process;macromolecule metabolic process;metabolic process;nitrogen compound metabolic process;nucleobase-containing compound metabolic process;primary metabolic process;RNA metabolic process	cell part;intracellular membrane-bounded organelle;intracellular organelle;nucleus;organelle				3	3	2	2	3	2	2	2	1	2	2	1	2	11.7	8.8	8.8	11.7	6.2	8.8	34.498	307	307;494;435	0.0098322	1.1738	8.21032	639490000	162300000	21519000	455670000	19	33657000	8542000	1132600	23983000	150870000	0	335570000	2
331	A0A0C4DGY3;H0YJX0;A0A0C4DGH8;A0A0C4DGX9;Q8TAM2-4;Q8TAM2-3;Q8TAM2;G3V2Z9;Q8TAM2-6;Q8TAM2-2	A0A0C4DGY3;H0YJX0;A0A0C4DGH8;A0A0C4DGX9;Q8TAM2-4;Q8TAM2-3;Q8TAM2	Tetratricopeptide repeat protein 8	TTC8	tr|A0A0C4DGY3|A0A0C4DGY3_HUMAN Isoform of Q8TAM2, Tetratricopeptide repeat domain 8 isoform 2 OS=Homo sapiens OX=9606 GN=TTC8 PE=1 SV=1;tr|H0YJX0|H0YJX0_HUMAN Isoform of Q8TAM2, Tetratricopeptide repeat protein 8 (Fragment) OS=Homo sapiens OX=9606 GN=TTC8	3	anatomical structure development;anatomical structure formation involved in morphogenesis;biological regulation;cell differentiation;cellular component assembly;cellular component organization;cellular process;developmental process;establishment of localization;growth;locomotion;multicellular organismal process;neurological system process;organelle organization;protein transport;response to chemi…	cell part;cell projection;centrosome;cilium;cytosol;intracellular non-membrane-bounded organelle;intracellular organelle;macromolecular complex;microtubule organizing center;organelle;protein complex				10	9	9	5	8	5	9	8	5	9	4	2	5	29.5	29.5	16.4	25.1	15.6	29.5	57.284	505	505;437;475;531;515;485;541;186;196;250	0	9.987	8.778	1317700000	599790000	98593000	619280000	22	34660000	15901000	1251100	17507000	347630000	226570000	335460000	17
332	A0A0C4DH01;Q9NVU0-3;Q9NVU0-2;Q9NVU0-5;Q9NVU0-4;Q9NVU0;H3BNJ0;H3BM46;H3BRY1;H3BMR4	A0A0C4DH01;Q9NVU0-3;Q9NVU0-2;Q9NVU0-5;Q9NVU0-4;Q9NVU0	DNA-directed RNA polymerase III subunit RPC5	POLR3E	tr|A0A0C4DH01|A0A0C4DH01_HUMAN Isoform of Q9NVU0, DNA-directed RNA polymerase III subunit RPC5 OS=Homo sapiens OX=9606 GN=POLR3E PE=1 SV=1;sp|Q9NVU0-3|RPC5_HUMAN Isoform of Q9NVU0, Isoform 3 of DNA-directed RNA polymerase III subunit RPC5 OS=Homo sapiens O	3	biological regulation;biosynthetic process;cellular metabolic process;cellular nitrogen compound metabolic process;cellular process;immune system process;macromolecule metabolic process;metabolic process;multi-organism process;nitrogen compound metabolic process;nucleobase-containing compound metabolic process;primary metabolic process;response to biotic stimulus;response to stimulus;response to …	cell part;centrosome;cytosol;intracellular membrane-bounded organelle;intracellular non-membrane-bounded organelle;intracellular organelle;macromolecular complex;microtubule organizing center;nucleoplasm;nucleus;organelle;protein complex;RNA polymerase complex	Cytosolic DNA-sensing pathway;Purine metabolism;Pyrimidine metabolism;RNA polymerase			10	13	13	13	12	9	12	12	9	12	12	9	12	24.4	24.4	24.4	23.1	14.6	21.1	75.773	672	672;654;666;672;687;708;90;63;99;139	0	14.157	9.32172	4888100000	2097600000	692510000	2097900000	39	118490000	50542000	17419000	50532000	1077800000	912540000	992450000	36
333	H7BXT7;A0A0C4DH16;B8ZZS0;Q9NYM9;E9PHY4;E9PQJ6	H7BXT7;A0A0C4DH16;B8ZZS0;Q9NYM9;E9PHY4	BET1-like protein	BET1L	tr|H7BXT7|H7BXT7_HUMAN Isoform of Q9NYM9, BET1-like protein OS=Homo sapiens OX=9606 GN=BET1L PE=1 SV=1;tr|A0A0C4DH16|A0A0C4DH16_HUMAN Isoform of Q9NYM9, BET1-like protein OS=Homo sapiens OX=9606 GN=BET1L PE=1 SV=1;tr|B8ZZS0|B8ZZS0_HUMAN Isoform of Q9NYM9,	3	biological regulation;cellular component organization;cellular process;endosome transport;establishment of localization;membrane fusion;membrane organization;protein transport;regulation of transport;transport;vesicle-mediated transport	cell part;endosome;Golgi apparatus;intracellular membrane-bounded organelle;intracellular organelle;macromolecular complex;membrane;organelle;protein complex	SNARE interactions in vesicular transport			6	3	3	3	1	1	3	1	1	3	1	1	3	56.9	56.9	56.9	15.5	15.5	56.9	6.4651	58	58;102;152;111;92;88	0.0013223	1.9106	8.614	1543900000	411150000	51520000	1081300000	5	291490000	82229000	10304000	198960000	0	0	0	5
334	A0A0D2X7Z3;Q49AN0;Q49AN0-2;Q16526	A0A0D2X7Z3;Q49AN0;Q49AN0-2	Cryptochrome-2	CRY2	tr|A0A0D2X7Z3|A0A0D2X7Z3_HUMAN Isoform of Q49AN0, Cryptochrome-2 OS=Homo sapiens OX=9606 GN=CRY2 PE=1 SV=1;sp|Q49AN0|CRY2_HUMAN Cryptochrome-2 OS=Homo sapiens OX=9606 GN=CRY2 PE=1 SV=2;sp|Q49AN0-2|CRY2_HUMAN Isoform of Q49AN0, Isoform 2 of Cryptochrome-2 O	3	biological regulation;biosynthetic process;cellular metabolic process;cellular nitrogen compound metabolic process;cellular process;DNA metabolic process;DNA repair;establishment of localization;homeostatic process;localization;macromolecule metabolic process;macromolecule modification;metabolic process;nitrogen compound metabolic process;nuclear transport;nucleobase-containing compound metabolic…	cell part;cytoplasm;extracellular region;intracellular membrane-bounded organelle;intracellular organelle;mitochondrion;nucleus;organelle	Circadian rhythm - mammal			4	5	5	5	5	3	5	5	3	5	5	3	5	9.9	9.9	9.9	9.9	5.7	9.9	68.943	614	614;593;532;586	0.00013628	3.1262	8.73298	1331600000	540730000	189460000	601420000	29	34371000	13480000	6532900	14358000	200930000	0	322220000	14
335	A0A0D9SEI0;Q9P0P8	A0A0D9SEI0;Q9P0P8	Uncharacterized protein C6orf203	C6orf203	tr|A0A0D9SEI0|A0A0D9SEI0_HUMAN Isoform of Q9P0P8, Mitochondrial transcription rescue factor 1 OS=Homo sapiens OX=9606 GN=MTRES1 PE=1 SV=1;sp|Q9P0P8|MRES1_HUMAN Mitochondrial transcription rescue factor 1 OS=Homo sapiens OX=9606 GN=MTRES1 PE=1 SV=1	3		cell part;intracellular membrane-bounded organelle;intracellular organelle;mitochondrion;organelle		MitoCarta3.0	Matrix	2	2	2	2	2	2	2	2	2	2	2	2	2	9	9	9	9	9	9	28.457	245	245;240	0.00064053	2.3948	8.93201	2137200000	855080000	289470000	992680000	13	164400000	65776000	22267000	76360000	443040000	354770000	540590000	5
336	A0A0D9SEJ5;F5GY05;Q96EK7;Q96EK7-2;Q96EK7-3	A0A0D9SEJ5;F5GY05;Q96EK7;Q96EK7-2	Constitutive coactivator of peroxisome proliferator-activated receptor gamma	FAM120B	tr|A0A0D9SEJ5|A0A0D9SEJ5_HUMAN Isoform of Q96EK7, Constitutive coactivator of peroxisome proliferator-activated receptor gamma OS=Homo sapiens OX=9606 GN=FAM120B PE=1 SV=1;tr|F5GY05|F5GY05_HUMAN Isoform of Q96EK7, Constitutive coactivator of peroxisome pro	3	biological regulation;biosynthetic process;cell differentiation;cellular metabolic process;cellular nitrogen compound metabolic process;cellular process;developmental process;macromolecule metabolic process;metabolic process;nitrogen compound metabolic process;nucleobase-containing compound metabolic process;primary metabolic process;RNA metabolic process	cell part;intracellular membrane-bounded organelle;intracellular organelle;nucleus;organelle				5	27	27	27	24	25	26	24	25	26	24	25	26	37	37	37	31.8	34.2	35.7	105.19	922	922;933;910;764;242	0	28.036	9.65176	11354000000	4485000000	1266500000	5602600000	52	189580000	74737000	21435000	93407000	960850000	1222600000	1256900000	61
337	A0A0D9SGF8;A0A0D9SEY4;E7EWI0;A0A1B0GVS0	A0A0D9SGF8;A0A0D9SEY4;E7EWI0		MAGI2	tr|A0A0D9SGF8|A0A0D9SGF8_HUMAN Isoform of Q86UL8, Membrane associated guanylate kinase, WW and PDZ domain containing 2, isoform CRA_c OS=Homo sapiens OX=9606 GN=MAGI2 PE=1 SV=1;tr|A0A0D9SEY4|A0A0D9SEY4_HUMAN Isoform of Q86UL8, Membrane-associated guanylate	2	biological regulation;cellular process;response to stimulus;signal transduction					4	30	2	2	27	22	26	2	1	1	2	1	1	31.7	3.1	3.1	28.5	24.8	27.7	122.24	1106	1106;1120;1283;63	0.0008658	2.1896	7.35524	152820000	120780000	22659000	9378400	58	2634800	2082400	390670	161700	0	0	0	3
338	A0A0D9SF30	A0A0D9SF30		NCAM1	tr|A0A0D9SF30|A0A0D9SF30_HUMAN Isoform of P13591, Neural cell adhesion molecule 1 (Fragment) OS=Homo sapiens OX=9606 GN=NCAM1 PE=1 SV=1	4						1	14	8	8	14	13	13	8	8	8	8	8	8	38.5	23.9	23.9	38.5	37.4	37.4	47.017	468	468	0	9.7157	10.4272	80792000000	26740000000	12126000000	41927000000	16	4792700000	1587000000	721070000	2484700000	9041400000	12018000000	12082000000	50
339	A0A0D9SF44;A0A0R4J2E2;A0A7P0N5L0;Q9Y3T6-3;Q9Y3T6;E5RIQ4;H0YBU3;A0A0D9SG39;E5RHX3;E5RIK1	A0A0D9SF44;A0A0R4J2E2;A0A7P0N5L0;Q9Y3T6-3;Q9Y3T6;E5RIQ4	R3H and coiled-coil domain-containing protein 1	R3HCC1	tr|A0A0D9SF44|A0A0D9SF44_HUMAN Isoform of Q9Y3T6, R3H and coiled-coil domain-containing protein 1 OS=Homo sapiens OX=9606 GN=R3HCC1 PE=1 SV=1;tr|A0A0R4J2E2|A0A0R4J2E2_HUMAN Isoform of Q9Y3T6, R3H and coiled-coil domain-containing protein 1 OS=Homo sapiens	3						10	5	5	5	5	2	4	5	2	4	5	2	4	14.1	14.1	14.1	14.1	6	11.8	44.294	398	398;440;480;398;440;283;148;201;223;311	0	4.8745	8.87301	1572300000	746460000	67135000	758650000	18	87347000	41470000	3729700	42147000	318610000	0	348340000	11
340	A0A2R8YF78;A0A0D9SFB3;A0A2R8YCW1;A0A2R8YFR4;A0A2U3TZJ9;A0A2R8YFS5;A0A2R8Y4A4;A0A2R8Y645;A0A0D9SG12;O00571-2;A0A2R8Y5G6;O00571;A0A0D9SF53;F6S8Q4;A0A2R8Y7T2;A0A2R8YDT5;A0A2R8YDH3;O15523;O15523-2;A0A0J9YVQ7;A0A087WVZ1;O15523-3;A0A2R8Y650;A0A2R8YCU0;C9J081;C9J8G5;A0A2R8YF89;Q9NQI0;A0A087WX09;D6RCM4;Q9NQI0-4;Q9NQI0-2;Q9NQI0-3;H0Y960;A0A2R8Y4D2	A0A2R8YF78;A0A0D9SFB3;A0A2R8YCW1;A0A2R8YFR4;A0A2U3TZJ9;A0A2R8YFS5;A0A2R8Y4A4;A0A2R8Y645;A0A0D9SG12;O00571-2;A0A2R8Y5G6;O00571;A0A0D9SF53;F6S8Q4;A0A2R8Y7T2;A0A2R8YDT5;A0A2R8YDH3;O15523;O15523-2	ATP-dependent RNA helicase DDX3X;ATP-dependent RNA helicase DDX3Y	DDX3X;DDX3Y	tr|A0A2R8YF78|A0A2R8YF78_HUMAN Isoform of O00571, RNA helicase OS=Homo sapiens OX=9606 GN=DDX3X PE=1 SV=1;tr|A0A0D9SFB3|A0A0D9SFB3_HUMAN Isoform of O00571, RNA helicase OS=Homo sapiens OX=9606 GN=DDX3X PE=1 SV=1;tr|A0A2R8YCW1|A0A2R8YCW1_HUMAN Isoform of O0	4	biological regulation;biosynthetic process;cellular component assembly;cellular component organization;cellular macromolecular complex assembly;cellular metabolic process;cellular nitrogen compound metabolic process;cellular process;chromosome segregation;DNA geometric change;DNA metabolic process;immune system process;macromolecular complex assembly;macromolecule metabolic process;metabolic proc…	cell part;cytoplasm;extracellular organelle;intracellular membrane-bounded organelle;intracellular non-membrane-bounded organelle;intracellular organelle;macromolecular complex;membrane;nucleolus;nucleus;organelle;ribonucleoprotein complex;vesicle	RIG-I-like receptor signaling pathway			35	40	40	39	39	33	37	39	33	37	38	32	36	59	59	59	57.7	52.7	55.2	70.939	641	641;640;647;660;661;661;662;716;647;646;622;662;733;629;476;475;503;660;657;222;189;291;193;181;250;224;96;724;98;518;704;690;575;305;78	0	45.554	10.4491	70295000000	36514000000	5655000000	28126000000	39	1462700000	778630000	127370000	556650000	7961100000	7986500000	7915900000	160
341	A0A0D9SFG6;Q99418-2;Q99418;F8W8E2;G5E9B7;A0A286YF81;M0R2J0;M0QZ92	A0A0D9SFG6;Q99418-2;Q99418;F8W8E2;G5E9B7;A0A286YF81	Cytohesin-2	CYTH2	tr|A0A0D9SFG6|A0A0D9SFG6_HUMAN Isoform of Q99418, Cytohesin-2 OS=Homo sapiens OX=9606 GN=CYTH2 PE=1 SV=1;sp|Q99418-2|CYH2_HUMAN Isoform of Q99418, Isoform 2 of Cytohesin-2 OS=Homo sapiens OX=9606 GN=CYTH2;sp|Q99418|CYH2_HUMAN Cytohesin-2 OS=Homo sapiens OX	3	biological regulation;cellular component organization;cellular membrane organization;cellular process;cytoskeleton organization;endocytosis;establishment of localization;membrane invagination;membrane organization;organelle organization;transport;vesicle-mediated transport	cell part;cytoplasm;membrane;plasma membrane				8	8	5	4	7	5	8	4	2	5	3	1	4	25.2	18	14.5	22.8	13.2	25.2	46.56	400	400;399;400;254;292;274;214;97	0	5.7182	8.68044	1487700000	479110000	327310000	681330000	19	56906000	20924000	7884200	28098000	489640000	464570000	372460000	8
342	A0A0D9SFL5;C9JC32;A0A5F9ZI06;Q9UPV9;A0A0D9SGH2;A0A5F9ZH95;A0A087X0N0;Q9UPV9-3;Q9UPV9-2;H7C3T3	A0A0D9SFL5;C9JC32;A0A5F9ZI06;Q9UPV9	Trafficking kinesin-binding protein 1	TRAK1	tr|A0A0D9SFL5|A0A0D9SFL5_HUMAN Isoform of Q9UPV9, Trafficking kinesin-binding protein 1 OS=Homo sapiens OX=9606 GN=TRAK1 PE=1 SV=1;tr|C9JC32|C9JC32_HUMAN Isoform of Q9UPV9, Trafficking kinesin-binding protein 1 OS=Homo sapiens OX=9606 GN=TRAK1 PE=1 SV=1;tr	3	biological regulation;carbohydrate metabolic process;cellular metabolic process;cellular process;endosome transport;establishment of localization;macromolecule metabolic process;macromolecule modification;metabolic process;primary metabolic process;protein glycosylation;protein metabolic process;protein modification process;protein targeting;protein transport;transport;vacuolar transport;vesicle-…	cell part;cytoplasm;endosome;intracellular membrane-bounded organelle;intracellular organelle;mitochondrion;nucleus;organelle				10	10	10	10	8	5	8	8	5	8	8	5	8	15.7	15.7	15.7	14.3	7.2	13.2	94.246	849	849;895;981;953;526;608;670;556;686;300	0	9.0407	8.90457	2492000000	1505800000	183530000	802730000	49	49368000	30565000	3745500	15058000	829380000	609310000	742470000	17
343	A0A0D9SFP6;Q16288-5;Q16288-3;Q16288-4;Q16288;H0YM90;B7Z7U4;Q16288-2;A0A8Q3SHY2;R4GNH5;R4GMR8	A0A0D9SFP6;Q16288-5;Q16288-3;Q16288-4;Q16288;H0YM90;B7Z7U4	NT-3 growth factor receptor;Tyrosine-protein kinase receptor	NTRK3	tr|A0A0D9SFP6|A0A0D9SFP6_HUMAN Isoform of Q16288, Tyrosine-protein kinase receptor OS=Homo sapiens OX=9606 GN=NTRK3 PE=1 SV=1;sp|Q16288-5|NTRK3_HUMAN Isoform of Q16288, Isoform 5 of NT-3 growth factor receptor OS=Homo sapiens OX=9606 GN=NTRK3;sp|Q16288-3|N	3	anatomical structure development;biological regulation;cell communication;cell differentiation;cell motility;cellular component movement;cellular metabolic process;cellular process;developmental process;interspecies interaction between organisms;locomotion;macromolecule metabolic process;macromolecule modification;metabolic process;multi-organism process;phosphorus metabolic process;primary metab…	cell part;cytoplasm;macromolecular complex;protein complex;receptor complex	Neurotrophin signaling pathway			11	11	11	8	9	6	10	9	6	10	7	4	7	14.4	14.4	11.3	11.9	6.9	12.6	97.098	864	864;817;825;831;839;705;617;612;506;90;146	0	11.338	9.02115	2793800000	1401900000	342070000	1049900000	37	72365000	35175000	9245000	27946000	964900000	619440000	584630000	20
344	A0A0D9SFU4;O95970-3;O95970;A0A1B0GVF6	A0A0D9SFU4;O95970-3;O95970;A0A1B0GVF6	Leucine-rich glioma-inactivated protein 1	LGI1	tr|A0A0D9SFU4|A0A0D9SFU4_HUMAN Isoform of O95970, Leucine-rich glioma-inactivated protein 1 OS=Homo sapiens OX=9606 GN=LGI1 PE=1 SV=1;sp|O95970-3|LGI1_HUMAN Isoform of O95970, Isoform 3 of Leucine-rich glioma-inactivated protein 1 OS=Homo sapiens OX=9606 G	3	anatomical structure development;biological regulation;cell proliferation;cellular component assembly;cellular component organization;cellular process;developmental process;locomotion;macromolecular complex assembly;protein complex assembly;response to chemical stimulus;response to external stimulus;response to stimulus	extracellular region;extracellular space;synapse				4	4	4	4	4	3	3	4	3	3	4	3	3	6.9	6.9	6.9	6.9	5.4	5.4	61.172	533	533;509;557;100	0.00013484	2.9366	8.69644	2164300000	1430800000	497100000	236340000	29	74630000	49339000	17141000	8149700	313560000	3625900000	483690000	7
345	A0A0D9SG71;A0A0R4J2E5;A0A8Q3SIL6;P49459;A0A0D9SEZ6;P49459-3;P49459-2	A0A0D9SG71;A0A0R4J2E5;A0A8Q3SIL6;P49459;A0A0D9SEZ6;P49459-3;P49459-2	Ubiquitin-conjugating enzyme E2 A	UBE2A	tr|A0A0D9SG71|A0A0D9SG71_HUMAN Isoform of P49459, Ubiquitin-conjugating enzyme E2 A OS=Homo sapiens OX=9606 GN=UBE2A PE=1 SV=1;tr|A0A0R4J2E5|A0A0R4J2E5_HUMAN Isoform of P49459, Ubiquitin-conjugating enzyme E2 A OS=Homo sapiens OX=9606 GN=UBE2A PE=1 SV=1;tr	3	biological regulation;catabolic process;cellular component organization;cellular metabolic process;cellular nitrogen compound metabolic process;cellular process;chromatin modification;chromatin organization;chromosome organization;developmental process;DNA metabolic process;DNA repair;embryo development;histone modification;immune system process;macromolecule metabolic process;macromolecule modif…	cell part;chromosome;cytoplasm;cytosol;intracellular non-membrane-bounded organelle;intracellular organelle;macromolecular complex;organelle;protein complex;ubiquitin conjugating enzyme complex;ubiquitin ligase complex	Ubiquitin mediated proteolysis			7	2	2	2	2	1	2	2	1	2	2	1	2	23.5	23.5	23.5	23.5	9.2	23.5	13.635	119	119;149;224;152;123;77;122	0.00051767	2.4216	8.7577	1616600000	1031000000	13238000	572400000	4	4906500	257740000	3309500	4906500	524020000	0	340110000	8
346	A0A0D9SGC1;A0A590UKB0;A0A590UJ75;A0A590UK22;A0A590UJY4;A0A590UK86;A0A590UK71;A0A5F9ZI03;A0A590UJW9	A0A0D9SGC1;A0A590UKB0;A0A590UJ75;A0A590UK22;A0A590UJY4;A0A590UK86;A0A590UK71;A0A5F9ZI03		MYO6	tr|A0A0D9SGC1|A0A0D9SGC1_HUMAN Isoform of Q9UM54, Unconventional myosin-VI (Fragment) OS=Homo sapiens OX=9606 GN=MYO6 PE=1 SV=2;tr|A0A590UKB0|A0A590UKB0_HUMAN Isoform of Q9UM54, Unconventional myosin-VI (Fragment) OS=Homo sapiens OX=9606 GN=MYO6 PE=1 SV=1;	2						9	45	2	2	40	33	36	2	1	1	2	1	1	46.9	1	1	44.7	33.3	38.1	110.88	962	962;924;926;878;664;690;634;661;194	0.0037568	1.6311	8.06483	443000000	238420000	88481000	116100000	46	9630500	5183100	1923500	2524000	0	0	0	2
347	A0A0D9SGE8;Q8IWS0-5;Q8IWS0-3;Q8IWS0;Q5JRC6;Q8IWS0-4;Q8IWS0-2;A0A8I5QJH7;A0A8I5KVG8;A0A8I5KWC2	A0A0D9SGE8;Q8IWS0-5;Q8IWS0-3;Q8IWS0;Q5JRC6;Q8IWS0-4;Q8IWS0-2	PHD finger protein 6	PHF6	tr|A0A0D9SGE8|A0A0D9SGE8_HUMAN Isoform of Q8IWS0, PHD finger protein 6 OS=Homo sapiens OX=9606 GN=PHF6 PE=1 SV=1;sp|Q8IWS0-5|PHF6_HUMAN Isoform of Q8IWS0, Isoform 5 of PHD finger protein 6 OS=Homo sapiens OX=9606 GN=PHF6;sp|Q8IWS0-3|PHF6_HUMAN Isoform of Q	3	biological regulation;biosynthetic process;cellular metabolic process;cellular nitrogen compound metabolic process;cellular process;macromolecule metabolic process;metabolic process;nitrogen compound metabolic process;nucleobase-containing compound metabolic process;primary metabolic process;RNA metabolic process	cell part;intracellular membrane-bounded organelle;intracellular non-membrane-bounded organelle;intracellular organelle;kinetochore;macromolecular complex;nucleolus;nucleoplasm;nucleus;organelle;protein complex				10	10	10	10	9	8	10	9	8	10	9	8	10	29.2	29.2	29.2	27	26.5	29.2	41.361	366	366;331;364;365;324;310;312;151;156;95	0	8.7925	8.73565	1706700000	544070000	287400000	875220000	21	68320000	22830000	11491000	33998000	224830000	337310000	228430000	19
348	A0A0D9SGF6;Q13813-2;Q13813;A0A0D9SFF6;A0A5F9ZHC3;A0A1B0GTB7;A0A1B0GUH3;A0A0D9SFH4;A0A1B0GV13	A0A0D9SGF6;Q13813-2;Q13813	Spectrin alpha chain, non-erythrocytic 1	SPTAN1	tr|A0A0D9SGF6|A0A0D9SGF6_HUMAN Isoform of Q13813, Spectrin alpha chain, non-erythrocytic 1 OS=Homo sapiens OX=9606 GN=SPTAN1 PE=1 SV=1;sp|Q13813-2|SPTN1_HUMAN Isoform of Q13813, Isoform 2 of Spectrin alpha chain, non-erythrocytic 1 OS=Homo sapiens OX=9606	5	biological regulation;cell death;cellular component disassembly;cellular component organization;cellular process;death;locomotion;regulation of organelle organization;response to chemical stimulus;response to external stimulus;response to stimulus	cell part;cytoskeleton;cytosol;extracellular organelle;intracellular membrane-bounded organelle;intracellular non-membrane-bounded organelle;intracellular organelle;membrane;organelle;vesicle				9	165	165	5	151	143	160	151	143	160	4	5	5	62.7	62.7	2.2	59.7	54.4	62.3	287.6	2498	2498;2477;2472;153;112;22;51;68;103	0	190.69	11.1648	379320000000	146150000000	48381000000	184790000000	145	1574800000	559110000	230960000	784720000	6992100000	9147300000	8989200000	603
349	Q86UL8;Q86UL8-2;A0A0D9SGI1;A0A0E3D6M1;A0A1B0GTC0;A0A1B0GTH8;A0A0D9SFP3;A0A1B0GVS6;A0A0D9SET0;A0A0D9SGF2;A0A1B0GUI9;A0A1B0GUF0;A0A1B0GUV4;A0A0D9SEZ7;A0A0D9SF86;A0A0D9SFY9;A0A0U1RRH4	Q86UL8;Q86UL8-2;A0A0D9SGI1;A0A0E3D6M1;A0A1B0GTC0;A0A1B0GTH8;A0A0D9SFP3;A0A1B0GVS6	Membrane-associated guanylate kinase, WW and PDZ domain-containing protein 2	MAGI2	sp|Q86UL8|MAGI2_HUMAN Membrane-associated guanylate kinase, WW and PDZ domain-containing protein 2 OS=Homo sapiens OX=9606 GN=MAGI2 PE=1 SV=3;sp|Q86UL8-2|MAGI2_HUMAN Isoform of Q86UL8, Isoform 2 of Membrane-associated guanylate kinase, WW and PDZ domain-co	4	anatomical structure development;biological regulation;cell development;cellular component assembly;cellular component organization;cellular localization;cellular membrane organization;cellular process;developmental process;establishment of localization;localization;macromolecular complex assembly;membrane organization;protein complex assembly;regulation of cell cycle;regulation of transport;resp…	cell part;cell projection;cytoplasm;endosome;intracellular membrane-bounded organelle;intracellular organelle;macromolecular complex;membrane;neuron projection;nucleus;organelle;plasma membrane;protein complex;synapse	Tight junction			17	30	30	2	27	23	27	27	23	27	2	2	2	23.4	23.4	1.6	20.9	19.5	21.2	158.75	1455	1455;1441;1317;1303;1206;741;861;841;555;495;487;439;408;238;183;105;75	0	31.849	9.76185	14571000000	5779000000	1742300000	7050100000	74	155950000	58618000	19206000	78129000	932030000	998200000	1030100000	59
350	J3KNX4;A0A0D9SGJ8;Q2TAK8-2;Q2TAK8;Q2TAK8-3;K7EP97	J3KNX4;A0A0D9SGJ8;Q2TAK8-2;Q2TAK8;Q2TAK8-3	PWWP domain-containing protein MUM1	MUM1	tr|J3KNX4|J3KNX4_HUMAN Isoform of Q2TAK8, PWWP domain-containing DNA repair factor 3A OS=Homo sapiens OX=9606 GN=PWWP3A PE=1 SV=1;tr|A0A0D9SGJ8|A0A0D9SGJ8_HUMAN Isoform of Q2TAK8, PWWP domain-containing DNA repair factor 3A OS=Homo sapiens OX=9606 GN=PWWP3	3	cellular component organization;cellular metabolic process;cellular nitrogen compound metabolic process;cellular process;chromatin organization;chromosome organization;DNA metabolic process;DNA repair;macromolecule metabolic process;metabolic process;nitrogen compound metabolic process;nucleobase-containing compound metabolic process;organelle organization;primary metabolic process;response to DN…	cell part;intracellular membrane-bounded organelle;intracellular organelle;nucleus;organelle				6	11	11	11	9	8	11	9	8	11	9	8	11	19.7	19.7	19.7	18.6	12.8	19.7	78.766	711	711;732;642;710;731;263	0	10.612	9.16797	3960400000	1472200000	559130000	1929100000	34	93953000	28469000	15591000	49894000	964650000	954290000	905830000	24
351	A0A0G2JH30;A0A0G2JPX0;P49918-2;P49918;A6NK88;A0A2R8YFP9	A0A0G2JH30;A0A0G2JPX0;P49918-2;P49918;A6NK88;A0A2R8YFP9	Cyclin-dependent kinase inhibitor 1C	CDKN1C	tr|A0A0G2JH30|A0A0G2JH30_HUMAN Isoform of P49918, Cyclin-dependent kinase inhibitor 1C OS=Homo sapiens OX=9606 GN=CDKN1C PE=1 SV=1;tr|A0A0G2JPX0|A0A0G2JPX0_HUMAN Isoform of P49918, Cyclin-dependent kinase inhibitor 1C OS=Homo sapiens OX=9606 GN=CDKN1C PE=1	3	aging;anatomical structure development;anatomical structure morphogenesis;biological regulation;cell differentiation;cell maturation;cellular metabolic process;cellular nitrogen compound metabolic process;cellular process;developmental maturation;developmental process;growth;metabolic process;multicellular organismal process;nitrogen compound metabolic process;nucleobase-containing compound metab…	cell part;cytoplasm;intracellular membrane-bounded organelle;intracellular organelle;nucleus;organelle	Cell cycle			6	5	5	5	5	2	4	5	2	4	5	2	4	24.9	24.9	24.9	24.9	6.6	16.1	31.217	305	305;316;305;316;131;175	0	6.0037	8.9266	2517300000	844500000	154100000	1518700000	11	199080000	66619000	14009000	118460000	2272200000	573460000	1642700000	11
352	A0A0G2JHC2;Q6NYC8;Q6NYC8-2;Q6NYC8-3;Q6NYC8-4;A0A0G2JKF1	A0A0G2JHC2;Q6NYC8;Q6NYC8-2	Phostensin	PPP1R18	tr|A0A0G2JHC2|A0A0G2JHC2_HUMAN Isoform of Q6NYC8, PPP1R18 OS=Homo sapiens OX=9606 GN=PPP1R18 PE=1 SV=1;sp|Q6NYC8|PPR18_HUMAN Phostensin OS=Homo sapiens OX=9606 GN=PPP1R18 PE=1 SV=1;sp|Q6NYC8-2|PPR18_HUMAN Isoform of Q6NYC8, Isoform 2 of Phostensin OS=Homo	3		cell part;cytoplasm;cytoskeleton;intracellular non-membrane-bounded organelle;intracellular organelle;organelle				6	21	21	21	20	16	19	20	16	19	20	16	19	39.2	39.2	39.2	39.2	27.7	37.7	68.041	613	613;613;377;362;165;76	0	21.205	9.62586	12276000000	4225300000	1253700000	6797400000	28	280970000	94274000	39258000	147440000	794770000	847890000	990100000	34
353	A0A0G2JI36;A0A1W2PQD0;A0A0G2JIF2;Q5SRN5;A0A1W2PSE7;Q5SUL5;Q5SRN7;A0A0G2JL56;A0A1W2PS24;P04439-2;P04439;A0A1W2PPF8;A0A140T9Z6;A0A1W2PQS8;Q5SPM2;B0UXQ0;A0A1W2PR61;A0A140T8W8;A0A140T941;A0A140T8Y4;A0A0G2JPD3	A0A0G2JI36;A0A1W2PQD0;A0A0G2JIF2;Q5SRN5;A0A1W2PSE7;Q5SUL5;Q5SRN7;A0A0G2JL56;A0A1W2PS24;P04439-2;P04439;A0A1W2PPF8;A0A140T9Z6;A0A1W2PQS8;Q5SPM2;B0UXQ0;A0A1W2PR61;A0A140T8W8;A0A140T941;A0A140T8Y4;A0A0G2JPD3	HLA class I histocompatibility antigen, A-3 alpha chain	HLA-A	tr|A0A0G2JI36|A0A0G2JI36_HUMAN Isoform of P04439, HLA class I histocompatibility antigen, A alpha chain OS=Homo sapiens OX=9606 GN=HLA-A PE=1 SV=1;tr|A0A1W2PQD0|A0A1W2PQD0_HUMAN Isoform of P04439, HLA class I histocompatibility antigen, A alpha chain OS=Ho	2	biological regulation;cellular process;immune system process;response to chemical stimulus;response to stimulus;signal transduction;viral reproduction	cell part;cell surface;endoplasmic reticulum;Golgi apparatus;intracellular membrane-bounded organelle;intracellular organelle;macromolecular complex;membrane;MHC protein complex;organelle;plasma membrane;protein complex	Allograft rejection;Antigen processing and presentation;Autoimmune thyroid disease;Cell adhesion molecules (CAMs);Endocytosis;Graft-versus-host disease;Natural killer cell mediated cytotoxicity;Phagosome;Type I diabetes mellitus;Viral myocarditis			21	4	1	0	4	3	4	1	1	1	0	0	0	16.7	4.3	0	16.7	13.4	16.7	34.216	299	299;339;371;371;367;365;299;394;325;371;365;339;342;325;365;365;325;299;299;371;394	0.0088962	1.2064	7.99413	247810000	98658000	32721000	116430000	19	13042000	5192500	1722200	6127700	0	0	0	2
354	B7ZL25;A0A140TA45;B4E0K6;A0A0G2JIA5;A0A140TA36;A0A0G2JL52	B7ZL25;A0A140TA45;B4E0K6;A0A0G2JIA5;A0A140TA36;A0A0G2JL52		VARS2	tr|B7ZL25|B7ZL25_HUMAN Isoform of Q5ST30, valine--tRNA ligase OS=Homo sapiens OX=9606 GN=VARS2 PE=1 SV=1;tr|A0A140TA45|A0A140TA45_HUMAN Isoform of Q5ST30, valine--tRNA ligase OS=Homo sapiens OX=9606 GN=VARS2 PE=1 SV=1;tr|B4E0K6|B4E0K6_HUMAN Isoform of Q5ST	3	amine metabolic process;cellular amino acid metabolic process;cellular ketone metabolic process;cellular metabolic process;cellular nitrogen compound metabolic process;cellular process;macromolecule metabolic process;metabolic process;nitrogen compound metabolic process;nucleobase-containing compound metabolic process;organic acid metabolic process;primary metabolic process;RNA metabolic process;…		Aminoacyl-tRNA biosynthesis;Valine, leucine and isoleucine biosynthesis			6	13	13	1	11	7	13	11	7	13	1	1	1	15.4	15.4	0.8	12.7	7.5	15.4	118.37	1061	1061;1061;1063;1063;1093;1093	0	10.419	9.41358	11233000000	2591700000	366800000	8274400000	52	208940000	49364000	6679500	152890000	2869800000	2042200000	2220600000	27
355	A0A0G2JIS2;A2ABF8;A0A0G2JIR1;A2ABF9;A0A0G2JK64;Q96KQ7-2;Q96KQ7;A0A0G2JRR0;A0A0G2JRN8;H0Y4K5;Q96KQ7-3	A0A0G2JIS2;A2ABF8;A0A0G2JIR1;A2ABF9;A0A0G2JK64;Q96KQ7-2;Q96KQ7;A0A0G2JRR0;A0A0G2JRN8	Histone-lysine N-methyltransferase EHMT2	EHMT2	tr|A0A0G2JIS2|A0A0G2JIS2_HUMAN Isoform of Q96KQ7, Histone-lysine N-methyltransferase EHMT2 OS=Homo sapiens OX=9606 GN=EHMT2 PE=1 SV=1;tr|A2ABF8|A2ABF8_HUMAN Isoform of Q96KQ7, Histone-lysine N-methyltransferase EHMT2 OS=Homo sapiens OX=9606 GN=EHMT2 PE=1 S	3	anatomical structure development;biological regulation;cell development;cellular component assembly;cellular component organization;cellular metabolic process;cellular nitrogen compound metabolic process;cellular process;chromatin modification;chromatin organization;chromosome organization;developmental process;DNA metabolic process;DNA modification;growth;histone modification;macromolecule metab…	cell part;chromosome;cytoskeleton;intracellular membrane-bounded organelle;intracellular non-membrane-bounded organelle;intracellular organelle;nucleoplasm;nucleus;organelle	Lysine degradation			11	18	17	17	15	11	17	15	11	16	15	11	16	19.6	18.8	18.8	15.8	13	18.9	129.03	1176	1176;1233;1233;1267;1267;1176;1210;888;922;298;202	0	16.738	9.18684	4403700000	1537600000	321080000	2545100000	54	42218000	13337000	5142900	23738000	587110000	405570000	474570000	24
356	A2ACR1;A0A0G2JJA7;P28065-2;P28065	A2ACR1;A0A0G2JJA7;P28065-2;P28065	Proteasome subunit beta type;Proteasome subunit beta type-9	PSMB9	tr|A2ACR1|A2ACR1_HUMAN Isoform of P28065, Proteasome subunit beta OS=Homo sapiens OX=9606 GN=PSMB9 PE=1 SV=1;tr|A0A0G2JJA7|A0A0G2JJA7_HUMAN Isoform of P28065, Proteasome subunit beta OS=Homo sapiens OX=9606 GN=PSMB9 PE=1 SV=1;sp|P28065-2|PSB9_HUMAN Isoform	3	biological regulation;catabolic process;cell cycle;cell death;cellular metabolic process;cellular nitrogen compound metabolic process;cellular process;death;immune system process;macromolecule metabolic process;macromolecule modification;metabolic process;mitotic cell cycle;nitrogen compound metabolic process;primary metabolic process;protein metabolic process;protein modification by small protei…	cell part;cytoplasm;cytosol;extracellular organelle;intracellular membrane-bounded organelle;intracellular organelle;macromolecular complex;nucleoplasm;nucleus;organelle;proteasome complex;protein complex;vesicle	Proteasome			4	2	2	2	2	0	2	2	0	2	2	0	2	11.2	11.2	11.2	11.2	0	11.2	20.96	196	196;196;209;219	0.0050093	1.5077	8.65602	912860000	399860000	0	513010000	10	91286000	39986000	0	51301000	383890000	0	269040000	4
357	A0A0G2JJD3;O95870;O95870-2;A0A0G2JI89;F2Z3H2;F2Z3G6	A0A0G2JJD3;O95870;O95870-2;A0A0G2JI89	Abhydrolase domain-containing protein 16A	ABHD16A	tr|A0A0G2JJD3|A0A0G2JJD3_HUMAN Isoform of O95870, Phosphatidylserine lipase ABHD16A OS=Homo sapiens OX=9606 GN=ABHD16A PE=1 SV=1;sp|O95870|ABHGA_HUMAN Phosphatidylserine lipase ABHD16A OS=Homo sapiens OX=9606 GN=ABHD16A PE=1 SV=3;sp|O95870-2|ABHGA_HUMAN Is	4		cell part				6	20	20	20	20	17	19	20	17	19	20	17	19	36.3	36.3	36.3	36.3	31.9	33.9	67.518	601	601;558;525;263;65;46	0	21.677	9.79463	14574000000	6232000000	2054200000	6287600000	30	347160000	130010000	58258000	158890000	3693400000	3432200000	2961400000	45
358	A0A140T9L0;A0A0G2JJL1	A0A140T9L0;A0A0G2JJL1			tr|A0A140T9L0|A0A140T9L0_HUMAN Isoform of O15213, WD repeat-containing protein 46 (Fragment) OS=Homo sapiens OX=9606 GN=WDR46 PE=1 SV=1;tr|A0A0G2JJL1|A0A0G2JJL1_HUMAN Isoform of O15213, WD repeat-containing protein 46 (Fragment) OS=Homo sapiens OX=9606 GN=	2						2	7	1	1	7	5	6	1	1	1	1	1	1	28.3	6.8	6.8	28.3	23.9	27.3	35.759	322	322;322	0.0088777	1.2051	7.27937	70012000	44212000	6772900	19027000	13	5385500	3400900	520990	1463600	0	0	0	2
359	P25440-2;P25440;A0A0G2JK44;A0A140T9E9;H0Y6K2;P25440-3;P25440-4;A0A140T9V2;A0A0G2JHL0;U3KQA6;A0A140T9F7;A0A0G2JHN8;A0A140T9I1;E9PIQ3;A0A140T9X8;H0Y799;E9PKQ9	P25440-2;P25440;A0A0G2JK44;A0A140T9E9;H0Y6K2;P25440-3;P25440-4;A0A140T9V2;A0A0G2JHL0;U3KQA6;A0A140T9F7	Bromodomain-containing protein 2	BRD2	sp|P25440-2|BRD2_HUMAN Isoform of P25440, Isoform 2 of Bromodomain-containing protein 2 OS=Homo sapiens OX=9606 GN=BRD2;sp|P25440|BRD2_HUMAN Bromodomain-containing protein 2 OS=Homo sapiens OX=9606 GN=BRD2 PE=1 SV=2;tr|A0A0G2JK44|A0A0G2JK44_HUMAN Isoform o	3	biological regulation;biosynthetic process;cellular component assembly;cellular component organization;cellular macromolecular complex assembly;cellular metabolic process;cellular nitrogen compound metabolic process;cellular process;chromatin modification;chromatin organization;chromosome organization;macromolecular complex assembly;macromolecule metabolic process;metabolic process;multicellular …	cell part;cytoplasm;intracellular membrane-bounded organelle;intracellular organelle;nucleus;organelle				17	19	16	16	17	12	19	14	9	16	14	9	16	25.1	21.9	21.9	23.1	17.9	25.1	92.032	836	836;801;836;807;807;754;681;648;613;552;619;328;363;401;296;296;147	0	18.24	9.3046	5632900000	2016500000	602780000	3013600000	39	85826000	29135000	10984000	45706000	514800000	541930000	677860000	37
360	A0A0G2JKF9;Q9UBS5;A0A140TA42;A0A140T9S4;Q9UBS5-5;Q9UBS5-3;Q9UBS5-2;C9JZG6;F8WDC0;C9J342;F8WAV2;F8WAS6;F8WF38	A0A0G2JKF9;Q9UBS5;A0A140TA42;A0A140T9S4;Q9UBS5-5;Q9UBS5-3;Q9UBS5-2	Gamma-aminobutyric acid type B receptor subunit 1	GABBR1	tr|A0A0G2JKF9|A0A0G2JKF9_HUMAN Isoform of Q9UBS5, GABBR1 OS=Homo sapiens OX=9606 GN=GABBR1 PE=1 SV=1;sp|Q9UBS5|GABR1_HUMAN Gamma-aminobutyric acid type B receptor subunit 1 OS=Homo sapiens OX=9606 GN=GABBR1 PE=1 SV=1;tr|A0A140TA42|A0A140TA42_HUMAN Isoform	3	biological regulation;cell communication;cell-cell signaling;cellular process;response to stimulus;signal transduction;signaling	cell part;cell projection;cytoplasm;extracellular region;membrane;neuron projection;plasma membrane	Neuroactive ligand-receptor interaction			13	18	18	1	17	15	18	17	15	18	1	1	1	23.4	23.4	1.5	22.6	18.9	23.4	108.35	961	961;961;578;899;578;899;844;156;193;133;137;97;131	0	20.088	9.60296	9208700000	4519700000	680720000	4008300000	45	162010000	81758000	10955000	69298000	1029500000	769740000	967320000	52
361	A0A8V8TML1;A0A0G2JKH4;Q14184	A0A8V8TML1;A0A0G2JKH4;Q14184	Double C2-like domain-containing protein beta	DOC2B	tr|A0A8V8TML1|A0A8V8TML1_HUMAN Isoform of Q14184, Double C2-like domain-containing protein beta OS=Homo sapiens OX=9606 GN=DOC2B PE=4 SV=1;tr|A0A0G2JKH4|A0A0G2JKH4_HUMAN Isoform of Q14184, Double C2-like domain-containing protein OS=Homo sapiens OX=9606 GN	2	biological regulation;cellular component organization;cellular membrane organization;cellular process;establishment of localization;exocytosis;localization;membrane fusion;membrane organization;neurotransmitter transport;organelle fusion;organelle organization;regulation of organelle organization;regulation of transport;secretion;transport;vesicle organization;vesicle-mediated transport	cell part;cytoplasm;membrane;plasma membrane				3	3	2	2	3	1	3	2	1	2	2	1	2	7.8	5.7	5.7	7.8	2.1	7.8	47.009	421	421;412;412	0.00064037	2.3933	8.22318	562700000	167180000	17192000	378330000	20	24438000	6820300	859590	16758000	210100000	0	410190000	5
362	A0A0G2JKR7;P28702;P28702-3	A0A0G2JKR7;P28702;P28702-3	Retinoic acid receptor RXR-beta	RXRB	tr|A0A0G2JKR7|A0A0G2JKR7_HUMAN Isoform of P28702, Retinoic acid receptor RXR-beta OS=Homo sapiens OX=9606 GN=RXRB PE=1 SV=1;sp|P28702|RXRB_HUMAN Retinoic acid receptor RXR-beta OS=Homo sapiens OX=9606 GN=RXRB PE=1 SV=2;sp|P28702-3|RXRB_HUMAN Isoform of P28	3	anatomical structure development;biological regulation;biosynthetic process;cell communication;cell differentiation;cell proliferation;cellular metabolic process;cellular nitrogen compound metabolic process;cellular process;developmental process;embryo development;macromolecule metabolic process;metabolic process;nitrogen compound metabolic process;nucleobase-containing compound metabolic process…	cell part;intracellular membrane-bounded organelle;intracellular organelle;nucleoplasm;nucleus;organelle	Adipocytokine signaling pathway;Non-small cell lung cancer;Pathways in cancer;PPAR signaling pathway;Small cell lung cancer;Thyroid cancer			3	10	10	4	9	7	10	9	7	10	3	4	4	31.7	31.7	12.1	28.8	21.3	31.7	38.516	347	347;533;537	0	10.926	9.33828	5345200000	2179100000	956860000	2209200000	21	192520000	77591000	27916000	87011000	2110300000	1119500000	1441400000	20
363	A0A3B3ISA6;A0A8V8TLP6;F5GXS0;A0A140TA49;A0A140TA44;A0A140TA32;A0A140TA29;A0A0G2JL54;A0A0G2JPR0;P0C0L4-2;P0C0L5;P0C0L4	A0A3B3ISA6;A0A8V8TLP6;F5GXS0;A0A140TA49;A0A140TA44;A0A140TA32;A0A140TA29;A0A0G2JL54;A0A0G2JPR0;P0C0L4-2;P0C0L5;P0C0L4	Complement C4-A;Complement C4 beta chain;Complement C4-A alpha chain;C4a anaphylatoxin;C4b-A;C4d-A;Complement C4 gamma chain;Complement C4-B;Complement C4 beta chain;Complement C4-B alpha chain;C4a anaphylatoxin;C4b-B;C4d-B;Complement C4 gamma chain	C4B;C4A	tr|A0A3B3ISA6|A0A3B3ISA6_HUMAN Isoform of P0C0L5, Complement C4-B (Fragment) OS=Homo sapiens OX=9606 GN=C4B PE=1 SV=1;tr|A0A8V8TLP6|A0A8V8TLP6_HUMAN Isoform of P0C0L4, Complement C4-A OS=Homo sapiens OX=9606 GN=C4A PE=4 SV=1;tr|F5GXS0|F5GXS0_HUMAN Isoform	2	biological regulation;detection of stimulus;immune system process;macromolecule metabolic process;metabolic process;primary metabolic process;protein metabolic process;regulation of transport;response to biotic stimulus;response to chemical stimulus;response to stimulus;response to stress	cell part;extracellular organelle;extracellular region;extracellular space;membrane;organelle;plasma membrane;vesicle	Complement and coagulation cascades;Staphylococcus aureus infection;Systemic lupus erythematosus			12	3	3	3	3	2	2	3	2	2	3	2	2	2.9	2.9	2.9	2.9	1.7	2.2	142.88	1296	1296;1579;1698;1698;1698;1698;1698;1698;1744;1698;1744;1744	0.00086111	2.1446	8.15207	1348400000	1095500000	110900000	141930000	57	23655000	19220000	1945500	2490000	841640000	0	141550000	5
364	A0A0G2JNZ5;A0A0G2JLB3;P04062-4;P04062-2;P04062;A0A0G2JNZ0;P04062-5;P04062-3	A0A0G2JNZ5;A0A0G2JLB3;P04062-4;P04062-2;P04062;A0A0G2JNZ0;P04062-5	Glucosylceramidase	GBA	tr|A0A0G2JNZ5|A0A0G2JNZ5_HUMAN Isoform of P04062, Glucosylceramidase OS=Homo sapiens OX=9606 GN=GBA1 PE=1 SV=1;tr|A0A0G2JLB3|A0A0G2JLB3_HUMAN Isoform of P04062, Glucosylceramidase OS=Homo sapiens OX=9606 GN=GBA1 PE=1 SV=1;sp|P04062-4|GBA1_HUMAN Isoform of	4	alcohol metabolic process;amine metabolic process;anatomical structure morphogenesis;biological regulation;biosynthetic process;carbohydrate metabolic process;catabolic process;cellular lipid metabolic process;cellular metabolic process;cellular nitrogen compound metabolic process;cellular process;developmental process;homeostatic process;lipid metabolic process;metabolic process;multicellular or…	cell part;extracellular organelle;membrane;organelle;vesicle	Lysosome;Other glycan degradation;Sphingolipid metabolism			8	14	14	14	14	13	14	14	13	14	14	13	14	40.1	40.1	40.1	40.1	35.2	40.1	50.263	449	449;536;449;516;536;487;487;263	0	16.319	9.81784	21047000000	6574100000	1623400000	12850000000	25	749060000	217690000	60615000	470750000	2387700000	1995600000	3117800000	46
365	A0A0G2JLG2;Q9UPP2;Q9UPP2-2;A0A0G2JN53	A0A0G2JLG2;Q9UPP2;Q9UPP2-2	IQ motif and SEC7 domain-containing protein 3	IQSEC3	tr|A0A0G2JLG2|A0A0G2JLG2_HUMAN Isoform of Q9UPP2, IQ motif and SEC7 domain-containing protein 3 (Fragment) OS=Homo sapiens OX=9606 GN=IQSEC3 PE=1 SV=1;sp|Q9UPP2|IQEC3_HUMAN IQ motif and SEC7 domain-containing protein 3 OS=Homo sapiens OX=9606 GN=IQSEC3 PE=	3	biological regulation;cellular component organization;cellular process;cytoskeleton organization;organelle organization	cell part;cytoplasm;membrane;synapse	Endocytosis			4	11	10	10	7	5	11	6	4	10	6	4	10	13.2	12.4	12.4	7.9	6	13.2	112.48	1038	1038;1182;759;185	0	7.9988	8.85661	2452200000	718800000	433610000	1299700000	53	44046000	12504000	8129700	23413000	955820000	2032800000	1636500000	10
366	Q9NX02;Q9NX02-5;A0A0G2JPQ2;J3KN39;A0A0G2JMG8;Q9NX02-2;Q9NX02-4;A0A0G2JLX3;A0A0G2JNC8;A0A0G2JLQ8;A0A0G2JP37;Q9NX02-3;A0A0G2JPB6;F5GYZ4;F5H5B1;K7EPE6;K7ELX1;K7EJ90;K7EMK2;F5H7Q5	Q9NX02;Q9NX02-5;A0A0G2JPQ2;J3KN39;A0A0G2JMG8;Q9NX02-2;Q9NX02-4;A0A0G2JLX3;A0A0G2JNC8;A0A0G2JLQ8;A0A0G2JP37;Q9NX02-3;A0A0G2JPB6	NACHT, LRR and PYD domains-containing protein 2	NLRP2	sp|Q9NX02|NALP2_HUMAN NACHT, LRR and PYD domains-containing protein 2 OS=Homo sapiens OX=9606 GN=NLRP2 PE=1 SV=1;sp|Q9NX02-5|NALP2_HUMAN Isoform of Q9NX02, Isoform 5 of NACHT, LRR and PYD domains-containing protein 2 OS=Homo sapiens OX=9606 GN=NLRP2;tr|A0A	3	biological regulation;regulation of transport	cell part;cytoplasm				20	17	17	12	15	8	16	15	8	16	11	7	11	16.9	16.9	13.2	15	8.3	15.5	120.51	1062	1062;1039;1062;1059;1039;1040;1038;1040;903;879;881;846;846;165;154;135;140;124;197;109	0	16.168	9.4048	6300100000	2539800000	271450000	3488900000	59	93623000	37184000	3250000	53189000	692980000	714110000	792380000	28
367	A0A0G2JMS7;Q14160-2;H0YCG0;H0YDF9	A0A0G2JMS7;Q14160-2	Protein scribble homolog	SCRIB	tr|A0A0G2JMS7|A0A0G2JMS7_HUMAN Isoform of Q14160, Protein scribble homolog OS=Homo sapiens OX=9606 GN=SCRIB PE=1 SV=1;sp|Q14160-2|SCRIB_HUMAN Isoform of Q14160, Isoform 2 of Protein scribble homolog OS=Homo sapiens OX=9606 GN=SCRIB	3	anatomical structure development;anatomical structure formation involved in morphogenesis;anatomical structure morphogenesis;biological adhesion;biological regulation;cell adhesion;cell death;cell motility;cell proliferation;cellular component movement;cellular component organization;cellular membrane organization;cellular process;death;developmental process;endocytosis;establishment of localizat…	cell part;cell projection;extracellular organelle;macromolecular complex;membrane;nucleoplasm;organelle;plasma membrane;protein complex;vesicle				4	36	2	2	33	28	32	2	1	2	2	1	2	29.8	0.6	0.6	26.9	23.1	27.5	165.27	1549	1549;1549;650;140	0.0089498	1.2238	8.79146	1574000000	618670000	11099000	944250000	72	21861000	8592600	154160	13115000	249280000	0	402900000	6
368	A0A0G2JN29;Q15155;A0A0G2JP90;H3BUC9	A0A0G2JN29;Q15155;A0A0G2JP90	Nodal modulator 1	NOMO1	tr|A0A0G2JN29|A0A0G2JN29_HUMAN Isoform of Q15155, Nodal modulator 1 OS=Homo sapiens OX=9606 GN=NOMO1 PE=1 SV=1;sp|Q15155|NOMO1_HUMAN Nodal modulator 1 OS=Homo sapiens OX=9606 GN=NOMO1 PE=1 SV=5;tr|A0A0G2JP90|A0A0G2JP90_HUMAN Isoform of Q15155, Nodal modula	2		cell part;membrane				4	40	2	2	39	26	38	1	1	2	1	1	2	44.4	2.1	2.1	43.6	26.8	40.6	139.54	1267	1267;1222;1100;144	0.0083986	1.2375	7.04438	313980000	11076000	6678900	296230000	66	4757300	167820	101200	4488300	0	0	0	2
369	A0A3B3IT55;A0A0G2JNB1;A0A0G2JQF4;A0A0G2JNT7;Q7Z3B3;I3L233;A0A1W2PPV8;A0A1W2PRB5;A0A0J9YVS1;A0A0G2JQF5;A0A1W2PRR3;A0A0G2JRW7;I3L243;A0A1W2PQT4;Q7Z3B3-2	A0A3B3IT55;A0A0G2JNB1;A0A0G2JQF4;A0A0G2JNT7;Q7Z3B3;I3L233;A0A1W2PPV8;A0A1W2PRB5;A0A0J9YVS1;A0A0G2JQF5;A0A1W2PRR3	KAT8 regulatory NSL complex subunit 1	KANSL1	tr|A0A3B3IT55|A0A3B3IT55_HUMAN Isoform of Q7Z3B3, KAT8 regulatory NSL complex subunit 1 OS=Homo sapiens OX=9606 GN=KANSL1 PE=1 SV=1;tr|A0A0G2JNB1|A0A0G2JNB1_HUMAN Isoform of Q7Z3B3, KAT8 regulatory NSL complex subunit 1 OS=Homo sapiens OX=9606 GN=KANSL1 PE	3	cellular component organization;cellular metabolic process;cellular process;chromatin modification;chromatin organization;chromosome organization;histone modification;macromolecule metabolic process;macromolecule modification;metabolic process;organelle organization;peptidyl-amino acid modification;primary metabolic process;protein acylation;protein metabolic process;protein modification process	cell part;histone methyltransferase complex;intracellular membrane-bounded organelle;intracellular non-membrane-bounded organelle;intracellular organelle;kinetochore;macromolecular complex;nucleoplasm;nucleus;organelle;protein complex				15	5	5	5	4	3	5	4	3	5	4	3	5	5.9	5.9	5.9	5	4.1	5.9	116.38	1061	1061;1104;1105;1105;1105;678;897;1041;1041;1041;475;122;139;523;436	0	4.0897	8.58835	1804000000	387570000	34173000	1382300000	51	16548000	5383700	670060	10494000	320330000	253860000	406750000	6
370	A0A0G2JNH2;A0A7I2V5U5;G5E9E7;A0A087X0K9;G3V1L9;Q07157-2;Q07157;H0YKB1;H0Y3R8	A0A0G2JNH2;A0A7I2V5U5;G5E9E7;A0A087X0K9;G3V1L9;Q07157-2;Q07157	Tight junction protein ZO-1	TJP1	tr|A0A0G2JNH2|A0A0G2JNH2_HUMAN Isoform of Q07157, Tight junction protein ZO-1 OS=Homo sapiens OX=9606 GN=TJP1 PE=1 SV=1;tr|A0A7I2V5U5|A0A7I2V5U5_HUMAN Isoform of Q07157, Tight junction protein ZO-1 OS=Homo sapiens OX=9606 GN=TJP1 PE=1 SV=1;tr|G5E9E7|G5E9E7	4	anatomical structure formation involved in morphogenesis;biological regulation;cell death;cell junction organization;cellular component assembly;cellular component disassembly;cellular component organization;cellular homeostasis;cellular process;circulatory system process;death;developmental process;homeostatic process;membrane organization;multicellular organismal process;neurological system pro…	apical part of cell;cell part;cytoplasm;cytosol;intracellular membrane-bounded organelle;intracellular organelle;membrane;nucleus;organelle;plasma membrane	Adherens junction;Epithelial cell signaling in Helicobacter pylori infection;Gap junction;Tight junction;Vibrio cholerae infection			9	42	42	42	40	30	37	40	30	37	40	30	37	31.2	31.2	31.2	31	20.2	26.8	187.85	1676	1676;1688;1692;1768;1861;1668;1748;383;227	0	41.308	9.86721	18970000000	9678800000	1926100000	7365600000	90	147510000	77758000	17897000	51850000	1287200000	863110000	951850000	94
371	A0A0G2JPK6;Q9H313-5;Q9H313;Q9H313-2;Q9H313-3;Q9H313-4;E7ET67	A0A0G2JPK6;Q9H313-5;Q9H313;Q9H313-2;Q9H313-3;Q9H313-4	Protein tweety homolog 1	TTYH1	tr|A0A0G2JPK6|A0A0G2JPK6_HUMAN Isoform of Q9H313, Protein tweety homolog OS=Homo sapiens OX=9606 GN=TTYH1 PE=1 SV=1;sp|Q9H313-5|TTYH1_HUMAN Isoform of Q9H313, Isoform 5 of Protein tweety homolog 1 OS=Homo sapiens OX=9606 GN=TTYH1;sp|Q9H313|TTYH1_HUMAN Prot	3	biological adhesion;biological regulation;cell adhesion;cellular component assembly;cellular component organization;cellular process;establishment of localization;ion transport;mitosis;nuclear division;organelle fission;organelle organization;regulation of transport;transmembrane transport;transport	cell part;macromolecular complex;membrane;plasma membrane;protein complex				7	4	4	4	4	3	4	4	3	4	4	3	4	14.6	14.6	14.6	14.6	10.2	14.6	35.56	323	323;320;450;451;460;239;280	0	4.7405	8.99431	2228500000	986980000	173260000	1068300000	10	189900000	81775000	17326000	90802000	211010000	361110000	419530000	10
372	A0A0G2JPP5;Q14160-3;A0A0G2JNZ2;A0A669KB89;Q14160	A0A0G2JPP5;Q14160-3;A0A0G2JNZ2;A0A669KB89;Q14160	Protein scribble homolog	SCRIB	tr|A0A0G2JPP5|A0A0G2JPP5_HUMAN Isoform of Q14160, Protein scribble homolog OS=Homo sapiens OX=9606 GN=SCRIB PE=1 SV=1;sp|Q14160-3|SCRIB_HUMAN Isoform of Q14160, Isoform 3 of Protein scribble homolog OS=Homo sapiens OX=9606 GN=SCRIB;tr|A0A0G2JNZ2|A0A0G2JNZ2	4	anatomical structure development;anatomical structure formation involved in morphogenesis;anatomical structure morphogenesis;biological adhesion;biological regulation;cell adhesion;cell death;cell motility;cell proliferation;cellular component movement;cellular component organization;cellular membrane organization;cellular process;death;developmental process;endocytosis;establishment of localizat…	cell part;cell projection;extracellular organelle;macromolecular complex;membrane;nucleoplasm;organelle;plasma membrane;protein complex;vesicle				5	38	38	2	35	28	34	35	28	34	2	0	2	30.2	30.2	1.5	27.4	21.7	28	177.72	1655	1655;1655;1630;1658;1630	0	39.741	10.1657	35112000000	17022000000	3444800000	14645000000	77	382680000	168070000	41505000	173100000	5151800000	3987000000	4977000000	117
373	Q8MH48;Q5RJ85;A0A0G2JPQ3;P17693-5;P17693;P17693-4	Q8MH48;Q5RJ85;A0A0G2JPQ3;P17693-5;P17693;P17693-4	HLA class I histocompatibility antigen, alpha chain G	HLA-G	tr|Q8MH48|Q8MH48_HUMAN Isoform of P17693, HLA class I histocompatibility antigen, alpha chain G OS=Homo sapiens OX=9606 GN=HLA-G PE=1 SV=1;tr|Q5RJ85|Q5RJ85_HUMAN Isoform of P17693, HLA class I histocompatibility antigen, alpha chain G OS=Homo sapiens OX=96	2	biological regulation;cellular process;immune system process;response to chemical stimulus;response to stimulus;response to stress;signal transduction	cell part;macromolecular complex;membrane;MHC protein complex;plasma membrane;protein complex	Allograft rejection;Antigen processing and presentation;Autoimmune thyroid disease;Cell adhesion molecules (CAMs);Endocytosis;Graft-versus-host disease;Natural killer cell mediated cytotoxicity;Phagosome;Type I diabetes mellitus;Viral myocarditis			6	2	1	1	1	2	2	0	1	1	0	1	1	6.8	3	3	3.8	6.8	6.8	38.254	338	338;343;343;319;338;246	0.0090621	1.2026	7.74527	117010000	0	40369000	76646000	20	5850700	0	2018400	3832300	0	0	0	0
[truncated: 9,034 more rows]
[truncated: 4 more columns]

## Sheet: S1-2
Table S1-2: Enrichment test
bin3
Analysis Type:	PANTHER Overrepresentation Test (Released 20231017)
Annotation Version and Release Date:	PANTHER version 18.0 Released 2023-08-01
Analyzed List:	Client Text Box Input (Homo sapiens)
Reference List:	Homo sapiens (all genes in database)
Test Type:	FISHER
Correction:	FDR
PANTHER Pathways	Homo sapiens - REFLIST (20592)	Input	Expected	Over/under	Fold Enrichment	Raw P-value	FDR
General transcription regulation	39	28	10.91	+	2.57	0.000276	0.0222
Transcription regulation by bZIP transcription factor	59	35	16.51	+	2.12	0.00065	0.0349
bin4
Analysis Type:	PANTHER Overrepresentation Test (Released 20231017)
Annotation Version and Release Date:	PANTHER version 18.0 Released 2023-08-01
Analyzed List:	Client Text Box Input (Homo sapiens)
Reference List:	Homo sapiens (all genes in database)
Test Type:	FISHER
Correction:	FDR
PANTHER Pathways	Homo sapiens - REFLIST (20592)	Input	Expected	Over/under	Fold Enrichment	Raw P-value	FDR
TCA cycle	11	7	1.09	+	6.4	0.000639	0.00571
[truncated: 44 more rows]

## Sheet: S1-3
Table S1-3: Correlation between replicates
[truncated: 4 more rows]
