# Supplementary material for: Proteome Dynamics in iPSC-Derived Human Dopaminergic Neurons
Source: Mol Cell Proteomics. 2024 Sep 7;23(10):100838. doi: 10.1016/j.mcpro.2024.100838 (PMC11474371; doi:10.1016/j.mcpro.2024.100838)
Supplement: Dataset 2 [file mmc10.xlsx]

## Sheet: Legend S2
Table	Description
S2-0	Column descriptions for S1-S5
S2-1	Protein groups - Turnover experiment
S2-2	Label incorporation -Turnover experiment (Figure 2,5)
S2-3	Half-life -Turnover experiment (Figure 2,S6)
S2-4	Enrichment analysis - Turnover experiment (Figure S2)
S2-5	Correlation between replicates - Turnover experiment (Figure S2)
S2-6	Comparison of half-lives of the respiratory chain complex

## Sheet: S2-0
DATASET 2
Supplementary Table 1 (S2-1)	Protein groups
Column	Description
id	Unique identifier for protein
Protein.IDs	Identifiers of proteins contained in the protein group sorted by the number of identified peptides
Majority protein IDs	Protein IDs that have at least half of the peptides that the leading protein has
Protein.names	Names of proteins contained within the group
Gene.names	Names of the genes associated to the protein contained within the group
Fasta.headers	Description of proteins contained within the group
Number.of.proteins	Number of proteins contained within the group
Peptides	Number of peptides associated with each protein in protein group, for all the proteins in the group
Peptides_Razor+unique	Number of razor + unique peptides associated with each protein in protein group. These peptides are shared with another group.
Peptides_Unique	Number of unique peptides associated with each protein in protein group. These peptides are not shared with anouther group
Peptides._Xh_rep1X	Number of peptides associated with each protein in protein group, for all the proteins in the group in replicate X in time point X
Razor + unique.peptides._Xh_rep1X	Number of razor + unique peptides associated with each protein in protein group in replicate X in time point X. These peptides are shared with another group
Unique.peptides._Xh_repX	Number of unique peptides associated with each protein in protein group in replicate X in time point X. These peptides are not shared with anouther group
Sequence coverage [%]	Percentage of the sequence that is covered by the identified peptides of the first protein sequence contained in the group
Unique + razor sequence coverage [%]	Percentage of the sequence that is covered by the identified unique and razor peptides of the best protein sequence contained in the group
Unique sequence coverage [%]	Percentage of the sequence that is covered by the identified unique peptides of the best protein sequence contained in the group
Mol. weight [kDa]	Molecular weight of the leading protein sequence contained in the protein group
Sequence.length	The length of the leading protein sequence contained in the group
Sequence.lengths	The length of all sequences of the proteins contained in the group
Q.value	Ratio of reverse to forward protein groups
Score	Protein score which is derived from peptide posterior error probabilites
Sequence.coverage._Xh_repX [%]	Percentage of the sequence that is covered by the identified peptides of the longest protein sequence contained within the group in replicate X in time point X
Intensity	Total Intensity of a protein
Intensity.L	Intensity of light (L) labeled protein for each time point
Intensity.H	Intensity of heavy (H) labeled protein for each time point
Intensity._Xh_repX	Total intensity in replicate X in time point X
Intensity.L._Xh_repX	Tota intensity from the light label i in replicate X in time point X
Intensity.H._Xh_repX	Total intensity from the heavy label in replicate X in time point X
iBAQ.peptides	Peptides used for iBAQ calculation
iBAQ	Total Intensity based absolute quantification of a protein
iBAQ.L	Total Intensity based absolute quantification of a protein belonging to the light label partner
iBAQ.H	Total Intensity based absolute quantification of a protein belonging to the heavy label partner
iBAQ._Xh_repX	Total Intensity based absolute quantification of a protein in replicate X in time point X
iBAQ.L._Xh_repX	Total Intensity based absolute quantification of a protein belonging to the light label partner in replicate X in time point X
iBAQ.H._Xh_repX	Total Intensity based absolute quantification of a protein belonging to the heavy label partner in replicate X in time point X
Peptide.sequences	Peptide sequences belonging to this protein group
Supplementary Table 2 (S2-2)	Label incorporation
Column	Description
id	Unique identifier for protein
Protein.names	Names of proteins contained within the group
Gene.names	Names of the genes associated to the protein contained within the group
Label incorporation H Xh rep 1X	Label incorporation of a specific time point of a replicate X calculated acording to equation 1 (see Materials and Methods)
n° of reps Xh	How many out of the three replicates have label incorporation in time X
Median Xh	Median of the three replicates of the label incorporation
Supplementary Table 3 (S2-3)	Half-life (Figure 2)
Column	Description
id	Unique identifier for protein
Majority protein IDs	Protein Ids that have at least half of the peptides that the leading protein has
Protein.IDs	Identifiers of proteins contained in the protein group sorted by the number of identified peptides
Protein.names	Names of proteins contained within the group
Gene.names	Names of the genes associated to the protein contained within the group
half-life (days)	Half-life (T1/2) calculated as ln2/k in days
half-life (hours)	Half-life (T1/2) calculated as ln2/k in hours
Turnover bin	Bin group depending on the half-life
GOBP slim name	Protein annotation based on Gene Ontology slim name
GOCC slim name	Protein annotation based on Gene Ontology slim name
KEGG name	Protein annotation based on KEGG pathway
MitoCarta3.0_List	Protein annotation based on MitoCarta 3.0
MitoCarta3.0_SubMitoLocalization	Protein annotation of Mitochondrial subcompartments
Ratio H/L tX_Xh_repX	Protein SILAC ratio between heavy (H) and light (L) per time point per replicate
Median Xh	Median of the three replicates of the ratio
Turnover repX	Turnover rate (k) calculated by linear regression of natural logarithm of protein SILAC H/L ratio mean over time using equation independent of the growth rate per replicate (see Materials and Methods)
Median turnover	Median of the three replicates of the turnover
Supplementary Table 4 (S2-4)	Enrichment analysis (Figure S2)
Column	Description
PANTHER Pathways	Pathway enriched
Homo sapiens - REFLIST (20592)	Number of proteins belonging to the pathway from the total reference list
Input	Number of proteins belonging to the pathway from the input
Expected
Over/under	"+" for overrepresented pathways and "-" for underrepresented pathways
Fold Enrichment	Fold Enrichment
Raw P-value	Raw P-value
FDR	FDR
Supplementary Table 5 (S2-5)	Correlation between replicates (Figure S2)
Column	Description
Number of valid pairs	Number of protein groups across replicates
Pearson correlation	Pearson correlation between replicates
Supplementary Table 6 (S2-6)	Comparison of half-lives of the respiratory chain complex
Column	Description
Protein names	Names of proteins contained within the group
Localization within the mitocondria	Protein localization in the mitochondria
Gene names	Names of the genes associated to the protein contained within the group
Complex subunit
half-life (days)	Half-life (T1/2) calculated as ln2/k in days
half-life (hours)	Half-life (T1/2) calculated as ln2/k in hours
Gene names in Mitocop (Morgenstern et al. 2021)	Names of the genes associated to the protein in Morgenstern et al. 2021
half-life (hours) in Mitocop paper (Morgenstern et al. 2021)	Half-life (T1/2) calculated as ln2/k in hours in Morgenstern et al. 2021
Ratio neurons half-life/mitocop half-life	The ratio between the half-life from this study divided by the half-life of Morgenstern et al. 2021, showing the fold change between both studies

## Sheet: S2-1
Table S2-1: Protein groups
id	Protein IDs	Majority protein IDs	Protein.names	Gene.names	Fasta.headers	Number.of.proteins	Peptides	Razor + unique peptides	Unique peptides	Peptides.t1_0h_rep1	Peptides.t1_0h_rep2	Peptides.t1_0h_rep3	Peptides.t2_6h_rep1	Peptides.t2_6h_rep2	Peptides.t2_6h_rep3	Peptides.t3_12h_rep1	Peptides.t3_12h_rep2	Peptides.t3_12h_rep3	Peptides.t4_48h_rep1	Peptides.t4_48h_rep2	Peptides.t4_48h_rep3	Peptides.t5_72h_rep1	Peptides.t5_72h_rep2	Peptides.t5_72h_rep3	Peptides.t6_120h_rep1	Peptides.t6_120h_rep2	Peptides.t6_120h_rep3	Razor + unique.peptides.t1_0h_rep1	Razor + unique.peptides.t1_0h_rep2	Razor + unique.peptides.t1_0h_rep3	Razor + unique.peptides.t2_6h_rep1	Razor + unique.peptides.t2_6h_rep2	Razor + unique.peptides.t2_6h_rep3	Razor + unique.peptides.t3_12h_rep1	Razor + unique.peptides.t3_12h_rep2	Razor + unique.peptides.t3_12h_rep3	Razor + unique.peptides.t4_48h_rep1	Razor + unique.peptides.t4_48h_rep2	Razor + unique.peptides.t4_48h_rep3	Razor + unique.peptides.t5_72h_rep1	Razor + unique.peptides.t5_72h_rep2	Razor + unique.peptides.t5_72h_rep3	Razor + unique.peptides.t6_120h_rep1	Razor + unique.peptides.t6_120h_rep2	Razor + unique.peptides.t6_120h_rep3	Unique.peptides.t1_0h_rep1	Unique.peptides.t1_0h_rep2	Unique.peptides.t1_0h_rep3	Unique.peptides.t2_6h_rep1
0	A0A024QZX5;A0A087X1N8;P35237;A0A2R8YD12;A0A2R8Y6A7;A0A2R8YDD0;A0A2R8Y517	A0A024QZX5;A0A087X1N8;P35237;A0A2R8YD12;A0A2R8Y6A7	Serpin B6	SERPINB6	tr|A0A024QZX5|A0A024QZX5_HUMAN Serpin B6 OS=Homo sapiens OX=9606 GN=SERPINB6 PE=1 SV=1;tr|A0A087X1N8|A0A087X1N8_HUMAN Serpin B6 OS=Homo sapiens OX=9606 GN=SERPINB6 PE=1 SV=1;sp|P35237|SPB6_HUMAN Serpin B6 OS=Homo sapiens OX=9606 GN=SERPINB6 PE=1 SV=3;tr|A0	7	14	14	13	8	10	12	9	12	10	7	11	11	9	11	12	11	9	10	9	9	11	8	10	12	9	12	10	7	11	11	9	11	12	11	9	10	9	9	11	7	9	11	8
1	A0A024R1R8;Q9Y2S6	A0A024R1R8;Q9Y2S6	Translation machinery-associated protein 7	hCG_2014768;TMA7	tr|A0A024R1R8|A0A024R1R8_HUMAN Translation machinery-associated protein 7 OS=Homo sapiens OX=9606 GN=LOC112268293 PE=1 SV=1;sp|Q9Y2S6|TMA7_HUMAN Translation machinery-associated protein 7 OS=Homo sapiens OX=9606 GN=TMA7 PE=1 SV=1	2	2	2	2	2	2	2	2	2	2	1	2	2	1	2	2	2	2	2	2	2	2	2	2	2	2	2	2	1	2	2	1	2	2	2	2	2	2	2	2	2	2	2	2
2	A0A024R4E5;Q00341;Q00341-2;H0Y394;H7C0A4;C9JIZ1;C9J5E5;H7BZC3;C9JZI8;C9JHZ8;C9JES8;C9JHS7;H7C2D1;C9JK79;C9JT62;C9JHN6;C9JEJ8;C9JBS3;C9JQ82;C9JMQ6;C9J739;H7C3D0;C9JHS9	A0A024R4E5;Q00341;Q00341-2;H0Y394	Vigilin	HDLBP	tr|A0A024R4E5|A0A024R4E5_HUMAN High density lipoprotein binding protein (Vigilin), isoform CRA_a OS=Homo sapiens OX=9606 GN=HDLBP PE=1 SV=1;sp|Q00341|VIGLN_HUMAN Vigilin OS=Homo sapiens OX=9606 GN=HDLBP PE=1 SV=2;sp|Q00341-2|VIGLN_HUMAN Isoform 2 of Vigili	23	63	63	63	38	39	40	40	41	44	38	41	44	31	34	31	32	34	36	32	33	34	38	39	40	40	41	44	38	41	44	31	34	31	32	34	36	32	33	34	38	39	40	40
3	A0A087WZA9;A0A024R4K9;A0A087X266;Q9BXJ8-2;Q9BXJ8	A0A087WZA9;A0A024R4K9;A0A087X266;Q9BXJ8-2;Q9BXJ8	Transmembrane protein 120A	TMEM120A;TMPIT	tr|A0A087WZA9|A0A087WZA9_HUMAN Ion channel TACAN (Fragment) OS=Homo sapiens OX=9606 GN=TMEM120A PE=1 SV=1;tr|A0A024R4K9|A0A024R4K9_HUMAN Ion channel TACAN OS=Homo sapiens OX=9606 GN=TMEM120A PE=1 SV=1;tr|A0A087X266|A0A087X266_HUMAN Ion channel TACAN OS=Hom	5	6	6	6	3	3	3	3	6	3	1	3	3	2	2	3	3	1	2	1	0	2	3	3	3	3	6	3	1	3	3	2	2	3	3	1	2	1	0	2	3	3	3	3
4	A0A024R5G9;A0A7I2V4A8;A0A7I2V5B9;A0A7I2V5Q1;H0YD65;A0A7I2V2K3;A0A7I2V411;Q9UBX1;A0A7I2V3M3;A0A7I2V3X1;A0A7I2V3E7;A0A7I2V5F8	A0A024R5G9;A0A7I2V4A8;A0A7I2V5B9;A0A7I2V5Q1;H0YD65;A0A7I2V2K3;A0A7I2V411;Q9UBX1;A0A7I2V3M3;A0A7I2V3X1	Cathepsin F	CTSF	tr|A0A024R5G9|A0A024R5G9_HUMAN Cathepsin F OS=Homo sapiens OX=9606 GN=CTSF PE=1 SV=1;tr|A0A7I2V4A8|A0A7I2V4A8_HUMAN Cathepsin F OS=Homo sapiens OX=9606 GN=CTSF PE=1 SV=1;tr|A0A7I2V5B9|A0A7I2V5B9_HUMAN Cathepsin F OS=Homo sapiens OX=9606 GN=CTSF PE=1 SV=1;t	12	5	5	3	2	3	4	4	3	3	2	3	3	0	2	2	3	3	1	1	4	2	2	3	4	4	3	3	2	3	3	0	2	2	3	3	1	1	4	2	1	1	2	2
5	A0A024R7P0;O14593-2;O14593-3;O14593;H0YGQ6;F5GY33	A0A024R7P0;O14593-2;O14593-3;O14593	DNA-binding protein RFXANK	RFXANK	tr|A0A024R7P0|A0A024R7P0_HUMAN DNA-binding protein RFXANK OS=Homo sapiens OX=9606 GN=RFXANK PE=1 SV=1;sp|O14593-2|RFXK_HUMAN Isoform 2 of DNA-binding protein RFXANK OS=Homo sapiens OX=9606 GN=RFXANK;sp|O14593-3|RFXK_HUMAN Isoform 3 of DNA-binding protein R	6	3	3	3	1	2	1	2	2	1	1	1	0	0	0	0	1	0	0	0	1	0	1	2	1	2	2	1	1	1	0	0	0	0	1	0	0	0	1	0	1	2	1	2
6	A0A024RA52;P25787;A0A7I2V2H3;A0A7I2YQP7;C9JCK5;H3BT36	A0A024RA52;P25787;A0A7I2V2H3	Proteasome subunit alpha type;Proteasome subunit alpha type-2	PSMA2	tr|A0A024RA52|A0A024RA52_HUMAN Proteasome subunit alpha type OS=Homo sapiens OX=9606 GN=PSMA2 PE=1 SV=1;sp|P25787|PSA2_HUMAN Proteasome subunit alpha type-2 OS=Homo sapiens OX=9606 GN=PSMA2 PE=1 SV=2;tr|A0A7I2V2H3|A0A7I2V2H3_HUMAN Proteasome subunit alpha	6	14	14	14	9	7	7	10	8	7	9	8	8	9	7	9	8	8	9	7	11	7	9	7	7	10	8	7	9	8	8	9	7	9	8	8	9	7	11	7	9	7	7	10
8	A0A024RBG1;Q9NZJ9-2;Q9NZJ9-3	A0A024RBG1;Q9NZJ9-2;Q9NZJ9-3	Diphosphoinositol polyphosphate phosphohydrolase 2	NUDT4	sp|A0A024RBG1|NUD4B_HUMAN Diphosphoinositol polyphosphate phosphohydrolase NUDT4B OS=Homo sapiens OX=9606 GN=NUDT4B PE=3 SV=1;sp|Q9NZJ9-2|NUDT4_HUMAN Isoform 2 of Diphosphoinositol polyphosphate phosphohydrolase 2 OS=Homo sapiens OX=9606 GN=NUDT4;sp|Q9NZJ9	3	7	2	1	6	7	7	6	7	6	5	7	7	6	7	6	7	7	7	6	6	5	2	2	2	2	2	1	2	2	2	2	2	2	2	2	2	2	2	2	1	1	1	1
9	A0A024RCN4;Q16670;A0A087X2F1;B4DMT1;Q16670-2;A0A087WXM4;A0A087WXH0	A0A024RCN4;Q16670;A0A087X2F1;B4DMT1;Q16670-2	Zinc finger and SCAN domain-containing protein 26	ZNF187;ZSCAN26	tr|A0A024RCN4|A0A024RCN4_HUMAN Zinc finger and SCAN domain-containing protein 26 OS=Homo sapiens OX=9606 GN=ZSCAN26 PE=1 SV=1;sp|Q16670|ZSC26_HUMAN Zinc finger and SCAN domain-containing protein 26 OS=Homo sapiens OX=9606 GN=ZSCAN26 PE=1 SV=2;tr|A0A087X2F1	7	6	6	6	0	2	1	1	1	1	1	1	0	0	1	1	1	3	1	0	1	0	0	2	1	1	1	1	1	1	0	0	1	1	1	3	1	0	1	0	0	2	1	1
10	Q9UMR5-3;Q9UMR5;A0A024RCQ8;A0A140T8X7;A0A0G2JH76;A0A0G2JHB6;A0A0G2JLL3;A0A0G2JLA3;A0A140T9Y1;A0A0G2JKR3;A0A0G2JIU6;G8JLL2;A0A0G2JK02;Q9UMR5-2;A0A0G2JLK6;A0A0G2JK07;A0A0G2JID8;A2ABN7;A0A0G2JLK3	Q9UMR5-3;Q9UMR5;A0A024RCQ8;A0A140T8X7;A0A0G2JH76;A0A0G2JHB6;A0A0G2JLL3;A0A0G2JLA3;A0A140T9Y1;A0A0G2JKR3;A0A0G2JIU6;G8JLL2;A0A0G2JK02;Q9UMR5-2	Lysosomal thioesterase PPT2	PPT2;hCG_1999928	sp|Q9UMR5-3|PPT2_HUMAN Isoform 3 of Lysosomal thioesterase PPT2 OS=Homo sapiens OX=9606 GN=PPT2;sp|Q9UMR5|PPT2_HUMAN Lysosomal thioesterase PPT2 OS=Homo sapiens OX=9606 GN=PPT2 PE=1 SV=4;tr|A0A024RCQ8|A0A024RCQ8_HUMAN HCG1999928, isoform CRA_a OS=Homo sapi	19	5	5	5	3	3	4	5	3	3	3	3	3	4	4	2	3	3	2	3	2	2	3	3	4	5	3	3	3	3	3	4	4	2	3	3	2	3	2	2	3	3	4	5
11	P46379-3;A0A7I2V508;A0A7P0MQS5;A0A0G2JK23;A0A024RCR6;P46379-2;P46379;P46379-4;P46379-5;A0A0G2JL47;A0A0G2JJM1;X6REW1;F6S6P2;F6UR09;A0A7I2V3H1;A0A0G2JJR8;F6VEM6;F6U341;F6X9W3;F6TC96;H0Y4L1;H0Y710;A0A0G2JIB3;H0Y759;A0A0G2JJ92;H0Y7K4;A0A0G2JIA9	P46379-3;A0A7I2V508;A0A7P0MQS5;A0A0G2JK23;A0A024RCR6;P46379-2;P46379;P46379-4;P46379-5;A0A0G2JL47;A0A0G2JJM1;X6REW1;F6S6P2	Large proline-rich protein BAG6	BAG6;BAT3	sp|P46379-3|BAG6_HUMAN Isoform 3 of Large proline-rich protein BAG6 OS=Homo sapiens OX=9606 GN=BAG6;tr|A0A7I2V508|A0A7I2V508_HUMAN Large proline-rich protein BAG6 OS=Homo sapiens OX=9606 GN=BAG6 PE=1 SV=1;tr|A0A7P0MQS5|A0A7P0MQS5_HUMAN Large proline-rich p	27	30	30	19	22	25	19	20	24	19	18	19	20	18	18	16	18	16	20	16	16	20	22	25	19	20	24	19	18	19	20	18	18	16	18	16	20	16	16	20	15	17	12	15
12	A0A067XG54;A0A804HIW2;Q8NB49-2;Q8NB49-3;Q8NB49-4;Q8NB49;H7C0E8	A0A067XG54;A0A804HIW2;Q8NB49-2;Q8NB49-3;Q8NB49-4;Q8NB49	Phospholipid-transporting ATPase;Phospholipid-transporting ATPase IG	ATP11C	tr|A0A067XG54|A0A067XG54_HUMAN Phospholipid-transporting ATPase OS=Homo sapiens OX=9606 GN=ATP11C PE=1 SV=1;tr|A0A804HIW2|A0A804HIW2_HUMAN Phospholipid-transporting ATPase OS=Homo sapiens OX=9606 GN=ATP11C PE=1 SV=1;sp|Q8NB49-2|AT11C_HUMAN Isoform 2 of Pho	7	13	13	12	4	8	5	10	9	2	7	7	7	4	1	2	4	4	3	2	5	3	4	8	5	10	9	2	7	7	7	4	1	2	4	4	3	2	5	3	4	7	5	10
13	A0A5H1ZRP8;A0A075B6G3;P11532;P11532-11;P11532-4;P11532-3;P11532-2;A0A087WV90;H0Y304;A0A804HKR4;A0A5H1ZRQ8;A0A5H1ZRP9;A0A5H1ZRQ1;P11532-12;P11532-14;P11532-15;P11532-13;P11532-16;A0A804HKY9;A0A5H1ZRR9;A0A087WTU7;A0A7P0Z4M9;A0A5H1ZRP7;P11532-17;P11532-5;A0A804HJY0;P11532-6;P11532-8;P11532-7;A0A7P0T8I2;A0A7P0Z4P7;A0A7P0TAM6;P11532-9;A0A7P0TAW7;A0A7P0Z4Q6;P11532-18;A0A7P0TAX0;A0A0S2Z3B2;A0A7P0TA90;A0…	A0A5H1ZRP8;A0A075B6G3;P11532;P11532-11;P11532-4;P11532-3;P11532-2;A0A087WV90;H0Y304;A0A804HKR4;A0A5H1ZRQ8;A0A5H1ZRP9;A0A5H1ZRQ1;P11532-12;P11532-14;P11532-15;P11532-13;P11532-16;A0A804HKY9;A0A5H1ZRR9;A0A087WTU7;A0A7P0Z4M9;A0A5H1ZRP7;P11532-17	Dystrophin	DMD	tr|A0A5H1ZRP8|A0A5H1ZRP8_HUMAN Dystrophin OS=Homo sapiens OX=9606 GN=DMD PE=1 SV=1;tr|A0A075B6G3|A0A075B6G3_HUMAN Dystrophin OS=Homo sapiens OX=9606 GN=DMD PE=1 SV=1;sp|P11532|DMD_HUMAN Dystrophin OS=Homo sapiens OX=9606 GN=DMD PE=1 SV=3;sp|P11532-11|DMD_H	42	35	35	28	8	19	16	8	17	20	6	16	18	6	12	12	8	13	14	9	10	10	8	19	16	8	17	20	6	16	18	6	12	12	8	13	14	9	10	10	7	17	12	7
14	A0A075B6T4;Q9NVX7;Q9NVX7-2;E9PQ38;E9PL18;E9PJ66;E9PJY1;E9PM58	A0A075B6T4;Q9NVX7;Q9NVX7-2	Kelch repeat and BTB domain-containing protein 4	KBTBD4	tr|A0A075B6T4|A0A075B6T4_HUMAN Kelch repeat and BTB domain-containing protein 4 OS=Homo sapiens OX=9606 GN=KBTBD4 PE=1 SV=1;sp|Q9NVX7|KBTB4_HUMAN Kelch repeat and BTB domain-containing protein 4 OS=Homo sapiens OX=9606 GN=KBTBD4 PE=1 SV=3;sp|Q9NVX7-2|KBTB4	8	12	12	12	2	5	5	4	5	6	3	7	4	1	2	3	5	2	3	1	3	4	2	5	5	4	5	6	3	7	4	1	2	3	5	2	3	1	3	4	2	5	5	4
15	A0A075B730;P58107	A0A075B730;P58107	Epiplakin	EPPK1	tr|A0A075B730|A0A075B730_HUMAN Epiplakin OS=Homo sapiens OX=9606 GN=EPPK1 PE=1 SV=2;sp|P58107|EPIPL_HUMAN Epiplakin OS=Homo sapiens OX=9606 GN=EPPK1 PE=1 SV=3	2	58	48	48	12	27	27	22	28	36	15	35	27	8	12	18	11	10	13	8	10	8	7	19	21	14	20	27	9	30	21	4	6	13	5	3	8	4	5	4	7	19	21	14
17	O00623;A0A075B773;K7ELY8	O00623;A0A075B773;K7ELY8	Peroxisome assembly protein 12	PEX12	sp|O00623|PEX12_HUMAN Peroxisome assembly protein 12 OS=Homo sapiens OX=9606 GN=PEX12 PE=1 SV=1;tr|A0A075B773|A0A075B773_HUMAN Peroxisome assembly protein 12 OS=Homo sapiens OX=9606 GN=PEX12 PE=1 SV=2;tr|K7ELY8|K7ELY8_HUMAN Peroxisome assembly protein 12 (	3	6	6	6	2	3	4	4	4	4	3	3	4	0	2	1	0	2	0	0	0	1	2	3	4	4	4	4	3	3	4	0	2	1	0	2	0	0	0	1	2	3	4	4
19	A0A087WT20;Q9NV06;B3KME9;E5RHM4;A0A087X1F8	A0A087WT20;Q9NV06;B3KME9	DDB1- and CUL4-associated factor 13	DCAF13	tr|A0A087WT20|A0A087WT20_HUMAN DDB1- and CUL4-associated factor 13 OS=Homo sapiens OX=9606 GN=DCAF13 PE=1 SV=1;sp|Q9NV06|DCA13_HUMAN DDB1- and CUL4-associated factor 13 OS=Homo sapiens OX=9606 GN=DCAF13 PE=1 SV=2;tr|B3KME9|B3KME9_HUMAN DDB1- and CUL4-assoc	5	14	14	11	9	3	6	4	3	4	4	3	3	1	1	1	4	2	3	2	1	2	9	3	6	4	3	4	4	3	3	1	1	1	4	2	3	2	1	2	8	1	5	4
20	Q8N5I9;A0A087WT30;J3KN91	Q8N5I9;A0A087WT30;J3KN91	Uncharacterized protein C12orf45	C12orf45	sp|Q8N5I9|NOPC1_HUMAN NOP protein chaperone 1 OS=Homo sapiens OX=9606 GN=NOPCHAP1 PE=1 SV=2;tr|A0A087WT30|A0A087WT30_HUMAN NOP protein chaperone 1 OS=Homo sapiens OX=9606 GN=NOPCHAP1 PE=1 SV=2;tr|J3KN91|J3KN91_HUMAN NOP protein chaperone 1 OS=Homo sapiens	3	4	4	4	2	3	4	1	1	2	2	3	0	0	1	0	2	1	0	1	0	0	2	3	4	1	1	2	2	3	0	0	1	0	2	1	0	1	0	0	2	3	4	1
21	A0A087WT42;Q9NY64;H0Y7M6;Q5VVW5;Q5VVV6;Q5VVW0;Q5VVV3;Q5VVV5;Q5VVV4;Q5VVV9	A0A087WT42;Q9NY64;H0Y7M6;Q5VVW5;Q5VVV6;Q5VVW0;Q5VVV3;Q5VVV5;Q5VVV4;Q5VVV9	Solute carrier family 2, facilitated glucose transporter member 8	SLC2A8	tr|A0A087WT42|A0A087WT42_HUMAN Solute carrier family 2, (Facilitated glucose transporter) member 8, isoform CRA_c OS=Homo sapiens OX=9606 GN=SLC2A8 PE=1 SV=1;sp|Q9NY64|GTR8_HUMAN Solute carrier family 2, facilitated glucose transporter member 8 OS=Homo sap	10	2	2	2	0	0	1	2	1	1	1	1	1	0	1	0	0	0	0	0	0	0	0	0	1	2	1	1	1	1	1	0	1	0	0	0	0	0	0	0	0	0	1	2
22	A0A087WT67;O14628-4;O14628-7;O14628-5;O14628-6;O14628;E9PIY8	A0A087WT67;O14628-4;O14628-7;O14628-5;O14628-6;O14628;E9PIY8	Zinc finger protein 195	ZNF195	tr|A0A087WT67|A0A087WT67_HUMAN Zinc finger protein 195 OS=Homo sapiens OX=9606 GN=ZNF195 PE=1 SV=1;sp|O14628-4|ZN195_HUMAN Isoform 4 of Zinc finger protein 195 OS=Homo sapiens OX=9606 GN=ZNF195;sp|O14628-7|ZN195_HUMAN Isoform 7 of Zinc finger protein 195 O	7	5	4	4	0	2	0	1	3	2	0	2	1	2	1	0	1	2	1	3	3	1	0	2	0	1	3	1	0	1	0	1	1	0	1	1	0	3	2	1	0	2	0	1
23	A0A087WT95;Q86TX2;P49753;G3V4F2;P49753-2	A0A087WT95;Q86TX2;P49753;G3V4F2;P49753-2	Acyl-coenzyme A thioesterase 1;Acyl-coenzyme A thioesterase 2, mitochondrial	ACOT2;ACOT1	tr|A0A087WT95|A0A087WT95_HUMAN Acyl-coenzyme A thioesterase 2, mitochondrial OS=Homo sapiens OX=9606 GN=ACOT2 PE=1 SV=1;sp|Q86TX2|ACOT1_HUMAN Acyl-coenzyme A thioesterase 1 OS=Homo sapiens OX=9606 GN=ACOT1 PE=1 SV=1;sp|P49753|ACOT2_HUMAN Acyl-coenzyme A th	5	8	8	7	1	2	2	6	1	3	1	4	6	1	0	6	4	0	1	1	1	1	1	2	2	6	1	3	1	4	6	1	0	6	4	0	1	1	1	1	1	2	2	5
24	A0A590UJB1;F5H107;A0A087WTA1;A0A0A0MR20;E9PDN6;Q9C0A0-2;Q9C0A0	A0A590UJB1;F5H107;A0A087WTA1;A0A0A0MR20;E9PDN6;Q9C0A0-2;Q9C0A0	Contactin-associated protein-like 4	CNTNAP4	tr|A0A590UJB1|A0A590UJB1_HUMAN CNTNAP4 OS=Homo sapiens OX=9606 PE=3 SV=1;tr|F5H107|F5H107_HUMAN Contactin-associated protein-like 4 OS=Homo sapiens OX=9606 GN=CNTNAP4 PE=1 SV=2;tr|A0A087WTA1|A0A087WTA1_HUMAN Contactin-associated protein-like 4 OS=Homo sapi	7	5	4	4	0	2	2	0	2	2	0	1	2	0	0	2	0	1	0	1	1	0	0	1	2	0	2	2	0	0	2	0	0	2	0	1	0	1	1	0	0	1	2	0
25	A0A087WTC8;P86397	A0A087WTC8;P86397	Hydroxyacyl-thioester dehydratase type 2, mitochondrial	RPP14	tr|A0A087WTC8|A0A087WTC8_HUMAN Hydroxyacyl-thioester dehydratase type 2, mitochondrial (Fragment) OS=Homo sapiens OX=9606 GN=HTD2 PE=1 SV=1;sp|P86397|HTD2_HUMAN Hydroxyacyl-thioester dehydratase type 2, mitochondrial OS=Homo sapiens OX=9606 GN=HTD2 PE=1 SV	2	1	1	1	0	0	0	1	0	0	0	0	0	0	0	0	0	0	0	0	0	0	0	0	0	1	0	0	0	0	0	0	0	0	0	0	0	0	0	0	0	0	0	1
26	A0A087WTF0;A2A3K4;A2A3K4-2	A0A087WTF0;A2A3K4;A2A3K4-2	Protein tyrosine phosphatase domain-containing protein 1	PTPDC1	tr|A0A087WTF0|A0A087WTF0_HUMAN Protein tyrosine phosphatase domain-containing protein 1 OS=Homo sapiens OX=9606 GN=PTPDC1 PE=1 SV=1;sp|A2A3K4|PTPC1_HUMAN Protein tyrosine phosphatase domain-containing protein 1 OS=Homo sapiens OX=9606 GN=PTPDC1 PE=1 SV=1;s	3	6	6	6	1	5	1	5	4	2	1	4	3	0	1	0	0	0	1	0	0	0	1	5	1	5	4	2	1	4	3	0	1	0	0	0	1	0	0	0	1	5	1	5
27	A0A087WTF3;A0A087WZ65;H0Y3A4;H0YA66;H0Y951;A0A087WY90;A0A087WWI5;H0YAH5;A0A087WX55	A0A087WTF3		ANK3	tr|A0A087WTF3|A0A087WTF3_HUMAN Ankyrin-3 (Fragment) OS=Homo sapiens OX=9606 GN=ANK3 PE=1 SV=1	9	70	1	1	47	47	42	40	43	37	41	43	36	32	35	33	38	39	30	33	41	34	1	1	0	0	1	0	0	1	0	0	0	0	1	0	0	0	1	0	1	1	0	0
28	Q5JWB9;A0A087WTT2;Q96A57;Q96A57-2	Q5JWB9;A0A087WTT2;Q96A57;Q96A57-2	Transmembrane protein 230	TMEM230	tr|Q5JWB9|Q5JWB9_HUMAN Transmembrane protein 230 (Fragment) OS=Homo sapiens OX=9606 GN=TMEM230 PE=1 SV=1;tr|A0A087WTT2|A0A087WTT2_HUMAN Transmembrane protein 230 OS=Homo sapiens OX=9606 GN=TMEM230 PE=1 SV=1;sp|Q96A57|TM230_HUMAN Transmembrane protein 230 O	4	2	2	2	1	1	1	1	1	1	1	1	1	0	1	1	0	2	1	0	0	1	1	1	1	1	1	1	1	1	1	0	1	1	0	2	1	0	0	1	1	1	1	1
29	Q8TCU4;Q8TCU4-2;A0A087WTU9;A0A804HJA5;A0A804HL70;A0A804HJW3;A0A804HKC0;Q8TCU4-3;A0A087WV20;A0A804HIB7;A0A804HKP4;A0A804HJ69;H7C1D9;A0A494C1N9;A0A494C0F1;A0A494BZW1;A0A494C003	Q8TCU4;Q8TCU4-2;A0A087WTU9;A0A804HJA5;A0A804HL70;A0A804HJW3;A0A804HKC0;Q8TCU4-3;A0A087WV20;A0A804HIB7;A0A804HKP4;A0A804HJ69	Alstrom syndrome protein 1	ALMS1	sp|Q8TCU4|ALMS1_HUMAN Centrosome-associated protein ALMS1 OS=Homo sapiens OX=9606 GN=ALMS1 PE=1 SV=4;sp|Q8TCU4-2|ALMS1_HUMAN Isoform 2 of Centrosome-associated protein ALMS1 OS=Homo sapiens OX=9606 GN=ALMS1;tr|A0A087WTU9|A0A087WTU9_HUMAN Centrosome-associa	17	10	10	10	1	2	1	0	1	1	0	0	0	2	0	1	1	0	1	0	0	1	1	2	1	0	1	1	0	0	0	2	0	1	1	0	1	0	0	1	1	2	1	0
30	A0A087WVR3;A0A087WTW0;Q96T88;Q96T88-2;A0A087WWG9	A0A087WVR3;A0A087WTW0;Q96T88;Q96T88-2;A0A087WWG9	E3 ubiquitin-protein ligase UHRF1	UHRF1	tr|A0A087WVR3|A0A087WVR3_HUMAN RING-type E3 ubiquitin transferase OS=Homo sapiens OX=9606 GN=UHRF1 PE=1 SV=1;tr|A0A087WTW0|A0A087WTW0_HUMAN RING-type E3 ubiquitin transferase OS=Homo sapiens OX=9606 GN=UHRF1 PE=1 SV=1;sp|Q96T88|UHRF1_HUMAN E3 ubiquitin-pro	5	9	9	9	1	0	1	1	0	1	0	0	1	3	2	1	5	1	2	5	5	0	1	0	1	1	0	1	0	0	1	3	2	1	5	1	2	5	5	0	1	0	1	1
31	A0A087WU07;Q5TGZ0-2;Q5TGZ0;R4GMM1;R4GNA1	A0A087WU07;Q5TGZ0-2;Q5TGZ0	MICOS complex subunit MIC10	MINOS1	tr|A0A087WU07|A0A087WU07_HUMAN MICOS complex subunit MIC10 OS=Homo sapiens OX=9606 GN=MICOS10 PE=1 SV=1;sp|Q5TGZ0-2|MIC10_HUMAN Isoform 2 of MICOS complex subunit MIC10 OS=Homo sapiens OX=9606 GN=MICOS10;sp|Q5TGZ0|MIC10_HUMAN MICOS complex subunit MIC10 OS	5	3	3	3	1	1	1	1	1	1	2	1	1	0	0	2	1	1	0	0	0	1	1	1	1	1	1	1	2	1	1	0	0	2	1	1	0	0	0	1	1	1	1	1
32	A0A8I5KY62;A0A8I5KYH1;A0A087WU53;Q9H0U3;A0A8I5KUC4;A0A8I5QJM4;A0A8I5QKX7;A0A8I5QJJ8;Q9H0U3-2	A0A8I5KY62;A0A8I5KYH1;A0A087WU53;Q9H0U3;A0A8I5KUC4;A0A8I5QJM4;A0A8I5QKX7;A0A8I5QJJ8	Magnesium transporter protein 1	MAGT1	tr|A0A8I5KY62|A0A8I5KY62_HUMAN Magnesium transporter protein 1 OS=Homo sapiens OX=9606 GN=MAGT1 PE=1 SV=1;tr|A0A8I5KYH1|A0A8I5KYH1_HUMAN Magnesium transporter protein 1 OS=Homo sapiens OX=9606 GN=MAGT1 PE=1 SV=1;tr|A0A087WU53|A0A087WU53_HUMAN Magnesium tra	9	7	7	7	2	4	4	2	4	5	3	5	3	3	3	3	2	1	2	2	3	3	2	4	4	2	4	5	3	5	3	3	3	3	2	1	2	2	3	3	2	4	4	2
33	A0A087WUB9;Q8WYA6;Q8WYA6-4;Q8WYA6-3;Q8WYA6-2;A2A2P1	A0A087WUB9;Q8WYA6;Q8WYA6-4;Q8WYA6-3;Q8WYA6-2	Beta-catenin-like protein 1	CTNNBL1	tr|A0A087WUB9|A0A087WUB9_HUMAN Beta-catenin-like protein 1 OS=Homo sapiens OX=9606 GN=CTNNBL1 PE=1 SV=1;sp|Q8WYA6|CTBL1_HUMAN Beta-catenin-like protein 1 OS=Homo sapiens OX=9606 GN=CTNNBL1 PE=1 SV=1;sp|Q8WYA6-4|CTBL1_HUMAN Isoform 4 of Beta-catenin-like pr	6	21	21	21	11	17	14	14	16	11	14	15	14	12	12	12	13	14	12	13	14	11	11	17	14	14	16	11	14	15	14	12	12	12	13	14	12	13	14	11	11	17	14	14
34	A0A087X1R7;K7ERK3;K7EP30;A0A087WUC8;K7EKC0;Q68CL5-3;Q68CL5;Q68CL5-5;K7EN50;Q68CL5-1;Q68CL5-4	A0A087X1R7;K7ERK3;K7EP30;A0A087WUC8;K7EKC0;Q68CL5-3;Q68CL5;Q68CL5-5;K7EN50;Q68CL5-1;Q68CL5-4	Tubulin polyglutamylase complex subunit 2	TPGS2	tr|A0A087X1R7|A0A087X1R7_HUMAN Tubulin polyglutamylase complex subunit 2 OS=Homo sapiens OX=9606 GN=TPGS2 PE=1 SV=1;tr|K7ERK3|K7ERK3_HUMAN Tubulin polyglutamylase complex subunit 2 (Fragment) OS=Homo sapiens OX=9606 GN=TPGS2 PE=1 SV=1;tr|K7EP30|K7EP30_HUMA	11	2	2	2	1	0	0	0	0	2	0	0	1	0	0	0	0	0	0	0	0	0	1	0	0	0	0	2	0	0	1	0	0	0	0	0	0	0	0	0	1	0	0	0
35	A0A087WUD3;Q9NRP0;Q9NRP0-2	A0A087WUD3;Q9NRP0;Q9NRP0-2	Oligosaccharyltransferase complex subunit OSTC	OSTC	tr|A0A087WUD3|A0A087WUD3_HUMAN Oligosaccharyltransferase complex subunit OS=Homo sapiens OX=9606 GN=OSTC PE=1 SV=1;sp|Q9NRP0|OSTC_HUMAN Oligosaccharyltransferase complex subunit OSTC OS=Homo sapiens OX=9606 GN=OSTC PE=1 SV=1;sp|Q9NRP0-2|OSTC_HUMAN Isoform	3	2	2	2	1	2	2	1	2	2	1	2	2	1	2	2	1	2	1	1	2	2	1	2	2	1	2	2	1	2	2	1	2	2	1	2	1	1	2	2	1	2	2	1
36	A0A087WUI6;Q8WXW3;Q8WXW3-2;Q8WXW3-4;Q8WXW3-3	A0A087WUI6;Q8WXW3	Progesterone-induced-blocking factor 1	PIBF1	tr|A0A087WUI6|A0A087WUI6_HUMAN Progesterone-induced-blocking factor 1 OS=Homo sapiens OX=9606 GN=PIBF1 PE=1 SV=1;sp|Q8WXW3|PIBF1_HUMAN Progesterone-induced-blocking factor 1 OS=Homo sapiens OX=9606 GN=PIBF1 PE=1 SV=2	5	6	6	6	2	1	1	1	1	1	0	1	1	0	1	0	1	1	0	0	1	1	2	1	1	1	1	1	0	1	1	0	1	0	1	1	0	0	1	1	2	1	1	1
37	A0A087WUK2;O14979	A0A087WUK2;O14979	Heterogeneous nuclear ribonucleoprotein D-like	HNRNPDL	tr|A0A087WUK2|A0A087WUK2_HUMAN Heterogeneous nuclear ribonucleoprotein D-like OS=Homo sapiens OX=9606 GN=HNRNPDL PE=1 SV=1;sp|O14979|HNRDL_HUMAN Heterogeneous nuclear ribonucleoprotein D-like OS=Homo sapiens OX=9606 GN=HNRNPDL PE=1 SV=3	2	21	19	5	13	14	14	13	15	14	13	14	13	15	14	15	13	13	14	11	15	13	12	12	12	12	13	12	12	12	11	13	12	13	12	11	13	10	13	11	2	3	3	3
39	A0A087WUL4;A0A087WX23;Q86TG7-4;A0A087WXK2;Q86TG7;A0A087WYS2	A0A087WUL4;A0A087WX23;Q86TG7-4;A0A087WXK2;Q86TG7	Retrotransposon-derived protein PEG10	PEG10	tr|A0A087WUL4|A0A087WUL4_HUMAN Retrotransposon-derived protein PEG10 OS=Homo sapiens OX=9606 GN=PEG10 PE=1 SV=2;tr|A0A087WX23|A0A087WX23_HUMAN Retrotransposon-derived protein PEG10 OS=Homo sapiens OX=9606 GN=PEG10 PE=1 SV=1;sp|Q86TG7-4|PEG10_HUMAN Isoform	6	17	17	4	12	10	7	8	7	6	8	9	6	7	8	5	8	6	6	10	7	4	12	10	7	8	7	6	8	9	6	7	8	5	8	6	6	10	7	4	3	2	1	0
40	A0A087WUN7;H0YJ40;G3V4X6;G3V2S9;Q9GZT3-2;Q9GZT3;H0YJW7;H0YJI1;H0YJ07;H0YJU7	A0A087WUN7;H0YJ40;G3V4X6;G3V2S9;Q9GZT3-2;Q9GZT3;H0YJW7	SRA stem-loop-interacting RNA-binding protein, mitochondrial	SLIRP	tr|A0A087WUN7|A0A087WUN7_HUMAN SRA stem-loop-interacting RNA-binding protein, mitochondrial OS=Homo sapiens OX=9606 GN=SLIRP PE=1 SV=1;tr|H0YJ40|H0YJ40_HUMAN SRA stem-loop-interacting RNA-binding protein, mitochondrial (Fragment) OS=Homo sapiens OX=9606 GN	10	10	10	10	8	7	9	7	6	6	5	8	6	5	7	6	6	6	6	6	6	6	8	7	9	7	6	6	5	8	6	5	7	6	6	6	6	6	6	6	8	7	9	7
41	A0A087WUT6;O60841	A0A087WUT6;O60841	Eukaryotic translation initiation factor 5B	EIF5B	tr|A0A087WUT6|A0A087WUT6_HUMAN Eukaryotic translation initiation factor 5B OS=Homo sapiens OX=9606 GN=EIF5B PE=1 SV=1;sp|O60841|IF2P_HUMAN Eukaryotic translation initiation factor 5B OS=Homo sapiens OX=9606 GN=EIF5B PE=1 SV=4	2	41	41	41	23	29	22	24	26	23	23	26	24	20	22	22	17	16	19	16	18	20	23	29	22	24	26	23	23	26	24	20	22	22	17	16	19	16	18	20	23	29	22	24
42	H7BXY1;A0A087WUY2;A0A8Q3WKG2;P49796-2;P49796-7;P49796-8;P49796-1;P49796-9;P49796-4;P49796-6;P49796;C9J582	H7BXY1;A0A087WUY2;A0A8Q3WKG2;P49796-2;P49796-7;P49796-8;P49796-1;P49796-9;P49796-4;P49796-6;P49796	Regulator of G-protein signaling 3	RGS3	tr|H7BXY1|H7BXY1_HUMAN Regulator of G-protein signalling 3, isoform CRA_i OS=Homo sapiens OX=9606 GN=RGS3 PE=1 SV=1;tr|A0A087WUY2|A0A087WUY2_HUMAN Regulator of G-protein-signaling 3 OS=Homo sapiens OX=9606 GN=RGS3 PE=1 SV=1;tr|A0A8Q3WKG2|A0A8Q3WKG2_HUMAN R	12	3	3	3	1	1	1	0	1	2	0	1	0	0	1	1	0	0	0	0	0	0	1	1	1	0	1	2	0	1	0	0	1	1	0	0	0	0	0	0	1	1	1	0
43	E7EM72;A0A087WV00;E7EWQ4;O75912;E9PFX6	E7EM72;A0A087WV00;E7EWQ4;O75912;E9PFX6	Diacylglycerol kinase;Diacylglycerol kinase iota	DGKI	tr|E7EM72|E7EM72_HUMAN Diacylglycerol kinase OS=Homo sapiens OX=9606 GN=DGKI PE=1 SV=1;tr|A0A087WV00|A0A087WV00_HUMAN Diacylglycerol kinase OS=Homo sapiens OX=9606 GN=DGKI PE=1 SV=2;tr|E7EWQ4|E7EWQ4_HUMAN Diacylglycerol kinase OS=Homo sapiens OX=9606 GN=DG	5	11	11	9	4	6	5	3	7	7	3	5	5	1	2	3	1	3	4	0	2	3	4	6	5	3	7	7	3	5	5	1	2	3	1	3	4	0	2	3	2	4	3	2
44	Q99417;A0A087WV05;A0A0D9SEI7	Q99417;A0A087WV05	C-Myc-binding protein	MYCBP	sp|Q99417|MYCBP_HUMAN c-Myc-binding protein OS=Homo sapiens OX=9606 GN=MYCBP PE=1 SV=3;tr|A0A087WV05|A0A087WV05_HUMAN c-Myc-binding protein OS=Homo sapiens OX=9606 PE=3 SV=1	3	3	3	3	2	0	1	2	3	1	2	2	1	2	1	0	1	0	0	0	2	0	2	0	1	2	3	1	2	2	1	2	1	0	1	0	0	0	2	0	2	0	1	2
45	A0A087WV24;P20711;P20711-3;A0A087WU57;H7BZF7;P20711-4;P20711-2;F8WER1;C9JMP0	A0A087WV24;P20711;P20711-3;A0A087WU57;H7BZF7;P20711-4	Aromatic-L-amino-acid decarboxylase	DDC	tr|A0A087WV24|A0A087WV24_HUMAN Aromatic-L-amino-acid decarboxylase OS=Homo sapiens OX=9606 GN=DDC PE=1 SV=1;sp|P20711|DDC_HUMAN Aromatic-L-amino-acid decarboxylase OS=Homo sapiens OX=9606 GN=DDC PE=1 SV=2;sp|P20711-3|DDC_HUMAN Isoform 3 of Aromatic-L-amino	9	30	30	30	17	19	15	19	19	14	17	18	19	19	17	14	17	18	16	15	19	14	17	19	15	19	19	14	17	18	19	19	17	14	17	18	16	15	19	14	17	19	15	19
46	A0A087WV25;O95684-2;O95684;O95684-3;Q8N103-3	A0A087WV25;O95684-2;O95684	FGFR1 oncogene partner	FGFR1OP	tr|A0A087WV25|A0A087WV25_HUMAN Centrosomal protein 43 OS=Homo sapiens OX=9606 GN=CEP43 PE=1 SV=1;sp|O95684-2|CEP43_HUMAN Isoform 2 of Centrosomal protein 43 OS=Homo sapiens OX=9606 GN=CEP43;sp|O95684|CEP43_HUMAN Centrosomal protein 43 OS=Homo sapiens OX=96	5	6	6	6	3	2	3	2	2	2	2	2	4	2	1	1	4	1	2	2	1	2	3	2	3	2	2	2	2	2	4	2	1	1	4	1	2	2	1	2	3	2	3	2
47	A0A087WV46;C9JXA7;Q0VGL1;A0A087WT92	A0A087WV46;C9JXA7;Q0VGL1	Ragulator complex protein LAMTOR4;Ragulator complex protein LAMTOR4, N-terminally processed	LAMTOR4	tr|A0A087WV46|A0A087WV46_HUMAN Ragulator complex protein LAMTOR4 OS=Homo sapiens OX=9606 GN=LAMTOR4 PE=1 SV=1;tr|C9JXA7|C9JXA7_HUMAN Ragulator complex protein LAMTOR4 OS=Homo sapiens OX=9606 GN=LAMTOR4 PE=1 SV=1;sp|Q0VGL1|LTOR4_HUMAN Ragulator complex prot	4	3	3	3	2	3	3	2	3	3	2	2	2	2	2	1	2	2	1	2	2	2	2	3	3	2	3	3	2	2	2	2	2	1	2	2	1	2	2	2	2	3	3	2
48	A0A087WVM4;B7ZM99;Q6UB35;H0Y327;Q6UB35-2;Q4VXM0;Q5JYA8;Q5JYA3;Q4VXM1;Q4VXV2	A0A087WVM4;B7ZM99;Q6UB35	Monofunctional C1-tetrahydrofolate synthase, mitochondrial	MTHFD1L	tr|A0A087WVM4|A0A087WVM4_HUMAN formate--tetrahydrofolate ligase OS=Homo sapiens OX=9606 GN=MTHFD1L PE=1 SV=1;tr|B7ZM99|B7ZM99_HUMAN formate--tetrahydrofolate ligase OS=Homo sapiens OX=9606 GN=MTHFD1L PE=1 SV=1;sp|Q6UB35|C1TM_HUMAN Monofunctional C1-tetrahy	10	26	24	24	12	14	16	15	18	15	14	17	20	13	14	16	12	13	16	9	8	15	12	13	16	14	16	15	13	16	18	13	14	15	12	12	16	9	8	14	12	13	16	14
49	A0A8V8TRF0;A0A8V8TR47;A0A087WVQ6;A0A8V8TQ14;K7EJJ5;Q00610-2;Q00610;A0A8V8TQK1;A0A8V8TRE8;A0A8V8TQK3;A0A8V8TQ18;J3KRF5;J3KS13;A0A8V8TQK7;J3QL20;F5H5N6	A0A8V8TRF0;A0A8V8TR47;A0A087WVQ6;A0A8V8TQ14;K7EJJ5;Q00610-2;Q00610;A0A8V8TQK1;A0A8V8TRE8;A0A8V8TQK3;A0A8V8TQ18	Clathrin heavy chain;Clathrin heavy chain 1	CLTC	tr|A0A8V8TRF0|A0A8V8TRF0_HUMAN Clathrin heavy chain 1 OS=Homo sapiens OX=9606 GN=CLTC PE=4 SV=1;tr|A0A8V8TR47|A0A8V8TR47_HUMAN Clathrin heavy chain 1 OS=Homo sapiens OX=9606 GN=CLTC PE=4 SV=1;tr|A0A087WVQ6|A0A087WVQ6_HUMAN Clathrin heavy chain OS=Homo sapi	16	117	117	96	81	94	83	86	101	97	81	94	96	89	84	83	91	84	79	76	83	73	81	94	83	86	101	97	81	94	96	89	84	83	91	84	79	76	83	73	62	76	64	69
50	A0A087WVT1;Q96MX3	A0A087WVT1;Q96MX3	Zinc finger protein 48	ZNF48	tr|A0A087WVT1|A0A087WVT1_HUMAN Zinc finger protein 48 OS=Homo sapiens OX=9606 GN=ZNF48 PE=1 SV=1;sp|Q96MX3|ZNF48_HUMAN Zinc finger protein 48 OS=Homo sapiens OX=9606 GN=ZNF48 PE=1 SV=2	2	1	1	1	1	1	1	1	1	1	1	1	1	1	1	1	1	1	0	1	1	0	1	1	1	1	1	1	1	1	1	1	1	1	1	1	0	1	1	0	1	1	1	1
51	A0A087WVZ5;Q7L576-3;A0A0G2JQH3;A0A0G2JRX2;A0A087WU52;A0A0G2JRV9;A0A087WWL1;H0YL50;A0A087WV63;A0A0G2JRF5;A0A087WWY5	A0A087WVZ5		CYFIP1	tr|A0A087WVZ5|A0A087WVZ5_HUMAN Cytoplasmic FMR1-interacting protein 1 OS=Homo sapiens OX=9606 GN=CYFIP1 PE=1 SV=2	11	46	3	2	32	33	29	35	39	33	28	35	31	25	28	31	29	32	30	21	26	27	2	2	3	3	3	3	1	3	3	0	2	2	1	1	2	0	3	1	1	2	2	2
52	A0A087WW06;Q96AY4;B0QYP5;B0QYP4	A0A087WW06;Q96AY4	Tetratricopeptide repeat protein 28	TTC28	tr|A0A087WW06|A0A087WW06_HUMAN Tetratricopeptide repeat protein 28 OS=Homo sapiens OX=9606 GN=TTC28 PE=1 SV=1;sp|Q96AY4|TTC28_HUMAN Tetratricopeptide repeat protein 28 OS=Homo sapiens OX=9606 GN=TTC28 PE=1 SV=4	4	51	51	51	20	22	17	20	25	18	11	24	18	9	17	7	14	14	8	11	13	13	20	22	17	20	25	18	11	24	18	9	17	7	14	14	8	11	13	13	20	22	17	20
53	A0A087WW88;Q9UQN3;C9J0A7;Q9UQN3-2	A0A087WW88;Q9UQN3;C9J0A7;Q9UQN3-2	Charged multivesicular body protein 2b	CHMP2B	tr|A0A087WW88|A0A087WW88_HUMAN Charged multivesicular body protein 2b OS=Homo sapiens OX=9606 GN=CHMP2B PE=1 SV=2;sp|Q9UQN3|CHM2B_HUMAN Charged multivesicular body protein 2b OS=Homo sapiens OX=9606 GN=CHMP2B PE=1 SV=1;tr|C9J0A7|C9J0A7_HUMAN Charged multiv	4	9	9	8	2	5	3	2	2	3	1	3	7	1	3	2	1	3	6	2	2	4	2	5	3	2	2	3	1	3	7	1	3	2	1	3	6	2	2	4	2	5	3	2
55	A0A087WWH3;Q9NZM4-2;Q9NZM4	A0A087WWH3;Q9NZM4-2;Q9NZM4	Glioma tumor suppressor candidate region gene 1 protein	GLTSCR1	tr|A0A087WWH3|A0A087WWH3_HUMAN BRD4-interacting chromatin-remodeling complex-associated protein OS=Homo sapiens OX=9606 GN=BICRA PE=1 SV=1;sp|Q9NZM4-2|BICRA_HUMAN Isoform 2 of BRD4-interacting chromatin-remodeling complex-associated protein OS=Homo sapiens	3	11	11	11	6	3	0	7	3	0	2	3	0	3	0	0	1	0	0	1	1	2	6	3	0	7	3	0	2	3	0	3	0	0	1	0	0	1	1	2	6	3	0	7
56	A0A087WWI6;A0A8I5KRG1;P61962;A0A8I5KT41;A0A8I5KQ63;A0A8I5QKQ1;A0A8I5KTU5;P61962-2;A0A8I5KX45;A0A8I5KXF0;A0A8I5KY66	A0A087WWI6;A0A8I5KRG1;P61962;A0A8I5KT41;A0A8I5KQ63;A0A8I5QKQ1;A0A8I5KTU5	DDB1- and CUL4-associated factor 7	DCAF7	tr|A0A087WWI6|A0A087WWI6_HUMAN DDB1- and CUL4-associated factor 7 OS=Homo sapiens OX=9606 GN=DCAF7 PE=1 SV=7;tr|A0A8I5KRG1|A0A8I5KRG1_HUMAN DDB1- and CUL4-associated factor 7 OS=Homo sapiens OX=9606 GN=DCAF7 PE=1 SV=1;sp|P61962|DCAF7_HUMAN DDB1- and CUL4-a	11	13	13	13	8	8	9	8	10	7	10	8	7	9	8	8	11	8	8	10	9	8	8	8	9	8	10	7	10	8	7	9	8	8	11	8	8	10	9	8	8	8	9	8
57	A0A087WWK2;Q8NDV1-2;Q8NDV1	A0A087WWK2;Q8NDV1-2;Q8NDV1	Alpha-N-acetylgalactosaminide alpha-2,6-sialyltransferase 3	ST6GALNAC3	tr|A0A087WWK2|A0A087WWK2_HUMAN Alpha-N-acetylgalactosaminide alpha-2,6-sialyltransferase 3 OS=Homo sapiens OX=9606 GN=ST6GALNAC3 PE=1 SV=1;sp|Q8NDV1-2|SIA7C_HUMAN Isoform 2 of Alpha-N-acetylgalactosaminide alpha-2,6-sialyltransferase 3 OS=Homo sapiens OX=9	3	2	2	2	0	1	1	0	1	2	0	1	0	0	1	0	1	1	0	1	1	0	0	1	1	0	1	2	0	1	0	0	1	0	1	1	0	1	1	0	0	1	1	0
58	A0A499FJY3;A0A087WWP4;Q96T37-4;Q96T37-2;Q96T37-3;Q96T37;A0A494C001	A0A499FJY3;A0A087WWP4;Q96T37-4;Q96T37-2;Q96T37-3;Q96T37;A0A494C001	Putative RNA-binding protein 15	RBM15	tr|A0A499FJY3|A0A499FJY3_HUMAN RNA-binding protein 15 OS=Homo sapiens OX=9606 GN=RBM15 PE=1 SV=1;tr|A0A087WWP4|A0A087WWP4_HUMAN RNA-binding protein 15 OS=Homo sapiens OX=9606 GN=RBM15 PE=1 SV=1;sp|Q96T37-4|RBM15_HUMAN Isoform 4 of RNA-binding protein 15 OS	7	31	31	29	14	13	15	17	18	16	13	17	15	10	15	13	13	16	14	10	12	10	14	13	15	17	18	16	13	17	15	10	15	13	13	16	14	10	12	10	12	12	13	16
59	A0A087WWP8;Q5VWQ0;A0A0C4DH79;Q5VWQ0-4	A0A087WWP8;Q5VWQ0	Round spermatid basic protein 1	RSBN1	tr|A0A087WWP8|A0A087WWP8_HUMAN Lysine-specific demethylase 9 OS=Homo sapiens OX=9606 GN=RSBN1 PE=1 SV=1;sp|Q5VWQ0|RSBN1_HUMAN Lysine-specific demethylase 9 OS=Homo sapiens OX=9606 GN=RSBN1 PE=1 SV=2	4	18	18	16	6	5	8	6	6	5	8	6	5	4	6	1	9	7	3	7	6	6	6	5	8	6	6	5	8	6	5	4	6	1	9	7	3	7	6	6	4	4	6	5
60	A0A087WWR3;Q7Z5J1-2;Q7Z5J1-5;Q7Z5J1;J3QSE6;Q7Z5J1-7;Q7Z5J1-6;J3QS77;J3KTC8;Q7Z5J1-8;Q7Z5J1-4;Q7Z5J1-3	A0A087WWR3;Q7Z5J1-2;Q7Z5J1-5;Q7Z5J1;J3QSE6;Q7Z5J1-7;Q7Z5J1-6	Hydroxysteroid 11-beta-dehydrogenase 1-like protein	HSD11B1L	tr|A0A087WWR3|A0A087WWR3_HUMAN Hydroxysteroid 11-beta-dehydrogenase 1-like protein OS=Homo sapiens OX=9606 GN=HSD11B1L PE=1 SV=1;sp|Q7Z5J1-2|DHI1L_HUMAN Isoform 2 of Hydroxysteroid 11-beta-dehydrogenase 1-like protein OS=Homo sapiens OX=9606 GN=HSD11B1L;sp	12	4	4	4	0	1	1	0	2	1	0	1	3	0	0	2	0	0	0	0	0	0	0	1	1	0	2	1	0	1	3	0	0	2	0	0	0	0	0	0	0	1	1	0
61	A0A087WWT2;Q9NPD7	A0A087WWT2;Q9NPD7	Neuritin	NRN1	tr|A0A087WWT2|A0A087WWT2_HUMAN Neuritin OS=Homo sapiens OX=9606 GN=NRN1 PE=1 SV=1;sp|Q9NPD7|NRN1_HUMAN Neuritin OS=Homo sapiens OX=9606 GN=NRN1 PE=2 SV=1	2	2	2	2	1	2	2	0	1	2	1	1	2	0	0	1	1	1	2	0	1	2	1	2	2	0	1	2	1	1	2	0	0	1	1	1	2	0	1	2	1	2	2	0
62	A0A087WWT6;A0A0A0MSU1;Q06455-4;Q06455-2;Q06455;Q06455-3;E5RG85;E5RHJ8;E7ETA8;H3BNH2;O43439-3;Q06455-6;Q06455-5;O75081-2;O75081-4;O75081	A0A087WWT6;A0A0A0MSU1;Q06455-4;Q06455-2;Q06455;Q06455-3;E5RG85;E5RHJ8;E7ETA8;H3BNH2;O43439-3;Q06455-6;Q06455-5;O75081-2;O75081-4;O75081	Protein CBFA2T1;Protein CBFA2T2;Protein CBFA2T3	RUNX1T1;CBFA2T3;CBFA2T2	tr|A0A087WWT6|A0A087WWT6_HUMAN Protein CBFA2T1 OS=Homo sapiens OX=9606 GN=RUNX1T1 PE=1 SV=1;tr|A0A0A0MSU1|A0A0A0MSU1_HUMAN Protein CBFA2T1 OS=Homo sapiens OX=9606 GN=RUNX1T1 PE=1 SV=1;sp|Q06455-4|MTG8_HUMAN Isoform 4 of Protein CBFA2T1 OS=Homo sapiens OX=9	16	2	2	1	0	1	0	0	0	0	0	0	1	1	1	0	0	1	0	1	0	1	0	1	0	0	0	0	0	0	1	1	1	0	0	1	0	1	0	1	0	0	0	0
63	A0A087WWW9;O95999	A0A087WWW9;O95999	B-cell lymphoma/leukemia 10	BCL10	tr|A0A087WWW9|A0A087WWW9_HUMAN B-cell lymphoma/leukemia 10 OS=Homo sapiens OX=9606 GN=BCL10 PE=1 SV=2;sp|O95999|BCL10_HUMAN B-cell lymphoma/leukemia 10 OS=Homo sapiens OX=9606 GN=BCL10 PE=1 SV=1	2	6	6	5	2	3	3	3	2	2	2	3	3	2	2	3	3	3	2	2	2	2	2	3	3	3	2	2	2	3	3	2	2	3	3	3	2	2	2	2	2	3	2	3
64	A0A087WX35;Q8N5Z5-2;Q8N5Z5;H7C323;H0Y731	A0A087WX35;Q8N5Z5-2;Q8N5Z5;H7C323;H0Y731	BTB/POZ domain-containing protein KCTD17	KCTD17	tr|A0A087WX35|A0A087WX35_HUMAN BTB/POZ domain-containing protein KCTD17 OS=Homo sapiens OX=9606 GN=KCTD17 PE=1 SV=2;sp|Q8N5Z5-2|KCD17_HUMAN Isoform 2 of BTB/POZ domain-containing protein KCTD17 OS=Homo sapiens OX=9606 GN=KCTD17;sp|Q8N5Z5|KCD17_HUMAN BTB/PO	5	2	2	2	0	1	0	1	2	0	0	0	0	1	0	0	1	0	0	1	1	0	0	1	0	1	2	0	0	0	0	1	0	0	1	0	0	1	1	0	0	1	0	1
66	A0A087WX99;P55283-2;P55283;A0A0G2JRA4	A0A087WX99;P55283-2;P55283;A0A0G2JRA4	Cadherin-4	CDH4	tr|A0A087WX99|A0A087WX99_HUMAN Cadherin-4 OS=Homo sapiens OX=9606 GN=CDH4 PE=1 SV=1;sp|P55283-2|CADH4_HUMAN Isoform 2 of Cadherin-4 OS=Homo sapiens OX=9606 GN=CDH4;sp|P55283|CADH4_HUMAN Cadherin-4 OS=Homo sapiens OX=9606 GN=CDH4 PE=2 SV=2;tr|A0A0G2JRA4|A0A	4	7	5	5	4	2	5	5	3	5	3	2	3	3	2	2	5	3	4	4	2	4	2	1	3	3	1	4	1	1	1	1	1	2	3	2	3	2	1	3	2	1	3	3
67	A0A087WXD1;Q96T83	A0A087WXD1;Q96T83	Sodium/hydrogen exchanger;Sodium/hydrogen exchanger 7	SLC9A7	tr|A0A087WXD1|A0A087WXD1_HUMAN Sodium/hydrogen exchanger OS=Homo sapiens OX=9606 GN=SLC9A7 PE=1 SV=1;sp|Q96T83|SL9A7_HUMAN Sodium/hydrogen exchanger 7 OS=Homo sapiens OX=9606 GN=SLC9A7 PE=1 SV=1	2	9	8	8	2	3	3	2	4	4	1	4	2	1	2	3	0	2	1	1	2	2	1	2	2	1	3	3	1	3	1	1	1	3	0	1	0	1	2	2	1	2	2	1
68	A0A087WXD2;A0A087WT53;H7C5T8;H7C4S7	A0A087WXD2;A0A087WT53;H7C5T8		MAGI1	tr|A0A087WXD2|A0A087WXD2_HUMAN Membrane-associated guanylate kinase, WW and PDZ domain-containing protein 1 OS=Homo sapiens OX=9606 GN=MAGI1 PE=1 SV=1;tr|A0A087WT53|A0A087WT53_HUMAN Membrane-associated guanylate kinase, WW and PDZ domain-containing protein	4	34	34	1	15	21	23	15	19	25	17	18	24	19	18	19	15	17	19	14	17	22	15	21	23	15	19	25	17	18	24	19	18	19	15	17	19	14	17	22	0	0	0	0
69	A0A087WXF7;A0A0C4DFW2;Q9UK53-3;Q9UK53-4;Q9UK53-5;Q9UK53-2;Q9UK53	A0A087WXF7;A0A0C4DFW2;Q9UK53-3;Q9UK53-4;Q9UK53-5;Q9UK53-2;Q9UK53	Inhibitor of growth protein;Inhibitor of growth protein 1	ING1	tr|A0A087WXF7|A0A087WXF7_HUMAN Inhibitor of growth protein 1 (Fragment) OS=Homo sapiens OX=9606 GN=ING1 PE=1 SV=1;tr|A0A0C4DFW2|A0A0C4DFW2_HUMAN Inhibitor of growth protein OS=Homo sapiens OX=9606 GN=ING1 PE=1 SV=1;sp|Q9UK53-3|ING1_HUMAN Isoform 3 of Inhib	7	3	3	3	2	3	1	1	0	0	2	1	0	2	0	0	1	0	0	0	0	1	2	3	1	1	0	0	2	1	0	2	0	0	1	0	0	0	0	1	2	3	1	1
70	A0A0D9SEW3;A0A087WXF8;Q9NP64-2;Q9NP64-3;Q9NP64;A0A087WYV3;A0A087WXU5;A0A087WYF0	A0A0D9SEW3;A0A087WXF8;Q9NP64-2;Q9NP64-3;Q9NP64;A0A087WYV3;A0A087WXU5	Nucleolar protein of 40 kDa	ZCCHC17	tr|A0A0D9SEW3|A0A0D9SEW3_HUMAN Zinc finger CCHC domain-containing protein 17 OS=Homo sapiens OX=9606 GN=ZCCHC17 PE=1 SV=1;tr|A0A087WXF8|A0A087WXF8_HUMAN Zinc finger CCHC domain-containing protein 17 OS=Homo sapiens OX=9606 GN=ZCCHC17 PE=1 SV=1;sp|Q9NP64-2|	8	6	6	6	2	3	1	2	2	2	4	1	2	2	2	3	3	0	2	1	1	0	2	3	1	2	2	2	4	1	2	2	2	3	3	0	2	1	1	0	2	3	1	2
71	A0A087WXK5;Q9BZC7;Q9BZC7-3;Q9BZC7-4;Q9BZC7-2;H0Y8D6;H0Y8C9;E9PGB2;H0Y8E3	A0A087WXK5;Q9BZC7;Q9BZC7-3;Q9BZC7-4;Q9BZC7-2;H0Y8D6	ATP-binding cassette sub-family A member 2	ABCA2	tr|A0A087WXK5|A0A087WXK5_HUMAN ATP-binding cassette sub-family A member 2 OS=Homo sapiens OX=9606 GN=ABCA2 PE=1 SV=1;sp|Q9BZC7|ABCA2_HUMAN ATP-binding cassette sub-family A member 2 OS=Homo sapiens OX=9606 GN=ABCA2 PE=1 SV=4;sp|Q9BZC7-3|ABCA2_HUMAN Isoform	9	15	15	15	2	5	3	3	4	3	0	3	1	2	0	2	0	1	4	1	1	3	2	5	3	3	4	3	0	3	1	2	0	2	0	1	4	1	1	3	2	5	3	3
72	A0A087WXM6;J3QQT2;J3KRX5;A0A0A6YYL6;P18621;P18621-3;J3QLC8;A0A0A0MRF8;P18621-2;J3KRB3;A0A087WWH0;J3QS96;A0A087WY81;J3KSJ0	A0A087WXM6;J3QQT2;J3KRX5;A0A0A6YYL6;P18621;P18621-3;J3QLC8;A0A0A0MRF8;P18621-2;J3KRB3;A0A087WWH0;J3QS96;A0A087WY81	60S ribosomal protein L17	RPL17;RPL17-C18orf32	tr|A0A087WXM6|A0A087WXM6_HUMAN 60S ribosomal protein L17 (Fragment) OS=Homo sapiens OX=9606 GN=RPL17 PE=1 SV=1;tr|J3QQT2|J3QQT2_HUMAN 60S ribosomal protein L17 (Fragment) OS=Homo sapiens OX=9606 GN=RPL17 PE=1 SV=1;tr|J3KRX5|J3KRX5_HUMAN 60S ribosomal prote	14	12	12	12	10	10	11	10	10	10	8	10	11	9	11	11	9	11	11	9	9	11	10	10	11	10	10	10	8	10	11	9	11	11	9	11	11	9	9	11	10	10	11	10
73	P50895;A0A087WXM8;K7ENU8	P50895;A0A087WXM8;K7ENU8	Basal cell adhesion molecule	BCAM	sp|P50895|BCAM_HUMAN Basal cell adhesion molecule OS=Homo sapiens OX=9606 GN=BCAM PE=1 SV=2;tr|A0A087WXM8|A0A087WXM8_HUMAN Basal cell adhesion molecule OS=Homo sapiens OX=9606 GN=BCAM PE=1 SV=1;tr|K7ENU8|K7ENU8_HUMAN Basal cell adhesion molecule (Fragment)	3	10	10	10	6	5	6	5	5	2	5	5	2	2	3	1	1	5	1	1	4	2	6	5	6	5	5	2	5	5	2	2	3	1	1	5	1	1	4	2	6	5	6	5
74	A0A087WY55;Q9NP79;Q5TGM0;Q9NP79-2	A0A087WY55;Q9NP79;Q5TGM0;Q9NP79-2	Vacuolar protein sorting-associated protein VTA1 homolog	VTA1	tr|A0A087WY55|A0A087WY55_HUMAN Chromosome 6 open reading frame 55, isoform CRA_b OS=Homo sapiens OX=9606 GN=VTA1 PE=1 SV=1;sp|Q9NP79|VTA1_HUMAN Vacuolar protein sorting-associated protein VTA1 homolog OS=Homo sapiens OX=9606 GN=VTA1 PE=1 SV=1;tr|Q5TGM0|Q5T	4	14	14	14	11	12	12	10	11	10	9	10	11	11	12	13	12	11	13	11	11	14	11	12	12	10	11	10	9	10	11	11	12	13	12	11	13	11	11	14	11	12	12	10
75	A0A087WY58;P51956-2;P51956;A0A087X203;F8VTT4;F8VV00;A0A087X030	A0A087WY58;P51956-2;P51956;A0A087X203	Serine/threonine-protein kinase Nek3	NEK3	tr|A0A087WY58|A0A087WY58_HUMAN Serine/threonine-protein kinase Nek3 OS=Homo sapiens OX=9606 GN=NEK3 PE=1 SV=1;sp|P51956-2|NEK3_HUMAN Isoform 2 of Serine/threonine-protein kinase Nek3 OS=Homo sapiens OX=9606 GN=NEK3;sp|P51956|NEK3_HUMAN Serine/threonine-pro	7	7	7	7	3	6	0	4	5	4	3	3	2	0	4	2	1	1	2	0	0	0	3	6	0	4	5	4	3	3	2	0	4	2	1	1	2	0	0	0	3	6	0	4
76	Q6ICJ4;A0A087WY67;P0CG30;P0CG29	Q6ICJ4;A0A087WY67;P0CG30;P0CG29	Glutathione S-transferase theta-2B;Glutathione S-transferase theta-2	Em:AP000351.3;GSTT2;GSTT2B	tr|Q6ICJ4|Q6ICJ4_HUMAN glutathione transferase OS=Homo sapiens OX=9606 GN=GSTT2B PE=1 SV=1;tr|A0A087WY67|A0A087WY67_HUMAN glutathione transferase OS=Homo sapiens OX=9606 GN=GSTT2 PE=1 SV=1;sp|P0CG30|GSTT2_HUMAN Glutathione S-transferase theta-2B OS=Homo sa	4	6	5	5	2	1	3	2	2	4	3	0	3	3	0	4	1	2	2	1	0	0	2	1	3	1	1	3	3	0	3	3	0	3	1	2	2	1	0	0	2	1	3	1
77	A0A087WY71;Q96CW1-2;Q96CW1;C9JPV8;E9PFW3;C9JTK4;H7C4C3;A0A8I5KWD3;C9JJD3;A0A8I5QJU5;C9JJ47;A0A8I5KT55;A0A8I5KTP2	A0A087WY71;Q96CW1-2;Q96CW1;C9JPV8;E9PFW3;C9JTK4;H7C4C3;A0A8I5KWD3;C9JJD3	AP-2 complex subunit mu	AP2M1	tr|A0A087WY71|A0A087WY71_HUMAN AP-2 complex subunit mu OS=Homo sapiens OX=9606 GN=AP2M1 PE=1 SV=1;sp|Q96CW1-2|AP2M1_HUMAN Isoform 2 of AP-2 complex subunit mu OS=Homo sapiens OX=9606 GN=AP2M1;sp|Q96CW1|AP2M1_HUMAN AP-2 complex subunit mu OS=Homo sapiens OX	13	30	30	1	16	21	25	21	20	23	19	22	21	18	22	20	20	23	22	12	16	20	16	21	25	21	20	23	19	22	21	18	22	20	20	23	22	12	16	20	1	1	1	1
78	A0A087WY82;Q9Y624;Q9Y624-2	A0A087WY82;Q9Y624;Q9Y624-2	Junctional adhesion molecule A	F11R	tr|A0A087WY82|A0A087WY82_HUMAN Junctional adhesion molecule A OS=Homo sapiens OX=9606 GN=F11R PE=1 SV=1;sp|Q9Y624|JAM1_HUMAN Junctional adhesion molecule A OS=Homo sapiens OX=9606 GN=F11R PE=1 SV=1;sp|Q9Y624-2|JAM1_HUMAN Isoform 2 of Junctional adhesion mo	3	6	6	6	1	2	3	0	2	1	0	1	1	0	0	0	0	1	0	0	0	0	1	2	3	0	2	1	0	1	1	0	0	0	0	1	0	0	0	0	1	2	3	0
79	A0A087WY85;P61077;P61077-2;P61077-3;D6RAW0;D6RA11;D6RFM0;D6RAH7;H9KV45;P62837-2;D6R9F6;D6R933;D6RGD0;D6R980;D6RIZ3	A0A087WY85;P61077;P61077-2;P61077-3;D6RAW0;D6RA11;D6RFM0;D6RAH7;H9KV45;P62837-2	Ubiquitin-conjugating enzyme E2 D3;Ubiquitin-conjugating enzyme E2 D2	UBE2D3;UBE2D2	tr|A0A087WY85|A0A087WY85_HUMAN Ubiquitin-conjugating enzyme E2 D3 OS=Homo sapiens OX=9606 GN=UBE2D3 PE=1 SV=1;sp|P61077|UB2D3_HUMAN Ubiquitin-conjugating enzyme E2 D3 OS=Homo sapiens OX=9606 GN=UBE2D3 PE=1 SV=1;sp|P61077-2|UB2D3_HUMAN Isoform 2 of Ubiquiti	15	3	3	1	2	2	2	2	2	2	1	2	2	3	2	2	2	2	2	2	2	2	2	2	2	2	2	2	1	2	2	3	2	2	2	2	2	2	2	2	0	0	0	0
80	A0A087WYG2;A0A669KB35;Q9UPT6;E9PFH7;Q9UPT6-2;A0A8I5KWZ2	A0A087WYG2;A0A669KB35;Q9UPT6;E9PFH7	C-Jun-amino-terminal kinase-interacting protein 3	MAPK8IP3	tr|A0A087WYG2|A0A087WYG2_HUMAN C-Jun-amino-terminal kinase-interacting protein 3 OS=Homo sapiens OX=9606 GN=MAPK8IP3 PE=1 SV=1;tr|A0A669KB35|A0A669KB35_HUMAN C-Jun-amino-terminal kinase-interacting protein 3 OS=Homo sapiens OX=9606 GN=MAPK8IP3 PE=1 SV=1;sp	6	40	34	33	23	25	20	19	21	19	18	30	22	17	20	21	21	22	21	17	19	19	18	20	15	14	16	13	14	25	16	12	17	15	17	18	15	12	14	16	18	19	15	14
81	Q9UGI6;A0A087WYJ0;Q9UGI6-3;Q9UGI6-2;A0A669KBH3;Q9H2S1;Q9H2S1-2;A0A3F2YNY5;A0A804HIF9;A0A087X2E7;Q92952-2;Q92952;A0A804HK94;A0A804HIJ6;A0A804HIW7;A0A0J9YW81;D6RGY7;V9GYV2	Q9UGI6;A0A087WYJ0;Q9UGI6-3;Q9UGI6-2;A0A669KBH3;Q9H2S1;Q9H2S1-2;A0A3F2YNY5;A0A804HIF9;A0A087X2E7	Small conductance calcium-activated potassium channel protein 3;Small conductance calcium-activated potassium channel protein 2	KCNN3;KCNN2;KCNN1	sp|Q9UGI6|KCNN3_HUMAN Small conductance calcium-activated potassium channel protein 3 OS=Homo sapiens OX=9606 GN=KCNN3 PE=1 SV=2;tr|A0A087WYJ0|A0A087WYJ0_HUMAN Small conductance calcium-activated potassium channel protein 3 OS=Homo sapiens OX=9606 GN=KCNN3	18	5	5	5	0	1	3	1	2	3	1	2	2	1	0	1	0	0	0	0	0	0	0	1	3	1	2	3	1	2	2	1	0	1	0	0	0	0	0	0	0	1	3	1
82	A0A087WYL5;Q6UXD5-3;Q6UXD5-5;Q6UXD5-6;Q6UXD5-2;Q6UXD5;Q6UXD5-4;H3BN26	A0A087WYL5;Q6UXD5-3;Q6UXD5-5;Q6UXD5-6;Q6UXD5-2;Q6UXD5;Q6UXD5-4;H3BN26	Seizure 6-like protein 2	SEZ6L2	tr|A0A087WYL5|A0A087WYL5_HUMAN Seizure 6-like protein 2 OS=Homo sapiens OX=9606 GN=SEZ6L2 PE=1 SV=1;sp|Q6UXD5-3|SE6L2_HUMAN Isoform 3 of Seizure 6-like protein 2 OS=Homo sapiens OX=9606 GN=SEZ6L2;sp|Q6UXD5-5|SE6L2_HUMAN Isoform 5 of Seizure 6-like protein	8	19	19	18	11	12	13	13	7	7	5	8	7	7	8	7	7	6	6	3	5	8	11	12	13	13	7	7	5	8	7	7	8	7	7	6	6	3	5	8	10	11	12	12
83	G3V4A5;A0A087WYL7;O75586;O75586-3;O75586-2	G3V4A5;A0A087WYL7;O75586;O75586-3;O75586-2	Mediator of RNA polymerase II transcription subunit 6	MED6	tr|G3V4A5|G3V4A5_HUMAN Mediator of RNA polymerase II transcription subunit 6 OS=Homo sapiens OX=9606 GN=MED6 PE=1 SV=1;tr|A0A087WYL7|A0A087WYL7_HUMAN Mediator of RNA polymerase II transcription subunit 6 OS=Homo sapiens OX=9606 GN=MED6 PE=1 SV=1;sp|O75586|	5	2	2	2	0	0	1	1	2	1	1	1	1	1	1	1	1	0	0	1	0	1	0	0	1	1	2	1	1	1	1	1	1	1	1	0	0	1	0	1	0	0	1	1
84	A0A087WYR0;P09132;A0A087WWU9;A0A2U3TZN1;P09132-2;D6RBG4;A0A2R8Y4M3	A0A087WYR0;P09132;A0A087WWU9;A0A2U3TZN1;P09132-2	Signal recognition particle 19 kDa protein	SRP19	tr|A0A087WYR0|A0A087WYR0_HUMAN Signal recognition particle 19 kDa protein OS=Homo sapiens OX=9606 GN=SRP19 PE=1 SV=1;sp|P09132|SRP19_HUMAN Signal recognition particle 19 kDa protein OS=Homo sapiens OX=9606 GN=SRP19 PE=1 SV=3;tr|A0A087WWU9|A0A087WWU9_HUMAN	7	9	9	9	2	5	5	4	5	4	4	4	3	4	5	1	4	3	2	1	2	1	2	5	5	4	5	4	4	4	3	4	5	1	4	3	2	1	2	1	2	5	5	4
85	A0A087WYZ7;O95754;O95754-2;B7Z931;F8WCP8;C9K0A1;C9JKW7	A0A087WYZ7;O95754;O95754-2	Semaphorin-4F	SEMA4F	tr|A0A087WYZ7|A0A087WYZ7_HUMAN Semaphorin-4F OS=Homo sapiens OX=9606 GN=SEMA4F PE=1 SV=1;sp|O95754|SEM4F_HUMAN Semaphorin-4F OS=Homo sapiens OX=9606 GN=SEMA4F PE=2 SV=2;sp|O95754-2|SEM4F_HUMAN Isoform Short of Semaphorin-4F OS=Homo sapiens OX=9606 GN=SEMA4	7	3	3	3	0	3	0	0	1	0	0	0	0	0	0	0	0	0	0	0	0	0	0	3	0	0	1	0	0	0	0	0	0	0	0	0	0	0	0	0	0	3	0	0
86	A0A087WZ13;Q8IY67-2;E9PAU2;Q8IY67;K7EKR9;K7EQG2;Q8IY67-3;K7ERR4	A0A087WZ13;Q8IY67-2;E9PAU2;Q8IY67	Ribonucleoprotein PTB-binding 1	RAVER1	tr|A0A087WZ13|A0A087WZ13_HUMAN Ribonucleoprotein PTB-binding 1 OS=Homo sapiens OX=9606 GN=RAVER1 PE=1 SV=1;sp|Q8IY67-2|RAVR1_HUMAN Isoform 2 of Ribonucleoprotein PTB-binding 1 OS=Homo sapiens OX=9606 GN=RAVER1;tr|E9PAU2|E9PAU2_HUMAN Ribonucleoprotein PTB-b	8	18	18	18	7	9	1	8	8	3	5	6	4	5	4	2	8	7	1	2	6	1	7	9	1	8	8	3	5	6	4	5	4	2	8	7	1	2	6	1	7	9	1	8
87	A0A087WZ16;Q0D2I5-3;Q0D2I5;Q0D2I5-7;Q0D2I5-4;Q0D2I5-5;Q5TF58	A0A087WZ16;Q0D2I5-3;Q0D2I5;Q0D2I5-7;Q0D2I5-4;Q0D2I5-5;Q5TF58	Intermediate filament family orphan 1;Intermediate filament family orphan 2	IFFO1;IFFO2	tr|A0A087WZ16|A0A087WZ16_HUMAN Non-homologous end joining factor IFFO1 OS=Homo sapiens OX=9606 GN=IFFO1 PE=1 SV=1;sp|Q0D2I5-3|IFFO1_HUMAN Isoform 3 of Non-homologous end joining factor IFFO1 OS=Homo sapiens OX=9606 GN=IFFO1;sp|Q0D2I5|IFFO1_HUMAN Non-homolo	7	2	2	2	0	0	1	0	1	0	0	0	1	0	0	0	0	0	0	0	0	0	0	0	1	0	1	0	0	0	1	0	0	0	0	0	0	0	0	0	0	0	1	0
88	A0A087WZ26	A0A087WZ26		ANK3	tr|A0A087WZ26|A0A087WZ26_HUMAN Ankyrin-3 (Fragment) OS=Homo sapiens OX=9606 GN=ANK3 PE=1 SV=6	1	7	1	1	3	5	2	2	2	3	3	3	4	2	2	2	2	3	2	1	2	2	0	1	0	0	0	0	0	0	0	0	0	0	0	0	0	0	0	0	0	1	0	0
89	A0A087WZ62;Q9H6U8;Q9H6U8-3;Q9H6U8-2;Q9H6U8-4;H0YCW6;A0A087WVC0;A0A087WZY8;A0A087WTZ3;A0A087WV58;A0A087WX16	A0A087WZ62;Q9H6U8;Q9H6U8-3;Q9H6U8-2;Q9H6U8-4;H0YCW6	Alpha-1,2-mannosyltransferase ALG9	ALG9	tr|A0A087WZ62|A0A087WZ62_HUMAN Mannosyltransferase OS=Homo sapiens OX=9606 PE=3 SV=1;sp|Q9H6U8|ALG9_HUMAN Alpha-1,2-mannosyltransferase ALG9 OS=Homo sapiens OX=9606 GN=ALG9 PE=1 SV=2;sp|Q9H6U8-3|ALG9_HUMAN Isoform 3 of Alpha-1,2-mannosyltransferase ALG9 OS	11	13	13	13	6	11	7	7	12	8	7	10	7	7	8	7	5	9	5	4	5	7	6	11	7	7	12	8	7	10	7	7	8	7	5	9	5	4	5	7	6	11	7	7
90	A0A087X2C2;A0A087WZ97;Q5T7M9;A0A087WZK6;Q5T7M9-2	A0A087X2C2;A0A087WZ97;Q5T7M9;A0A087WZK6	Protein FAM69A	FAM69A	tr|A0A087X2C2|A0A087X2C2_HUMAN Divergent protein kinase domain 1A OS=Homo sapiens OX=9606 GN=DIPK1A PE=1 SV=1;tr|A0A087WZ97|A0A087WZ97_HUMAN Divergent protein kinase domain 1A OS=Homo sapiens OX=9606 GN=DIPK1A PE=1 SV=1;sp|Q5T7M9|DIK1A_HUMAN Divergent prot	5	3	3	3	0	1	1	0	1	3	1	1	1	0	1	0	0	0	0	0	0	0	0	1	1	0	1	3	1	1	1	0	1	0	0	0	0	0	0	0	0	1	1	0
91	A0A087WZE9;Q15651-2;Q15651	A0A087WZE9;Q15651-2;Q15651	High mobility group nucleosome-binding domain-containing protein 3	HMGN3	tr|A0A087WZE9|A0A087WZE9_HUMAN High mobility group nucleosome-binding domain-containing protein 3 OS=Homo sapiens OX=9606 GN=HMGN3 PE=1 SV=1;sp|Q15651-2|HMGN3_HUMAN Isoform 2 of High mobility group nucleosome-binding domain-containing protein 3 OS=Homo sap	3	3	1	1	2	3	3	2	3	3	2	2	3	2	2	3	2	1	3	1	1	3	1	1	1	1	1	1	1	1	1	1	1	1	1	0	1	0	0	1	1	1	1	1
92	A0A804CAZ4;A0A3B3IPE9;A0A087WZG4;Q6ZSZ5-2;Q6ZSZ5-1;Q6ZSZ5-6;Q6ZSZ5-5;Q6ZSZ5;A0A590UK10;M0QZS0	A0A804CAZ4;A0A3B3IPE9;A0A087WZG4;Q6ZSZ5-2;Q6ZSZ5-1;Q6ZSZ5-6;Q6ZSZ5-5;Q6ZSZ5;A0A590UK10;M0QZS0	Rho guanine nucleotide exchange factor 18	ARHGEF18	tr|A0A804CAZ4|A0A804CAZ4_HUMAN Rho guanine nucleotide exchange factor 18 OS=Homo sapiens OX=9606 GN=ARHGEF18 PE=1 SV=1;tr|A0A3B3IPE9|A0A3B3IPE9_HUMAN Rho guanine nucleotide exchange factor 18 OS=Homo sapiens OX=9606 GN=ARHGEF18 PE=1 SV=2;tr|A0A087WZG4|A0A0	10	24	24	24	8	8	12	7	10	8	8	8	4	2	5	5	5	7	4	3	4	7	8	8	12	7	10	8	8	8	4	2	5	5	5	7	4	3	4	7	8	8	12	7
94	Q9UM73;A0A087WZL3;A0A0K2YUJ3	Q9UM73;A0A087WZL3;A0A0K2YUJ3	ALK tyrosine kinase receptor;Tyrosine-protein kinase receptor	ALK	sp|Q9UM73|ALK_HUMAN ALK tyrosine kinase receptor OS=Homo sapiens OX=9606 GN=ALK PE=1 SV=3;tr|A0A087WZL3|A0A087WZL3_HUMAN Tyrosine-protein kinase receptor OS=Homo sapiens OX=9606 GN=ALK PE=1 SV=1;tr|A0A0K2YUJ3|A0A0K2YUJ3_HUMAN Tyrosine-protein kinase recept	3	11	10	10	1	2	5	2	2	3	1	3	4	0	1	3	2	2	5	0	3	2	1	2	4	1	1	3	0	3	3	0	1	2	2	2	4	0	3	1	1	2	4	1
95	A0A087WZM8;Q8TBM7-2;Q8TBM7-3;Q8TBM7	A0A087WZM8;Q8TBM7-2;Q8TBM7-3;Q8TBM7	Transmembrane protein 254	TMEM254	tr|A0A087WZM8|A0A087WZM8_HUMAN Transmembrane protein 254 OS=Homo sapiens OX=9606 GN=TMEM254 PE=1 SV=1;sp|Q8TBM7-2|TM254_HUMAN Isoform 2 of Transmembrane protein 254 OS=Homo sapiens OX=9606 GN=TMEM254;sp|Q8TBM7-3|TM254_HUMAN Isoform 3 of Transmembrane prote	4	1	1	1	1	1	1	1	1	1	1	1	1	1	1	1	1	1	1	0	1	1	1	1	1	1	1	1	1	1	1	1	1	1	1	1	1	0	1	1	1	1	1	1
96	A0A087WZN1;O43837;A0A087X2E5;O43837-2;O43837-3;A0A0D9SG66	A0A087WZN1;O43837;A0A087X2E5;O43837-2	Isocitrate dehydrogenase [NAD] subunit, mitochondrial;Isocitrate dehydrogenase [NAD] subunit beta, mitochondrial	IDH3B	tr|A0A087WZN1|A0A087WZN1_HUMAN Isocitrate dehydrogenase [NAD] subunit, mitochondrial OS=Homo sapiens OX=9606 GN=IDH3B PE=1 SV=1;sp|O43837|IDH3B_HUMAN Isocitrate dehydrogenase [NAD] subunit beta, mitochondrial OS=Homo sapiens OX=9606 GN=IDH3B PE=1 SV=2;tr|A	6	17	17	17	13	12	15	10	14	12	11	13	13	9	12	12	14	12	13	7	12	13	13	12	15	10	14	12	11	13	13	9	12	12	14	12	13	7	12	13	13	12	15	10
97	A0A087WZX0;Q86UU0-4;Q86UU0-2;Q86UU0;Q86UU0-3	A0A087WZX0;Q86UU0-4;Q86UU0-2;Q86UU0;Q86UU0-3	B-cell CLL/lymphoma 9-like protein	BCL9L	tr|A0A087WZX0|A0A087WZX0_HUMAN B-cell CLL/lymphoma 9-like protein OS=Homo sapiens OX=9606 GN=BCL9L PE=1 SV=1;sp|Q86UU0-4|BCL9L_HUMAN Isoform 4 of B-cell CLL/lymphoma 9-like protein OS=Homo sapiens OX=9606 GN=BCL9L;sp|Q86UU0-2|BCL9L_HUMAN Isoform 2 of B-cel	5	9	9	9	2	4	3	4	4	4	3	3	3	3	2	2	4	2	2	0	1	3	2	4	3	4	4	4	3	3	3	3	2	2	4	2	2	0	1	3	2	4	3	4
98	J3KPF9;A0A087X011;E9PES4;Q9Y496;H7C2F6;C9J9X2;Q5JRK0	J3KPF9;A0A087X011;E9PES4;Q9Y496	Kinesin-like protein;Kinesin-like protein KIF3A	KIF3A	tr|J3KPF9|J3KPF9_HUMAN Kinesin-like protein OS=Homo sapiens OX=9606 GN=KIF3A PE=1 SV=1;tr|A0A087X011|A0A087X011_HUMAN Kinesin-like protein OS=Homo sapiens OX=9606 GN=KIF3A PE=1 SV=1;tr|E9PES4|E9PES4_HUMAN Kinesin-like protein OS=Homo sapiens OX=9606 GN=KIF	7	35	35	33	18	23	23	22	22	22	18	20	19	15	16	19	13	14	18	8	17	16	18	23	23	22	22	22	18	20	19	15	16	19	13	14	18	8	17	16	17	22	21	21
99	A0A087X2J6;H7C3C7;A0A7P0T8U4;A0A087X0B7;A0A7P0Z4P6;Q5SQN1-2;Q5SQN1;A0A7P0T9T2;A0A7P0T899;U3KPT7;H0Y627;Q5SQN1-3;Q5SQN1-4;A0A7P0TBK4	A0A087X2J6;H7C3C7;A0A7P0T8U4;A0A087X0B7;A0A7P0Z4P6;Q5SQN1-2;Q5SQN1;A0A7P0T9T2;A0A7P0T899;U3KPT7;H0Y627;Q5SQN1-3;Q5SQN1-4	Synaptosomal-associated protein 47	SNAP47	tr|A0A087X2J6|A0A087X2J6_HUMAN Synaptosomal-associated protein 47 OS=Homo sapiens OX=9606 GN=SNAP47 PE=1 SV=2;tr|H7C3C7|H7C3C7_HUMAN Synaptosomal-associated protein 47 OS=Homo sapiens OX=9606 GN=SNAP47 PE=1 SV=2;tr|A0A7P0T8U4|A0A7P0T8U4_HUMAN Synaptosomal-	14	8	8	8	3	4	2	3	7	1	3	3	1	0	2	0	0	0	0	0	0	2	3	4	2	3	7	1	3	3	1	0	2	0	0	0	0	0	0	2	3	4	2	3
100	A0A087X0H9;Q5T8P6-4;Q5T8P6-6;E2PSN0	A0A087X0H9;Q5T8P6-4	RNA-binding protein 26	RBM26	tr|A0A087X0H9|A0A087X0H9_HUMAN RNA-binding protein 26 OS=Homo sapiens OX=9606 GN=RBM26 PE=1 SV=1;sp|Q5T8P6-4|RBM26_HUMAN Isoform 4 of RNA-binding protein 26 OS=Homo sapiens OX=9606 GN=RBM26	4	35	35	0	20	17	16	19	19	14	15	19	15	11	17	13	13	15	14	10	13	13	20	17	16	19	19	14	15	19	15	11	17	13	13	15	14	10	13	13	0	0	0	0
101	A0A087X0K9;G3V1L9;Q07157;H0Y3R8	A0A087X0K9;G3V1L9;Q07157	Tight junction protein ZO-1	TJP1	tr|A0A087X0K9|A0A087X0K9_HUMAN Tight junction protein 1 (Zona occludens 1), isoform CRA_a OS=Homo sapiens OX=9606 GN=TJP1 PE=1 SV=2;tr|G3V1L9|G3V1L9_HUMAN Tight junction protein ZO-1 OS=Homo sapiens OX=9606 GN=TJP1 PE=1 SV=2;sp|Q07157|ZO1_HUMAN Tight junct	4	48	48	1	24	23	20	25	28	16	23	24	16	12	22	10	17	12	12	11	15	9	24	23	20	25	28	16	23	24	16	12	22	10	17	12	12	11	15	9	1	0	0	1
102	A0A087X0L7;J3KNA0;Q15070-2;Q15070;E7EVY0;C9JC63;Q15070-3	A0A087X0L7;J3KNA0;Q15070-2;Q15070;E7EVY0	Mitochondrial inner membrane protein OXA1L	OXA1L	tr|A0A087X0L7|A0A087X0L7_HUMAN Mitochondrial inner membrane protein OXA1L OS=Homo sapiens OX=9606 GN=OXA1L PE=1 SV=1;tr|J3KNA0|J3KNA0_HUMAN Mitochondrial inner membrane protein OXA1L OS=Homo sapiens OX=9606 GN=OXA1L PE=1 SV=1;sp|Q15070-2|OXA1L_HUMAN Isofor	7	7	7	7	5	3	4	2	2	5	3	4	4	3	3	3	4	3	4	1	1	4	5	3	4	2	2	5	3	4	4	3	3	3	4	3	4	1	1	4	5	3	4	2
103	A0A8Q3WLG9;A0A8Q3WKX9;A0A087X0M4;Q9BWU0;A0A087WWF4;A0A8Q3WKX1;H7C256	A0A8Q3WLG9;A0A8Q3WKX9;A0A087X0M4;Q9BWU0;A0A087WWF4;A0A8Q3WKX1	Kanadaptin	SLC4A1AP	tr|A0A8Q3WLG9|A0A8Q3WLG9_HUMAN Kanadaptin OS=Homo sapiens OX=9606 GN=SLC4A1AP PE=1 SV=1;tr|A0A8Q3WKX9|A0A8Q3WKX9_HUMAN Kanadaptin OS=Homo sapiens OX=9606 GN=SLC4A1AP PE=1 SV=1;tr|A0A087X0M4|A0A087X0M4_HUMAN Kanadaptin OS=Homo sapiens OX=9606 GN=SLC4A1AP PE	7	20	20	10	12	7	7	7	8	8	6	8	9	5	7	4	8	8	6	5	6	6	12	7	7	7	8	8	6	8	9	5	7	4	8	8	6	5	6	6	6	4	3	3
104	A0A087X216;A0A087X0M7;Q8NE31-3;Q8NE31-5;Q8NE31-4;Q8NE31;B7Z2K3;H0YGW3;Q8NE31-2	A0A087X216;A0A087X0M7;Q8NE31-3;Q8NE31-5;Q8NE31-4;Q8NE31;B7Z2K3;H0YGW3;Q8NE31-2	Protein FAM13C	FAM13C	tr|A0A087X216|A0A087X216_HUMAN Family with sequence similarity 13, member C1, isoform CRA_g OS=Homo sapiens OX=9606 GN=FAM13C PE=1 SV=1;tr|A0A087X0M7|A0A087X0M7_HUMAN Protein FAM13C OS=Homo sapiens OX=9606 GN=FAM13C PE=1 SV=1;sp|Q8NE31-3|FA13C_HUMAN Isofor	9	4	4	3	1	2	1	1	4	1	2	3	1	0	2	0	0	2	1	0	0	0	1	2	1	1	4	1	2	3	1	0	2	0	0	2	1	0	0	0	0	2	0	1
105	A0A087X0M8;O00533-2;O00533;H7C0J0;C9J905;C9JH37;C9JW79	A0A087X0M8;O00533-2;O00533	Neural cell adhesion molecule L1-like protein;Processed neural cell adhesion molecule L1-like protein	CHL1	tr|A0A087X0M8|A0A087X0M8_HUMAN Neural cell adhesion molecule L1-like protein OS=Homo sapiens OX=9606 GN=CHL1 PE=1 SV=1;sp|O00533-2|NCHL1_HUMAN Isoform 2 of Neural cell adhesion molecule L1-like protein OS=Homo sapiens OX=9606 GN=CHL1;sp|O00533|NCHL1_HUMAN	7	21	21	21	12	12	15	7	9	13	7	7	8	4	4	4	3	4	5	4	4	6	12	12	15	7	9	13	7	7	8	4	4	4	3	4	5	4	4	6	12	12	15	7
106	A0A087X0N3;Q96MY1;Q96MY1-2;Q5W149;Q5JYC0	A0A087X0N3;Q96MY1	Nucleolar protein 4-like	NOL4L	tr|A0A087X0N3|A0A087X0N3_HUMAN Nucleolar protein 4-like OS=Homo sapiens OX=9606 GN=NOL4L PE=1 SV=1;sp|Q96MY1|NOL4L_HUMAN Nucleolar protein 4-like OS=Homo sapiens OX=9606 GN=NOL4L PE=1 SV=2	5	17	17	13	10	13	7	9	10	8	11	9	7	10	7	7	10	9	7	10	3	8	10	13	7	9	10	8	11	9	7	10	7	7	10	9	7	10	3	8	7	10	4	7
107	A0A6Q8PG32;F8W8R6;A0A087X0R0;A0A6Q8PHB6;O15550;F5H6S1;F5H5V6;A0A6Q8PFK0;A0A804HJA2;A0A6Q8PGN0;H0Y6I7;A0A6Q8PFD0;A0A6Q8PG92;A0A6Q8PHJ0;A0A087X2I9;A0A804HJV1;A0A8C8KHL4;F5H3N7;F5H8B4;A0A087X0Y2;O14607;A0A087X248;A0A804HLJ3;A0A096LPD8;O14607-4;O14607-5;O14607-3;F5GWV3;O14607-2;A0A804HL26;A0A804HKG5;A0A804HI49;H0Y6V5	A0A6Q8PG32;F8W8R6;A0A087X0R0;A0A6Q8PHB6;O15550;F5H6S1;F5H5V6;A0A6Q8PFK0;A0A804HJA2;A0A6Q8PGN0;H0Y6I7;A0A6Q8PFD0;A0A6Q8PG92;A0A6Q8PHJ0;A0A087X2I9;A0A804HJV1;A0A8C8KHL4;F5H3N7;F5H8B4;A0A087X0Y2;O14607;A0A087X248;A0A804HLJ3;A0A096LPD8;O14607-4;O14607-5;O14607-3	Lysine-specific demethylase 6A;Histone demethylase UTY	KDM6A;UTY	tr|A0A6Q8PG32|A0A6Q8PG32_HUMAN Lysine-specific demethylase 6A OS=Homo sapiens OX=9606 GN=KDM6A PE=1 SV=1;tr|F8W8R6|F8W8R6_HUMAN Lysine-specific demethylase 6A OS=Homo sapiens OX=9606 GN=KDM6A PE=1 SV=3;tr|A0A087X0R0|A0A087X0R0_HUMAN Lysine-specific demethy	33	9	9	9	5	4	1	4	2	0	5	1	0	0	1	0	5	4	1	1	1	1	5	4	1	4	2	0	5	1	0	0	1	0	5	4	1	1	1	1	5	4	1	4
108	A0A087X0R6;Q9UMY4;Q9UMY4-1;Q9UMY4-3	A0A087X0R6;Q9UMY4;Q9UMY4-1;Q9UMY4-3	Sorting nexin-12	SNX12	tr|A0A087X0R6|A0A087X0R6_HUMAN Sorting nexin-12 OS=Homo sapiens OX=9606 GN=SNX12 PE=1 SV=1;sp|Q9UMY4|SNX12_HUMAN Sorting nexin-12 OS=Homo sapiens OX=9606 GN=SNX12 PE=1 SV=4;sp|Q9UMY4-1|SNX12_HUMAN Isoform 1 of Sorting nexin-12 OS=Homo sapiens OX=9606 GN=SN	4	15	13	13	9	10	11	10	10	10	8	12	11	9	9	10	8	9	8	8	8	11	7	8	9	8	8	8	6	10	9	7	7	8	6	7	6	6	6	9	7	8	9	8
109	A0A087X0U3;A0A7P0TAG7;P43003-2;P43003;A0A087WT87;A0A7P0Z4R4;A0A7P0T9P1;E7EUS7;E7EUV6;A0A7P0TB50;A0A7P0T8Q1;A0A7P0T8P5	A0A087X0U3;A0A7P0TAG7;P43003-2;P43003;A0A087WT87;A0A7P0Z4R4	Amino acid transporter;Excitatory amino acid transporter 1	SLC1A3	tr|A0A087X0U3|A0A087X0U3_HUMAN Amino acid transporter OS=Homo sapiens OX=9606 GN=SLC1A3 PE=1 SV=1;tr|A0A7P0TAG7|A0A7P0TAG7_HUMAN Amino acid transporter OS=Homo sapiens OX=9606 GN=SLC1A3 PE=1 SV=1;sp|P43003-2|EAA1_HUMAN Isoform 2 of Excitatory amino acid tr	12	5	5	4	2	1	1	2	1	1	3	1	1	2	2	2	4	1	1	4	4	1	2	1	1	2	1	1	3	1	1	2	2	2	4	1	1	4	4	1	2	1	1	2
110	D3DPQ2;A0A8C8MQ05;A0A087X0V4;A8K0B5;Q8IWT0;A0A087WW18;H7C3R6;Q8IWT0-2	D3DPQ2;A0A8C8MQ05;A0A087X0V4;A8K0B5;Q8IWT0;A0A087WW18;H7C3R6;Q8IWT0-2	Protein archease	ZBTB8OS	tr|D3DPQ2|D3DPQ2_HUMAN Protein archease OS=Homo sapiens OX=9606 GN=ZBTB8OS PE=1 SV=1;tr|A0A8C8MQ05|A0A8C8MQ05_HUMAN Protein archease OS=Homo sapiens OX=9606 GN=ZBTB8OS PE=1 SV=1;tr|A0A087X0V4|A0A087X0V4_HUMAN Protein archease OS=Homo sapiens OX=9606 GN=ZBT	8	2	2	2	2	1	1	2	1	2	1	2	1	1	2	1	1	1	1	1	1	1	2	1	1	2	1	2	1	2	1	1	2	1	1	1	1	1	1	1	2	1	1	2
111	A0A087X0W9;Q8N6M0;Q8N6M0-2;A0A0C4DH76	A0A087X0W9;Q8N6M0;Q8N6M0-2	OTU domain-containing protein 6B	OTUD6B	tr|A0A087X0W9|A0A087X0W9_HUMAN ubiquitinyl hydrolase 1 OS=Homo sapiens OX=9606 GN=OTUD6B PE=1 SV=1;sp|Q8N6M0|OTU6B_HUMAN Deubiquitinase OTUD6B OS=Homo sapiens OX=9606 GN=OTUD6B PE=1 SV=1;sp|Q8N6M0-2|OTU6B_HUMAN Isoform 2 of Deubiquitinase OTUD6B OS=Homo sa	4	7	7	7	5	2	4	4	4	5	2	4	3	1	3	3	2	3	3	2	2	3	5	2	4	4	4	5	2	4	3	1	3	3	2	3	3	2	2	3	5	2	4	4
112	A0A087X152;O95185;E0CX15;O95185-2;D6RE16;Q8IZJ1-2;Q8IZJ1	A0A087X152;O95185	Netrin receptor UNC5C	UNC5C	tr|A0A087X152|A0A087X152_HUMAN Netrin receptor UNC5 OS=Homo sapiens OX=9606 GN=UNC5C PE=1 SV=1;sp|O95185|UNC5C_HUMAN Netrin receptor UNC5C OS=Homo sapiens OX=9606 GN=UNC5C PE=1 SV=2	7	7	7	7	0	2	3	0	1	2	0	3	4	0	0	3	0	1	0	1	0	0	0	2	3	0	1	2	0	3	4	0	0	3	0	1	0	1	0	0	0	2	3	0
113	A0A087X159;P81877-4;P81877-5;P81877;D6RAC5;P81877-2;P81877-3;H0Y9V4;H0Y9M5	A0A087X159;P81877-4;P81877-5;P81877;D6RAC5;P81877-2;P81877-3	Single-stranded DNA-binding protein 2	SSBP2	tr|A0A087X159|A0A087X159_HUMAN Single-stranded DNA-binding protein 2 OS=Homo sapiens OX=9606 GN=SSBP2 PE=1 SV=1;sp|P81877-4|SSBP2_HUMAN Isoform 4 of Single-stranded DNA-binding protein 2 OS=Homo sapiens OX=9606 GN=SSBP2;sp|P81877-5|SSBP2_HUMAN Isoform 5 of	9	5	2	2	3	3	3	3	3	1	3	4	3	4	3	1	3	4	1	3	2	3	0	0	0	0	1	0	1	1	0	1	0	0	1	1	0	0	0	1	0	0	0	0
114	A0A087X165;Q9C0H9;A0A087WVV7;A0A590UJ70;Q9C0H9-2;A0A087WU33;Q9C0H9-4	A0A087X165;Q9C0H9;A0A087WVV7;A0A590UJ70;Q9C0H9-2	SRC kinase signaling inhibitor 1	SRCIN1	tr|A0A087X165|A0A087X165_HUMAN SRC kinase-signaling inhibitor 1 OS=Homo sapiens OX=9606 GN=SRCIN1 PE=1 SV=1;sp|Q9C0H9|SRCN1_HUMAN SRC kinase signaling inhibitor 1 OS=Homo sapiens OX=9606 GN=SRCIN1 PE=1 SV=4;tr|A0A087WVV7|A0A087WVV7_HUMAN SRC kinase-signali	7	50	50	50	22	26	34	20	35	32	19	30	34	13	15	27	17	17	22	6	14	29	22	26	34	20	35	32	19	30	34	13	15	27	17	17	22	6	14	29	22	26	34	20
115	D3DWY0;C9J2V2;A0A087X1B1;A0A8I5KQX1;Q9Y6K9;Q9Y6K9-2;A0A8I5KQX5;A0A087X0G7;A0A087WUW6;C9JN51;Q9Y6K9-3;C9JH59;A0A8I5KYQ7	D3DWY0;C9J2V2;A0A087X1B1;A0A8I5KQX1;Q9Y6K9;Q9Y6K9-2;A0A8I5KQX5;A0A087X0G7;A0A087WUW6	NF-kappa-B essential modulator	IKBKG	tr|D3DWY0|D3DWY0_HUMAN Inhibitor of kappa light polypeptide gene enhancer in B-cells, kinase gamma, isoform CRA_b OS=Homo sapiens OX=9606 GN=IKBKG PE=1 SV=1;tr|C9J2V2|C9J2V2_HUMAN NF-kappa-B essential modulator OS=Homo sapiens OX=9606 GN=IKBKG PE=1 SV=2;tr	13	7	7	7	3	2	3	4	4	3	2	5	2	1	2	1	3	3	1	2	3	0	3	2	3	4	4	3	2	5	2	1	2	1	3	3	1	2	3	0	3	2	3	4
116	E7EQE7;A0A087X1D5;J3KR88;J3KR90;Q9Y5Q5-2;Q9Y5Q5;J3KR83	E7EQE7;A0A087X1D5;J3KR88;J3KR90;Q9Y5Q5-2;Q9Y5Q5	Atrial natriuretic peptide-converting enzyme;Atrial natriuretic peptide-converting enzyme, N-terminal propeptide;Atrial natriuretic peptide-converting enzyme, activated protease fragment;Atrial natriuretic peptide-converting enzyme, 180 kDa soluble fragment;Atrial natriuretic peptide-converting enzyme, 160 kDa soluble fragment;Atrial natriuretic peptide-converting enzyme, 100 kDa soluble fragment	CORIN	tr|E7EQE7|E7EQE7_HUMAN Atrial natriuretic peptide-converting enzyme OS=Homo sapiens OX=9606 GN=CORIN PE=1 SV=1;tr|A0A087X1D5|A0A087X1D5_HUMAN Atrial natriuretic peptide-converting enzyme OS=Homo sapiens OX=9606 GN=CORIN PE=1 SV=1;tr|J3KR88|J3KR88_HUMAN Atr	7	7	7	7	0	2	0	0	2	0	0	2	0	2	2	0	2	6	0	2	5	0	0	2	0	0	2	0	0	2	0	2	2	0	2	6	0	2	5	0	0	2	0	0
117	A0A087X1E4;P53365;P53365-2;P53365-3;E9PRV8;E9PPY7	A0A087X1E4;P53365;P53365-2;P53365-3	Arfaptin-2	ARFIP2	tr|A0A087X1E4|A0A087X1E4_HUMAN Arfaptin-2 OS=Homo sapiens OX=9606 GN=ARFIP2 PE=1 SV=1;sp|P53365|ARFP2_HUMAN Arfaptin-2 OS=Homo sapiens OX=9606 GN=ARFIP2 PE=1 SV=1;sp|P53365-2|ARFP2_HUMAN Isoform 2 of Arfaptin-2 OS=Homo sapiens OX=9606 GN=ARFIP2;sp|P53365-3	6	14	14	14	7	7	7	7	7	6	8	8	7	5	4	5	5	5	5	4	6	4	7	7	7	7	7	6	8	8	7	5	4	5	5	5	5	4	6	4	7	7	7	7
119	A0A087X1W8;A0A0A0MTJ8;X5DQS5;Q9BY67-5;Q9BY67;Q9BY67-4;Q9BY67-3;A0A087X0T8;Q9BY67-2;F5H125;H0YG94;F5H8J9	A0A087X1W8;A0A0A0MTJ8;X5DQS5;Q9BY67-5;Q9BY67;Q9BY67-4;Q9BY67-3;A0A087X0T8;Q9BY67-2	Cell adhesion molecule 1	CADM1	tr|A0A087X1W8|A0A087X1W8_HUMAN Cell adhesion molecule 1 OS=Homo sapiens OX=9606 GN=CADM1 PE=1 SV=1;tr|A0A0A0MTJ8|A0A0A0MTJ8_HUMAN Cell adhesion molecule 1 (Fragment) OS=Homo sapiens OX=9606 GN=CADM1 PE=1 SV=1;tr|X5DQS5|X5DQS5_HUMAN Cell adhesion molecule 1	12	14	14	14	9	8	7	9	6	8	10	9	11	8	8	9	12	8	9	7	7	9	9	8	7	9	6	8	10	9	11	8	8	9	12	8	9	7	7	9	9	8	7	9
120	A0A0G2JQX1;A0A0G2JPW5;A0A0G2JSA7;A0A087X1Z1;Q96RT8-2;Q96RT8;A0A0G2JR45;A0A0G2JRG1;A0A0G2JQI0;A0A0G2JQK7;A0A0G2JQK2;A0A087WVL9	A0A0G2JQX1;A0A0G2JPW5;A0A0G2JSA7;A0A087X1Z1;Q96RT8-2;Q96RT8	Gamma-tubulin complex component 5	TUBGCP5	tr|A0A0G2JQX1|A0A0G2JQX1_HUMAN Gamma-tubulin complex component OS=Homo sapiens OX=9606 GN=TUBGCP5 PE=1 SV=1;tr|A0A0G2JPW5|A0A0G2JPW5_HUMAN Gamma-tubulin complex component OS=Homo sapiens OX=9606 GN=TUBGCP5 PE=1 SV=1;tr|A0A0G2JSA7|A0A0G2JSA7_HUMAN Gamma-tub	12	8	8	8	1	2	0	2	3	3	3	2	1	0	1	0	2	0	0	1	2	0	1	2	0	2	3	3	3	2	1	0	1	0	2	0	0	1	2	0	1	2	0	2
121	A0A087X1Z3;Q9UL46;H0YM70;H0YKU2	A0A087X1Z3;Q9UL46;H0YM70	Proteasome activator complex subunit 2	PSME2	tr|A0A087X1Z3|A0A087X1Z3_HUMAN Proteasome activator complex subunit 2 OS=Homo sapiens OX=9606 GN=PSME2 PE=1 SV=1;sp|Q9UL46|PSME2_HUMAN Proteasome activator complex subunit 2 OS=Homo sapiens OX=9606 GN=PSME2 PE=1 SV=4;tr|H0YM70|H0YM70_HUMAN Proteasome activ	4	17	17	17	14	13	10	16	13	11	14	12	12	11	12	9	11	12	9	10	14	9	14	13	10	16	13	11	14	12	12	11	12	9	11	12	9	10	14	9	14	13	10	16
122	A0A087X256;Q2M389;Q2M389-2;F8W1W1;F8VYH7;F8VNZ5	A0A087X256;Q2M389;Q2M389-2	WASH complex subunit 7	KIAA1033	tr|A0A087X256|A0A087X256_HUMAN WASH complex subunit 4 OS=Homo sapiens OX=9606 GN=WASHC4 PE=1 SV=1;sp|Q2M389|WASC4_HUMAN WASH complex subunit 4 OS=Homo sapiens OX=9606 GN=WASHC4 PE=1 SV=2;sp|Q2M389-2|WASC4_HUMAN Isoform 2 of WASH complex subunit 4 OS=Homo s	6	42	42	42	18	25	21	21	29	21	19	23	23	16	20	14	20	16	13	15	14	10	18	25	21	21	29	21	19	23	23	16	20	14	20	16	13	15	14	10	18	25	21	21
123	A0A087X2A7;Q8NB25-3;Q8NB25;Q8NB25-2;H0YBA5;Q8NB25-4;H7BY63;B9DI78;A0A0C4DGZ2;E7EQ67	A0A087X2A7;Q8NB25-3;Q8NB25;Q8NB25-2;H0YBA5;Q8NB25-4	Protein FAM184A	FAM184A	tr|A0A087X2A7|A0A087X2A7_HUMAN Protein FAM184A OS=Homo sapiens OX=9606 GN=FAM184A PE=1 SV=1;sp|Q8NB25-3|F184A_HUMAN Isoform 3 of Protein FAM184A OS=Homo sapiens OX=9606 GN=FAM184A;sp|Q8NB25|F184A_HUMAN Protein FAM184A OS=Homo sapiens OX=9606 GN=FAM184A PE=	10	6	6	6	1	2	3	1	1	2	1	2	1	0	0	0	0	1	0	0	1	1	1	2	3	1	1	2	1	2	1	0	0	0	0	1	0	0	1	1	1	2	3	1
124	J3QRH2;A0A087X2B4;J3QR43;J3QRC6;Q8IY31-4;Q8IY31;Q8IY31-3;Q8IY31-2;J3KRU2	J3QRH2;A0A087X2B4;J3QR43;J3QRC6;Q8IY31-4;Q8IY31;Q8IY31-3;Q8IY31-2;J3KRU2	Intraflagellar transport protein 20 homolog	IFT20	tr|J3QRH2|J3QRH2_HUMAN Intraflagellar transport protein 20 homolog (Fragment) OS=Homo sapiens OX=9606 GN=IFT20 PE=1 SV=1;tr|A0A087X2B4|A0A087X2B4_HUMAN Intraflagellar transport 20 homolog (Chlamydomonas), isoform CRA_b OS=Homo sapiens OX=9606 GN=IFT20 PE=1	9	3	3	3	0	0	0	1	1	0	0	0	0	3	0	0	1	0	0	1	1	0	0	0	0	1	1	0	0	0	0	3	0	0	1	0	0	1	1	0	0	0	0	1
125	A0A8V8TM73;A0A8Q3SI70;A0A087X2C4;A0A8Q3SI92;A0A8Q3SI47;A0A8Q3SIA5;O60245;O60245-2;A0A087X0C9	A0A8V8TM73;A0A8Q3SI70;A0A087X2C4;A0A8Q3SI92;A0A8Q3SI47;A0A8Q3SIA5;O60245;O60245-2	Protocadherin-7	PCDH7	tr|A0A8V8TM73|A0A8V8TM73_HUMAN Protocadherin-7 OS=Homo sapiens OX=9606 GN=PCDH7 PE=4 SV=1;tr|A0A8Q3SI70|A0A8Q3SI70_HUMAN Protocadherin-7 OS=Homo sapiens OX=9606 GN=PCDH7 PE=1 SV=1;tr|A0A087X2C4|A0A087X2C4_HUMAN Protocadherin-7 OS=Homo sapiens OX=9606 GN=PC	9	17	17	17	3	5	6	0	2	3	5	4	5	4	7	2	8	5	3	6	6	9	3	5	6	0	2	3	5	4	5	4	7	2	8	5	3	6	6	9	3	5	6	0
126	A0A087X2D5;Q9BRJ2;A0A0G2JMS5;A0A087WU62	A0A087X2D5;Q9BRJ2;A0A0G2JMS5;A0A087WU62	39S ribosomal protein L45, mitochondrial	MRPL45	tr|A0A087X2D5|A0A087X2D5_HUMAN 39S ribosomal protein L45, mitochondrial OS=Homo sapiens OX=9606 GN=MRPL45 PE=1 SV=1;sp|Q9BRJ2|RM45_HUMAN 39S ribosomal protein L45, mitochondrial OS=Homo sapiens OX=9606 GN=MRPL45 PE=1 SV=2;tr|A0A0G2JMS5|A0A0G2JMS5_HUMAN 39S	4	12	12	12	7	7	9	5	6	9	5	8	7	5	7	5	6	4	7	5	4	7	7	7	9	5	6	9	5	8	7	5	7	5	6	4	7	5	4	7	7	7	9	5
127	A0A8I5QJU2;A0A087X2H1;Q9ULT8;H0YJP0;A0A8I5KU01;H0YJD4;A0A8I5KUD6;G3V4V5	A0A8I5QJU2;A0A087X2H1;Q9ULT8;H0YJP0;A0A8I5KU01;H0YJD4;A0A8I5KUD6	E3 ubiquitin-protein ligase HECTD1	HECTD1	tr|A0A8I5QJU2|A0A8I5QJU2_HUMAN E3 ubiquitin-protein ligase OS=Homo sapiens OX=9606 GN=HECTD1 PE=1 SV=1;tr|A0A087X2H1|A0A087X2H1_HUMAN E3 ubiquitin-protein ligase OS=Homo sapiens OX=9606 GN=HECTD1 PE=1 SV=2;sp|Q9ULT8|HECD1_HUMAN E3 ubiquitin-protein ligase	8	46	46	46	23	23	20	12	21	16	13	14	6	12	11	12	9	15	8	5	9	13	23	23	20	12	21	16	13	14	6	12	11	12	9	15	8	5	9	13	23	23	20	12
128	A0A087X2I1;P62333;H0YJC0;H0YJS8;H0YJX2;H0YJE9;H0YJT1;H0YJD2;H0YJY8	A0A087X2I1;P62333;H0YJC0	26S protease regulatory subunit 10B	PSMC6	tr|A0A087X2I1|A0A087X2I1_HUMAN 26S proteasome regulatory subunit 10B OS=Homo sapiens OX=9606 GN=PSMC6 PE=1 SV=1;sp|P62333|PRS10_HUMAN 26S proteasome regulatory subunit 10B OS=Homo sapiens OX=9606 GN=PSMC6 PE=1 SV=1;tr|H0YJC0|H0YJC0_HUMAN 26S proteasome reg	9	25	25	25	19	20	19	18	20	19	20	19	21	19	20	20	21	21	22	20	19	20	19	20	19	18	20	19	20	19	21	19	20	20	21	21	22	20	19	20	19	20	19	18
129	A0A088AWN2;Q8TBZ3-4;Q8TBZ3-5;Q8TBZ3-6;Q8TBZ3;Q8TBZ3-2;Q8TBZ3-7;H0YKE8;Q8TBZ3-8;Q8TBZ3-3;H0YNU0	A0A088AWN2;Q8TBZ3-4;Q8TBZ3-5;Q8TBZ3-6;Q8TBZ3;Q8TBZ3-2;Q8TBZ3-7	WD repeat-containing protein 20	WDR20	tr|A0A088AWN2|A0A088AWN2_HUMAN WD repeat-containing protein 20 OS=Homo sapiens OX=9606 GN=WDR20 PE=1 SV=1;sp|Q8TBZ3-4|WDR20_HUMAN Isoform 4 of WD repeat-containing protein 20 OS=Homo sapiens OX=9606 GN=WDR20;sp|Q8TBZ3-5|WDR20_HUMAN Isoform 5 of WD repeat-c	11	12	12	12	3	6	5	3	7	5	2	9	6	1	3	3	3	3	3	2	2	4	3	6	5	3	7	5	2	9	6	1	3	3	3	3	3	2	2	4	3	6	5	3
130	A0A096LNV3;A0A096LP02;Q9Y508-2;Q9Y508	A0A096LNV3;A0A096LP02;Q9Y508-2;Q9Y508	E3 ubiquitin-protein ligase RNF114	RNF114	tr|A0A096LNV3|A0A096LNV3_HUMAN E3 ubiquitin-protein ligase RNF114 (Fragment) OS=Homo sapiens OX=9606 GN=RNF114 PE=1 SV=1;tr|A0A096LP02|A0A096LP02_HUMAN E3 ubiquitin-protein ligase RNF114 OS=Homo sapiens OX=9606 GN=RNF114 PE=1 SV=1;sp|Q9Y508-2|RN114_HUMAN I	4	4	4	4	2	3	3	3	1	1	3	1	2	1	2	2	3	2	2	1	0	1	2	3	3	3	1	1	3	1	2	1	2	2	3	2	2	1	0	1	2	3	3	3
131	A0A096LP10;Q9NP73-2;A0A096LNJ4;A0A087WX43;D6RE84;A0A087WTT9;A0A1B0GVW6;A0A096LPI3;Q9NP73;A0A096LNL2;Q9NP73-3;A0A087WT15	A0A096LP10;Q9NP73-2;A0A096LNJ4;A0A087WX43;D6RE84;A0A087WTT9;A0A1B0GVW6;A0A096LPI3;Q9NP73	Putative bifunctional UDP-N-acetylglucosamine transferase and deubiquitinase ALG13	ALG13	tr|A0A096LP10|A0A096LP10_HUMAN N-acetylglucosaminyldiphosphodolichol N-acetylglucosaminyltransferase (Fragment) OS=Homo sapiens OX=9606 GN=ALG13 PE=1 SV=1;sp|Q9NP73-2|ALG13_HUMAN Isoform 2 of Putative bifunctional UDP-N-acetylglucosamine transferase and de	12	5	5	5	2	3	3	2	3	1	4	3	2	2	3	3	3	3	3	2	3	4	2	3	3	2	3	1	4	3	2	2	3	3	3	3	3	2	3	4	2	3	3	2
132	A0A096LP25;E9PG46;A0A096LNZ0;Q6ZSR9;A0A096LP60	A0A096LP25;E9PG46		AAK1	tr|A0A096LP25|A0A096LP25_HUMAN AP2-associated protein kinase 1 OS=Homo sapiens OX=9606 GN=AAK1 PE=1 SV=2;tr|E9PG46|E9PG46_HUMAN AP2-associated protein kinase 1 OS=Homo sapiens OX=9606 GN=AAK1 PE=1 SV=1	5	33	6	6	19	23	20	18	23	16	23	22	18	17	18	15	14	15	14	9	12	13	2	3	1	2	3	1	4	2	1	2	0	0	0	0	0	0	0	0	2	3	1	2
133	A0A0G2JJ26;A0A140T9R9;A0A0G2JJ52;A0A140TA46;A0A096LP39;Q9H633;Q9H633-4;Q9H633-2;A0A0G2JIT5;A0A0G2JHI3;A0A0G2JKY0;Q9H633-3	A0A0G2JJ26;A0A140T9R9;A0A0G2JJ52;A0A140TA46;A0A096LP39;Q9H633;Q9H633-4;Q9H633-2;A0A0G2JIT5;A0A0G2JHI3;A0A0G2JKY0;Q9H633-3	Ribonuclease P protein subunit p21	TRIM39-RPP21;RPP21	tr|A0A0G2JJ26|A0A0G2JJ26_HUMAN Ribonuclease P protein subunit p21 OS=Homo sapiens OX=9606 GN=RPP21 PE=1 SV=1;tr|A0A140T9R9|A0A140T9R9_HUMAN RPP21 OS=Homo sapiens OX=9606 GN=RPP21 PE=1 SV=1;tr|A0A0G2JJ52|A0A0G2JJ52_HUMAN Ribonuclease P protein subunit p21 O	12	2	2	2	1	1	1	1	0	0	1	0	0	1	1	0	1	0	0	0	0	0	1	1	1	1	0	0	1	0	0	1	1	0	1	0	0	0	0	0	1	1	1	1
134	A0A096LPC5;Q641Q2;A0A087WYF6;F8W7U3;E7ESD2;Q9Y4E1-5;Q9Y4E1-6;Q9Y4E1-2;Q9Y4E1-1;Q9Y4E1;Q641Q2-2;J3KP36;Q9Y4E1-3;A0A0A0MT65;B1AP61;Q5T1D7	A0A096LPC5;Q641Q2;A0A087WYF6;F8W7U3;E7ESD2;Q9Y4E1-5;Q9Y4E1-6;Q9Y4E1-2;Q9Y4E1-1;Q9Y4E1;Q641Q2-2;J3KP36;Q9Y4E1-3	WASH complex subunit FAM21A;WASH complex subunit FAM21C	FAM21C;FAM21A	tr|A0A096LPC5|A0A096LPC5_HUMAN WASH complex subunit 2C OS=Homo sapiens OX=9606 GN=WASHC2C PE=1 SV=1;sp|Q641Q2|WAC2A_HUMAN WASH complex subunit 2A OS=Homo sapiens OX=9606 GN=WASHC2A PE=1 SV=3;tr|A0A087WYF6|A0A087WYF6_HUMAN WASH complex subunit 2A OS=Homo sa	16	17	17	17	8	8	8	9	9	9	8	8	6	8	7	3	9	5	3	5	6	5	8	8	8	9	9	9	8	8	6	8	7	3	9	5	3	5	6	5	8	8	8	9
135	Q9BY42;A0A0A0MQR2;A2A2L5	Q9BY42;A0A0A0MQR2;A2A2L5	Protein RTF2 homolog	RTFDC1	sp|Q9BY42|RTF2_HUMAN Replication termination factor 2 OS=Homo sapiens OX=9606 GN=RTF2 PE=1 SV=3;tr|A0A0A0MQR2|A0A0A0MQR2_HUMAN Replication termination factor 2 OS=Homo sapiens OX=9606 GN=RTF2 PE=1 SV=1;tr|A2A2L5|A2A2L5_HUMAN Replication termination factor	3	6	6	2	0	0	2	1	0	2	0	0	1	1	1	1	0	1	3	0	0	3	0	0	2	1	0	2	0	0	1	1	1	1	0	1	3	0	0	3	0	0	0	0
136	A0A0A0MQR4;Q96RK0;I3L373;I3L135;I3L1Q4	A0A0A0MQR4;Q96RK0	Protein capicua homolog	CIC	tr|A0A0A0MQR4|A0A0A0MQR4_HUMAN Protein capicua homolog OS=Homo sapiens OX=9606 GN=CIC PE=1 SV=1;sp|Q96RK0|CIC_HUMAN Protein capicua homolog OS=Homo sapiens OX=9606 GN=CIC PE=1 SV=2	5	12	12	1	3	4	0	5	3	0	5	4	1	0	0	0	2	0	0	1	3	0	3	4	0	5	3	0	5	4	1	0	0	0	2	0	0	1	3	0	0	1	0	0
137	A0A0A0MQS1;Q53H96-2;Q53H96;B5MD87;F8WEI0;A0A087WTU2	A0A0A0MQS1;Q53H96-2;Q53H96;B5MD87	Pyrroline-5-carboxylate reductase;Pyrroline-5-carboxylate reductase 3	PYCRL	tr|A0A0A0MQS1|A0A0A0MQS1_HUMAN Pyrroline-5-carboxylate reductase OS=Homo sapiens OX=9606 GN=PYCR3 PE=1 SV=1;sp|Q53H96-2|P5CR3_HUMAN Isoform 2 of Pyrroline-5-carboxylate reductase 3 OS=Homo sapiens OX=9606 GN=PYCR3;sp|Q53H96|P5CR3_HUMAN Pyrroline-5-carboxyl	6	10	10	10	4	6	5	5	6	5	1	7	5	6	6	4	8	5	2	7	4	3	4	6	5	5	6	5	1	7	5	6	6	4	8	5	2	7	4	3	4	6	5	5
138	F5H0Q6;A0A0A0MQS2;Q8N2M8-3;Q8N2M8;Q8N2M8-4;K7EKC9;K7EM61	F5H0Q6;A0A0A0MQS2;Q8N2M8-3;Q8N2M8;Q8N2M8-4	CLK4-associating serine/arginine rich protein	CLASRP	tr|F5H0Q6|F5H0Q6_HUMAN CLK4-associating serine/arginine-rich protein OS=Homo sapiens OX=9606 GN=CLASRP PE=1 SV=2;tr|A0A0A0MQS2|A0A0A0MQS2_HUMAN CLK4-associating serine/arginine-rich protein OS=Homo sapiens OX=9606 GN=CLASRP PE=1 SV=1;sp|Q8N2M8-3|CLASR_HUMA	7	3	3	3	2	2	2	3	2	1	2	2	3	3	2	0	2	1	0	1	1	0	2	2	2	3	2	1	2	2	3	3	2	0	2	1	0	1	1	0	2	2	2	3
139	A0A0A0MQT0;P09455-2;P09455-3	A0A0A0MQT0;P09455-2;P09455-3	Retinol-binding protein 1	RBP1	tr|A0A0A0MQT0|A0A0A0MQT0_HUMAN Retinol binding protein 1, cellular OS=Homo sapiens OX=9606 GN=RBP1 PE=1 SV=1;sp|P09455-2|RET1_HUMAN Isoform 2 of Retinol-binding protein 1 OS=Homo sapiens OX=9606 GN=RBP1;sp|P09455-3|RET1_HUMAN Isoform 3 of Retinol-binding p	3	13	1	1	11	12	10	11	11	11	11	12	11	9	11	11	12	10	10	10	12	10	1	1	1	1	1	1	1	1	1	0	0	0	1	0	0	0	0	0	1	1	1	1
140	U3KQC1;A0A0A0MQU0;Q9BV38;K7EIR0;K7EML4;A0A087X237;K7EKX5;U3KQK3	U3KQC1;A0A0A0MQU0;Q9BV38;K7EIR0	WD repeat-containing protein 18	WDR18	tr|U3KQC1|U3KQC1_HUMAN WD repeat-containing protein 18 (Fragment) OS=Homo sapiens OX=9606 GN=WDR18 PE=1 SV=1;tr|A0A0A0MQU0|A0A0A0MQU0_HUMAN WD repeat-containing protein 18 (Fragment) OS=Homo sapiens OX=9606 GN=WDR18 PE=1 SV=1;sp|Q9BV38|WDR18_HUMAN WD repea	8	15	15	15	9	8	8	11	9	9	9	7	8	6	9	11	8	8	6	9	8	9	9	8	8	11	9	9	9	7	8	6	9	11	8	8	6	9	8	9	9	8	8	11
141	A0A0A0MQU6;Q9H2E6;Q9H2E6-2;H0Y8V9;E9PDV9;B3KU01	A0A0A0MQU6;Q9H2E6;Q9H2E6-2;H0Y8V9;E9PDV9;B3KU01	Semaphorin-6A	SEMA6A	tr|A0A0A0MQU6|A0A0A0MQU6_HUMAN Sema domain, transmembrane domain (TM), and cytoplasmic domain, (Semaphorin) 6A, isoform CRA_d OS=Homo sapiens OX=9606 GN=SEMA6A PE=1 SV=1;sp|Q9H2E6|SEM6A_HUMAN Semaphorin-6A OS=Homo sapiens OX=9606 GN=SEMA6A PE=1 SV=3;sp|Q9H	6	9	9	8	3	4	4	3	5	1	0	2	0	0	1	0	1	2	0	1	0	0	3	4	4	3	5	1	0	2	0	0	1	0	1	2	0	1	0	0	3	3	4	3
142	A0A0A0MQV6;P09038-2;P09038-3;P09038-1;P09038	A0A0A0MQV6;P09038-2;P09038-3;P09038-1;P09038	Fibroblast growth factor 2	FGF2	tr|A0A0A0MQV6|A0A0A0MQV6_HUMAN Fibroblast growth factor OS=Homo sapiens OX=9606 GN=FGF2 PE=1 SV=1;sp|P09038-2|FGF2_HUMAN Isoform 3 of Fibroblast growth factor 2 OS=Homo sapiens OX=9606 GN=FGF2;sp|P09038-3|FGF2_HUMAN Isoform 4 of Fibroblast growth factor 2	5	4	4	4	3	3	4	3	3	3	3	3	3	1	2	2	2	2	2	1	3	4	3	3	4	3	3	3	3	3	3	1	2	2	2	2	2	1	3	4	3	3	4	3
143	A0A0A0MQW0;Q9P2K5-2;A0A0C4DGV1;H0YN19;Q9P2K5-3;H0YKS1;Q9P2K5-4	A0A0A0MQW0;Q9P2K5-2;A0A0C4DGV1	Myelin expression factor 2	MYEF2	tr|A0A0A0MQW0|A0A0A0MQW0_HUMAN Myelin expression factor 2 OS=Homo sapiens OX=9606 GN=MYEF2 PE=1 SV=1;sp|Q9P2K5-2|MYEF2_HUMAN Isoform 2 of Myelin expression factor 2 OS=Homo sapiens OX=9606 GN=MYEF2;tr|A0A0C4DGV1|A0A0C4DGV1_HUMAN Myelin expression factor 2	7	37	1	1	23	27	22	23	25	23	23	24	24	22	26	25	25	24	25	24	28	27	1	1	1	1	1	1	1	1	1	1	1	1	1	1	1	1	1	1	1	1	1	1
144	A0A0A0MQX5;O94779-4;O94779-2;O94779	A0A0A0MQX5;O94779-4;O94779-2;O94779	Contactin-5	CNTN5	tr|A0A0A0MQX5|A0A0A0MQX5_HUMAN Contactin-5 OS=Homo sapiens OX=9606 GN=CNTN5 PE=1 SV=1;sp|O94779-4|CNTN5_HUMAN Isoform 3 of Contactin-5 OS=Homo sapiens OX=9606 GN=CNTN5;sp|O94779-2|CNTN5_HUMAN Isoform 2 of Contactin-5 OS=Homo sapiens OX=9606 GN=CNTN5;sp|O94	4	10	10	10	1	1	7	0	0	6	0	0	8	0	0	3	1	4	5	1	1	7	1	1	7	0	0	6	0	0	8	0	0	3	1	4	5	1	1	7	1	1	7	0
145	A0A0A0MQX7;Q08629;E7ENT7;A0A0A0MTJ2;Q9BQ16-9;Q9BQ16-7;Q9BQ16-2;Q9BQ16-5;Q9BQ16-6;Q9BQ16-4;Q9BQ16-1;Q9BQ16	A0A0A0MQX7;Q08629	Testican-1	SPOCK1	tr|A0A0A0MQX7|A0A0A0MQX7_HUMAN Testican-1 OS=Homo sapiens OX=9606 GN=SPOCK1 PE=1 SV=1;sp|Q08629|TICN1_HUMAN Testican-1 OS=Homo sapiens OX=9606 GN=SPOCK1 PE=1 SV=1	12	4	4	4	0	1	2	0	1	3	0	0	0	1	1	1	0	1	2	0	0	2	0	1	2	0	1	3	0	0	0	1	1	1	0	1	2	0	0	2	0	1	2	0
146	C9JP00;A0A0A0MQX8;Q9NR56;Q9NR56-3;Q9NR56-4;Q9NR56-7;Q9NR56-6;Q9NR56-2;Q9NR56-5;Q86VM6	C9JP00;A0A0A0MQX8;Q9NR56;Q9NR56-3;Q9NR56-4;Q9NR56-7;Q9NR56-6;Q9NR56-2;Q9NR56-5;Q86VM6	Muscleblind-like protein 1	MBNL1	tr|C9JP00|C9JP00_HUMAN Muscleblind-like protein 1 OS=Homo sapiens OX=9606 GN=MBNL1 PE=1 SV=1;tr|A0A0A0MQX8|A0A0A0MQX8_HUMAN Muscleblind-like protein 1 OS=Homo sapiens OX=9606 GN=MBNL1 PE=1 SV=1;sp|Q9NR56|MBNL1_HUMAN Muscleblind-like protein 1 OS=Homo sapie	10	4	2	2	1	1	2	1	3	2	0	2	1	0	0	0	0	0	1	0	1	1	1	0	1	0	1	1	0	0	1	0	0	0	0	0	1	0	1	1	1	0	1	0
147	A0A0A0MQY7;Q5VU97;A0A3B3ISH2;Q5VU97-2	A0A0A0MQY7;Q5VU97;A0A3B3ISH2;Q5VU97-2	VWFA and cache domain-containing protein 1	CACHD1	tr|A0A0A0MQY7|A0A0A0MQY7_HUMAN VWFA and cache domain-containing protein 1 OS=Homo sapiens OX=9606 GN=CACHD1 PE=1 SV=1;sp|Q5VU97|CAHD1_HUMAN VWFA and cache domain-containing protein 1 OS=Homo sapiens OX=9606 GN=CACHD1 PE=2 SV=2;tr|A0A3B3ISH2|A0A3B3ISH2_HUMA	4	22	22	22	8	11	9	9	13	10	10	10	9	5	3	3	5	6	3	3	6	4	8	11	9	9	13	10	10	10	9	5	3	3	5	6	3	3	6	4	8	11	9	9
148	A0A8I5KT08;A0A0A0MR08;A0A8I5KXK1;O94966-7;O94966-6;O94966-5;A0A8I5KV50;A0A8V8TN96;O94966-4;O94966-3;O94966;E7ESU0;A0A590UK03;A0A8I5KRW4;O94966-2	A0A8I5KT08;A0A0A0MR08;A0A8I5KXK1;O94966-7;O94966-6;O94966-5;A0A8I5KV50;A0A8V8TN96;O94966-4;O94966-3;O94966;E7ESU0;A0A590UK03;A0A8I5KRW4	Ubiquitin carboxyl-terminal hydrolase 19;Ubiquitin carboxyl-terminal hydrolase	USP19	tr|A0A8I5KT08|A0A8I5KT08_HUMAN Ubiquitin carboxyl-terminal hydrolase 19 OS=Homo sapiens OX=9606 GN=USP19 PE=1 SV=1;tr|A0A0A0MR08|A0A0A0MR08_HUMAN Ubiquitin carboxyl-terminal hydrolase 19 OS=Homo sapiens OX=9606 GN=USP19 PE=1 SV=7;tr|A0A8I5KXK1|A0A8I5KXK1_H	15	22	22	22	8	10	7	8	10	7	7	9	7	2	4	2	5	2	3	2	3	4	8	10	7	8	10	7	7	9	7	2	4	2	5	2	3	2	3	4	8	10	7	8
149	A0A0A0MR39;Q9P2K5;A0A087WUT0	A0A0A0MR39;Q9P2K5;A0A087WUT0	Myelin expression factor 2	MYEF2	tr|A0A0A0MR39|A0A0A0MR39_HUMAN Myelin expression factor 2 OS=Homo sapiens OX=9606 GN=MYEF2 PE=1 SV=1;sp|Q9P2K5|MYEF2_HUMAN Myelin expression factor 2 OS=Homo sapiens OX=9606 GN=MYEF2 PE=1 SV=3;tr|A0A087WUT0|A0A087WUT0_HUMAN Myelin expression factor 2 OS=Ho	3	38	38	2	24	28	23	24	26	24	23	25	25	22	27	26	25	25	25	24	28	28	24	28	23	24	26	24	23	25	25	22	27	26	25	25	25	24	28	28	2	2	2	2
150	Q93074-2;A0A8I5KXK9;Q93074;Q93074-3;A0A8I5KUR0;A0A8I5KW86;A0A8I5QJW8;A0A0A0MR79;A0A8I5KQY2;A0A8I5KSA4;A0A8I5KVA6;A0A8I5KRJ8;A0A8I5QJK7;A0A8I5KVJ2;A0A8I5QJG1;A0A8I5KQ51;H7C191;A0A8I5QKU5	Q93074-2;A0A8I5KXK9;Q93074;Q93074-3;A0A8I5KUR0;A0A8I5KW86;A0A8I5QJW8;A0A0A0MR79;A0A8I5KQY2;A0A8I5KSA4	Mediator of RNA polymerase II transcription subunit 12	MED12	sp|Q93074-2|MED12_HUMAN Isoform 2 of Mediator of RNA polymerase II transcription subunit 12 OS=Homo sapiens OX=9606 GN=MED12;tr|A0A8I5KXK9|A0A8I5KXK9_HUMAN Mediator of RNA polymerase II transcription subunit 12 (Fragment) OS=Homo sapiens OX=9606 GN=MED12 P	18	23	23	22	5	9	4	4	11	4	5	7	6	1	6	0	4	2	1	1	4	3	5	9	4	4	11	4	5	7	6	1	6	0	4	2	1	1	4	3	5	9	4	3
151	A0A0U1RQC5;A0A0A0MR89;A0A0U1RRJ0;Q9Y4C0;Q9Y4C0-3;A0A7I2V2B1;Q9HDB5-4;A0A7I2YQT0;A0A0C4DGK4;Q9HDB5-3;Q9HDB5-2;Q9HDB5;H0YJL2;G3V4R9;G3V247	A0A0U1RQC5;A0A0A0MR89;A0A0U1RRJ0;Q9Y4C0;Q9Y4C0-3	Neurexin-3	NRXN3	tr|A0A0U1RQC5|A0A0U1RQC5_HUMAN Neurexin-3-beta OS=Homo sapiens OX=9606 GN=NRXN3 PE=1 SV=2;tr|A0A0A0MR89|A0A0A0MR89_HUMAN Neurexin-3-beta OS=Homo sapiens OX=9606 GN=NRXN3 PE=1 SV=2;tr|A0A0U1RRJ0|A0A0U1RRJ0_HUMAN Neurexin-3-beta (Fragment) OS=Homo sapiens OX	15	23	18	1	6	14	10	4	11	10	3	12	8	3	5	5	4	6	4	4	3	3	3	11	7	2	9	6	2	8	5	1	2	2	1	2	1	1	1	0	0	1	1	0
152	A0A0A0MR93;Q53F39-4;Q53F39	A0A0A0MR93;Q53F39-4;Q53F39	Metallophosphoesterase 1	MPPE1	tr|A0A0A0MR93|A0A0A0MR93_HUMAN Metallophosphoesterase 1 OS=Homo sapiens OX=9606 GN=MPPE1 PE=1 SV=1;sp|Q53F39-4|MPPE1_HUMAN Isoform 4 of Metallophosphoesterase 1 OS=Homo sapiens OX=9606 GN=MPPE1;sp|Q53F39|MPPE1_HUMAN Metallophosphoesterase 1 OS=Homo sapiens	3	1	1	1	0	1	0	0	1	0	0	0	0	0	0	0	0	0	0	0	0	0	0	1	0	0	1	0	0	0	0	0	0	0	0	0	0	0	0	0	0	1	0	0
153	A0A0A0MRA8;Q9Y2J2;A0A1B0GTF8;A0A0J9YW26;J3KT37;J3QS55;J3QS83;J3KS70;J3QKY2;J3KRD1;J3QKK4;J3QR33;J3QRQ6;J3QLU5	A0A0A0MRA8;Q9Y2J2;A0A1B0GTF8	Band 4.1-like protein 3;Band 4.1-like protein 3, N-terminally processed	EPB41L3	tr|A0A0A0MRA8|A0A0A0MRA8_HUMAN Band 4.1-like protein 3 OS=Homo sapiens OX=9606 GN=EPB41L3 PE=1 SV=1;sp|Q9Y2J2|E41L3_HUMAN Band 4.1-like protein 3 OS=Homo sapiens OX=9606 GN=EPB41L3 PE=1 SV=2;tr|A0A1B0GTF8|A0A1B0GTF8_HUMAN Band 4.1-like protein 3 OS=Homo sa	14	52	49	0	29	38	37	32	36	35	29	40	37	23	35	36	30	30	40	19	29	32	28	35	35	30	33	32	27	37	35	21	33	34	27	28	37	18	26	30	0	0	0	0
154	A0A0A0MRE5;Q9ULH1;Q9ULH1-2;H0YBF7;H0YBM4;E5RFD9;E5RHD7	A0A0A0MRE5;Q9ULH1;Q9ULH1-2;H0YBF7	Arf-GAP with SH3 domain, ANK repeat and PH domain-containing protein 1	ASAP1	tr|A0A0A0MRE5|A0A0A0MRE5_HUMAN Arf-GAP with SH3 domain, ANK repeat and PH domain-containing protein 1 OS=Homo sapiens OX=9606 GN=ASAP1 PE=1 SV=1;sp|Q9ULH1|ASAP1_HUMAN Arf-GAP with SH3 domain, ANK repeat and PH domain-containing protein 1 OS=Homo sapiens OX	7	34	34	31	17	22	19	17	20	22	18	27	17	14	15	16	13	11	9	4	10	12	17	22	19	17	20	22	18	27	17	14	15	16	13	11	9	4	10	12	15	19	17	15
155	A0A0A0MRH7;Q02962;Q5SZP1;G3V5S4;A0A7P0TAC9;Q02962-3;E7EQT0;Q02548-5;Q02548-6;E7ERW5;Q02548-2;Q02548-7;Q02548-8;Q02548-3;Q02548-9;Q02548-11;Q02548-4;Q02548;Q02548-10	A0A0A0MRH7;Q02962;Q5SZP1;G3V5S4;A0A7P0TAC9;Q02962-3	Paired box protein Pax-2	PAX2	tr|A0A0A0MRH7|A0A0A0MRH7_HUMAN Paired box protein Pax-2 OS=Homo sapiens OX=9606 GN=PAX2 PE=1 SV=1;sp|Q02962|PAX2_HUMAN Paired box protein Pax-2 OS=Homo sapiens OX=9606 GN=PAX2 PE=1 SV=4;tr|Q5SZP1|Q5SZP1_HUMAN Paired box gene 2, isoform CRA_a OS=Homo sapien	19	6	6	1	2	5	3	1	4	2	1	3	0	1	3	1	0	2	1	1	3	3	2	5	3	1	4	2	1	3	0	1	3	1	0	2	1	1	3	3	0	1	0	0
156	A0A0A0MRH9;O75129-2;O75129-3;O75129;H0Y3A8;O75129-6;O75129-4;X6R5P2;H7C3I6	A0A0A0MRH9;O75129-2;O75129-3;O75129;H0Y3A8;O75129-6;O75129-4	Astrotactin-2	ASTN2	tr|A0A0A0MRH9|A0A0A0MRH9_HUMAN Astrotactin-2 OS=Homo sapiens OX=9606 GN=ASTN2 PE=1 SV=1;sp|O75129-2|ASTN2_HUMAN Isoform 2 of Astrotactin-2 OS=Homo sapiens OX=9606 GN=ASTN2;sp|O75129-3|ASTN2_HUMAN Isoform 3 of Astrotactin-2 OS=Homo sapiens OX=9606 GN=ASTN2;	9	8	8	8	2	3	5	1	2	4	1	1	2	2	1	1	2	1	1	0	1	2	2	3	5	1	2	4	1	1	2	2	1	1	2	1	1	0	1	2	2	3	5	1
157	A0A0A0MRI1;Q8IXQ4;Q8IXQ4-2;Q8IXQ4-3;A0A087WW86;Q8IXQ4-4	A0A0A0MRI1;Q8IXQ4;Q8IXQ4-2;Q8IXQ4-3	GPALPP motifs-containing protein 1	GPALPP1	tr|A0A0A0MRI1|A0A0A0MRI1_HUMAN GPALPP motifs-containing protein 1 OS=Homo sapiens OX=9606 GN=GPALPP1 PE=1 SV=1;sp|Q8IXQ4|GPAM1_HUMAN GPALPP motifs-containing protein 1 OS=Homo sapiens OX=9606 GN=GPALPP1 PE=1 SV=1;sp|Q8IXQ4-2|GPAM1_HUMAN Isoform 2 of GPALPP	6	4	4	4	2	2	2	3	3	2	1	0	2	1	2	1	3	3	2	1	3	2	2	2	2	3	3	2	1	0	2	1	2	1	3	3	2	1	3	2	2	2	2	3
158	A0A0A0MRJ0;Q5VT25-3;Q5VT25-4;Q5VT25-5;Q5VT25;Q5VT25-2;A0A0A0MRJ1;Q5VT25-6;H0Y5V1;H0Y7V8;A0A8I5QJM2;H0Y6R0	A0A0A0MRJ0;Q5VT25-3;Q5VT25-4;Q5VT25-5;Q5VT25;Q5VT25-2;A0A0A0MRJ1;Q5VT25-6;H0Y5V1;H0Y7V8	Non-specific serine/threonine protein kinase;Serine/threonine-protein kinase MRCK alpha	CDC42BPA	tr|A0A0A0MRJ0|A0A0A0MRJ0_HUMAN non-specific serine/threonine protein kinase OS=Homo sapiens OX=9606 GN=CDC42BPA PE=1 SV=1;sp|Q5VT25-3|MRCKA_HUMAN Isoform 3 of Serine/threonine-protein kinase MRCK alpha OS=Homo sapiens OX=9606 GN=CDC42BPA;sp|Q5VT25-4|MRCKA_	12	37	28	28	15	24	14	21	20	17	13	18	18	10	16	13	12	14	13	7	16	10	11	19	11	16	15	12	8	14	12	6	8	9	7	9	7	4	10	7	11	19	11	16
159	A0A0A0MRM8;Q9UM54-5;Q9UM54-6;Q9UM54-2;Q9UM54;Q9UM54-1;Q9UM54-4;A0A1Y0BRN3;A0A590UJ40;A0A590UJ75;A0A590UKB0;A0A590UK22;A0A590UK86;A0A5F9ZI03;A0A590UK71;A0A590UJW9;Q5JVM0	A0A0A0MRM8;Q9UM54-5;Q9UM54-6;Q9UM54-2;Q9UM54;Q9UM54-1;Q9UM54-4;A0A1Y0BRN3;A0A590UJ40;A0A590UJ75;A0A590UKB0;A0A590UK22	Unconventional myosin-VI	MYO6	tr|A0A0A0MRM8|A0A0A0MRM8_HUMAN Unconventional myosin-VI OS=Homo sapiens OX=9606 GN=MYO6 PE=1 SV=1;sp|Q9UM54-5|MYO6_HUMAN Isoform 5 of Unconventional myosin-VI OS=Homo sapiens OX=9606 GN=MYO6;sp|Q9UM54-6|MYO6_HUMAN Isoform 6 of Unconventional myosin-VI OS=H	17	64	64	18	41	44	34	44	47	37	40	46	36	39	37	30	38	36	31	27	27	28	41	44	34	44	47	37	40	46	36	39	37	30	38	36	31	27	27	28	10	9	6	11
160	A0A0A0MRR1;Q5VV50;Q5VV52-3;Q5VV52	A0A0A0MRR1;Q5VV50;Q5VV52-3;Q5VV52	Zinc finger protein 691	ZNF691	tr|A0A0A0MRR1|A0A0A0MRR1_HUMAN Zinc finger protein 691 (Fragment) OS=Homo sapiens OX=9606 GN=ZNF691 PE=1 SV=1;tr|Q5VV50|Q5VV50_HUMAN Zinc finger protein 691 OS=Homo sapiens OX=9606 GN=ZNF691 PE=1 SV=1;sp|Q5VV52-3|ZN691_HUMAN Isoform 2 of Zinc finger protei	4	3	3	3	0	1	0	0	1	1	1	3	1	0	1	0	2	1	0	1	0	0	0	1	0	0	1	1	1	3	1	0	1	0	2	1	0	1	0	0	0	1	0	0
161	A0A8I5QL33;A0A0A0MRR3;A0A8I5KXI2;B4DZU5;A0A8I5KTT0;A0A8I5KVM3;A0A8I5QL44;Q7Z7C8;Q7Z7C8-2;Q7Z7C8-4	A0A8I5QL33;A0A0A0MRR3;A0A8I5KXI2;B4DZU5;A0A8I5KTT0;A0A8I5KVM3;A0A8I5QL44;Q7Z7C8;Q7Z7C8-2;Q7Z7C8-4	Transcription initiation factor TFIID subunit 8	TAF8	tr|A0A8I5QL33|A0A8I5QL33_HUMAN Transcription initiation factor TFIID subunit 8 (Fragment) OS=Homo sapiens OX=9606 GN=TAF8 PE=1 SV=1;tr|A0A0A0MRR3|A0A0A0MRR3_HUMAN Transcription initiation factor TFIID subunit 8 OS=Homo sapiens OX=9606 GN=TAF8 PE=1 SV=1;tr|	10	1	1	1	0	0	0	1	1	0	1	1	0	0	0	0	0	0	0	0	0	0	0	0	0	1	1	0	1	1	0	0	0	0	0	0	0	0	0	0	0	0	0	1
162	P09234;A0A0A0MRR7;Q5TAL2	P09234;A0A0A0MRR7	U1 small nuclear ribonucleoprotein C	SNRPC	sp|P09234|RU1C_HUMAN U1 small nuclear ribonucleoprotein C OS=Homo sapiens OX=9606 GN=SNRPC PE=1 SV=1;tr|A0A0A0MRR7|A0A0A0MRR7_HUMAN U1 small nuclear ribonucleoprotein C OS=Homo sapiens OX=9606 GN=SNRPC PE=1 SV=1	3	4	4	4	3	3	3	3	4	3	3	4	4	3	3	4	3	3	2	3	2	3	3	3	3	3	4	3	3	4	4	3	3	4	3	3	2	3	2	3	3	3	3	3
163	A0A0A0MRS4;Q9NVV0;H7C3B3;H7C4C1	A0A0A0MRS4;Q9NVV0;H7C3B3;H7C4C1	Trimeric intracellular cation channel type B	TMEM38B	tr|A0A0A0MRS4|A0A0A0MRS4_HUMAN Transmembrane protein 38B, isoform CRA_b OS=Homo sapiens OX=9606 GN=TMEM38B PE=1 SV=1;sp|Q9NVV0|TM38B_HUMAN Trimeric intracellular cation channel type B OS=Homo sapiens OX=9606 GN=TMEM38B PE=1 SV=1;tr|H7C3B3|H7C3B3_HUMAN Trim	4	4	4	4	0	1	1	0	2	1	0	0	2	0	0	0	0	0	0	0	0	0	0	1	1	0	2	1	0	0	2	0	0	0	0	0	0	0	0	0	0	1	1	0
164	Q5STV6;A0A0A0MRT5;Q9UBC1-2;Q9UBC1-3;Q9UBC1;A0A140TA04	Q5STV6;A0A0A0MRT5;Q9UBC1-2;Q9UBC1-3;Q9UBC1;A0A140TA04	NF-kappa-B inhibitor-like protein 1	NFKBIL1	tr|Q5STV6|Q5STV6_HUMAN NF-kappa-B inhibitor-like protein 1 OS=Homo sapiens OX=9606 GN=NFKBIL1 PE=1 SV=2;tr|A0A0A0MRT5|A0A0A0MRT5_HUMAN NF-kappa-B inhibitor-like protein 1 OS=Homo sapiens OX=9606 GN=NFKBIL1 PE=1 SV=1;sp|Q9UBC1-2|IKBL1_HUMAN Isoform 2 of NF-	6	2	2	2	1	2	0	0	0	1	0	0	0	0	0	1	0	0	0	1	1	0	1	2	0	0	0	1	0	0	0	0	0	1	0	0	0	1	1	0	1	2	0	0
165	B4DZ84;A0A0C4DH75;D3DX49;A0A0A0MRU0;D3DX48;Q14168-4;Q14168;Q14168-3;Q14168-2;Q14168-6;Q14168-5;E5RI47;A0A087WVY2;E5RK44;E5RIU3;E5RI32;E5RJK0;E5RK50;A0A087X0C7;E5RFN8	B4DZ84;A0A0C4DH75;D3DX49;A0A0A0MRU0;D3DX48;Q14168-4;Q14168;Q14168-3;Q14168-2;Q14168-6;Q14168-5	MAGUK p55 subfamily member 2	MPP2	tr|B4DZ84|B4DZ84_HUMAN MAGUK p55 subfamily member 2 OS=Homo sapiens OX=9606 GN=MPP2 PE=1 SV=1;tr|A0A0C4DH75|A0A0C4DH75_HUMAN MAGUK p55 subfamily member 2 OS=Homo sapiens OX=9606 GN=MPP2 PE=1 SV=1;tr|D3DX49|D3DX49_HUMAN MAGUK p55 subfamily member 2 OS=Homo	20	33	33	31	12	21	19	18	18	23	17	19	18	15	21	18	15	19	21	11	13	20	12	21	19	18	18	23	17	19	18	15	21	18	15	19	21	11	13	20	11	20	17	17
166	A0A0A0MRV9;Q5T593;A0A0A0MRW0;A0A0A0MRW3;Q8IW50-7;Q8IW50-4;Q8IW50;A0A0A0MRW1;Q5T586;A0A0A0MRW2;Q8IW50-3;Q8IW50-2;Q8IW50-5;Q8IW50-6	A0A0A0MRV9;Q5T593;A0A0A0MRW0;A0A0A0MRW3;Q8IW50-7;Q8IW50-4;Q8IW50;A0A0A0MRW1;Q5T586;A0A0A0MRW2;Q8IW50-3;Q8IW50-2;Q8IW50-5;Q8IW50-6	Protein FAM219A	FAM219A	tr|A0A0A0MRV9|A0A0A0MRV9_HUMAN Protein FAM219A OS=Homo sapiens OX=9606 GN=FAM219A PE=1 SV=1;tr|Q5T593|Q5T593_HUMAN Protein FAM219A (Fragment) OS=Homo sapiens OX=9606 GN=FAM219A PE=1 SV=8;tr|A0A0A0MRW0|A0A0A0MRW0_HUMAN Protein FAM219A OS=Homo sapiens OX=960	14	4	4	4	2	1	2	1	2	1	1	1	1	0	1	2	1	1	1	1	0	2	2	1	2	1	2	1	1	1	1	0	1	2	1	1	1	1	0	2	2	1	2	1
167	A0A0A0MRX1;Q12926;Q12926-2;B1AM48;C9JB16	A0A0A0MRX1;Q12926;Q12926-2;B1AM48	ELAV-like protein;ELAV-like protein 2	ELAVL2	tr|A0A0A0MRX1|A0A0A0MRX1_HUMAN ELAV-like protein OS=Homo sapiens OX=9606 GN=ELAVL2 PE=1 SV=1;sp|Q12926|ELAV2_HUMAN ELAV-like protein 2 OS=Homo sapiens OX=9606 GN=ELAVL2 PE=1 SV=2;sp|Q12926-2|ELAV2_HUMAN Isoform 2 of ELAV-like protein 2 OS=Homo sapiens OX=9	5	26	8	8	22	22	22	22	22	21	23	22	22	21	22	21	20	22	21	18	22	21	8	8	8	8	8	7	8	8	8	8	8	7	7	7	7	5	7	6	8	8	8	8
168	A0A0A0MRY2;B0QZE2;B7Z2J6;A0A0D9SGD6;E7EV75;Q15326-4;Q15326-2;Q15326-6;Q15326-3;Q15326;E7ENI9;Q15326-5	A0A0A0MRY2;B0QZE2;B7Z2J6;A0A0D9SGD6;E7EV75;Q15326-4;Q15326-2;Q15326-6;Q15326-3;Q15326;E7ENI9;Q15326-5	Zinc finger MYND domain-containing protein 11	ZMYND11	tr|A0A0A0MRY2|A0A0A0MRY2_HUMAN Zinc finger MYND domain-containing protein 11 OS=Homo sapiens OX=9606 GN=ZMYND11 PE=1 SV=1;tr|B0QZE2|B0QZE2_HUMAN Zinc finger MYND domain-containing protein 11 OS=Homo sapiens OX=9606 GN=ZMYND11 PE=1 SV=1;tr|B7Z2J6|B7Z2J6_HUM	12	5	5	5	1	2	2	2	1	2	0	2	1	1	1	1	1	1	0	2	1	1	1	2	2	2	1	2	0	2	1	1	1	1	1	1	0	2	1	1	1	2	2	2
169	E9PDK2;A0A0A0MRZ1;Q9H9P5;A0A0A0MSC7;Q9H9P5-2;Q9H9P5-3;Q9H9P5-1;Q9H9P5-5;Q9H9P5-6	E9PDK2;A0A0A0MRZ1;Q9H9P5	Putative E3 ubiquitin-protein ligase UNKL	UNKL	tr|E9PDK2|E9PDK2_HUMAN Putative E3 ubiquitin-protein ligase UNKL OS=Homo sapiens OX=9606 GN=UNKL PE=1 SV=2;tr|A0A0A0MRZ1|A0A0A0MRZ1_HUMAN Putative E3 ubiquitin-protein ligase UNKL OS=Homo sapiens OX=9606 GN=UNKL PE=1 SV=2;sp|Q9H9P5|UNKL_HUMAN Putative E3 u	9	5	4	4	0	3	2	0	1	1	0	2	2	0	1	1	0	0	1	0	2	3	0	2	1	0	0	0	0	1	1	0	0	0	0	0	0	0	2	2	0	2	1	0
170	Q9H9E3;J3KNI1;A0A0A0MS45;A0A6I8PIQ6;A0A8V8TQM1;Q9H9E3-3;A0A8V8TQL5;A0A8V8TQ33;A0A8V8TRG1;Q9H9E3-2;A0A8V8TQ38;A0A8V8TQL9;H3BMV9;H3BQB2;H3BSD2;J3KRB5;E9PRT5;J3QLW1;A0A8V8TR60	Q9H9E3;J3KNI1;A0A0A0MS45;A0A6I8PIQ6;A0A8V8TQM1;Q9H9E3-3;A0A8V8TQL5;A0A8V8TQ33;A0A8V8TRG1;Q9H9E3-2	Conserved oligomeric Golgi complex subunit 4	COG4	sp|Q9H9E3|COG4_HUMAN Conserved oligomeric Golgi complex subunit 4 OS=Homo sapiens OX=9606 GN=COG4 PE=1 SV=3;tr|J3KNI1|J3KNI1_HUMAN Conserved oligomeric Golgi complex subunit 4 OS=Homo sapiens OX=9606 GN=COG4 PE=1 SV=1;tr|A0A0A0MS45|A0A0A0MS45_HUMAN Conserv	19	26	26	26	14	13	10	14	12	13	13	13	10	10	11	9	13	9	10	8	4	8	14	13	10	14	12	13	13	13	10	10	11	9	13	9	10	8	4	8	14	13	10	14
171	A0A0A0MS48;Q8TEH3;Q8TEH3-6;Q8TEH3-7;Q8TEH3-4;Q8TEH3-3;Q8TEH3-5;Q8TEH3-2;A0A8V8TNT3	A0A0A0MS48;Q8TEH3;Q8TEH3-6;Q8TEH3-7;Q8TEH3-4;Q8TEH3-3;Q8TEH3-5;Q8TEH3-2	DENN domain-containing protein 1A	DENND1A	tr|A0A0A0MS48|A0A0A0MS48_HUMAN DENN domain-containing protein 1A OS=Homo sapiens OX=9606 GN=DENND1A PE=1 SV=2;sp|Q8TEH3|DEN1A_HUMAN DENN domain-containing protein 1A OS=Homo sapiens OX=9606 GN=DENND1A PE=1 SV=2;sp|Q8TEH3-6|DEN1A_HUMAN Isoform 6 of DENN dom	9	10	10	10	2	4	3	3	4	1	0	5	1	0	0	3	0	2	1	0	2	1	2	4	3	3	4	1	0	5	1	0	0	3	0	2	1	0	2	1	2	4	3	3
172	A0A0A0MS59;Q6ZRS2-2;Q6ZRS2;A0A0C4DFX4;Q6ZRS2-3;A0A087X0E3	A0A0A0MS59;Q6ZRS2-2;Q6ZRS2;A0A0C4DFX4;Q6ZRS2-3;A0A087X0E3	Helicase SRCAP	SRCAP	tr|A0A0A0MS59|A0A0A0MS59_HUMAN Helicase SRCAP OS=Homo sapiens OX=9606 GN=SRCAP PE=1 SV=1;sp|Q6ZRS2-2|SRCAP_HUMAN Isoform 2 of Helicase SRCAP OS=Homo sapiens OX=9606 GN=SRCAP;sp|Q6ZRS2|SRCAP_HUMAN Helicase SRCAP OS=Homo sapiens OX=9606 GN=SRCAP PE=1 SV=3;tr	6	30	29	29	11	6	8	13	6	11	10	6	10	7	5	6	8	10	4	2	8	4	10	6	8	13	6	10	10	6	9	7	5	6	7	10	4	2	8	4	10	6	8	13
173	A0A0A0MS69;Q14123-2;Q14123;Q14123-3	A0A0A0MS69;Q14123-2;Q14123;Q14123-3	Calcium/calmodulin-dependent 3,5-cyclic nucleotide phosphodiesterase 1C	PDE1C	tr|A0A0A0MS69|A0A0A0MS69_HUMAN Phosphodiesterase OS=Homo sapiens OX=9606 GN=PDE1C PE=1 SV=1;sp|Q14123-2|PDE1C_HUMAN Isoform PDE1C1 of Dual specificity calcium/calmodulin-dependent 3,5-cyclic nucleotide phosphodiesterase 1C OS=Homo sapiens OX=9606 GN=PDE1	4	5	3	3	1	2	2	2	2	1	0	2	1	0	1	1	1	0	0	1	2	1	0	1	1	1	1	0	0	2	0	0	0	0	0	0	0	0	0	0	0	1	1	1
175	A0A0A0MSA9;A0A0C4DG49;P15151-3;P15151-2;P15151-4;P15151	A0A0A0MSA9;A0A0C4DG49;P15151-3;P15151-2;P15151-4;P15151	Poliovirus receptor	PVR	tr|A0A0A0MSA9|A0A0A0MSA9_HUMAN Poliovirus receptor OS=Homo sapiens OX=9606 GN=PVR PE=1 SV=1;tr|A0A0C4DG49|A0A0C4DG49_HUMAN Poliovirus receptor OS=Homo sapiens OX=9606 GN=PVR PE=1 SV=1;sp|P15151-3|PVR_HUMAN Isoform Gamma of Poliovirus receptor OS=Homo sapie	6	5	5	5	3	3	4	3	4	3	2	4	3	1	3	3	2	2	2	1	1	3	3	3	4	3	4	3	2	4	3	1	3	3	2	2	2	1	1	3	3	3	4	3
176	A0A0A0MSB8;Q9UPT5-2;Q9UPT5-5;Q9UPT5-1;Q9UPT5-6;Q9UPT5;A0A0A0MRE1;Q9UPT5-4;B5MCY9;K7ERQ5;C9JME6;C9JKC2	A0A0A0MSB8;Q9UPT5-2;Q9UPT5-5;Q9UPT5-1;Q9UPT5-6;Q9UPT5;A0A0A0MRE1	Exocyst complex component 7	EXOC7	tr|A0A0A0MSB8|A0A0A0MSB8_HUMAN Exocyst complex component 7 OS=Homo sapiens OX=9606 GN=EXOC7 PE=1 SV=1;sp|Q9UPT5-2|EXOC7_HUMAN Isoform 2 of Exocyst complex component 7 OS=Homo sapiens OX=9606 GN=EXOC7;sp|Q9UPT5-5|EXOC7_HUMAN Isoform 5 of Exocyst complex com	12	32	32	4	19	22	22	19	23	20	21	24	22	22	19	21	19	18	19	15	16	26	19	22	22	19	23	20	21	24	22	22	19	21	19	18	19	15	16	26	0	3	2	2
177	U3KQ91;A0A0A0MSC1;O60266;H7C1A6;C9JLX3;O60266-2;C9JYB5	U3KQ91;A0A0A0MSC1;O60266;H7C1A6;C9JLX3;O60266-2	Adenylate cyclase type 3	ADCY3	tr|U3KQ91|U3KQ91_HUMAN Adenylate cyclase type 3 (Fragment) OS=Homo sapiens OX=9606 GN=ADCY3 PE=1 SV=1;tr|A0A0A0MSC1|A0A0A0MSC1_HUMAN Adenylate cyclase type 3 OS=Homo sapiens OX=9606 GN=ADCY3 PE=1 SV=1;sp|O60266|ADCY3_HUMAN Adenylate cyclase type 3 OS=Homo	7	4	4	4	0	4	2	0	3	1	0	4	1	0	0	0	0	0	0	0	0	0	0	4	2	0	3	1	0	4	1	0	0	0	0	0	0	0	0	0	0	4	2	0
178	H7C5Z6;A0A0A0MSF4;A0A0A0MSF2;Q96Q07-3;Q96Q07-2;Q96Q07;C9J8E4	H7C5Z6;A0A0A0MSF4;A0A0A0MSF2;Q96Q07-3;Q96Q07-2;Q96Q07	BTB/POZ domain-containing protein 9	BTBD9	tr|H7C5Z6|H7C5Z6_HUMAN BTB/POZ domain-containing protein 9 OS=Homo sapiens OX=9606 GN=BTBD9 PE=1 SV=1;tr|A0A0A0MSF4|A0A0A0MSF4_HUMAN BTB/POZ domain-containing protein 9 OS=Homo sapiens OX=9606 GN=BTBD9 PE=1 SV=1;tr|A0A0A0MSF2|A0A0A0MSF2_HUMAN BTB/POZ domai	7	4	4	4	1	2	2	0	1	0	0	0	0	2	0	1	1	0	0	1	0	1	1	2	2	0	1	0	0	0	0	2	0	1	1	0	0	1	0	1	1	2	2	0
179	A0A0A0MSG0;A6NGB9	A0A0A0MSG0;A6NGB9	WAS/WASL-interacting protein family member 3	WIPF3	tr|A0A0A0MSG0|A0A0A0MSG0_HUMAN WAS/WASL-interacting protein family member 3 OS=Homo sapiens OX=9606 GN=WIPF3 PE=1 SV=1;sp|A6NGB9|WIPF3_HUMAN WAS/WASL-interacting protein family member 3 OS=Homo sapiens OX=9606 GN=WIPF3 PE=1 SV=4	2	10	10	10	2	5	6	4	8	7	5	7	7	0	2	4	0	1	3	0	3	3	2	5	6	4	8	7	5	7	7	0	2	4	0	1	3	0	3	3	2	5	6	4
180	A0A0A0MSI2;Q8IXK0-4;Q8IXK0;Q8IXK0-5;Q8IXK0-2;Q8IXK0-3;H7C528	A0A0A0MSI2;Q8IXK0-4;Q8IXK0;Q8IXK0-5;Q8IXK0-2;Q8IXK0-3	Polyhomeotic-like protein 2	PHC2	tr|A0A0A0MSI2|A0A0A0MSI2_HUMAN Polyhomeotic-like protein 2 OS=Homo sapiens OX=9606 GN=PHC2 PE=1 SV=1;sp|Q8IXK0-4|PHC2_HUMAN Isoform 4 of Polyhomeotic-like protein 2 OS=Homo sapiens OX=9606 GN=PHC2;sp|Q8IXK0|PHC2_HUMAN Polyhomeotic-like protein 2 OS=Homo sa	7	14	14	10	9	10	8	11	11	7	8	10	6	8	7	6	8	5	5	9	4	5	9	10	8	11	11	7	8	10	6	8	7	6	8	5	5	9	4	5	7	6	5	7
181	A0A0A0MSK4;A0A0A0MRC4;Q86YR5-4;Q86YR5;A0A087WVF5;Q86YR5-3;Q86YR5-2;B0QZC9;B0QZD0;A0A2R8Y896;A0A2R8Y673	A0A0A0MSK4;A0A0A0MRC4;Q86YR5-4;Q86YR5;A0A087WVF5;Q86YR5-3	G-protein-signaling modulator 1	GPSM1	tr|A0A0A0MSK4|A0A0A0MSK4_HUMAN G-protein-signaling modulator 1 OS=Homo sapiens OX=9606 GN=GPSM1 PE=1 SV=1;tr|A0A0A0MRC4|A0A0A0MRC4_HUMAN G-protein-signaling modulator 1 OS=Homo sapiens OX=9606 GN=GPSM1 PE=1 SV=2;sp|Q86YR5-4|GPSM1_HUMAN Isoform 4 of G-prote	11	37	37	35	25	25	24	21	26	23	21	27	24	24	20	22	23	22	23	20	20	19	25	25	24	21	26	23	21	27	24	24	20	22	23	22	23	20	20	19	24	23	23	21
182	A0A0A0MSK5;Q5JTV8;J3KN66;Q5JTV8-3;H0Y4R4;Q5JTV8-2;H0YD16;H0YDU3	A0A0A0MSK5;Q5JTV8;J3KN66;Q5JTV8-3;H0Y4R4	Torsin-1A-interacting protein 1	TOR1AIP1	tr|A0A0A0MSK5|A0A0A0MSK5_HUMAN Torsin-1A-interacting protein 1 OS=Homo sapiens OX=9606 GN=TOR1AIP1 PE=1 SV=1;sp|Q5JTV8|TOIP1_HUMAN Torsin-1A-interacting protein 1 OS=Homo sapiens OX=9606 GN=TOR1AIP1 PE=1 SV=2;tr|J3KN66|J3KN66_HUMAN Torsin-1A-interacting pr	8	16	16	15	7	9	6	5	10	6	7	7	5	8	8	5	10	10	6	5	9	6	7	9	6	5	10	6	7	7	5	8	8	5	10	10	6	5	9	6	7	8	6	5
183	A0A804HJA6;A0A0A0MSP7;A0A804HKI5;Q5JV73;A0A804HKR2	A0A804HJA6;A0A0A0MSP7;A0A804HKI5;Q5JV73	FERM and PDZ domain-containing protein 3	FRMPD3	tr|A0A804HJA6|A0A804HJA6_HUMAN FERM and PDZ domain-containing protein 3 OS=Homo sapiens OX=9606 GN=FRMPD3 PE=1 SV=1;tr|A0A0A0MSP7|A0A0A0MSP7_HUMAN FERM and PDZ domain-containing protein 3 (Fragment) OS=Homo sapiens OX=9606 GN=FRMPD3 PE=1 SV=1;tr|A0A804HKI5	5	5	5	5	2	0	1	0	1	1	1	0	0	0	0	0	0	1	0	1	0	0	2	0	1	0	1	1	1	0	0	0	0	0	0	1	0	1	0	0	2	0	1	0
184	A0A0A0MSS3;Q8ND83-4;Q8ND83;A0A0C4DFN6;Q8ND83-2;X6RGK9;C9JP03;C9JD09;C9JUW9;X6RDJ2;B7Z326;Q8ND83-3;Q5T6P2;Q5T6P5	A0A0A0MSS3;Q8ND83-4;Q8ND83;A0A0C4DFN6;Q8ND83-2;X6RGK9;C9JP03;C9JD09;C9JUW9;X6RDJ2;B7Z326;Q8ND83-3	SLAIN motif-containing protein 1	SLAIN1	tr|A0A0A0MSS3|A0A0A0MSS3_HUMAN SLAIN motif-containing protein 1 OS=Homo sapiens OX=9606 GN=SLAIN1 PE=1 SV=1;sp|Q8ND83-4|SLAI1_HUMAN Isoform 4 of SLAIN motif-containing protein 1 OS=Homo sapiens OX=9606 GN=SLAIN1;sp|Q8ND83|SLAI1_HUMAN SLAIN motif-containing	14	6	6	3	1	2	0	3	0	2	2	1	4	1	2	1	1	1	3	2	2	3	1	2	0	3	0	2	2	1	4	1	2	1	1	1	3	2	2	3	0	1	0	1
185	A0A0A0MSS8;P42330;S4R3Z2;P17516;P42330-2;S4R3D5	A0A0A0MSS8;P42330;S4R3Z2;P17516;P42330-2	Aldo-keto reductase family 1 member C3;Aldo-keto reductase family 1 member C4	AKR1C3;AKR1C4	tr|A0A0A0MSS8|A0A0A0MSS8_HUMAN Aldo-keto reductase family 1 member C3 OS=Homo sapiens OX=9606 GN=AKR1C3 PE=1 SV=1;sp|P42330|AK1C3_HUMAN Aldo-keto reductase family 1 member C3 OS=Homo sapiens OX=9606 GN=AKR1C3 PE=1 SV=4;tr|S4R3Z2|S4R3Z2_HUMAN Aldo-keto redu	6	14	2	1	9	8	11	9	9	8	8	10	11	7	8	8	9	9	9	8	9	11	0	0	0	0	1	0	0	1	2	0	0	0	0	0	0	0	0	0	0	0	0	0
186	A0A0A0MSU4;O94911;O94911-1;A0A075B774;O94911-2;K7ELK9	A0A0A0MSU4;O94911;O94911-1	ATP-binding cassette sub-family A member 8	ABCA8	tr|A0A0A0MSU4|A0A0A0MSU4_HUMAN ABC-type organic anion transporter ABCA8 OS=Homo sapiens OX=9606 GN=ABCA8 PE=1 SV=1;sp|O94911|ABCA8_HUMAN ABC-type organic anion transporter ABCA8 OS=Homo sapiens OX=9606 GN=ABCA8 PE=1 SV=4;sp|O94911-1|ABCA8_HUMAN Isoform 1 o	6	17	17	15	1	11	0	1	7	1	1	8	2	0	0	0	0	0	0	0	0	1	1	11	0	1	7	1	1	8	2	0	0	0	0	0	0	0	0	1	1	11	0	1
187	H0YF95;A0A0A0MSU7;Q53EL9-2;Q53EL9-3;Q53EL9;H0YFX0;Q53EL9-4;H0YGK0	H0YF95;A0A0A0MSU7;Q53EL9-2;Q53EL9-3;Q53EL9;H0YFX0;Q53EL9-4;H0YGK0	Seizure protein 6 homolog	SEZ6	tr|H0YF95|H0YF95_HUMAN Seizure protein 6 homolog (Fragment) OS=Homo sapiens OX=9606 GN=SEZ6 PE=1 SV=2;tr|A0A0A0MSU7|A0A0A0MSU7_HUMAN Seizure protein 6 homolog OS=Homo sapiens OX=9606 GN=SEZ6 PE=1 SV=1;sp|Q53EL9-2|SEZ6_HUMAN Isoform 2 of Seizure protein 6 h	8	4	4	4	2	2	1	0	2	0	0	0	0	0	0	0	0	2	0	0	0	0	2	2	1	0	2	0	0	0	0	0	0	0	0	2	0	0	0	0	2	2	1	0
188	Q08345-5;Q08345-2;Q08345;Q08345-6;A0A0A0MSX3;A0A0G2JNZ7;A0A0G2JI85;H0Y9F4;A0A140T972;A2ABM8;Q08345-4;A2ABL2;H0Y717;A0A0G2JIZ7;E7EPH4;E7EQ30;A0A0G2JIA2;E7EPN2;E7EUP7;E7ERI6;E7ETI3;E7ERN0;A0A0G2JHK4;E7EVW6;E7ES06;E7EUD5;A2ABL0;E7ESR9;E7ETX3;E7EVT1;E7EN94;H0YAH6;D6R9C4;D6RB35;D6RBU7;Q16832;D6RB82;E7EXB0;E7EX99;E7EQ23;D6RGW5;A0A0G2JJA0;E7ENJ2	Q08345-5;Q08345-2;Q08345;Q08345-6;A0A0A0MSX3;A0A0G2JNZ7;A0A0G2JI85	Epithelial discoidin domain-containing receptor 1	DDR1	sp|Q08345-5|DDR1_HUMAN Isoform 4 of Epithelial discoidin domain-containing receptor 1 OS=Homo sapiens OX=9606 GN=DDR1;sp|Q08345-2|DDR1_HUMAN Isoform 2 of Epithelial discoidin domain-containing receptor 1 OS=Homo sapiens OX=9606 GN=DDR1;sp|Q08345|DDR1_HUMAN	43	21	21	21	9	13	12	5	9	6	5	4	8	3	3	1	6	3	3	2	4	5	9	13	12	5	9	6	5	4	8	3	3	1	6	3	3	2	4	5	9	13	12	5
189	A0A0A0MT32;P38571-2;P38571;Q5T073;Q5T770	A0A0A0MT32;P38571-2;P38571;Q5T073	Lysosomal acid lipase/cholesteryl ester hydrolase	LIPA	tr|A0A0A0MT32|A0A0A0MT32_HUMAN Lysosomal acid lipase/cholesteryl ester hydrolase OS=Homo sapiens OX=9606 GN=LIPA PE=1 SV=1;sp|P38571-2|LICH_HUMAN Isoform 2 of Lysosomal acid lipase/cholesteryl ester hydrolase OS=Homo sapiens OX=9606 GN=LIPA;sp|P38571|LICH_	5	6	6	6	5	5	5	5	6	5	3	6	5	4	4	5	5	5	4	5	5	3	5	5	5	5	6	5	3	6	5	4	4	5	5	5	4	5	5	3	5	5	5	5
190	A0A0A0MT33;Q9UPN6;Q9UPN6-2	A0A0A0MT33;Q9UPN6;Q9UPN6-2	Protein SCAF8	SCAF8	tr|A0A0A0MT33|A0A0A0MT33_HUMAN SR-related and CTD-associated factor 8 OS=Homo sapiens OX=9606 GN=SCAF8 PE=1 SV=1;sp|Q9UPN6|SCAF8_HUMAN SR-related and CTD-associated factor 8 OS=Homo sapiens OX=9606 GN=SCAF8 PE=1 SV=1;sp|Q9UPN6-2|SCAF8_HUMAN Isoform 2 of SR	3	18	18	15	9	13	5	7	12	4	6	11	5	6	6	3	9	9	5	4	4	5	9	13	5	7	12	4	6	11	5	6	6	3	9	9	5	4	4	5	6	10	2	4
191	A0A0A0MT35;Q8TBF2-3;A0A2P0CTB1;Q8TBF2;J3QKK8;J3KPF5;J3KPF6;A0A0G2JRR6;A0A0G2JSF1;A0A2P0CU24;A0A0A0MRV4;J3KRV9;A0A2P0CTH9;Q8TBF2-2;Q8TBF2-7;Q8TBF2-4;Q8TBF2-6	A0A0A0MT35;Q8TBF2-3;A0A2P0CTB1;Q8TBF2;J3QKK8;J3KPF5;J3KPF6;A0A0G2JRR6;A0A0G2JSF1;A0A2P0CU24;A0A0A0MRV4;J3KRV9;A0A2P0CTH9;Q8TBF2-2;Q8TBF2-7;Q8TBF2-4;Q8TBF2-6	Prostamide/prostaglandin F synthase	FAM213B	tr|A0A0A0MT35|A0A0A0MT35_HUMAN Prostamide/prostaglandin F synthase OS=Homo sapiens OX=9606 GN=PRXL2B PE=1 SV=1;sp|Q8TBF2-3|PXL2B_HUMAN Isoform 3 of Prostamide/prostaglandin F synthase OS=Homo sapiens OX=9606 GN=PRXL2B;tr|A0A2P0CTB1|A0A2P0CTB1_HUMAN Prostam	17	9	9	9	5	9	4	5	6	6	3	7	4	3	5	7	4	5	3	3	2	3	5	9	4	5	6	6	3	7	4	3	5	7	4	5	3	3	2	3	5	9	4	5
194	A0A0A0MT66	A0A0A0MT66		CHGB	tr|A0A0A0MT66|A0A0A0MT66_HUMAN Secretogranin-1 (Fragment) OS=Homo sapiens OX=9606 GN=CHGB PE=1 SV=1	1	14	1	1	5	8	5	7	4	3	2	5	3	5	7	2	6	5	2	4	7	5	0	1	1	0	1	0	0	1	1	0	1	0	0	0	0	0	0	1	0	1	1	0
195	C9JUH3;A0A0A0MT72;Q9BSQ5-3;Q9BSQ5;Q9BSQ5-2;Q9BSQ5-4;A0A3B3IRS0;E9PEC4	C9JUH3;A0A0A0MT72;Q9BSQ5-3;Q9BSQ5;Q9BSQ5-2;Q9BSQ5-4;A0A3B3IRS0;E9PEC4	Cerebral cavernous malformations 2 protein	CCM2	tr|C9JUH3|C9JUH3_HUMAN Cerebral cavernous malformations 2 protein OS=Homo sapiens OX=9606 GN=CCM2 PE=1 SV=1;tr|A0A0A0MT72|A0A0A0MT72_HUMAN Cerebral cavernous malformations 2 protein OS=Homo sapiens OX=9606 GN=CCM2 PE=1 SV=1;sp|Q9BSQ5-3|CCM2_HUMAN Isoform 3	8	10	10	10	3	7	4	5	5	3	6	5	1	4	3	1	5	5	1	0	2	2	3	7	4	5	5	3	6	5	1	4	3	1	5	5	1	0	2	2	3	7	4	5
196	A0A0A0MT83;P26440;A0A0S2Z4K7;P26440-2;H7C4G6;H0YLC3;H0YKV0;H0YN10;A0A087WVD3	A0A0A0MT83;P26440;A0A0S2Z4K7;P26440-2;H7C4G6;H0YLC3	Isovaleryl-CoA dehydrogenase, mitochondrial	IVD	tr|A0A0A0MT83|A0A0A0MT83_HUMAN Isovaleryl-CoA dehydrogenase, mitochondrial OS=Homo sapiens OX=9606 GN=IVD PE=1 SV=2;sp|P26440|IVD_HUMAN Isovaleryl-CoA dehydrogenase, mitochondrial OS=Homo sapiens OX=9606 GN=IVD PE=1 SV=2;tr|A0A0S2Z4K7|A0A0S2Z4K7_HUMAN Isov	9	21	21	21	12	15	10	12	12	11	10	13	10	15	11	11	16	11	8	11	10	10	12	15	10	12	12	11	10	13	10	15	11	11	16	11	8	11	10	10	12	15	10	12
197	A0A0A0MTB8;Q8NI36	A0A0A0MTB8;Q8NI36	WD repeat-containing protein 36	WDR36	tr|A0A0A0MTB8|A0A0A0MTB8_HUMAN WD repeat-containing protein 36 OS=Homo sapiens OX=9606 GN=WDR36 PE=1 SV=1;sp|Q8NI36|WDR36_HUMAN WD repeat-containing protein 36 OS=Homo sapiens OX=9606 GN=WDR36 PE=1 SV=1	2	25	25	25	11	15	16	12	14	16	11	16	13	7	8	11	8	8	12	6	11	10	11	15	16	12	14	16	11	16	13	7	8	11	8	8	12	6	11	10	11	15	16	12
198	A0A0A0MTR7;A0A0A0MTC1;Q63HN8;Q63HN8-4;Q63HN8-5;Q63HN8-6	A0A0A0MTR7;A0A0A0MTC1;Q63HN8;Q63HN8-4	E3 ubiquitin-protein ligase RNF213	RNF213	tr|A0A0A0MTR7|A0A0A0MTR7_HUMAN E3 ubiquitin-protein ligase RNF213 OS=Homo sapiens OX=9606 GN=RNF213 PE=1 SV=1;tr|A0A0A0MTC1|A0A0A0MTC1_HUMAN E3 ubiquitin-protein ligase RNF213 OS=Homo sapiens OX=9606 GN=RNF213 PE=1 SV=1;sp|Q63HN8|RN213_HUMAN E3 ubiquitin-p	6	14	13	13	2	3	2	1	5	2	3	3	2	1	1	2	1	0	2	1	2	3	1	3	1	1	5	1	2	2	1	0	0	1	0	0	1	0	1	2	1	3	1	1
199	A0A0A0MTH3;Q13418;Q13418-3;Q13418-2;A0A087WWY6	A0A0A0MTH3;Q13418;Q13418-3;Q13418-2	Integrin-linked protein kinase	ILK	tr|A0A0A0MTH3|A0A0A0MTH3_HUMAN Integrin-linked protein kinase OS=Homo sapiens OX=9606 GN=ILK PE=1 SV=1;sp|Q13418|ILK_HUMAN Integrin-linked protein kinase OS=Homo sapiens OX=9606 GN=ILK PE=1 SV=2;sp|Q13418-3|ILK_HUMAN Isoform 3 of Integrin-linked protein ki	5	17	17	17	12	13	14	11	12	14	9	13	12	8	9	10	8	6	8	7	8	6	12	13	14	11	12	14	9	13	12	8	9	10	8	6	8	7	8	6	12	13	14	11
200	A0A0A0MTL6;Q6ZS17-2;Q6ZS17;Q6ZS17-3;Q6ZS17-4;H3BSV5;H3BMG9;H3BSX9;H3BQI5;H3BU12;H3BS40;H3BUP6;H3BP86	A0A0A0MTL6;Q6ZS17-2;Q6ZS17;Q6ZS17-3;Q6ZS17-4	Protein FAM65A	FAM65A	tr|A0A0A0MTL6|A0A0A0MTL6_HUMAN Rho family-interacting cell polarization regulator 1 OS=Homo sapiens OX=9606 GN=RIPOR1 PE=1 SV=1;sp|Q6ZS17-2|RIPR1_HUMAN Isoform 2 of Rho family-interacting cell polarization regulator 1 OS=Homo sapiens OX=9606 GN=RIPOR1;sp|Q	13	24	24	23	13	16	12	10	11	9	11	13	10	6	7	5	8	5	4	5	5	5	13	16	12	10	11	9	11	13	10	6	7	5	8	5	4	5	5	5	12	16	11	10
201	Q13617-2;Q13617;A0A0A0MTN0;A0A8I5QJI3;A0A8I5KYP8;A0A8I5KQQ5;A0A8I5KUA9;A0A8I5KU22;Q5T2B5;A0A0D9SET6;A0A8I5KVR3;A0A8I5KYZ8;A0A8I5KXB2;A0A8I5KPX0;A0A8I5KY75;A0A8I5KS98;A0A8I5KTY5;A0A8I5KVE2;A0A8I5QKN3;A0A8I5KWB8;A0A8I5KV54;A0A8I5KYM7;A0A8I5KTY2;A0A8I5KSW7;Q5T2B7;A0A8I5KR51;A0A8I5KYA3;A0A8I5KP04;A0A8I5KUA0	Q13617-2;Q13617;A0A0A0MTN0;A0A8I5QJI3;A0A8I5KYP8;A0A8I5KQQ5;A0A8I5KUA9;A0A8I5KU22;Q5T2B5;A0A0D9SET6;A0A8I5KVR3;A0A8I5KYZ8;A0A8I5KXB2	Cullin-2	CUL2	sp|Q13617-2|CUL2_HUMAN Isoform 2 of Cullin-2 OS=Homo sapiens OX=9606 GN=CUL2;sp|Q13617|CUL2_HUMAN Cullin-2 OS=Homo sapiens OX=9606 GN=CUL2 PE=1 SV=2;tr|A0A0A0MTN0|A0A0A0MTN0_HUMAN Cullin-2 OS=Homo sapiens OX=9606 GN=CUL2 PE=1 SV=1;tr|A0A8I5QJI3|A0A8I5QJI3_	29	39	39	39	24	31	23	27	30	22	22	29	25	20	23	20	21	23	19	16	20	17	24	31	23	27	30	22	22	29	25	20	23	20	21	23	19	16	20	17	24	31	23	27
202	F5H7G2;A0A0A0MTQ4;Q96B86-3;Q96B86;Q96B86-4	F5H7G2;A0A0A0MTQ4;Q96B86-3;Q96B86;Q96B86-4	Repulsive guidance molecule A	RGMA	tr|F5H7G2|F5H7G2_HUMAN Repulsive guidance molecule A OS=Homo sapiens OX=9606 GN=RGMA PE=1 SV=2;tr|A0A0A0MTQ4|A0A0A0MTQ4_HUMAN Repulsive guidance molecule A OS=Homo sapiens OX=9606 GN=RGMA PE=1 SV=1;sp|Q96B86-3|RGMA_HUMAN Isoform 2 of Repulsive guidance mol	5	4	4	4	2	1	2	1	2	2	0	2	2	3	0	1	2	0	1	1	1	0	2	1	2	1	2	2	0	2	2	3	0	1	2	0	1	1	1	0	2	1	2	1
203	A0A0A0MTR2;Q8N543;H3BUA6;H3BR79;H3BR02;Q8N543-2;H3BP48	A0A0A0MTR2;Q8N543;H3BUA6;H3BR79	Prolyl 3-hydroxylase OGFOD1	OGFOD1	tr|A0A0A0MTR2|A0A0A0MTR2_HUMAN Prolyl 3-hydroxylase OGFOD1 OS=Homo sapiens OX=9606 GN=OGFOD1 PE=1 SV=1;sp|Q8N543|OGFD1_HUMAN Prolyl 3-hydroxylase OGFOD1 OS=Homo sapiens OX=9606 GN=OGFOD1 PE=1 SV=1;tr|H3BUA6|H3BUA6_HUMAN Prolyl 3-hydroxylase OGFOD1 (Fragmen	7	6	6	6	3	5	3	3	3	2	2	2	3	3	3	3	3	0	2	1	2	1	3	5	3	3	3	2	2	2	3	3	3	3	3	0	2	1	2	1	3	5	3	3
204	A0A0A0MTU3;Q4ZIN3-2;Q4ZIN3;U3KPY4;U3KPU1	A0A0A0MTU3;Q4ZIN3-2;Q4ZIN3	Membralin	TMEM259	tr|A0A0A0MTU3|A0A0A0MTU3_HUMAN Membralin OS=Homo sapiens OX=9606 GN=TMEM259 PE=1 SV=2;sp|Q4ZIN3-2|MBRL_HUMAN Isoform 2 of Membralin OS=Homo sapiens OX=9606 GN=TMEM259;sp|Q4ZIN3|MBRL_HUMAN Membralin OS=Homo sapiens OX=9606 GN=TMEM259 PE=1 SV=1	5	7	7	7	2	7	3	2	6	5	2	3	3	2	2	2	1	2	2	2	2	1	2	7	3	2	6	5	2	3	3	2	2	2	1	2	2	2	2	1	2	7	3	2
205	D6RH03;A0A494BZU0;A0A8V8TMJ4;A0A0A0N0L5;P40189-2;P40189-3;P40189;A0A8V8TMJ9;A0A8V8TM11;A0A8V8TNI8	D6RH03;A0A494BZU0;A0A8V8TMJ4;A0A0A0N0L5;P40189-2;P40189-3;P40189;A0A8V8TMJ9	Interleukin-6 receptor subunit beta	IL6ST	tr|D6RH03|D6RH03_HUMAN Interleukin-6 receptor subunit beta OS=Homo sapiens OX=9606 GN=IL6ST PE=1 SV=1;tr|A0A494BZU0|A0A494BZU0_HUMAN Interleukin-6 receptor subunit beta OS=Homo sapiens OX=9606 GN=IL6ST PE=1 SV=1;tr|A0A8V8TMJ4|A0A8V8TMJ4_HUMAN Interleukin-6	10	3	3	2	0	0	2	0	1	0	0	0	0	0	0	0	0	0	0	0	1	0	0	0	2	0	1	0	0	0	0	0	0	0	0	0	0	0	1	0	0	0	1	0
206	A0A0A6YYA0;Q86XR7-2;Q9Y3B3-2;Q9Y3B3;G3V2Y2	A0A0A6YYA0;Q86XR7-2;Q9Y3B3-2;Q9Y3B3	Transmembrane emp24 domain-containing protein 7	TMED7-TICAM2;TMED7	tr|A0A0A6YYA0|A0A0A6YYA0_HUMAN Protein TMED7-TICAM2 OS=Homo sapiens OX=9606 GN=TMED7-TICAM2 PE=3 SV=1;sp|Q86XR7-2|TCAM2_HUMAN Isoform 2 of TIR domain-containing adapter molecule 2 OS=Homo sapiens OX=9606 GN=TICAM2;sp|Q9Y3B3-2|TMED7_HUMAN Isoform 2 of Trans	5	6	6	6	4	5	4	5	5	5	6	5	4	6	5	6	5	5	5	5	5	5	4	5	4	5	5	5	6	5	4	6	5	6	5	5	5	5	5	5	4	5	4	5
207	A0A0A6YYC7;Q96JP5-2;Q96JP5;H3BTR0	A0A0A6YYC7;Q96JP5-2;Q96JP5;H3BTR0	E3 ubiquitin-protein ligase ZFP91	ZFP91-CNTF;ZFP91	tr|A0A0A6YYC7|A0A0A6YYC7_HUMAN HCG2042749, isoform CRA_d OS=Homo sapiens OX=9606 GN=ZFP91-CNTF PE=4 SV=1;sp|Q96JP5-2|ZFP91_HUMAN Isoform 2 of E3 ubiquitin-protein ligase ZFP91 OS=Homo sapiens OX=9606 GN=ZFP91;sp|Q96JP5|ZFP91_HUMAN E3 ubiquitin-protein liga	4	4	4	3	3	3	2	3	1	4	1	1	4	0	1	1	1	1	2	0	1	1	3	3	2	3	1	4	1	1	4	0	1	1	1	1	2	0	1	1	2	2	1	2
208	A0A0A6YYG5;Q53S48;Q9Y6Q2;Q9Y6Q2-3;Q9Y6Q2-2;H7C1E2	A0A0A6YYG5;Q53S48;Q9Y6Q2;Q9Y6Q2-3;Q9Y6Q2-2	Stonin-1	STON1-GTF2A1L;ALF;STON1	tr|A0A0A6YYG5|A0A0A6YYG5_HUMAN Protein STON1-GTF2A1L OS=Homo sapiens OX=9606 GN=STON1-GTF2A1L PE=3 SV=1;tr|Q53S48|Q53S48_HUMAN STON1-GTF2A1L readthrough OS=Homo sapiens OX=9606 GN=STON1-GTF2A1L PE=3 SV=1;sp|Q9Y6Q2|STON1_HUMAN Stonin-1 OS=Homo sapiens OX=96	6	5	5	5	0	1	1	1	4	2	0	4	1	0	0	0	0	1	0	2	0	1	0	1	1	1	4	2	0	4	1	0	0	0	0	1	0	2	0	1	0	1	1	1
209	A0A0A6YYH1;Q7Z6K5-2;Q7Z6K5;H0YMP5;H0YL85;H0YL03;H0YMK0	A0A0A6YYH1;Q7Z6K5-2;Q7Z6K5	Arpin	C15orf38-AP3S2;ARPIN	tr|A0A0A6YYH1|A0A0A6YYH1_HUMAN Arpin OS=Homo sapiens OX=9606 GN=C15orf38-AP3S2 PE=3 SV=1;sp|Q7Z6K5-2|ARPIN_HUMAN Isoform C15orf38-AP3S2 of Arpin OS=Homo sapiens OX=9606 GN=ARPIN;sp|Q7Z6K5|ARPIN_HUMAN Arpin OS=Homo sapiens OX=9606 GN=ARPIN PE=1 SV=1	7	14	14	9	9	8	7	7	11	7	7	10	7	8	5	5	9	6	6	8	2	6	9	8	7	7	11	7	7	10	7	8	5	5	9	6	6	8	2	6	5	5	4	3
210	A0A0A6YYI3;A0A0B4J1V8;Q9NQ55-2;Q9NQ55;Q9NQ55-3;A8MV53;H7C446;C9J3W3;C9JHF7	A0A0A6YYI3;A0A0B4J1V8;Q9NQ55-2;Q9NQ55;Q9NQ55-3;A8MV53	Suppressor of SWI4 1 homolog	PPAN-P2RY11;PPAN	tr|A0A0A6YYI3|A0A0A6YYI3_HUMAN Protein PPAN-P2RY11 OS=Homo sapiens OX=9606 GN=PPAN-P2RY11 PE=4 SV=1;tr|A0A0B4J1V8|A0A0B4J1V8_HUMAN HCG2039996 OS=Homo sapiens OX=9606 GN=PPAN-P2RY11 PE=3 SV=1;sp|Q9NQ55-2|SSF1_HUMAN Isoform 2 of Suppressor of SWI4 1 homolog	9	8	8	8	2	2	4	2	2	3	1	3	3	2	2	3	2	4	3	1	4	3	2	2	4	2	2	3	1	3	3	2	2	3	2	4	3	1	4	3	2	2	4	2
211	A0A0A6YYJ0;Q8IYR6-2;Q8IYR6	A0A0A6YYJ0;Q8IYR6-2;Q8IYR6	Tomoregulin-1	MSANTD3-TMEFF1;TMEFF1	tr|A0A0A6YYJ0|A0A0A6YYJ0_HUMAN Protein MSANTD3-TMEFF1 OS=Homo sapiens OX=9606 GN=MSANTD3-TMEFF1 PE=4 SV=1;sp|Q8IYR6-2|TEFF1_HUMAN Isoform 2 of Tomoregulin-1 OS=Homo sapiens OX=9606 GN=TMEFF1;sp|Q8IYR6|TEFF1_HUMAN Tomoregulin-1 OS=Homo sapiens OX=9606 GN=TM	3	7	7	7	2	3	5	2	2	3	2	4	3	2	2	5	3	3	4	3	2	3	2	3	5	2	2	3	2	4	3	2	2	5	3	3	4	3	2	3	2	3	5	2
212	A0A0A6YYJ8;Q96HJ9-2;Q9Y383-3;Q9Y383-2	A0A0A6YYJ8;Q96HJ9-2;Q9Y383-3;Q9Y383-2	UPF0562 protein C7orf55;Putative RNA-binding protein Luc7-like 2	LUC7L2;C7orf55	tr|A0A0A6YYJ8|A0A0A6YYJ8_HUMAN Putative RNA-binding protein Luc7-like 2 OS=Homo sapiens OX=9606 GN=LUC7L2 PE=3 SV=1;sp|Q96HJ9-2|FMC1_HUMAN Isoform 2 of Protein FMC1 homolog OS=Homo sapiens OX=9606 GN=FMC1;sp|Q9Y383-3|LC7L2_HUMAN Isoform 3 of Putative RNA-b	4	21	21	0	13	14	12	12	14	13	12	12	14	11	11	12	15	13	11	12	13	11	13	14	12	12	14	13	12	12	14	11	11	12	15	13	11	12	13	11	0	0	0	0
213	A0A0A6YYL1;A0A0U1RQM3;P49914-2;P49914;A0A0U1RR23	A0A0A6YYL1;A0A0U1RQM3;P49914-2;P49914;A0A0U1RR23	5-formyltetrahydrofolate cyclo-ligase	ST20-MTHFS;MTHFS	tr|A0A0A6YYL1|A0A0A6YYL1_HUMAN 5-formyltetrahydrofolate cyclo-ligase OS=Homo sapiens OX=9606 GN=ST20-MTHFS PE=3 SV=1;tr|A0A0U1RQM3|A0A0U1RQM3_HUMAN 5-formyltetrahydrofolate cyclo-ligase OS=Homo sapiens OX=9606 GN=MTHFS PE=1 SV=1;sp|P49914-2|MTHFS_HUMAN Iso	5	3	3	3	1	2	0	2	3	0	2	2	0	1	0	0	1	2	1	0	1	0	1	2	0	2	3	0	2	2	0	1	0	0	1	2	1	0	1	0	1	2	0	2
214	P57737-3;A0A0A6YYL4;P57737;P57737-4;P57737-2;I3L167;E7EP81;Q9Y3D7;I3L0X9;I3L3T0;I3L442;I3L351;I3L1U7;I3L0X8;I3L426;I3L359;I3L2Y6;I3L1G9;I3NI06;I3L1M1	P57737-3;A0A0A6YYL4;P57737;P57737-4;P57737-2	Coronin-7;Coronin	CORO7;CORO7-PAM16	sp|P57737-3|CORO7_HUMAN Isoform 3 of Coronin-7 OS=Homo sapiens OX=9606 GN=CORO7;tr|A0A0A6YYL4|A0A0A6YYL4_HUMAN Coronin OS=Homo sapiens OX=9606 GN=CORO7-PAM16 PE=1 SV=1;sp|P57737|CORO7_HUMAN Coronin-7 OS=Homo sapiens OX=9606 GN=CORO7 PE=1 SV=2;sp|P57737-4|C	20	44	44	37	30	36	30	29	35	34	30	34	32	26	27	28	26	27	28	15	19	26	30	36	30	29	35	34	30	34	32	26	27	28	26	27	28	15	19	26	25	32	25	23
215	A0A0B4J1R2;Q9H6R3;Q9H6R3-2;F8VZB4	A0A0B4J1R2;Q9H6R3;Q9H6R3-2	Acyl-CoA synthetase short-chain family member 3, mitochondrial	ACSS3	tr|A0A0B4J1R2|A0A0B4J1R2_HUMAN propionate--CoA ligase OS=Homo sapiens OX=9606 GN=ACSS3 PE=1 SV=1;sp|Q9H6R3|ACSS3_HUMAN Acyl-CoA synthetase short-chain family member 3, mitochondrial OS=Homo sapiens OX=9606 GN=ACSS3 PE=1 SV=1;sp|Q9H6R3-2|ACSS3_HUMAN Isoform	4	5	5	4	0	2	0	1	2	3	2	1	1	1	1	1	1	1	1	1	1	0	0	2	0	1	2	3	2	1	1	1	1	1	1	1	1	1	1	0	0	1	0	1
216	A0A0B4J1R7;Q96B45	A0A0B4J1R7;Q96B45	UPF0693 protein C10orf32	C10orf32-ASMT;C10orf32	tr|A0A0B4J1R7|A0A0B4J1R7_HUMAN BLOC-1-related complex subunit 7 OS=Homo sapiens OX=9606 GN=BORCS7-ASMT PE=3 SV=1;sp|Q96B45|BORC7_HUMAN BLOC-1-related complex subunit 7 OS=Homo sapiens OX=9606 GN=BORCS7 PE=3 SV=2	2	6	6	6	4	3	4	5	4	3	3	5	4	3	4	4	4	4	4	3	2	3	4	3	4	5	4	3	3	5	4	3	4	4	4	4	4	3	2	3	4	3	4	5
217	A0A0B4J1S8;Q9UBF8-2;Q9UBF8;Q9UBF8-3;F8W860;A0A0A0MSL0;E9PL47;H0YCW3;A6PVV8	A0A0B4J1S8;Q9UBF8-2;Q9UBF8;Q9UBF8-3	Phosphatidylinositol 4-kinase beta	PI4KB	tr|A0A0B4J1S8|A0A0B4J1S8_HUMAN Phosphatidylinositol 4-kinase beta OS=Homo sapiens OX=9606 GN=PI4KB PE=1 SV=1;sp|Q9UBF8-2|PI4KB_HUMAN Isoform 2 of Phosphatidylinositol 4-kinase beta OS=Homo sapiens OX=9606 GN=PI4KB;sp|Q9UBF8|PI4KB_HUMAN Phosphatidylinositol	9	23	23	21	9	8	8	12	12	9	12	11	10	8	9	4	10	10	6	2	6	7	9	8	8	12	12	9	12	11	10	8	9	4	10	10	6	2	6	7	9	7	8	11
218	A0A0B4J1W0;O75448-2;O75448;F5H5K2;B4DDR8;E9PFL1;B9TX62	A0A0B4J1W0;O75448-2;O75448;F5H5K2;B4DDR8	Mediator of RNA polymerase II transcription subunit 24	MED24	tr|A0A0B4J1W0|A0A0B4J1W0_HUMAN Mediator of RNA polymerase II transcription subunit 24 OS=Homo sapiens OX=9606 GN=MED24 PE=1 SV=1;sp|O75448-2|MED24_HUMAN Isoform 2 of Mediator of RNA polymerase II transcription subunit 24 OS=Homo sapiens OX=9606 GN=MED24;sp	7	17	17	1	7	8	5	11	11	7	7	11	4	6	3	3	6	4	6	3	4	3	7	8	5	11	11	7	7	11	4	6	3	3	6	4	6	3	4	3	0	1	0	0
220	A0A0B4J205;P46098-3;P46098;P46098-4;P46098-2;P46098-5	A0A0B4J205;P46098-3;P46098;P46098-4;P46098-2;P46098-5	5-hydroxytryptamine receptor 3A	HTR3A	tr|A0A0B4J205|A0A0B4J205_HUMAN 5-hydroxytryptamine receptor 3A OS=Homo sapiens OX=9606 GN=HTR3A PE=3 SV=1;sp|P46098-3|5HT3A_HUMAN Isoform 3 of 5-hydroxytryptamine receptor 3A OS=Homo sapiens OX=9606 GN=HTR3A;sp|P46098|5HT3A_HUMAN 5-hydroxytryptamine recept	6	4	4	4	2	2	0	2	3	0	2	2	0	0	0	1	0	0	0	0	0	1	2	2	0	2	3	0	2	2	0	0	0	1	0	0	0	0	0	1	2	2	0	2
221	Q8N394;A0A0B4J253;F8VSH2	Q8N394;A0A0B4J253	Transmembrane and TPR repeat-containing protein 2	TMTC2	sp|Q8N394|TMTC2_HUMAN Protein O-mannosyl-transferase TMTC2 OS=Homo sapiens OX=9606 GN=TMTC2 PE=1 SV=1;tr|A0A0B4J253|A0A0B4J253_HUMAN dolichyl-phosphate-mannose--protein mannosyltransferase OS=Homo sapiens OX=9606 GN=TMTC2 PE=1 SV=1	3	7	7	7	2	2	1	2	2	1	3	3	1	0	1	2	1	1	1	1	1	1	2	2	1	2	2	1	3	3	1	0	1	2	1	1	1	1	1	1	2	2	1	2
222	A0A0B4J291;Q8N8U2	A0A0B4J291;Q8N8U2	Chromodomain Y-like protein 2	CDYL2	tr|A0A0B4J291|A0A0B4J291_HUMAN Chromodomain Y-like protein 2 OS=Homo sapiens OX=9606 GN=CDYL2 PE=1 SV=1;sp|Q8N8U2|CDYL2_HUMAN Chromodomain Y-like protein 2 OS=Homo sapiens OX=9606 GN=CDYL2 PE=1 SV=2	2	5	5	5	1	5	0	4	3	0	2	1	0	3	1	0	1	2	0	2	1	1	1	5	0	4	3	0	2	1	0	3	1	0	1	2	0	2	1	1	1	5	0	4
223	A0A0B4J294;H3BP13;Q9UL33-2;Q9UL33;H3BUK6;A0A0B4J286;H3BPN3;H3BQQ8;H3BPE0;H3BPS1	A0A0B4J294;H3BP13;Q9UL33-2;Q9UL33;H3BUK6;A0A0B4J286	Trafficking protein particle complex subunit 2-like protein	TRAPPC2L	tr|A0A0B4J294|A0A0B4J294_HUMAN Trafficking protein particle complex subunit 2-like protein OS=Homo sapiens OX=9606 GN=TRAPPC2L PE=1 SV=1;tr|H3BP13|H3BP13_HUMAN Trafficking protein particle complex subunit 2-like protein OS=Homo sapiens OX=9606 GN=TRAPPC2L	10	7	7	7	5	7	2	7	4	6	5	7	5	7	4	4	3	3	3	2	1	2	5	7	2	7	4	6	5	7	5	7	4	4	3	3	3	2	1	2	5	7	2	7
224	A0A0B4J2A0;Q9UHJ6	A0A0B4J2A0;Q9UHJ6	Sedoheptulokinase	TRPV1;SHPK	tr|A0A0B4J2A0|A0A0B4J2A0_HUMAN FGGY_N domain-containing protein OS=Homo sapiens OX=9606 PE=4 SV=1;sp|Q9UHJ6|SHPK_HUMAN Sedoheptulokinase OS=Homo sapiens OX=9606 GN=SHPK PE=1 SV=4	2	16	16	16	12	13	11	11	12	13	13	12	12	9	11	11	10	9	10	5	8	9	12	13	11	11	12	13	13	12	12	9	11	11	10	9	10	5	8	9	12	13	11	11
225	Q5W0H4;A0A0B4J2C3;P13693;J3KPG2;E9PJF7;P13693-2;H0YCX0;Q56UQ5	Q5W0H4;A0A0B4J2C3;P13693;J3KPG2;E9PJF7;P13693-2	Translationally-controlled tumor protein	TPT1	tr|Q5W0H4|Q5W0H4_HUMAN Translationally-controlled tumor protein OS=Homo sapiens OX=9606 GN=TPT1 PE=1 SV=1;tr|A0A0B4J2C3|A0A0B4J2C3_HUMAN Translationally-controlled tumor protein OS=Homo sapiens OX=9606 GN=TPT1 PE=1 SV=1;sp|P13693|TCTP_HUMAN Translationally	8	9	9	9	7	7	7	6	7	8	7	7	7	7	7	8	7	7	8	8	6	7	7	7	7	6	7	8	7	7	7	7	7	8	7	7	8	8	6	7	7	7	7	6
226	P0DPI2;A0A0B4J2D5;P0DPI2-2;A0A0B4J2D5-2;H7C1F6;H7C2G3;A0A2R8YDR7;F2Z2Q0;A0A096LP12;A0A2R8Y6K9	P0DPI2;A0A0B4J2D5;P0DPI2-2;A0A0B4J2D5-2;H7C1F6;H7C2G3		C21orf33	sp|P0DPI2|GAL3A_HUMAN Glutamine amidotransferase-like class 1 domain-containing protein 3, mitochondrial OS=Homo sapiens OX=9606 GN=GATD3 PE=1 SV=1;sp|A0A0B4J2D5|GAL3B_HUMAN Putative glutamine amidotransferase-like class 1 domain-containing protein 3B, mit	10	13	13	13	10	10	10	9	9	8	11	9	9	9	9	10	10	10	9	7	11	7	10	10	10	9	9	8	11	9	9	9	9	10	10	10	9	7	11	7	10	10	10	9
227	A0A0B4J2F0	A0A0B4J2F0		PIGBOS1	sp|A0A0B4J2F0|PIOS1_HUMAN Protein PIGBOS1 OS=Homo sapiens OX=9606 GN=PIGBOS1 PE=1 SV=1	1	1	1	1	1	1	1	1	1	1	1	1	1	1	1	1	1	1	0	0	1	0	1	1	1	1	1	1	1	1	1	1	1	1	1	1	0	0	1	0	1	1	1	1
228	A0A0B4J2F8;E2QRJ6;P52435;A6NFM0;Q9H1A7;Q9GZM3;D6RAG0;E7EP90;A0A0B4J1Z8;F8WF84;Q9GZM3-2	A0A0B4J2F8;E2QRJ6;P52435;A6NFM0;Q9H1A7;Q9GZM3;D6RAG0;E7EP90;A0A0B4J1Z8;F8WF84	DNA-directed RNA polymerase II subunit RPB11-a;DNA-directed RNA polymerase II subunit RPB11-b2;DNA-directed RNA polymerase II subunit RPB11-b1	POLR2J3;POLR2J;POLR2J2	tr|A0A0B4J2F8|A0A0B4J2F8_HUMAN DNA-directed RNA polymerase II subunit RPB11-b2 OS=Homo sapiens OX=9606 GN=POLR2J3 PE=3 SV=1;tr|E2QRJ6|E2QRJ6_HUMAN DNA-directed RNA polymerase II subunit RPB11-b2 OS=Homo sapiens OX=9606 GN=POLR2J3 PE=3 SV=1;sp|P52435|RPB11_	11	5	5	2	4	3	4	4	4	4	4	4	4	4	4	5	4	3	3	4	5	4	4	3	4	4	4	4	4	4	4	4	4	5	4	3	3	4	5	4	2	0	2	1
229	A0A0B4J2G4;Q15345;Q15345-3;A0A087WTU1;A0A087X0S7;A0A087WTI9	A0A0B4J2G4;Q15345;Q15345-3;A0A087WTU1;A0A087X0S7	Leucine-rich repeat-containing protein 41	LRRC41	tr|A0A0B4J2G4|A0A0B4J2G4_HUMAN Leucine-rich repeat-containing protein 41 OS=Homo sapiens OX=9606 GN=LRRC41 PE=1 SV=1;sp|Q15345|LRC41_HUMAN Leucine-rich repeat-containing protein 41 OS=Homo sapiens OX=9606 GN=LRRC41 PE=1 SV=3;sp|Q15345-3|LRC41_HUMAN Isoform	6	9	9	9	4	6	3	2	7	3	2	6	3	2	2	2	4	5	3	2	3	4	4	6	3	2	7	3	2	6	3	2	2	2	4	5	3	2	3	4	4	6	3	2
230	O14526;O14526-2;A0A0C3SFZ9;A0A8V8TPN1;A0A8V8TMX9;A0A8V8TPA0;M0QYA9;A0A8V8TNC3;A0A8V8TP91;M0R3E7;A0A8V8TMV7;M0R1K4;M0QZI9;M0R3E5;M0QXD1;M0QY09;M0QZS1;M0QXW2;M0R2J7;M0QZF0;A0A8V8TPM7;A0A8V8TP96;A0A8V8TND1;M0QYT8;M0QXY1;O14526-3;M0QZE1;M0QYN8;M0R0U5	O14526;O14526-2;A0A0C3SFZ9;A0A8V8TPN1;A0A8V8TMX9;A0A8V8TPA0;M0QYA9;A0A8V8TNC3;A0A8V8TP91;M0R3E7;A0A8V8TMV7;M0R1K4;M0QZI9;M0R3E5;M0QXD1;M0QY09;M0QZS1;M0QXW2;M0R2J7;M0QZF0;A0A8V8TPM7;A0A8V8TP96;A0A8V8TND1;M0QYT8;M0QXY1;O14526-3	F-BAR domain only protein 1	FCHO1	sp|O14526|FCHO1_HUMAN F-BAR domain only protein 1 OS=Homo sapiens OX=9606 GN=FCHO1 PE=1 SV=2;sp|O14526-2|FCHO1_HUMAN Isoform 2 of F-BAR domain only protein 1 OS=Homo sapiens OX=9606 GN=FCHO1;tr|A0A0C3SFZ9|A0A0C3SFZ9_HUMAN F-BAR domain only protein 1 OS=Hom	29	4	4	4	0	3	0	0	1	0	1	1	1	0	1	0	0	1	0	0	0	0	0	3	0	0	1	0	1	1	1	0	1	0	0	1	0	0	0	0	0	3	0	0
231	Q92544;A0A0C4DFM1;F2Z2L1	Q92544;A0A0C4DFM1	Transmembrane 9 superfamily member 4	TM9SF4	sp|Q92544|TM9S4_HUMAN Transmembrane 9 superfamily member 4 OS=Homo sapiens OX=9606 GN=TM9SF4 PE=1 SV=2;tr|A0A0C4DFM1|A0A0C4DFM1_HUMAN Transmembrane 9 superfamily member OS=Homo sapiens OX=9606 GN=TM9SF4 PE=1 SV=1	3	14	14	14	7	11	8	9	11	9	11	13	9	8	9	9	7	7	7	9	7	6	7	11	8	9	11	9	11	13	9	8	9	9	7	7	7	9	7	6	7	11	8	9
232	A0A0C4DFM2;Q6ZN55;Q6ZN55-2;M0R133	A0A0C4DFM2;Q6ZN55;Q6ZN55-2	Zinc finger protein 574	ZNF574	tr|A0A0C4DFM2|A0A0C4DFM2_HUMAN HCG1643764, isoform CRA_b OS=Homo sapiens OX=9606 GN=ZNF574 PE=1 SV=1;sp|Q6ZN55|ZN574_HUMAN Zinc finger protein 574 OS=Homo sapiens OX=9606 GN=ZNF574 PE=1 SV=2;sp|Q6ZN55-2|ZN574_HUMAN Isoform 2 of Zinc finger protein 574 OS=H	4	11	11	11	1	6	3	1	7	3	1	5	3	2	4	4	2	6	4	1	3	2	1	6	3	1	7	3	1	5	3	2	4	4	2	6	4	1	3	2	1	6	3	1
233	A0A0C4DFM7;Q5TAX3;E9PKY2;E9PKX1;Q5TAX3-2;H0YDJ1;H0YEE8;X6R5G7;E9PRG2;E9PQS7;E9PJN7	A0A0C4DFM7;Q5TAX3;E9PKY2;E9PKX1	Terminal uridylyltransferase 4	ZCCHC11	tr|A0A0C4DFM7|A0A0C4DFM7_HUMAN RNA uridylyltransferase OS=Homo sapiens OX=9606 GN=TUT4 PE=1 SV=1;sp|Q5TAX3|TUT4_HUMAN Terminal uridylyltransferase 4 OS=Homo sapiens OX=9606 GN=TUT4 PE=1 SV=3;tr|E9PKY2|E9PKY2_HUMAN RNA uridylyltransferase (Fragment) OS=Homo	11	38	38	34	16	17	18	12	22	15	16	21	13	5	11	7	13	11	6	5	7	9	16	17	18	12	22	15	16	21	13	5	11	7	13	11	6	5	7	9	13	15	15	9
234	A0A7P0T8X6;A0A7P0TB57;A0A804G9W2;A0A0C4DFN5;Q6NUS6-2;Q6NUS6;A0A7P0TA00;A0A7P0TA64;Q6NUS6-3;A0A7P0T987;Q6NUS6-4;Q6NUS6-5	A0A7P0T8X6;A0A7P0TB57;A0A804G9W2;A0A0C4DFN5;Q6NUS6-2;Q6NUS6;A0A7P0TA00;A0A7P0TA64;Q6NUS6-3	Tectonic-3	TCTN3	tr|A0A7P0T8X6|A0A7P0T8X6_HUMAN Tectonic-3 OS=Homo sapiens OX=9606 GN=TCTN3 PE=1 SV=1;tr|A0A7P0TB57|A0A7P0TB57_HUMAN Tectonic-3 OS=Homo sapiens OX=9606 GN=TCTN3 PE=1 SV=1;tr|A0A804G9W2|A0A804G9W2_HUMAN Tectonic-3 OS=Homo sapiens OX=9606 GN=TCTN3 PE=1 SV=1;t	12	3	3	3	1	0	0	1	0	1	1	0	1	1	0	0	2	0	0	1	0	1	1	0	0	1	0	1	1	0	1	1	0	0	2	0	0	1	0	1	1	0	0	1
235	A0A0C4DFP6;Q9NQ79-3;Q9NQ79-2;Q9NQ79;Q5T4F6	A0A0C4DFP6;Q9NQ79-3;Q9NQ79-2;Q9NQ79;Q5T4F6	Cartilage acidic protein 1	CRTAC1	tr|A0A0C4DFP6|A0A0C4DFP6_HUMAN Cartilage acidic protein 1 OS=Homo sapiens OX=9606 GN=CRTAC1 PE=1 SV=1;sp|Q9NQ79-3|CRAC1_HUMAN Isoform 3 of Cartilage acidic protein 1 OS=Homo sapiens OX=9606 GN=CRTAC1;sp|Q9NQ79-2|CRAC1_HUMAN Isoform 2 of Cartilage acidic pr	5	11	11	11	4	6	6	2	7	6	2	8	8	2	3	4	1	5	6	1	4	4	4	6	6	2	7	6	2	8	8	2	3	4	1	5	6	1	4	4	4	6	6	2
236	C9JHI2;A0A804HLK0;A0A804HIB2;A0A804HL43;C9JRQ8;A0A804HJS5;H0YC18;A0A0C4DFP8;H0YB69;Q5HYA8;A0A804HJR8	C9JHI2;A0A804HLK0;A0A804HIB2;A0A804HL43;C9JRQ8;A0A804HJS5;H0YC18;A0A0C4DFP8;H0YB69;Q5HYA8;A0A804HJR8	Meckelin	TMEM67	tr|C9JHI2|C9JHI2_HUMAN Meckelin OS=Homo sapiens OX=9606 GN=TMEM67 PE=1 SV=2;tr|A0A804HLK0|A0A804HLK0_HUMAN Meckelin OS=Homo sapiens OX=9606 GN=TMEM67 PE=1 SV=1;tr|A0A804HIB2|A0A804HIB2_HUMAN Meckelin OS=Homo sapiens OX=9606 GN=TMEM67 PE=1 SV=1;tr|A0A804HL4	11	4	4	1	1	1	0	0	1	1	1	1	1	0	0	0	0	0	0	0	1	1	1	1	0	0	1	1	1	1	1	0	0	0	0	0	0	0	1	1	1	0	0	0
237	A0A8Q3WKM1;A0A0C4DFQ2;Q8NCN2	A0A8Q3WKM1;A0A0C4DFQ2;Q8NCN2	Zinc finger and BTB domain-containing protein 34	ZBTB34	tr|A0A8Q3WKM1|A0A8Q3WKM1_HUMAN Zinc finger and BTB domain-containing protein 34 OS=Homo sapiens OX=9606 GN=ZBTB34 PE=1 SV=1;tr|A0A0C4DFQ2|A0A0C4DFQ2_HUMAN Zinc finger and BTB domain-containing protein 34 OS=Homo sapiens OX=9606 GN=ZBTB34 PE=1 SV=1;sp|Q8NCN	3	6	6	5	1	1	0	1	1	2	2	2	1	1	1	0	1	2	2	3	1	3	1	1	0	1	1	2	2	2	1	1	1	0	1	2	2	3	1	3	1	1	0	1
238	A0A0C4DFQ3;Q7Z7L9;F8W6Y9;F5GY18;F5GZ04;F5H3F3;Q7Z7L9-4;Q7Z7L9-3;F5H2D8;F5H1K4;F5H789;F5H4P1	A0A0C4DFQ3;Q7Z7L9;F8W6Y9	Zinc finger and SCAN domain-containing protein 2	ZSCAN2	tr|A0A0C4DFQ3|A0A0C4DFQ3_HUMAN Zinc finger and SCAN domain-containing protein 2 OS=Homo sapiens OX=9606 GN=ZSCAN2 PE=1 SV=1;sp|Q7Z7L9|ZSCA2_HUMAN Zinc finger and SCAN domain-containing protein 2 OS=Homo sapiens OX=9606 GN=ZSCAN2 PE=2 SV=2;tr|F8W6Y9|F8W6Y9_	12	5	5	5	2	0	0	1	2	1	0	0	0	2	1	0	1	1	1	0	1	0	2	0	0	1	2	1	0	0	0	2	1	0	1	1	1	0	1	0	2	0	0	1
239	A0A0C4DFR1;O75069-3;O75069-5;O75069-2;O75069	A0A0C4DFR1;O75069-3;O75069-5;O75069-2;O75069	Transmembrane and coiled-coil domains protein 2	TMCC2	tr|A0A0C4DFR1|A0A0C4DFR1_HUMAN Transmembrane and coiled-coil domains protein 2 OS=Homo sapiens OX=9606 GN=TMCC2 PE=1 SV=2;sp|O75069-3|TMCC2_HUMAN Isoform 3 of Transmembrane and coiled-coil domains protein 2 OS=Homo sapiens OX=9606 GN=TMCC2;sp|O75069-5|TMCC	5	4	3	3	1	2	2	1	2	2	1	1	2	1	2	0	1	0	1	0	0	0	0	1	1	0	1	1	0	0	1	0	1	0	0	0	0	0	0	0	0	1	1	0
240	A0A0C4DFS6;Q9C004;Q9C004-2;D6RB56	A0A0C4DFS6;Q9C004;Q9C004-2	Protein sprouty homolog 4	SPRY4	tr|A0A0C4DFS6|A0A0C4DFS6_HUMAN Protein sprouty homolog 4 OS=Homo sapiens OX=9606 GN=SPRY4 PE=1 SV=1;sp|Q9C004|SPY4_HUMAN Protein sprouty homolog 4 OS=Homo sapiens OX=9606 GN=SPRY4 PE=1 SV=2;sp|Q9C004-2|SPY4_HUMAN Isoform C of Protein sprouty homolog 4 OS=H	4	3	3	3	1	1	2	1	1	1	1	1	2	0	1	0	1	1	1	0	1	1	1	1	2	1	1	1	1	1	2	0	1	0	1	1	1	0	1	1	1	1	2	1
241	Q12959-2;Q12959-5;A0A590UJ08;A0A590UJ18;A0A590UJS9;A0A590UKA8;A0A590UJ68;A0A0C4DFT3;Q12959-7;Q12959;Q12959-4;A0A590UJR5;Q12959-3;Q12959-6;A0A590UJC5;A0A590UJD9;A0A590UK81;A0A590UJ29;A0A590UJX2;A0A590UK48;A0A590UJR4;A0A590UJ81;Q12959-8;Q12959-9;A0A590UJ64;C9JUA9;E7EQD7;A0A590UJL2;A0A590UK70;A0A590UK02;A0A590UJ25;B4E2H8;H7C325;A0A590UK52;A0A590UJZ4;H7C166;A0A590UJ95;C9IYP1;C9JN61;A0A590UJ86;A0A590U…	Q12959-2;Q12959-5;A0A590UJ08;A0A590UJ18;A0A590UJS9;A0A590UKA8;A0A590UJ68;A0A0C4DFT3;Q12959-7;Q12959;Q12959-4;A0A590UJR5;Q12959-3;Q12959-6;A0A590UJC5;A0A590UJD9;A0A590UK81;A0A590UJ29;A0A590UJX2;A0A590UK48;A0A590UJR4;A0A590UJ81;Q12959-8;Q12959-9;A0A590UJ64;C9JUA9;E7EQD7;A0A590UJL2;A0A590UK70;A0A590UK02;A0A590UJ25	Disks large homolog 1	DLG1	sp|Q12959-2|DLG1_HUMAN Isoform 2 of Disks large homolog 1 OS=Homo sapiens OX=9606 GN=DLG1;sp|Q12959-5|DLG1_HUMAN Isoform 5 of Disks large homolog 1 OS=Homo sapiens OX=9606 GN=DLG1;tr|A0A590UJ08|A0A590UJ08_HUMAN Disks large homolog 1 OS=Homo sapiens OX=9606	47	18	13	12	10	11	11	9	10	11	13	14	9	7	10	9	9	7	8	7	6	8	6	6	6	4	5	6	9	9	5	2	5	4	5	4	4	4	3	5	6	5	6	4
242	X6RJB2;X6RGT4;X6RHD7;A0A0C4DFV0;Q9H469	X6RJB2;X6RGT4;X6RHD7;A0A0C4DFV0;Q9H469	F-box/LRR-repeat protein 15	FBXL15	tr|X6RJB2|X6RJB2_HUMAN F-box/LRR-repeat protein 15 (Fragment) OS=Homo sapiens OX=9606 GN=FBXL15 PE=1 SV=1;tr|X6RGT4|X6RGT4_HUMAN F-box/LRR-repeat protein 15 (Fragment) OS=Homo sapiens OX=9606 GN=FBXL15 PE=1 SV=1;tr|X6RHD7|X6RHD7_HUMAN F-box/LRR-repeat prot	5	5	5	3	1	3	2	1	3	1	2	3	2	1	1	1	1	1	2	0	0	1	1	3	2	1	3	1	2	3	2	1	1	1	1	1	2	0	0	1	0	1	1	0
243	A0A0C4DFV9;Q01105-2;A0A8J8YYJ1;Q01105-3;Q01105-4;P0DME0	A0A0C4DFV9;Q01105-2;A0A8J8YYJ1;Q01105-3;Q01105-4;P0DME0	Protein SET;Protein SETSIP	SET;SETSIP	tr|A0A0C4DFV9|A0A0C4DFV9_HUMAN Protein SET OS=Homo sapiens OX=9606 GN=SET PE=1 SV=2;sp|Q01105-2|SET_HUMAN Isoform 2 of Protein SET OS=Homo sapiens OX=9606 GN=SET;tr|A0A8J8YYJ1|A0A8J8YYJ1_HUMAN Protein SET OS=Homo sapiens OX=9606 GN=SET PE=1 SV=1;sp|Q01105-	6	12	1	1	8	11	9	9	10	11	5	9	10	9	8	8	11	11	9	10	9	8	0	1	1	0	1	1	1	1	1	1	1	1	1	1	1	1	1	1	0	1	1	0
244	A0A0C4DFW0;Q5VVW2-2;Q5VVW2-5;Q5VVW2;Q5VVW2-4;Q5VVW2-3	A0A0C4DFW0;Q5VVW2-2;Q5VVW2-5;Q5VVW2;Q5VVW2-4;Q5VVW2-3	GTPase-activating Rap/Ran-GAP domain-like protein 3	GARNL3	tr|A0A0C4DFW0|A0A0C4DFW0_HUMAN GTPase-activating Rap/Ran-GAP domain-like protein 3 OS=Homo sapiens OX=9606 GN=GARNL3 PE=1 SV=1;sp|Q5VVW2-2|GARL3_HUMAN Isoform 2 of GTPase-activating Rap/Ran-GAP domain-like protein 3 OS=Homo sapiens OX=9606 GN=GARNL3;sp|Q5V	6	2	2	2	0	1	0	0	1	0	0	0	0	0	0	0	0	0	0	0	0	1	0	1	0	0	1	0	0	0	0	0	0	0	0	0	0	0	0	1	0	1	0	0
245	J9JIE0;A8MXZ4;A0A0C4DFY5;Q9NQ84;Q9NQ84-2	J9JIE0;A8MXZ4;A0A0C4DFY5;Q9NQ84;Q9NQ84-2	G-protein coupled receptor family C group 5 member C	GPRC5C	tr|J9JIE0|J9JIE0_HUMAN G-protein-coupled receptor family C group 5 member C OS=Homo sapiens OX=9606 GN=GPRC5C PE=1 SV=1;tr|A8MXZ4|A8MXZ4_HUMAN G-protein-coupled receptor family C group 5 member C OS=Homo sapiens OX=9606 GN=GPRC5C PE=1 SV=3;tr|A0A0C4DFY5|A0	5	2	2	2	0	1	0	0	1	0	0	0	0	0	1	0	0	0	0	0	0	0	0	1	0	0	1	0	0	0	0	0	1	0	0	0	0	0	0	0	0	1	0	0
246	A0A0C4DFZ2;P15289;P15289-2	A0A0C4DFZ2;P15289;P15289-2	Arylsulfatase A;Arylsulfatase A component B;Arylsulfatase A component C	ARSA	tr|A0A0C4DFZ2|A0A0C4DFZ2_HUMAN Arylsulfatase A OS=Homo sapiens OX=9606 GN=ARSA PE=1 SV=1;sp|P15289|ARSA_HUMAN Arylsulfatase A OS=Homo sapiens OX=9606 GN=ARSA PE=1 SV=3;sp|P15289-2|ARSA_HUMAN Isoform 2 of Arylsulfatase A OS=Homo sapiens OX=9606 GN=ARSA	3	9	8	8	6	4	5	6	3	5	6	4	5	6	5	6	5	4	5	3	2	5	6	4	5	6	3	5	6	4	5	6	5	6	5	4	5	3	2	4	6	4	5	6
247	A0A0C4DFZ9;Q58A45-2;Q58A45-3;Q58A45;Q58A45-4	A0A0C4DFZ9;Q58A45-2;Q58A45-3;Q58A45	PAB-dependent poly(A)-specific ribonuclease subunit PAN3	PAN3	tr|A0A0C4DFZ9|A0A0C4DFZ9_HUMAN PAN2-PAN3 deadenylation complex subunit PAN3 OS=Homo sapiens OX=9606 GN=PAN3 PE=1 SV=1;sp|Q58A45-2|PAN3_HUMAN Isoform 2 of PAN2-PAN3 deadenylation complex subunit PAN3 OS=Homo sapiens OX=9606 GN=PAN3;sp|Q58A45-3|PAN3_HUMAN Is	5	4	4	4	2	1	1	1	0	1	0	0	0	1	0	0	1	1	1	0	0	1	2	1	1	1	0	1	0	0	0	1	0	0	1	1	1	0	0	1	2	1	1	1
248	C9J9K3;A0A8V8TMX1;A0A0C4DG17;A0A8V8TLA4;P08865;A0A8I5KQE6;F8WD59;A0A8V8TMP3;A0A8V8TMZ8	C9J9K3;A0A8V8TMX1;A0A0C4DG17;A0A8V8TLA4;P08865;A0A8I5KQE6;F8WD59;A0A8V8TMP3	40S ribosomal protein SA	RPSA	tr|C9J9K3|C9J9K3_HUMAN 40S ribosomal protein SA (Fragment) OS=Homo sapiens OX=9606 GN=RPSA PE=1 SV=8;tr|A0A8V8TMX1|A0A8V8TMX1_HUMAN 40S ribosomal protein SA OS=Homo sapiens OX=9606 GN=RPSA PE=4 SV=1;tr|A0A0C4DG17|A0A0C4DG17_HUMAN 40S ribosomal protein SA O	9	14	14	14	13	14	13	13	14	13	11	14	13	14	12	13	12	14	13	13	12	12	13	14	13	13	14	13	11	14	13	14	12	13	12	14	13	13	12	12	13	14	13	13
249	Q9NYB9;Q9NYB9-4;Q9NYB9-2;F8WAL6;A0A7D9NKC8;A0A0C4DG21;E7EP65;E7EW77;E9PEZ7;H7C3Q7;F8WEB9;H0Y6B5;A0A0A0MQU9;F8WBL5;F8WAU3;F8WAZ8;F8WCD7;E7EUA1	Q9NYB9;Q9NYB9-4;Q9NYB9-2;F8WAL6;A0A7D9NKC8;A0A0C4DG21;E7EP65;E7EW77;E9PEZ7	Abl interactor 2	ABI2	sp|Q9NYB9|ABI2_HUMAN Abl interactor 2 OS=Homo sapiens OX=9606 GN=ABI2 PE=1 SV=1;sp|Q9NYB9-4|ABI2_HUMAN Isoform 4 of Abl interactor 2 OS=Homo sapiens OX=9606 GN=ABI2;sp|Q9NYB9-2|ABI2_HUMAN Isoform 2 of Abl interactor 2 OS=Homo sapiens OX=9606 GN=ABI2;tr|F8W	18	17	17	4	11	13	11	10	13	13	11	12	9	11	11	12	11	11	10	10	8	10	11	13	11	10	13	13	11	12	9	11	11	12	11	11	10	10	8	10	2	2	1	1
251	A0A0C4DG80;Q9P2N7-2;Q9P2N7-3;Q9P2N7-4;Q9P2N7;Q9P2N7-5;C9JTS9	A0A0C4DG80;Q9P2N7-2;Q9P2N7-3;Q9P2N7-4;Q9P2N7;Q9P2N7-5	Kelch-like protein 13	KLHL13	tr|A0A0C4DG80|A0A0C4DG80_HUMAN Kelch-like protein 13 OS=Homo sapiens OX=9606 GN=KLHL13 PE=1 SV=1;sp|Q9P2N7-2|KLH13_HUMAN Isoform 2 of Kelch-like protein 13 OS=Homo sapiens OX=9606 GN=KLHL13;sp|Q9P2N7-3|KLH13_HUMAN Isoform 3 of Kelch-like protein 13 OS=Homo	7	18	6	6	6	8	5	5	6	4	3	5	5	8	5	3	6	6	6	6	5	5	1	2	1	1	2	1	0	1	0	3	1	0	1	2	0	1	1	1	1	2	1	1
252	A0A0C4DG89;D6RJA6;H0Y9U3	A0A0C4DG89		DDX46	tr|A0A0C4DG89|A0A0C4DG89_HUMAN RNA helicase OS=Homo sapiens OX=9606 GN=DDX46 PE=1 SV=1	3	48	48	1	36	34	27	30	34	28	31	40	32	32	32	30	36	34	28	30	27	26	36	34	27	30	34	28	31	40	32	32	32	30	36	34	28	30	27	26	1	0	0	1
253	A0A0C4DG97;F8W946;Q9BXM9-2;Q9BXM9;C9JD05;Q8N450;Q9BXM9-3	A0A0C4DG97;F8W946;Q9BXM9-2;Q9BXM9;C9JD05;Q8N450	FSD1-like protein	FSD1L	tr|A0A0C4DG97|A0A0C4DG97_HUMAN FSD1-like protein OS=Homo sapiens OX=9606 GN=FSD1L PE=1 SV=1;tr|F8W946|F8W946_HUMAN FSD1-like protein OS=Homo sapiens OX=9606 GN=FSD1L PE=1 SV=1;sp|Q9BXM9-2|FSD1L_HUMAN Isoform 2 of FSD1-like protein OS=Homo sapiens OX=9606 G	7	16	16	16	9	13	11	8	12	11	10	11	13	9	11	14	11	12	14	10	14	14	9	13	11	8	12	11	10	11	13	9	11	14	11	12	14	10	14	14	9	13	11	8
254	A0A0C4DGA2;O75521-2;O75521;F1LLU7;F8WAW4;C9JB63;F8W6J1	A0A0C4DGA2;O75521-2;O75521;F1LLU7	Enoyl-CoA delta isomerase 2, mitochondrial	ECI2	tr|A0A0C4DGA2|A0A0C4DGA2_HUMAN Enoyl-CoA delta isomerase 2 OS=Homo sapiens OX=9606 GN=ECI2 PE=1 SV=1;sp|O75521-2|ECI2_HUMAN Isoform 2 of Enoyl-CoA delta isomerase 2 OS=Homo sapiens OX=9606 GN=ECI2;sp|O75521|ECI2_HUMAN Enoyl-CoA delta isomerase 2 OS=Homo sa	7	14	14	14	7	9	7	11	8	6	9	7	6	9	7	6	6	4	6	4	6	4	7	9	7	11	8	6	9	7	6	9	7	6	6	4	6	4	6	4	7	9	7	11
255	A0A0C4DGA6;Q14527;Q14527-2;H7C5K0	A0A0C4DGA6;Q14527;Q14527-2	Helicase-like transcription factor	HLTF	tr|A0A0C4DGA6|A0A0C4DGA6_HUMAN Helicase-like transcription factor OS=Homo sapiens OX=9606 GN=HLTF PE=1 SV=1;sp|Q14527|HLTF_HUMAN Helicase-like transcription factor OS=Homo sapiens OX=9606 GN=HLTF PE=1 SV=2;sp|Q14527-2|HLTF_HUMAN Isoform 2 of Helicase-like	4	25	25	25	8	16	11	7	9	9	5	10	4	7	6	4	6	5	6	3	3	4	8	16	11	7	9	9	5	10	4	7	6	4	6	5	6	3	3	4	8	16	11	7
256	A0A0C4DGA7;O94929;O94929-2;O94929-3;D6RHE7;A0A0A0MRD5;O94929-4	A0A0C4DGA7;O94929;O94929-2;O94929-3	Actin-binding LIM protein 3	ABLIM3	tr|A0A0C4DGA7|A0A0C4DGA7_HUMAN Actin-binding LIM protein 3 OS=Homo sapiens OX=9606 GN=ABLIM3 PE=1 SV=1;sp|O94929|ABLM3_HUMAN Actin-binding LIM protein 3 OS=Homo sapiens OX=9606 GN=ABLIM3 PE=1 SV=3;sp|O94929-2|ABLM3_HUMAN Isoform 2 of Actin-binding LIM prot	7	5	4	4	0	0	2	1	0	3	1	0	2	0	0	2	1	1	1	0	0	1	0	0	2	0	0	2	0	0	1	0	0	1	0	0	0	0	0	0	0	0	2	0
257	A0A0C4DGB0;Q9UIL1-3;Q9UIL1-2;Q9UIL1;A0A804E055;Q9UIL1-4	A0A0C4DGB0;Q9UIL1-3;Q9UIL1-2;Q9UIL1;A0A804E055;Q9UIL1-4	Short coiled-coil protein	SCOC	tr|A0A0C4DGB0|A0A0C4DGB0_HUMAN Short coiled-coil protein OS=Homo sapiens OX=9606 GN=SCOC PE=1 SV=1;sp|Q9UIL1-3|SCOC_HUMAN Isoform 3 of Short coiled-coil protein OS=Homo sapiens OX=9606 GN=SCOC;sp|Q9UIL1-2|SCOC_HUMAN Isoform 2 of Short coiled-coil protein O	6	4	4	4	1	2	2	2	2	3	2	2	1	1	1	1	1	1	1	1	2	1	1	2	2	2	2	3	2	2	1	1	1	1	1	1	1	1	2	1	1	2	2	2
259	A0A0C4DGB9	A0A0C4DGB9		PPA2	tr|A0A0C4DGB9|A0A0C4DGB9_HUMAN inorganic diphosphatase OS=Homo sapiens OX=9606 GN=PPA2 PE=1 SV=1	1	4	2	2	1	2	2	3	2	1	2	3	3	2	3	2	2	2	2	1	2	2	0	0	1	1	1	0	0	1	2	1	1	1	1	1	1	0	1	1	0	0	1	1
260	A0A0C4DGG3;Q8NHM5;Q8NHM5-4;Q8NHM5-2;Q8NHM5-3	A0A0C4DGG3;Q8NHM5;Q8NHM5-4;Q8NHM5-2;Q8NHM5-3	Lysine-specific demethylase 2B	KDM2B	tr|A0A0C4DGG3|A0A0C4DGG3_HUMAN Lysine-specific demethylase 2B OS=Homo sapiens OX=9606 GN=KDM2B PE=1 SV=1;sp|Q8NHM5|KDM2B_HUMAN Lysine-specific demethylase 2B OS=Homo sapiens OX=9606 GN=KDM2B PE=1 SV=1;sp|Q8NHM5-4|KDM2B_HUMAN Isoform 4 of Lysine-specific de	5	11	10	10	2	4	1	1	5	2	3	2	1	1	2	2	1	1	2	1	1	3	2	4	1	1	4	2	3	1	1	1	2	2	1	1	2	1	1	3	2	4	1	1
261	Q14839-2;F5GWX5;A0A2R8Y425;A0A2R8Y5J0;A0A2U3TZM0;A0A2R8YFK9;A0A2R8Y212;A0A2R8Y521;A0A0C4DGG9;Q14839;A0A2R8YFD8;A0A2R8YDJ9;A0A2R8YD40;A0A2R8Y445;A0A2R8Y8C1;A0A2R8YER1;A0A2R8Y4X2;A0A2R8YDW2;A0A2R8Y5Z7;A0A2R8Y685;A0A2R8Y8B3;A0A2R8Y7I0;A0A2R8Y7M9;A0A2R8Y5M9;A0A2R8YE38;F5H6N4;A0A2R8Y6G9;A0A2R8Y7X1;F6T542;K7EPV1;K7ESA5;A0A2R8Y795	Q14839-2;F5GWX5;A0A2R8Y425;A0A2R8Y5J0;A0A2U3TZM0;A0A2R8YFK9;A0A2R8Y212;A0A2R8Y521;A0A0C4DGG9;Q14839;A0A2R8YFD8;A0A2R8YDJ9;A0A2R8YD40;A0A2R8Y445;A0A2R8Y8C1;A0A2R8YER1;A0A2R8Y4X2;A0A2R8YDW2;A0A2R8Y5Z7;A0A2R8Y685	Chromodomain-helicase-DNA-binding protein 4	CHD4	sp|Q14839-2|CHD4_HUMAN Isoform 2 of Chromodomain-helicase-DNA-binding protein 4 OS=Homo sapiens OX=9606 GN=CHD4;tr|F5GWX5|F5GWX5_HUMAN DNA helicase OS=Homo sapiens OX=9606 GN=CHD4 PE=1 SV=1;tr|A0A2R8Y425|A0A2R8Y425_HUMAN DNA helicase (Fragment) OS=Homo sap	32	95	95	73	63	79	50	58	69	51	60	69	59	58	57	48	63	59	55	58	59	54	63	79	50	58	69	51	60	69	59	58	57	48	63	59	55	58	59	54	44	59	38	40
262	A0A0C4DGH0;Q5ZPR3-4;Q5ZPR3;Q5ZPR3-3;H0YL10;Q5ZPR3-2;H0YK40;H0YK59;H0YN29;H0YLT8;H0YN85	A0A0C4DGH0;Q5ZPR3-4;Q5ZPR3;Q5ZPR3-3;H0YL10;Q5ZPR3-2	CD276 antigen	CD276	tr|A0A0C4DGH0|A0A0C4DGH0_HUMAN CD276 antigen OS=Homo sapiens OX=9606 GN=CD276 PE=1 SV=1;sp|Q5ZPR3-4|CD276_HUMAN Isoform 4 of CD276 antigen OS=Homo sapiens OX=9606 GN=CD276;sp|Q5ZPR3|CD276_HUMAN CD276 antigen OS=Homo sapiens OX=9606 GN=CD276 PE=1 SV=1;sp|Q5	11	8	8	8	8	7	7	7	7	7	7	8	6	7	6	6	8	7	6	7	6	6	8	7	7	7	7	7	7	8	6	7	6	6	8	7	6	7	6	6	8	7	7	7
263	A0A0C4DGH3;Q9Y6R0;M0QXQ4;M0QYC2;M0QZV7;M0R0Q4	A0A0C4DGH3;Q9Y6R0;M0QXQ4	Numb-like protein	NUMBL	tr|A0A0C4DGH3|A0A0C4DGH3_HUMAN Numb-like protein OS=Homo sapiens OX=9606 GN=NUMBL PE=1 SV=1;sp|Q9Y6R0|NUMBL_HUMAN Numb-like protein OS=Homo sapiens OX=9606 GN=NUMBL PE=1 SV=1;tr|M0QXQ4|M0QXQ4_HUMAN Numb-like protein (Fragment) OS=Homo sapiens OX=9606 GN=NU	6	16	16	15	8	12	11	8	12	12	5	10	10	5	7	8	5	8	9	4	3	7	8	12	11	8	12	12	5	10	10	5	7	8	5	8	9	4	3	7	8	11	10	7
264	Q9Y6Y1;Q9Y6Y1-2;A0A0C4DGL0;A0A8V8TQ87;A0A8V8TQ65;O94983;O94983-2;O94983-4;O94983-6;I3L3W6;O94983-3;A0A8V8TQA4;O94983-5;H0YJR7;A0A8V8TPP2;A0A8V8TQ98;A0A8V8TPQ2;A0A8V8TR82;A0A8V8TQ84;A0A8V8TQX9;A0A8V8TR85	Q9Y6Y1;Q9Y6Y1-2;A0A0C4DGL0;A0A8V8TQ87;A0A8V8TQ65;O94983;O94983-2;O94983-4;O94983-6;I3L3W6;O94983-3;A0A8V8TQA4;O94983-5;H0YJR7;A0A8V8TPP2;A0A8V8TQ98;A0A8V8TPQ2;A0A8V8TR82;A0A8V8TQ84;A0A8V8TQX9;A0A8V8TR85	Calmodulin-binding transcription activator 1;Calmodulin-binding transcription activator 2	CAMTA1;CAMTA2	sp|Q9Y6Y1|CMTA1_HUMAN Calmodulin-binding transcription activator 1 OS=Homo sapiens OX=9606 GN=CAMTA1 PE=1 SV=4;sp|Q9Y6Y1-2|CMTA1_HUMAN Isoform 2 of Calmodulin-binding transcription activator 1 OS=Homo sapiens OX=9606 GN=CAMTA1;tr|A0A0C4DGL0|A0A0C4DGL0_HUMA	21	2	2	2	0	0	0	0	0	0	1	0	0	0	0	1	0	0	1	0	0	1	0	0	0	0	0	0	1	0	0	0	0	1	0	0	1	0	0	1	0	0	0	0
265	A0A0C4DGN4;A0A0U1RQZ6;Q96DA0	A0A0C4DGN4;A0A0U1RQZ6;Q96DA0	Zymogen granule protein 16 homolog B	ZG16B	tr|A0A0C4DGN4|A0A0C4DGN4_HUMAN Zymogen granule protein 16 homolog B OS=Homo sapiens OX=9606 GN=ZG16B PE=4 SV=2;tr|A0A0U1RQZ6|A0A0U1RQZ6_HUMAN Zymogen granule protein 16 homolog B OS=Homo sapiens OX=9606 GN=ZG16B PE=1 SV=1;sp|Q96DA0|ZG16B_HUMAN Zymogen gran	3	3	3	3	0	0	0	0	0	0	0	0	0	0	0	0	0	0	0	0	3	0	0	0	0	0	0	0	0	0	0	0	0	0	0	0	0	0	3	0	0	0	0	0
266	A0A0C4DGQ5;P04632;K7ELJ7;K7EKD8;A0A075B7C0;U3KQE2;K7EM73;K7EIV0;U3KPR7;K7ES78;K7EMQ1;Q96L46	A0A0C4DGQ5;P04632;K7ELJ7;K7EKD8;A0A075B7C0;U3KQE2;K7EM73;K7EIV0	Calpain small subunit 1	CAPNS1	tr|A0A0C4DGQ5|A0A0C4DGQ5_HUMAN Calpain small subunit 1 OS=Homo sapiens OX=9606 GN=CAPNS1 PE=1 SV=1;sp|P04632|CPNS1_HUMAN Calpain small subunit 1 OS=Homo sapiens OX=9606 GN=CAPNS1 PE=1 SV=1;tr|K7ELJ7|K7ELJ7_HUMAN Calpain small subunit 1 OS=Homo sapiens OX=9	12	13	13	13	8	9	8	7	10	7	9	10	7	9	8	8	9	9	9	7	9	8	8	9	8	7	10	7	9	10	7	9	8	8	9	9	9	7	9	8	8	9	8	7
267	A0A0C4DGQ8;Q6IAN0;J3KRS1;J3QKT1;J3QLJ8;J3QLK1	A0A0C4DGQ8;Q6IAN0;J3KRS1	Dehydrogenase/reductase SDR family member 7B	DHRS7B	tr|A0A0C4DGQ8|A0A0C4DGQ8_HUMAN Dehydrogenase/reductase SDR family member 7B OS=Homo sapiens OX=9606 GN=DHRS7B PE=1 SV=1;sp|Q6IAN0|DRS7B_HUMAN Dehydrogenase/reductase SDR family member 7B OS=Homo sapiens OX=9606 GN=DHRS7B PE=1 SV=2;tr|J3KRS1|J3KRS1_HUMAN De	6	11	11	11	6	6	8	6	8	10	4	7	9	3	3	9	3	5	6	1	3	6	6	6	8	6	8	10	4	7	9	3	3	9	3	5	6	1	3	6	6	6	8	6
268	A0A0C4DGS1;P39656;P39656-3;P39656-2;U3KQ84	A0A0C4DGS1;P39656;P39656-3;P39656-2	Dolichyl-diphosphooligosaccharide--protein glycosyltransferase 48 kDa subunit	DDOST	tr|A0A0C4DGS1|A0A0C4DGS1_HUMAN Dolichyl-diphosphooligosaccharide--protein glycosyltransferase 48 kDa subunit OS=Homo sapiens OX=9606 GN=DDOST PE=1 SV=1;sp|P39656|OST48_HUMAN Dolichyl-diphosphooligosaccharide--protein glycosyltransferase 48 kDa subunit OS=H	5	20	20	20	13	14	11	12	14	14	12	14	12	16	14	10	15	13	12	11	13	9	13	14	11	12	14	14	12	14	12	16	14	10	15	13	12	11	13	9	13	14	11	12
269	D6RIC3;A0A0C4DGU5;Q9Y3C1;Q9Y3C1-3;Q9Y3C1-2;D6RC60	D6RIC3;A0A0C4DGU5;Q9Y3C1;Q9Y3C1-3;Q9Y3C1-2	Nucleolar protein 16	NOP16	tr|D6RIC3|D6RIC3_HUMAN Nucleolar protein 16 OS=Homo sapiens OX=9606 GN=NOP16 PE=1 SV=1;tr|A0A0C4DGU5|A0A0C4DGU5_HUMAN Nucleolar protein 16 OS=Homo sapiens OX=9606 GN=NOP16 PE=1 SV=1;sp|Q9Y3C1|NOP16_HUMAN Nucleolar protein 16 OS=Homo sapiens OX=9606 GN=NOP1	6	4	4	4	1	1	2	2	1	1	3	1	2	1	0	0	3	0	1	0	0	1	1	1	2	2	1	1	3	1	2	1	0	0	3	0	1	0	0	1	1	1	2	2
270	A0A0C4DGY3;A0A0C4DGX9;A0A0C4DGH8;Q8TAM2-4;Q8TAM2;H0YJX0;Q8TAM2-3;G3V2Z9;G3V324;Q8TAM2-2;Q8TAM2-6	A0A0C4DGY3;A0A0C4DGX9;A0A0C4DGH8;Q8TAM2-4;Q8TAM2;H0YJX0;Q8TAM2-3	Tetratricopeptide repeat protein 8	TTC8	tr|A0A0C4DGY3|A0A0C4DGY3_HUMAN Tetratricopeptide repeat domain 8 isoform 2 OS=Homo sapiens OX=9606 GN=TTC8 PE=1 SV=1;tr|A0A0C4DGX9|A0A0C4DGX9_HUMAN Tetratricopeptide repeat domain 8 isoform 1 OS=Homo sapiens OX=9606 GN=TTC8 PE=1 SV=1;tr|A0A0C4DGH8|A0A0C4DG	11	7	7	7	2	3	3	2	2	2	4	2	2	1	1	1	0	2	1	0	1	0	2	3	3	2	2	2	4	2	2	1	1	1	0	2	1	0	1	0	2	3	3	2
271	A0A0C4DH01;Q9NVU0-5;Q9NVU0;Q9NVU0-3;Q9NVU0-2;Q9NVU0-4;H3BNJ0;H3BM46;H3BRY1;H3BMR4	A0A0C4DH01;Q9NVU0-5;Q9NVU0;Q9NVU0-3;Q9NVU0-2;Q9NVU0-4	DNA-directed RNA polymerase III subunit RPC5	POLR3E	tr|A0A0C4DH01|A0A0C4DH01_HUMAN DNA-directed RNA polymerase III subunit RPC5 OS=Homo sapiens OX=9606 GN=POLR3E PE=1 SV=1;sp|Q9NVU0-5|RPC5_HUMAN Isoform 5 of DNA-directed RNA polymerase III subunit RPC5 OS=Homo sapiens OX=9606 GN=POLR3E;sp|Q9NVU0|RPC5_HUMAN	10	8	8	8	6	4	5	3	6	4	6	5	5	3	1	2	0	2	1	0	1	1	6	4	5	3	6	4	6	5	5	3	1	2	0	2	1	0	1	1	6	4	5	3
272	A0A0C4DH16;H7BXT7;B8ZZS0;Q9NYM9;E9PQJ6;E9PHY4	A0A0C4DH16;H7BXT7;B8ZZS0;Q9NYM9	BET1-like protein	BET1L	tr|A0A0C4DH16|A0A0C4DH16_HUMAN BET1-like protein OS=Homo sapiens OX=9606 GN=BET1L PE=1 SV=1;tr|H7BXT7|H7BXT7_HUMAN BET1-like protein OS=Homo sapiens OX=9606 GN=BET1L PE=1 SV=1;tr|B8ZZS0|B8ZZS0_HUMAN BET1-like protein OS=Homo sapiens OX=9606 GN=BET1L PE=1 S	6	3	3	3	1	2	2	1	1	1	0	1	1	1	1	0	0	0	0	0	0	1	1	2	2	1	1	1	0	1	1	1	1	0	0	0	0	0	0	1	1	2	2	1
273	A0A0D9SEI0;Q9P0P8	A0A0D9SEI0;Q9P0P8	Uncharacterized protein C6orf203	C6orf203	tr|A0A0D9SEI0|A0A0D9SEI0_HUMAN Mitochondrial transcription rescue factor 1 OS=Homo sapiens OX=9606 GN=MTRES1 PE=1 SV=1;sp|Q9P0P8|MRES1_HUMAN Mitochondrial transcription rescue factor 1 OS=Homo sapiens OX=9606 GN=MTRES1 PE=1 SV=1	2	7	7	7	3	3	2	2	3	2	2	2	2	1	1	1	2	1	1	0	2	1	3	3	2	2	3	2	2	2	2	1	1	1	2	1	1	0	2	1	3	3	2	2
274	P21127;P21127-2;A0A0D9SER5;A0A0D9SEN2;A0A0D9SEI3;P21127-8;P21127-3;P21127-9;P21127-6;P21127-5;P21127-4;P21127-10;P21127-12;Q5QPR3;Q9UQ88;Q9UQ88-2;Q9UQ88-3;Q9UQ88-4;Q9UQ88-10;Q5QPR4;Q9UQ88-5;Q9UQ88-9;Q9UQ88-8;A0A087WYI9;A0A087X1I0;J3KS35;E7ESP2;E9PFJ2;Q5QPQ9	P21127;P21127-2;A0A0D9SER5;A0A0D9SEN2;A0A0D9SEI3;P21127-8;P21127-3;P21127-9;P21127-6;P21127-5;P21127-4;P21127-10;P21127-12;Q5QPR3;Q9UQ88;Q9UQ88-2;Q9UQ88-3;Q9UQ88-4;Q9UQ88-10;Q5QPR4;Q9UQ88-5;Q9UQ88-9	Cyclin-dependent kinase 11B;Cyclin-dependent kinase 11A	CDK11B;CDK11A	sp|P21127|CD11B_HUMAN Cyclin-dependent kinase 11B OS=Homo sapiens OX=9606 GN=CDK11B PE=1 SV=4;sp|P21127-2|CD11B_HUMAN Isoform SV1 of Cyclin-dependent kinase 11B OS=Homo sapiens OX=9606 GN=CDK11B;tr|A0A0D9SER5|A0A0D9SER5_HUMAN Cyclin-dependent kinase 11B OS	29	30	30	29	18	18	18	18	13	20	14	16	12	15	16	15	17	14	14	13	13	13	18	18	18	18	13	20	14	16	12	15	16	15	17	14	14	13	13	13	18	18	18	17
275	A0A0D9SEJ5;F5GY05;Q96EK7;Q96EK7-2;Q96EK7-3	A0A0D9SEJ5;F5GY05;Q96EK7;Q96EK7-2	Constitutive coactivator of peroxisome proliferator-activated receptor gamma	FAM120B	tr|A0A0D9SEJ5|A0A0D9SEJ5_HUMAN Constitutive coactivator of peroxisome proliferator-activated receptor gamma OS=Homo sapiens OX=9606 GN=FAM120B PE=1 SV=1;tr|F5GY05|F5GY05_HUMAN Constitutive coactivator of peroxisome proliferator-activated receptor gamma OS=	5	20	20	20	10	10	12	10	11	9	7	11	12	7	7	7	5	8	8	4	8	9	10	10	12	10	11	9	7	11	12	7	7	7	5	8	8	4	8	9	10	10	12	10
276	A0A804HJX9;A0A0D9SER1;Q9NZC7-2;Q9NZC7;A0A087WZG5;Q9NZC7-3;Q9NZC7-5;F5H3R5;Q9NZC7-7;Q9NZC7-6	A0A804HJX9;A0A0D9SER1;Q9NZC7-2;Q9NZC7	WW domain-containing oxidoreductase	WWOX	tr|A0A804HJX9|A0A804HJX9_HUMAN WW domain-containing oxidoreductase OS=Homo sapiens OX=9606 GN=WWOX PE=1 SV=1;tr|A0A0D9SER1|A0A0D9SER1_HUMAN WW domain-containing oxidoreductase OS=Homo sapiens OX=9606 GN=WWOX PE=1 SV=1;sp|Q9NZC7-2|WWOX_HUMAN Isoform 2 of WW	10	9	9	9	4	3	4	2	3	0	3	5	3	1	1	0	2	1	1	2	3	0	4	3	4	2	3	0	3	5	3	1	1	0	2	1	1	2	3	0	4	3	4	2
278	E7EWI0;A0A0D9SEY4;A0A0D9SGF8;A0A1B0GTC0;A0A1B0GTH8;A0A0D9SFP3;A0A1B0GVS6;A0A0D9SET0;A0A0D9SGF2;A0A1B0GUI9;A0A1B0GUV4;A0A1B0GUF0;A0A0D9SEZ7;A0A0D9SF86;A0A0U1RRH4;A0A0D9SFY9;A0A1B0GVS0	E7EWI0;A0A0D9SEY4;A0A0D9SGF8;A0A1B0GTC0;A0A1B0GTH8;A0A0D9SFP3;A0A1B0GVS6		MAGI2	tr|E7EWI0|E7EWI0_HUMAN Membrane-associated guanylate kinase, WW and PDZ domain-containing protein 2 OS=Homo sapiens OX=9606 GN=MAGI2 PE=1 SV=1;tr|A0A0D9SEY4|A0A0D9SEY4_HUMAN Membrane-associated guanylate kinase, WW and PDZ domain-containing protein 2 OS=Ho	17	28	2	2	10	13	12	12	12	15	8	16	11	7	10	7	7	7	7	6	7	11	0	0	0	0	0	0	0	1	0	0	0	0	1	0	0	0	0	0	0	0	0	0
279	Q4VXP6;O43526-3;A0A0D9SG49;A0A0D9SF10;A0A1B0GW14;A0A0G2JRN9;O43526-5;O43526-2;A0A0D9SEV1;O43526-6;A0A0G2JRU6;A0A0G2JQG6;A0A0G2JR60;A0A0G2JR98;A0A0D9SGG3;O43526;O43526-4;A0A0G2JR54;A0A0G2JSD3;A0A0G2JQC9;A0A0G2JH35;A0A0D9SGJ7;F8WEA4;A0A0D9SFE0;Q9NR82-3;Q9NR82-7;Q9NR82;Q9NR82-2;Q9NR82-5;Q9NR82-4;Q9NR82-6	Q4VXP6;O43526-3;A0A0D9SG49;A0A0D9SF10;A0A1B0GW14;A0A0G2JRN9;O43526-5;O43526-2;A0A0D9SEV1;O43526-6;A0A0G2JRU6;A0A0G2JQG6;A0A0G2JR60;A0A0G2JR98;A0A0D9SGG3;O43526;O43526-4;A0A0G2JR54;A0A0G2JSD3;A0A0G2JQC9;A0A0G2JH35	Potassium voltage-gated channel subfamily KQT member 2	KCNQ2	tr|Q4VXP6|Q4VXP6_HUMAN Potassium voltage-gated channel subfamily KQT member 2 OS=Homo sapiens OX=9606 GN=KCNQ2 PE=1 SV=2;sp|O43526-3|KCNQ2_HUMAN Isoform 3 of Potassium voltage-gated channel subfamily KQT member 2 OS=Homo sapiens OX=9606 GN=KCNQ2;tr|A0A0D9S	31	6	6	5	2	4	4	1	6	3	0	4	2	0	0	1	0	1	1	0	0	2	2	4	4	1	6	3	0	4	2	0	0	1	0	1	1	0	0	2	2	4	3	1
280	A0A0D9SF30	A0A0D9SF30		NCAM1	tr|A0A0D9SF30|A0A0D9SF30_HUMAN Neural cell adhesion molecule 1 (Fragment) OS=Homo sapiens OX=9606 GN=NCAM1 PE=1 SV=1	1	24	15	15	17	18	19	16	17	17	16	17	20	18	17	19	18	17	20	16	16	19	11	11	13	11	12	13	11	12	13	12	12	12	12	11	13	11	11	13	11	11	13	11
281	A0A0D9SF44;A0A0R4J2E2;A0A7P0N5L0;Q9Y3T6-3;Q9Y3T6;H0YBU3;A0A0D9SG39;E5RHX3;E5RIQ4;A0A0D9SFI4;E5RIK1	A0A0D9SF44;A0A0R4J2E2;A0A7P0N5L0;Q9Y3T6-3;Q9Y3T6;H0YBU3;A0A0D9SG39;E5RHX3;E5RIQ4	R3H and coiled-coil domain-containing protein 1	R3HCC1	tr|A0A0D9SF44|A0A0D9SF44_HUMAN R3H and coiled-coil domain-containing protein 1 OS=Homo sapiens OX=9606 GN=R3HCC1 PE=1 SV=1;tr|A0A0R4J2E2|A0A0R4J2E2_HUMAN R3H and coiled-coil domain-containing protein 1 OS=Homo sapiens OX=9606 GN=R3HCC1 PE=1 SV=1;tr|A0A7P0N	11	4	4	4	2	3	2	2	3	1	2	3	2	0	2	1	0	1	1	0	0	2	2	3	2	2	3	1	2	3	2	0	2	1	0	1	1	0	0	2	2	3	2	2
282	O00571;A0A0D9SF53;A0A2R8YFS5;A0A0D9SG12;A0A2R8YF78;A0A0D9SFB3;A0A2R8Y4A4;A0A2R8YFR4;A0A2U3TZJ9;A0A2R8Y645;A0A2R8YCW1;A0A2R8Y5G6;O00571-2;F6S8Q4;A0A2R8YDH3;O15523;O15523-2;A0A0J9YVQ7;O15523-3;A0A087WVZ1;A0A2R8Y650;A0A2R8YCU0;C9J081;C9J8G5;A0A2R8YF89;A0A087WX09;A0A2R8Y770;H0Y960	O00571;A0A0D9SF53;A0A2R8YFS5;A0A0D9SG12;A0A2R8YF78;A0A0D9SFB3;A0A2R8Y4A4;A0A2R8YFR4;A0A2U3TZJ9;A0A2R8Y645;A0A2R8YCW1;A0A2R8Y5G6;O00571-2;F6S8Q4;A0A2R8YDH3;O15523;O15523-2	ATP-dependent RNA helicase DDX3X;ATP-dependent RNA helicase DDX3Y	DDX3X;DDX3Y	sp|O00571|DDX3X_HUMAN ATP-dependent RNA helicase DDX3X OS=Homo sapiens OX=9606 GN=DDX3X PE=1 SV=3;tr|A0A0D9SF53|A0A0D9SF53_HUMAN RNA helicase OS=Homo sapiens OX=9606 GN=DDX3X PE=1 SV=1;tr|A0A2R8YFS5|A0A2R8YFS5_HUMAN RNA helicase OS=Homo sapiens OX=9606 GN=	28	49	48	10	36	38	37	38	36	37	36	39	35	30	36	33	37	32	31	32	32	32	35	37	36	37	35	36	35	38	34	29	35	32	36	31	30	31	31	31	5	5	6	6
283	A0A0D9SF54;A0A0D9SFF6;A0A5F9ZHC3;A0A0D9SFH4;A0A1B0GTB7;A0A1B0GV13;A0A1B0GUH3;REV__E9PGM1;REV__Q04637-9;REV__Q04637-8;REV__Q04637;REV__A0A7I2Y1C3;REV__E7EUU4;REV__Q04637-3;A0A1B0GW19;REV__Q04637-4;REV__E7EX73;REV__Q04637-5;A0A1B0GWE2;REV__Q04637-6;REV__C9JF13;REV__C9J6B6;REV__Q04637-7	A0A0D9SF54		SPTAN1	tr|A0A0D9SF54|A0A0D9SF54_HUMAN Spectrin alpha chain, non-erythrocytic 1 OS=Homo sapiens OX=9606 GN=SPTAN1 PE=1 SV=1	23	217	1	0	135	156	158	140	143	155	131	148	157	128	137	153	140	137	149	127	137	146	1	1	0	1	1	1	1	1	0	1	0	0	1	1	0	1	0	0	0	0	0	0
284	A0A0D9SFG6;Q99418-2;Q99418;G5E9B7;F8W8E2;M0R2J0;M0QZ92	A0A0D9SFG6;Q99418-2;Q99418;G5E9B7;F8W8E2	Cytohesin-2	CYTH2	tr|A0A0D9SFG6|A0A0D9SFG6_HUMAN Cytohesin-2 OS=Homo sapiens OX=9606 GN=CYTH2 PE=1 SV=1;sp|Q99418-2|CYH2_HUMAN Isoform 2 of Cytohesin-2 OS=Homo sapiens OX=9606 GN=CYTH2;sp|Q99418|CYH2_HUMAN Cytohesin-2 OS=Homo sapiens OX=9606 GN=CYTH2 PE=1 SV=2;tr|G5E9B7|G5E	7	9	9	2	5	4	5	6	6	5	4	5	4	5	5	5	4	4	3	1	3	4	5	4	5	6	6	5	4	5	4	5	5	5	4	4	3	1	3	4	1	1	1	1
285	A0A0D9SFL5;C9JC32;A0A5F9ZI06;Q9UPV9;A0A5F9ZH95;A0A0D9SGH2;A0A087X0N0;Q9UPV9-3;Q9UPV9-2	A0A0D9SFL5;C9JC32;A0A5F9ZI06;Q9UPV9;A0A5F9ZH95	Trafficking kinesin-binding protein 1	TRAK1	tr|A0A0D9SFL5|A0A0D9SFL5_HUMAN Trafficking kinesin-binding protein 1 OS=Homo sapiens OX=9606 GN=TRAK1 PE=1 SV=1;tr|C9JC32|C9JC32_HUMAN Trafficking kinesin-binding protein 1 OS=Homo sapiens OX=9606 GN=TRAK1 PE=1 SV=1;tr|A0A5F9ZI06|A0A5F9ZI06_HUMAN Trafficki	9	6	6	6	0	2	1	1	2	0	0	2	0	0	1	0	1	1	0	1	2	0	0	2	1	1	2	0	0	2	0	0	1	0	1	1	0	1	2	0	0	2	1	1
286	A0A0D9SFM0;Q149N8-4;Q149N8;Q149N8-2;H7C2W2;Q149N8-5;H0YBI0	A0A0D9SFM0;Q149N8-4;Q149N8;Q149N8-2;H7C2W2;Q149N8-5	E3 ubiquitin-protein ligase SHPRH	SHPRH	tr|A0A0D9SFM0|A0A0D9SFM0_HUMAN E3 ubiquitin-protein ligase SHPRH OS=Homo sapiens OX=9606 GN=SHPRH PE=1 SV=1;sp|Q149N8-4|SHPRH_HUMAN Isoform 3 of E3 ubiquitin-protein ligase SHPRH OS=Homo sapiens OX=9606 GN=SHPRH;sp|Q149N8|SHPRH_HUMAN E3 ubiquitin-protein l	7	10	10	10	2	2	1	4	3	1	1	0	2	2	3	1	3	2	1	1	2	1	2	2	1	4	3	1	1	0	2	2	3	1	3	2	1	1	2	1	2	2	1	4
287	A0A0D9SFR6;Q86XP1-5;Q86XP1-3;Q86XP1-2;Q86XP1	A0A0D9SFR6;Q86XP1-5;Q86XP1-3;Q86XP1-2;Q86XP1	Diacylglycerol kinase eta	DGKH	tr|A0A0D9SFR6|A0A0D9SFR6_HUMAN Diacylglycerol kinase OS=Homo sapiens OX=9606 GN=DGKH PE=1 SV=1;sp|Q86XP1-5|DGKH_HUMAN Isoform 4 of Diacylglycerol kinase eta OS=Homo sapiens OX=9606 GN=DGKH;sp|Q86XP1-3|DGKH_HUMAN Isoform 3 of Diacylglycerol kinase eta OS=Ho	5	4	4	4	0	1	1	2	1	1	1	1	2	0	0	0	0	0	0	0	0	0	0	1	1	2	1	1	1	1	2	0	0	0	0	0	0	0	0	0	0	1	1	2
288	A0A0D9SG71;A0A0R4J2E5;A0A8Q3SIL6;P49459;A0A0D9SEZ6;P49459-3;P49459-2	A0A0D9SG71;A0A0R4J2E5;A0A8Q3SIL6;P49459;A0A0D9SEZ6;P49459-3;P49459-2	Ubiquitin-conjugating enzyme E2 A	UBE2A	tr|A0A0D9SG71|A0A0D9SG71_HUMAN Ubiquitin-conjugating enzyme E2 A OS=Homo sapiens OX=9606 GN=UBE2A PE=1 SV=1;tr|A0A0R4J2E5|A0A0R4J2E5_HUMAN Ubiquitin-conjugating enzyme E2 A OS=Homo sapiens OX=9606 GN=UBE2A PE=1 SV=1;tr|A0A8Q3SIL6|A0A8Q3SIL6_HUMAN Ubiquitin	7	2	2	2	2	1	2	2	1	2	1	1	1	1	2	2	2	2	1	1	1	0	2	1	2	2	1	2	1	1	1	1	2	2	2	2	1	1	1	0	2	1	2	2
290	A0A0D9SGF6;Q13813-2	A0A0D9SGF6;Q13813-2	Spectrin alpha chain, non-erythrocytic 1	SPTAN1	tr|A0A0D9SGF6|A0A0D9SGF6_HUMAN Spectrin alpha chain, non-erythrocytic 1 OS=Homo sapiens OX=9606 GN=SPTAN1 PE=1 SV=1;sp|Q13813-2|SPTN1_HUMAN Isoform 2 of Spectrin alpha chain, non-erythrocytic 1 OS=Homo sapiens OX=9606 GN=SPTAN1	2	219	219	0	136	157	160	141	144	157	132	150	159	129	139	155	141	139	151	126	140	148	136	157	160	141	144	157	132	150	159	129	139	155	141	139	151	126	140	148	0	0	0	0
291	A0A0E3D6M1;A0A0D9SGI1;Q86UL8-2;Q86UL8	A0A0E3D6M1;A0A0D9SGI1;Q86UL8-2;Q86UL8	Membrane-associated guanylate kinase, WW and PDZ domain-containing protein 2	MAGI2	tr|A0A0E3D6M1|A0A0E3D6M1_HUMAN Membrane-associated guanylate kinase, WW and PDZ domain-containing protein 2 OS=Homo sapiens OX=9606 GN=MAGI2 PE=1 SV=1;tr|A0A0D9SGI1|A0A0D9SGI1_HUMAN Membrane-associated guanylate kinase, WW and PDZ domain-containing protein	4	29	28	3	10	13	14	12	13	16	8	15	12	7	11	7	6	7	7	6	7	11	9	13	14	11	12	15	8	14	11	6	11	7	6	7	7	6	7	11	0	0	2	0
292	A0A0G2JH30;A0A0G2JPX0;P49918-2;P49918;A6NK88	A0A0G2JH30;A0A0G2JPX0;P49918-2;P49918;A6NK88	Cyclin-dependent kinase inhibitor 1C	CDKN1C	tr|A0A0G2JH30|A0A0G2JH30_HUMAN Cyclin-dependent kinase inhibitor 1C OS=Homo sapiens OX=9606 GN=CDKN1C PE=1 SV=1;tr|A0A0G2JPX0|A0A0G2JPX0_HUMAN Cyclin-dependent kinase inhibitor 1C OS=Homo sapiens OX=9606 GN=CDKN1C PE=1 SV=1;sp|P49918-2|CDN1C_HUMAN Isoform	5	2	2	1	2	2	0	0	2	0	1	1	0	1	1	1	1	1	0	1	1	0	2	2	0	0	2	0	1	1	0	1	1	1	1	1	0	1	1	0	1	1	0	0
293	A0A0G2JHC2;Q6NYC8;Q6NYC8-2;Q6NYC8-3;Q6NYC8-4;A0A0G2JKF1	A0A0G2JHC2;Q6NYC8;Q6NYC8-2;Q6NYC8-3	Phostensin	PPP1R18	tr|A0A0G2JHC2|A0A0G2JHC2_HUMAN PPP1R18 OS=Homo sapiens OX=9606 GN=PPP1R18 PE=1 SV=1;sp|Q6NYC8|PPR18_HUMAN Phostensin OS=Homo sapiens OX=9606 GN=PPP1R18 PE=1 SV=1;sp|Q6NYC8-2|PPR18_HUMAN Isoform 2 of Phostensin OS=Homo sapiens OX=9606 GN=PPP1R18;sp|Q6NYC8-3	6	22	22	22	13	12	11	15	14	15	12	14	17	5	9	12	5	9	11	3	8	12	13	12	11	15	14	15	12	14	17	5	9	12	5	9	11	3	8	12	13	12	11	15
294	B4E0K6;A0A0G2JIA5;A0A140TA36;A0A0G2JL52;B7ZL25;A0A140TA45;B7ZCJ6;A2ABL6	B4E0K6;A0A0G2JIA5;A0A140TA36;A0A0G2JL52;B7ZL25;A0A140TA45		VARS2	tr|B4E0K6|B4E0K6_HUMAN valine--tRNA ligase OS=Homo sapiens OX=9606 GN=VARS2 PE=1 SV=1;tr|A0A0G2JIA5|A0A0G2JIA5_HUMAN valine--tRNA ligase OS=Homo sapiens OX=9606 GN=VARS2 PE=1 SV=1;tr|A0A140TA36|A0A140TA36_HUMAN valine--tRNA ligase OS=Homo sapiens OX=9606 G	8	14	14	1	3	5	3	5	4	2	5	3	2	2	3	1	2	0	2	1	0	3	3	5	3	5	4	2	5	3	2	2	3	1	2	0	2	1	0	3	1	0	0	1
295	A0A0G2JIS2;Q96KQ7-2;Q96KQ7;A2ABF8;A0A0G2JIR1;A2ABF9;A0A0G2JK64;A0A0G2JRR0;A0A0G2JRN8;H0Y4K5;Q96KQ7-3	A0A0G2JIS2;Q96KQ7-2;Q96KQ7;A2ABF8;A0A0G2JIR1;A2ABF9;A0A0G2JK64;A0A0G2JRR0;A0A0G2JRN8	Histone-lysine N-methyltransferase EHMT2	EHMT2	tr|A0A0G2JIS2|A0A0G2JIS2_HUMAN Histone-lysine N-methyltransferase EHMT2 OS=Homo sapiens OX=9606 GN=EHMT2 PE=1 SV=1;sp|Q96KQ7-2|EHMT2_HUMAN Isoform 2 of Histone-lysine N-methyltransferase EHMT2 OS=Homo sapiens OX=9606 GN=EHMT2;sp|Q96KQ7|EHMT2_HUMAN Histone-	11	25	25	25	13	10	11	12	12	10	12	16	11	8	9	6	10	12	6	8	10	7	13	10	11	12	12	10	12	16	11	8	9	6	10	12	6	8	10	7	13	10	11	12
296	A0A0G2JIW1;P0DMV9;P0DMV8;P0DMV8-2;V9GZ37	A0A0G2JIW1;P0DMV9;P0DMV8;P0DMV8-2;V9GZ37	Heat shock 70 kDa protein 1B;Heat shock 70 kDa protein 1A	HSPA1B;HSPA1A	tr|A0A0G2JIW1|A0A0G2JIW1_HUMAN Heat shock 70 kDa protein 1B OS=Homo sapiens OX=9606 GN=HSPA1B PE=1 SV=1;sp|P0DMV9|HS71B_HUMAN Heat shock 70 kDa protein 1B OS=Homo sapiens OX=9606 GN=HSPA1B PE=1 SV=1;sp|P0DMV8|HS71A_HUMAN Heat shock 70 kDa protein 1A OS=Hom	5	47	39	26	32	35	35	33	39	38	31	34	36	34	33	37	35	36	36	28	33	36	28	30	30	29	33	32	27	29	30	29	29	31	31	31	30	24	29	30	18	17	17	17
297	A0A0G2JJD3;O95870;O95870-2;A0A0G2JI89;F2Z3H2;F2Z3G6	A0A0G2JJD3;O95870;O95870-2	Abhydrolase domain-containing protein 16A	ABHD16A	tr|A0A0G2JJD3|A0A0G2JJD3_HUMAN Phosphatidylserine lipase ABHD16A OS=Homo sapiens OX=9606 GN=ABHD16A PE=1 SV=1;sp|O95870|ABHGA_HUMAN Phosphatidylserine lipase ABHD16A OS=Homo sapiens OX=9606 GN=ABHD16A PE=1 SV=3;sp|O95870-2|ABHGA_HUMAN Isoform 2 of Phosphat	6	27	27	27	15	15	16	15	16	19	13	15	13	10	15	16	19	13	12	8	8	12	15	15	16	15	16	19	13	15	13	10	15	16	19	13	12	8	8	12	15	15	16	15
298	P25440-2;P25440;A0A0G2JK44;A0A140T9E9;H0Y6K2;P25440-3;A0A140T9V2;A0A0G2JHL0;U3KQA6;P25440-4;A0A140T9F7;E9PIQ3;A0A140T9I1;A0A0G2JHN8;H0Y799;A0A140T9X8;E9PKQ9;U3KPW0;H0YDJ7	P25440-2;P25440;A0A0G2JK44;A0A140T9E9;H0Y6K2;P25440-3;A0A140T9V2;A0A0G2JHL0;U3KQA6;P25440-4;A0A140T9F7;E9PIQ3	Bromodomain-containing protein 2	BRD2	sp|P25440-2|BRD2_HUMAN Isoform 2 of Bromodomain-containing protein 2 OS=Homo sapiens OX=9606 GN=BRD2;sp|P25440|BRD2_HUMAN Bromodomain-containing protein 2 OS=Homo sapiens OX=9606 GN=BRD2 PE=1 SV=2;tr|A0A0G2JK44|A0A0G2JK44_HUMAN Bromodomain-containing prote	19	24	19	19	11	15	12	17	14	9	14	13	11	5	9	9	12	11	10	9	9	6	7	12	9	13	10	6	11	8	8	3	7	6	10	7	6	8	6	4	7	12	9	13
299	A0A0G2JKF9;Q9UBS5;Q9UBS5-4;A0A140T9S4;Q9UBS5-2;Q9UBS5-3;A0A140TA42;Q9UBS5-5;C9JZG6;F8WDC0;C9J342;F8WAV2	A0A0G2JKF9;Q9UBS5;Q9UBS5-4;A0A140T9S4;Q9UBS5-2;Q9UBS5-3;A0A140TA42;Q9UBS5-5	Gamma-aminobutyric acid type B receptor subunit 1	GABBR1	tr|A0A0G2JKF9|A0A0G2JKF9_HUMAN GABBR1 OS=Homo sapiens OX=9606 GN=GABBR1 PE=1 SV=1;sp|Q9UBS5|GABR1_HUMAN Gamma-aminobutyric acid type B receptor subunit 1 OS=Homo sapiens OX=9606 GN=GABBR1 PE=1 SV=1;sp|Q9UBS5-4|GABR1_HUMAN Isoform 1D of Gamma-aminobutyric a	12	21	21	21	14	14	16	11	13	12	11	12	13	8	8	9	7	8	6	4	4	7	14	14	16	11	13	12	11	12	13	8	8	9	7	8	6	4	4	7	14	14	16	11
300	A0A8V8TML1;A0A0G2JKH4;Q14184	A0A8V8TML1;A0A0G2JKH4;Q14184	Double C2-like domain-containing protein beta	DOC2B	tr|A0A8V8TML1|A0A8V8TML1_HUMAN Double C2-like domain-containing protein beta OS=Homo sapiens OX=9606 GN=DOC2B PE=4 SV=1;tr|A0A0G2JKH4|A0A0G2JKH4_HUMAN Double C2-like domain-containing protein OS=Homo sapiens OX=9606 GN=DOC2B PE=1 SV=1;sp|Q14184|DOC2B_HUMAN	3	5	4	3	1	2	2	0	3	1	0	1	2	0	0	1	0	0	1	0	0	1	1	1	2	0	2	1	0	1	2	0	0	1	0	0	1	0	0	1	1	1	1	0
301	A0A0G2JKR7;P28702;P28702-3;A0A0G2JHI1;A0A087WZ88;P48443	A0A0G2JKR7;P28702;P28702-3	Retinoic acid receptor RXR-beta	RXRB	tr|A0A0G2JKR7|A0A0G2JKR7_HUMAN Retinoic acid receptor RXR-beta OS=Homo sapiens OX=9606 GN=RXRB PE=1 SV=1;sp|P28702|RXRB_HUMAN Retinoic acid receptor RXR-beta OS=Homo sapiens OX=9606 GN=RXRB PE=1 SV=2;sp|P28702-3|RXRB_HUMAN Isoform 2 of Retinoic acid recept	6	10	10	4	5	7	4	5	9	5	2	7	2	2	7	2	4	4	0	1	5	1	5	7	4	5	9	5	2	7	2	2	7	2	4	4	0	1	5	1	0	2	0	2
302	A0A0G2JLG2;Q9UPP2;Q9UPP2-2;A0A0G2JN53;A0A1W2PPU7	A0A0G2JLG2;Q9UPP2;Q9UPP2-2	IQ motif and SEC7 domain-containing protein 3	IQSEC3	tr|A0A0G2JLG2|A0A0G2JLG2_HUMAN IQ motif and SEC7 domain-containing protein 3 (Fragment) OS=Homo sapiens OX=9606 GN=IQSEC3 PE=1 SV=1;sp|Q9UPP2|IQEC3_HUMAN IQ motif and SEC7 domain-containing protein 3 OS=Homo sapiens OX=9606 GN=IQSEC3 PE=2 SV=3;sp|Q9UPP2-2|	5	6	5	5	2	2	1	1	1	1	1	0	1	0	1	2	3	1	1	3	0	3	1	1	0	0	1	1	1	0	0	0	0	1	2	1	0	2	0	2	1	1	0	0
303	A0A1B0GXK6;A0A0G2JPE0;A0A0G2JLW6;H0YBY6;A0A1B0GTN4;Q9P1A6-3;Q9P1A6-2;Q9P1A6;A0A0J9YVY4;A0A0J9YX70;A0A0J9YY63	A0A1B0GXK6;A0A0G2JPE0;A0A0G2JLW6;H0YBY6;A0A1B0GTN4;Q9P1A6-3;Q9P1A6-2;Q9P1A6;A0A0J9YVY4;A0A0J9YX70;A0A0J9YY63	Disks large-associated protein 2	DLGAP2	tr|A0A1B0GXK6|A0A1B0GXK6_HUMAN Disks large-associated protein 2 OS=Homo sapiens OX=9606 GN=DLGAP2 PE=1 SV=1;tr|A0A0G2JPE0|A0A0G2JPE0_HUMAN Disks large-associated protein 2 OS=Homo sapiens OX=9606 GN=DLGAP2 PE=1 SV=1;tr|A0A0G2JLW6|A0A0G2JLW6_HUMAN Disks lar	11	2	1	1	0	1	1	0	0	1	0	0	0	0	0	0	0	0	1	0	0	0	0	0	1	0	0	1	0	0	0	0	0	0	0	0	1	0	0	0	0	0	1	0
304	Q9NX02;Q9NX02-2;Q9NX02-5;A0A0G2JPQ2;J3KN39;A0A0G2JLX3;A0A0G2JMG8;Q9NX02-4;A0A0G2JNC8;A0A0G2JP37;A0A0G2JLQ8;Q9NX02-3;A0A0G2JPB6;K7EMK2;F5GYZ4;F5H5B1;K7ELX1;K7EJ90;F5H7Q5	Q9NX02;Q9NX02-2;Q9NX02-5;A0A0G2JPQ2;J3KN39;A0A0G2JLX3;A0A0G2JMG8;Q9NX02-4;A0A0G2JNC8;A0A0G2JP37;A0A0G2JLQ8;Q9NX02-3;A0A0G2JPB6	NACHT, LRR and PYD domains-containing protein 2	NLRP2	sp|Q9NX02|NALP2_HUMAN NACHT, LRR and PYD domains-containing protein 2 OS=Homo sapiens OX=9606 GN=NLRP2 PE=1 SV=1;sp|Q9NX02-2|NALP2_HUMAN Isoform 2 of NACHT, LRR and PYD domains-containing protein 2 OS=Homo sapiens OX=9606 GN=NLRP2;sp|Q9NX02-5|NALP2_HUMAN I	19	20	20	15	5	8	6	7	12	9	6	10	6	5	2	3	4	5	3	1	4	4	5	8	6	7	12	9	6	10	6	5	2	3	4	5	3	1	4	4	4	7	4	7
305	A0A1W2PRB5;A0A0J9YVS1;A0A0G2JQF5;A0A3B3IT55;A0A0G2JNB1;A0A0G2JQF4;A0A0G2JNT7;Q7Z3B3;A0A1W2PRR3;I3L233;A0A1W2PPV8;Q7Z3B3-4;Q7Z3B3-2	A0A1W2PRB5;A0A0J9YVS1;A0A0G2JQF5;A0A3B3IT55;A0A0G2JNB1;A0A0G2JQF4;A0A0G2JNT7;Q7Z3B3;A0A1W2PRR3;I3L233;A0A1W2PPV8;Q7Z3B3-4;Q7Z3B3-2	KAT8 regulatory NSL complex subunit 1	KANSL1	tr|A0A1W2PRB5|A0A1W2PRB5_HUMAN KAT8 regulatory NSL complex subunit 1 OS=Homo sapiens OX=9606 GN=KANSL1 PE=1 SV=1;tr|A0A0J9YVS1|A0A0J9YVS1_HUMAN KAT8 regulatory NSL complex subunit 1 OS=Homo sapiens OX=9606 GN=KANSL1 PE=1 SV=1;tr|A0A0G2JQF5|A0A0G2JQF5_HUMAN	13	2	2	2	0	0	0	0	0	0	1	0	0	0	0	0	0	0	0	0	1	0	0	0	0	0	0	0	1	0	0	0	0	0	0	0	0	0	1	0	0	0	0	0
306	A0A0G2JQD3;A0A0G2JNH3;Q8N0Y3	A0A0G2JQD3;A0A0G2JNH3;Q8N0Y3	Olfactory receptor 4N4	OR4N4	tr|A0A0G2JQD3|A0A0G2JQD3_HUMAN G_PROTEIN_RECEP_F1_2 domain-containing protein (Fragment) OS=Homo sapiens OX=9606 PE=4 SV=1;tr|A0A0G2JNH3|A0A0G2JNH3_HUMAN Olfactory receptor OS=Homo sapiens OX=9606 PE=3 SV=1;sp|Q8N0Y3|OR4N4_HUMAN Olfactory receptor 4N4 OS=H	3	2	2	2	1	1	0	1	0	0	0	0	1	1	1	0	0	0	0	0	0	0	1	1	0	1	0	0	0	0	1	1	1	0	0	0	0	0	0	0	1	1	0	1
307	A0A0G2JP78;A0A0G2JPT5;O75943-4;O75943-2;O75943;A0A0G2JNH5;O75943-3;H0Y9J8;D6RAW6	A0A0G2JP78;A0A0G2JPT5;O75943-4;O75943-2;O75943;A0A0G2JNH5;O75943-3;H0Y9J8	Cell cycle checkpoint protein RAD17	RAD17	tr|A0A0G2JP78|A0A0G2JP78_HUMAN Cell cycle checkpoint protein RAD17 OS=Homo sapiens OX=9606 GN=RAD17 PE=1 SV=1;tr|A0A0G2JPT5|A0A0G2JPT5_HUMAN Cell cycle checkpoint protein RAD17 OS=Homo sapiens OX=9606 GN=RAD17 PE=1 SV=1;sp|O75943-4|RAD17_HUMAN Isoform 4 of	9	4	4	4	2	1	1	0	1	0	3	2	0	0	0	1	0	0	0	0	1	0	2	1	1	0	1	0	3	2	0	0	0	1	0	0	0	0	1	0	2	1	1	0
308	A0A0G2JPP5;Q14160-3;A0A0G2JNZ2;A0A669KB89;Q14160;A0A0G2JMS7;Q14160-2;H0YCG0;A0A669KAX5;H0YDF9	A0A0G2JPP5;Q14160-3;A0A0G2JNZ2;A0A669KB89;Q14160;A0A0G2JMS7;Q14160-2	Protein scribble homolog	SCRIB	tr|A0A0G2JPP5|A0A0G2JPP5_HUMAN Protein scribble homolog OS=Homo sapiens OX=9606 GN=SCRIB PE=1 SV=1;sp|Q14160-3|SCRIB_HUMAN Isoform 3 of Protein scribble homolog OS=Homo sapiens OX=9606 GN=SCRIB;tr|A0A0G2JNZ2|A0A0G2JNZ2_HUMAN Protein scribble homolog OS=Hom	10	44	44	42	28	30	22	29	32	26	25	30	25	23	21	19	26	20	19	19	23	17	28	30	22	29	32	26	25	30	25	23	21	19	26	20	19	19	23	17	26	29	21	27
309	A0A0G2JS40;Q3KPI0-3;A0A0G2JSC8;Q3KPI0-2;Q3KPI0	A0A0G2JS40;Q3KPI0-3;A0A0G2JSC8;Q3KPI0-2;Q3KPI0	Carcinoembryonic antigen-related cell adhesion molecule 21	CEACAM21	tr|A0A0G2JS40|A0A0G2JS40_HUMAN Carcinoembryonic antigen-related cell adhesion molecule 21 OS=Homo sapiens OX=9606 GN=CEACAM21 PE=1 SV=1;sp|Q3KPI0-3|CEA21_HUMAN Isoform 3 of Carcinoembryonic antigen-related cell adhesion molecule 21 OS=Homo sapiens OX=9606	5	2	2	2	0	0	0	0	1	0	0	0	0	0	0	0	0	0	0	0	0	1	0	0	0	0	1	0	0	0	0	0	0	0	0	0	0	0	0	1	0	0	0	0
312	A0A0J9YW36;Q9NZ72-2;Q9NZ72;A0A0J9YXY4	A0A0J9YW36;Q9NZ72-2;Q9NZ72;A0A0J9YXY4	Stathmin-3	STMN3	tr|A0A0J9YW36|A0A0J9YW36_HUMAN Stathmin-3 (Fragment) OS=Homo sapiens OX=9606 GN=STMN3 PE=1 SV=1;sp|Q9NZ72-2|STMN3_HUMAN Isoform 2 of Stathmin-3 OS=Homo sapiens OX=9606 GN=STMN3;sp|Q9NZ72|STMN3_HUMAN Stathmin-3 OS=Homo sapiens OX=9606 GN=STMN3 PE=1 SV=3;tr|	4	6	6	6	3	3	5	0	2	3	1	3	4	2	5	2	2	3	4	2	2	4	3	3	5	0	2	3	1	3	4	2	5	2	2	3	4	2	2	4	3	3	5	0
313	A0A0J9YW54	A0A0J9YW54			tr|A0A0J9YW54|A0A0J9YW54_HUMAN Ral GTPase-activating protein subunit beta (Fragment) OS=Homo sapiens OX=9606 GN=RALGAPB PE=1 SV=1	1	21	1	1	11	17	13	9	15	10	11	13	13	7	8	10	7	8	9	3	6	8	0	1	0	0	0	0	0	0	0	0	0	0	0	0	0	0	0	0	0	1	0	0
314	E9PJ24;B7ZM65;F8WEF5;A0A0J9YYB5;A0A0J9YWD5;Q9P1Y6-3;Q9P1Y6;Q9P1Y6-2	E9PJ24;B7ZM65;F8WEF5;A0A0J9YYB5;A0A0J9YWD5;Q9P1Y6-3;Q9P1Y6;Q9P1Y6-2	PHD and RING finger domain-containing protein 1	PHRF1	tr|E9PJ24|E9PJ24_HUMAN PHD and RING finger domain-containing protein 1 OS=Homo sapiens OX=9606 GN=PHRF1 PE=1 SV=1;tr|B7ZM65|B7ZM65_HUMAN PHD and RING finger domain-containing protein 1 OS=Homo sapiens OX=9606 GN=PHRF1 PE=1 SV=1;tr|F8WEF5|F8WEF5_HUMAN PHD a	8	11	10	0	5	6	5	5	5	4	4	6	6	3	2	1	4	3	3	2	1	0	5	6	4	5	4	3	4	5	5	3	2	1	4	3	3	2	0	0	0	0	0	0
315	A0A0J9YWE1;A0A0J9YWN0	A0A0J9YWE1;A0A0J9YWN0			tr|A0A0J9YWE1|A0A0J9YWE1_HUMAN Band 4.1-like protein 3 (Fragment) OS=Homo sapiens OX=9606 GN=EPB41L3 PE=1 SV=1;tr|A0A0J9YWN0|A0A0J9YWN0_HUMAN Band 4.1-like protein 3 (Fragment) OS=Homo sapiens OX=9606 GN=EPB41L3 PE=1 SV=3	2	13	1	1	6	9	7	6	8	8	7	9	7	4	7	7	5	6	8	1	4	5	0	1	1	0	1	1	1	1	1	1	0	1	0	0	1	0	0	0	0	1	1	0
317	A0A0J9YXF2;Q15165-3;Q15165;Q15165-1;G3XAK4;A0A0J9YXU7;A0A0J9YYJ1;A0A2Q2SAK4;A0A0J9YXM1	A0A0J9YXF2;Q15165-3;Q15165;Q15165-1	Serum paraoxonase/arylesterase 2	PON2	tr|A0A0J9YXF2|A0A0J9YXF2_HUMAN Paraoxonase OS=Homo sapiens OX=9606 GN=PON2 PE=1 SV=1;sp|Q15165-3|PON2_HUMAN Isoform 3 of Serum paraoxonase/arylesterase 2 OS=Homo sapiens OX=9606 GN=PON2;sp|Q15165|PON2_HUMAN Serum paraoxonase/arylesterase 2 OS=Homo sapiens	9	17	17	17	11	14	14	13	14	14	11	15	14	10	13	13	13	15	10	9	13	9	11	14	14	13	14	14	11	15	14	10	13	13	13	15	10	9	13	9	11	14	14	13
318	E9PC62;A0A0J9YXJ0;O95319-4;O95319-3;V9GYD9;Q5VZZ6;A0A0J9YX66;A0A1B0GU44;A0A1B0GUN8;O95319-5;O95319-2;O95319;V9GY47;A0A0J9YXK1	E9PC62;A0A0J9YXJ0;O95319-4;O95319-3;V9GYD9;Q5VZZ6;A0A0J9YX66;A0A1B0GU44;A0A1B0GUN8;O95319-5;O95319-2;O95319	CUGBP Elav-like family member 2	CELF2	tr|E9PC62|E9PC62_HUMAN CUGBP Elav-like family member 2 OS=Homo sapiens OX=9606 GN=CELF2 PE=1 SV=1;tr|A0A0J9YXJ0|A0A0J9YXJ0_HUMAN CUGBP Elav-like family member 2 OS=Homo sapiens OX=9606 GN=CELF2 PE=1 SV=1;sp|O95319-4|CELF2_HUMAN Isoform 4 of CUGBP Elav-like	14	17	13	13	7	10	11	9	11	12	7	10	11	8	10	11	6	10	11	8	12	11	5	8	9	6	8	10	5	8	9	6	8	9	5	8	9	7	9	8	5	8	9	6
319	A0A0J9YXM6;Q562E7;Q562E7-4;Q562E7-3;Q562E7-6;Q562E7-5;E9PDG3;Q562E7-2;C9JCF9;K7ELV8;I3L1G2	A0A0J9YXM6;Q562E7;Q562E7-4;Q562E7-3	WD repeat-containing protein 81	WDR81	tr|A0A0J9YXM6|A0A0J9YXM6_HUMAN WD repeat-containing protein 81 OS=Homo sapiens OX=9606 GN=WDR81 PE=1 SV=1;sp|Q562E7|WDR81_HUMAN WD repeat-containing protein 81 OS=Homo sapiens OX=9606 GN=WDR81 PE=1 SV=2;sp|Q562E7-4|WDR81_HUMAN Isoform 4 of WD repeat-contai	11	22	22	22	7	11	10	8	10	8	7	9	11	7	7	6	6	10	6	2	6	5	7	11	10	8	10	8	7	9	11	7	7	6	6	10	6	2	6	5	7	11	10	8
320	A0A0J9YXQ7	A0A0J9YXQ7			tr|A0A0J9YXQ7|A0A0J9YXQ7_HUMAN Dedicator of cytokinesis protein 11 (Fragment) OS=Homo sapiens OX=9606 GN=DOCK11 PE=1 SV=1	1	1	1	1	1	0	0	0	0	0	1	0	0	1	0	0	1	0	0	0	0	0	1	0	0	0	0	0	1	0	0	1	0	0	1	0	0	0	0	0	1	0	0	0
321	A0A0J9YYC8;A6XMV9;P07478;Q8NHM4;A0A7P0MP65;H0Y8D1;P35030-5;P35030-3;P35030-2;P35030-4;P35030	A0A0J9YYC8;A6XMV9;P07478;Q8NHM4	Trypsin-2;Putative trypsin-6	PRSS2;PRSS3P2	tr|A0A0J9YYC8|A0A0J9YYC8_HUMAN Trypsin-2 OS=Homo sapiens OX=9606 GN=PRSS2 PE=1 SV=1;tr|A6XMV9|A6XMV9_HUMAN Protease serine 2 preproprotein OS=Homo sapiens OX=9606 GN=PRSS2 PE=1 SV=1;sp|P07478|TRY2_HUMAN Trypsin-2 OS=Homo sapiens OX=9606 GN=PRSS2 PE=1 SV=1;	11	4	4	2	0	0	0	0	1	1	1	1	1	1	1	0	1	1	1	0	4	0	0	0	0	0	1	1	1	1	1	1	1	0	1	1	1	0	4	0	0	0	0	0
322	A0A0J9YYI4;Q86VE9-3;Q86VE9-2;Q86VE9;Q86VE9-4	A0A0J9YYI4;Q86VE9-3;Q86VE9-2;Q86VE9;Q86VE9-4	Serine incorporator 5	SERINC5	tr|A0A0J9YYI4|A0A0J9YYI4_HUMAN Serine incorporator 5 OS=Homo sapiens OX=9606 GN=SERINC5 PE=1 SV=1;sp|Q86VE9-3|SERC5_HUMAN Isoform 3 of Serine incorporator 5 OS=Homo sapiens OX=9606 GN=SERINC5;sp|Q86VE9-2|SERC5_HUMAN Isoform 2 of Serine incorporator 5 OS=Ho	5	2	2	2	0	1	1	0	0	1	1	0	1	0	0	1	0	0	1	1	0	0	0	1	1	0	0	1	1	0	1	0	0	1	0	0	1	1	0	0	0	1	1	0
323	A0A0J9YYJ0;Q8N129	A0A0J9YYJ0;Q8N129	Protein canopy homolog 4	CNPY4	tr|A0A0J9YYJ0|A0A0J9YYJ0_HUMAN Protein canopy homolog 4 (Fragment) OS=Homo sapiens OX=9606 GN=CNPY4 PE=1 SV=1;sp|Q8N129|CNPY4_HUMAN Protein canopy homolog 4 OS=Homo sapiens OX=9606 GN=CNPY4 PE=1 SV=1	2	4	4	4	4	3	3	3	3	3	1	3	3	2	1	2	4	2	2	4	2	2	4	3	3	3	3	3	1	3	3	2	1	2	4	2	2	4	2	2	4	3	3	3
324	P43243;A0A0R4J2E8;D6REM6;D6R991;B3KM87;H0Y8T4;D6RBK5;D6R8Z5;D6REK4;D6RCM3;A0A1B0GX04;D6RBI2;D6RE02;D6RBS2;D6R9F3;D6RB45;D6RAY2;D6RAM9	P43243;A0A0R4J2E8;D6REM6;D6R991	Matrin-3	MATR3	sp|P43243|MATR3_HUMAN Matrin-3 OS=Homo sapiens OX=9606 GN=MATR3 PE=1 SV=2;tr|A0A0R4J2E8|A0A0R4J2E8_HUMAN Matrin-3 OS=Homo sapiens OX=9606 GN=MATR3 PE=1 SV=1;tr|D6REM6|D6REM6_HUMAN Matrin-3 OS=Homo sapiens OX=9606 GN=MATR3 PE=1 SV=1;tr|D6R991|D6R991_HUMAN M	18	62	62	0	40	46	41	40	44	37	39	47	45	41	42	45	45	41	42	43	44	42	40	46	41	40	44	37	39	47	45	41	42	45	45	41	42	43	44	42	0	0	0	0
325	Q9NY35;H0Y8T9;D6RCR8;D6RDI6;D6RFX6;D6RCE6;D6R9S8;D6RC11;D6RA76;D6RDY1;D6RHU6;D6RDP6;D6RIU2;A0A0R4J2F2;Q9NY35-2;D6RAZ7;D6RD48;D6RCP3;D6RB31;Q9NY35-3;D6R9K1	Q9NY35;H0Y8T9;D6RCR8;D6RDI6;D6RFX6;D6RCE6;D6R9S8;D6RC11;D6RA76;D6RDY1;D6RHU6;D6RDP6;D6RIU2;A0A0R4J2F2;Q9NY35-2;D6RAZ7	Claudin domain-containing protein 1	CLDND1	sp|Q9NY35|CLDN1_HUMAN Claudin domain-containing protein 1 OS=Homo sapiens OX=9606 GN=CLDND1 PE=1 SV=1;tr|H0Y8T9|H0Y8T9_HUMAN Claudin domain-containing protein 1 (Fragment) OS=Homo sapiens OX=9606 GN=CLDND1 PE=1 SV=1;tr|D6RCR8|D6RCR8_HUMAN Claudin domain-co	21	3	3	3	1	3	3	2	3	2	2	3	3	1	2	2	0	1	0	0	0	1	1	3	3	2	3	2	2	3	3	1	2	2	0	1	0	0	0	1	1	3	3	2
326	A0A0S2Z377;P08133;P08133-2;E5RK69;E7EMC6;E5RK63;E5RJF5;E5RFF0;E5RI05;E5RJR0;E5RIU8;H0YC77	A0A0S2Z377;P08133;P08133-2;E5RK69;E7EMC6	Annexin A6;Annexin	ANXA6	tr|A0A0S2Z377|A0A0S2Z377_HUMAN Annexin (Fragment) OS=Homo sapiens OX=9606 GN=ANXA6 PE=2 SV=1;sp|P08133|ANXA6_HUMAN Annexin A6 OS=Homo sapiens OX=9606 GN=ANXA6 PE=1 SV=3;sp|P08133-2|ANXA6_HUMAN Isoform 2 of Annexin A6 OS=Homo sapiens OX=9606 GN=ANXA6;tr|E5R	12	43	43	43	27	34	27	30	39	31	30	37	26	29	31	29	31	34	27	30	31	25	27	34	27	30	39	31	30	37	26	29	31	29	31	34	27	30	31	25	27	34	27	30
327	A0A0S2Z4L3;A0A3B3ISJ1;P07225;G5E9F8;A0A3B3IRK9;A0A3B3IUA6;A0A3B3ITZ7;CON__P07224	A0A0S2Z4L3;A0A3B3ISJ1;P07225;G5E9F8;A0A3B3IRK9	Vitamin K-dependent protein S	PROS1	tr|A0A0S2Z4L3|A0A0S2Z4L3_HUMAN Vitamin K-dependent protein S (Fragment) OS=Homo sapiens OX=9606 GN=PROS1 PE=1 SV=1;tr|A0A3B3ISJ1|A0A3B3ISJ1_HUMAN Vitamin K-dependent protein S OS=Homo sapiens OX=9606 GN=PROS1 PE=1 SV=1;sp|P07225|PROS_HUMAN Vitamin K-depend	8	12	12	12	6	7	9	7	8	6	2	4	4	1	1	1	2	1	0	0	0	0	6	7	9	7	8	6	2	4	4	1	1	1	2	1	0	0	0	0	6	7	9	7
328	A0A1W2PQQ6;A0A1W2PRY1;A0A1W2PRD9;A0A0S2Z4Q7;A0A1W2PR45;A0A1W2PRC6;A0A1W2PQR0;Q9UNP4-2;Q9UNP4-3;Q9UNP4;C9JYS9;A0A1W2PQT6;A0A1X7SBT2	A0A1W2PQQ6;A0A1W2PRY1;A0A1W2PRD9;A0A0S2Z4Q7;A0A1W2PR45;A0A1W2PRC6;A0A1W2PQR0;Q9UNP4-2;Q9UNP4-3;Q9UNP4;C9JYS9	Lactosylceramide alpha-2,3-sialyltransferase	ST3GAL5	tr|A0A1W2PQQ6|A0A1W2PQQ6_HUMAN Lactosylceramide alpha-2,3-sialyltransferase (Fragment) OS=Homo sapiens OX=9606 GN=ST3GAL5 PE=1 SV=1;tr|A0A1W2PRY1|A0A1W2PRY1_HUMAN Lactosylceramide alpha-2,3-sialyltransferase (Fragment) OS=Homo sapiens OX=9606 GN=ST3GAL5 PE	13	3	3	3	1	2	1	1	1	0	1	1	1	0	0	1	0	0	0	0	0	1	1	2	1	1	1	0	1	1	1	0	0	1	0	0	0	0	0	1	1	2	1	1
329	A0A0S2Z5C6;O14772;O14772-2;H0YDF0;E9PK10;E9PMK0;E9PMM4;E9PKE1;O14772-3	A0A0S2Z5C6;O14772;O14772-2	Fucose-1-phosphate guanylyltransferase	FPGT	tr|A0A0S2Z5C6|A0A0S2Z5C6_HUMAN Fucose-1-phosphate guanylyltransferase (Fragment) OS=Homo sapiens OX=9606 GN=FPGT PE=1 SV=1;sp|O14772|FPGT_HUMAN Fucose-1-phosphate guanylyltransferase OS=Homo sapiens OX=9606 GN=FPGT PE=1 SV=3;sp|O14772-2|FPGT_HUMAN Isoform	9	11	11	8	3	3	1	5	5	5	5	5	4	4	2	4	4	2	1	1	2	1	3	3	1	5	5	5	5	5	4	4	2	4	4	2	1	1	2	1	2	2	1	3
330	A0A0S2Z5D0;H3BUV4;A0A1B0GTU6;Q9NWW5;A0A1B0GW73;H3BRN7;H3BNF1;A0A1B0GTV3;H3BTY4;A0A1B0GUD2;H3BUT1;Q9NWW5-2	A0A0S2Z5D0;H3BUV4;A0A1B0GTU6;Q9NWW5;A0A1B0GW73;H3BRN7;H3BNF1;A0A1B0GTV3;H3BTY4;A0A1B0GUD2;H3BUT1;Q9NWW5-2	Ceroid-lipofuscinosis neuronal protein 6	CLN6	tr|A0A0S2Z5D0|A0A0S2Z5D0_HUMAN Ceroid-lipofuscinosis neuronal 6 late infantile variant isoform 2 OS=Homo sapiens OX=9606 GN=CLN6 PE=1 SV=1;tr|H3BUV4|H3BUV4_HUMAN Ceroid-lipofuscinosis neuronal protein 6 OS=Homo sapiens OX=9606 GN=CLN6 PE=1 SV=1;tr|A0A1B0GT	12	2	2	2	1	1	1	1	2	2	1	1	2	0	1	0	1	1	0	1	1	1	1	1	1	1	2	2	1	1	2	0	1	0	1	1	0	1	1	1	1	1	1	1
331	A0A8V8PSJ6;A0A0U1RQD2;Q6ZUS6-2;Q6ZUS6;Q6ZUS6-5;Q6ZUS6-4;Q6ZUS6-6;A0A8V8PVV8;Q6ZUS6-3	A0A8V8PSJ6;A0A0U1RQD2;Q6ZUS6-2;Q6ZUS6;Q6ZUS6-5;Q6ZUS6-4;Q6ZUS6-6	Coiled-coil domain-containing protein 149	CCDC149	tr|A0A8V8PSJ6|A0A8V8PSJ6_HUMAN Coiled-coil domain-containing protein 149 OS=Homo sapiens OX=9606 GN=CCDC149 PE=4 SV=1;tr|A0A0U1RQD2|A0A0U1RQD2_HUMAN Coiled-coil domain-containing protein 149 OS=Homo sapiens OX=9606 GN=CCDC149 PE=1 SV=2;sp|Q6ZUS6-2|CC149_HU	9	4	4	4	2	2	1	3	2	1	1	1	0	2	2	1	0	0	1	0	1	0	2	2	1	3	2	1	1	1	0	2	2	1	0	0	1	0	1	0	2	2	1	3
332	A0A0U1RQE0;O15409;A0A0U1RQM2;A0A0U1RQY3;A0A0U1RQR8;O15409-9;A8MUV4;O15409-4;O15409-2;O15409-6;Q0PRL4;Q8N6B5;O15409-7;O15409-8;O15409-5;A0A0U1RQE6;C9JQP8;A8MTU2	A0A0U1RQE0;O15409;A0A0U1RQM2;A0A0U1RQY3;A0A0U1RQR8;O15409-9;A8MUV4;O15409-4;O15409-2;O15409-6;Q0PRL4;Q8N6B5;O15409-7	Forkhead box protein P2	FOXP2	tr|A0A0U1RQE0|A0A0U1RQE0_HUMAN Forkhead box protein P2 (Fragment) OS=Homo sapiens OX=9606 GN=FOXP2 PE=1 SV=2;sp|O15409|FOXP2_HUMAN Forkhead box protein P2 OS=Homo sapiens OX=9606 GN=FOXP2 PE=1 SV=2;tr|A0A0U1RQM2|A0A0U1RQM2_HUMAN Forkhead box protein P2 OS=	18	4	4	4	1	3	2	1	2	2	1	1	1	1	1	1	1	2	2	1	2	1	1	3	2	1	2	2	1	1	1	1	1	1	1	2	2	1	2	1	1	3	2	1
333	A0A0U1RQK4;Q8NDY3;Q8NDY3-2;X6RL45;A0A804HI13;P54922	A0A0U1RQK4;Q8NDY3;Q8NDY3-2	[Protein ADP-ribosylarginine] hydrolase-like protein 1	ADPRHL1	tr|A0A0U1RQK4|A0A0U1RQK4_HUMAN Inactive ADP-ribosyltransferase ARH2 OS=Homo sapiens OX=9606 GN=ADPRHL1 PE=1 SV=1;sp|Q8NDY3|ARHL1_HUMAN Inactive ADP-ribosyltransferase ARH2 OS=Homo sapiens OX=9606 GN=ADPRHL1 PE=2 SV=1;sp|Q8NDY3-2|ARHL1_HUMAN Isoform 2 of In	6	8	8	8	3	1	2	2	3	2	2	2	1	1	1	2	3	0	0	0	0	0	3	1	2	2	3	2	2	2	1	1	1	2	3	0	0	0	0	0	3	1	2	2
334	A0A0U1RQL9;A0A0U1RQS5;B3KNS4;A0A0U1RQV1;Q96A10;A0A0U1RQN3	A0A0U1RQL9;A0A0U1RQS5;B3KNS4;A0A0U1RQV1;Q96A10		hCG_2043597	tr|A0A0U1RQL9|A0A0U1RQL9_HUMAN Endogenous retrovirus group K3 member 1 (Fragment) OS=Homo sapiens OX=9606 GN=ERVK3-1 PE=1 SV=1;tr|A0A0U1RQS5|A0A0U1RQS5_HUMAN Endogenous retrovirus group K3 member 1 (Fragment) OS=Homo sapiens OX=9606 GN=ERVK3-1 PE=1 SV=1;tr	6	3	3	3	1	2	2	2	1	1	1	2	2	0	0	1	0	0	1	0	1	1	1	2	2	2	1	1	1	2	2	0	0	1	0	0	1	0	1	1	1	2	2	2
336	A0A0U1RQQ9;Q6P3W7;F8VSC5;H0YI32;H0YIK6;F8VPW3	A0A0U1RQQ9;Q6P3W7;F8VSC5	SCY1-like protein 2	SCYL2	tr|A0A0U1RQQ9|A0A0U1RQQ9_HUMAN SCY1-like protein 2 OS=Homo sapiens OX=9606 GN=SCYL2 PE=1 SV=1;sp|Q6P3W7|SCYL2_HUMAN SCY1-like protein 2 OS=Homo sapiens OX=9606 GN=SCYL2 PE=1 SV=1;tr|F8VSC5|F8VSC5_HUMAN SCY1-like protein 2 (Fragment) OS=Homo sapiens OX=9606	6	33	33	33	20	22	22	20	24	22	18	21	21	11	14	16	14	16	15	9	14	16	20	22	22	20	24	22	18	21	21	11	14	16	14	16	15	9	14	16	20	22	22	20
337	A0A590UJL3;A0A0U1RR93;A0A0U1RQS4;Q9BYB0-3;Q9BYB0	A0A590UJL3;A0A0U1RR93;A0A0U1RQS4;Q9BYB0-3;Q9BYB0	SH3 and multiple ankyrin repeat domains protein 3	SHANK3	tr|A0A590UJL3|A0A590UJL3_HUMAN SH3 and multiple ankyrin repeat domains protein 3 OS=Homo sapiens OX=9606 GN=SHANK3 PE=1 SV=1;tr|A0A0U1RR93|A0A0U1RR93_HUMAN SH3 and multiple ankyrin repeat domains protein 3 (Fragment) OS=Homo sapiens OX=9606 GN=SHANK3 PE=1	5	7	7	7	3	4	0	0	4	1	1	1	2	0	1	0	0	0	0	0	0	1	3	4	0	0	4	1	1	1	2	0	1	0	0	0	0	0	0	1	3	4	0	0
338	A0A0U1RQY7;U3KQB3;A0A0U1RQT7;Q8IXA3;Q9HCP0-2;Q9HCP0;A0A0U1RR14;A0A0U1RQK2;A0A0U1RQH9;A0A0U1RQK6;A0A0U1RRH5;A0A0U1RR31	A0A0U1RQY7;U3KQB3;A0A0U1RQT7;Q8IXA3;Q9HCP0-2;Q9HCP0;A0A0U1RR14	Casein kinase I isoform gamma-1	CSNK1G1;hCG_2004507	tr|A0A0U1RQY7|A0A0U1RQY7_HUMAN non-specific serine/threonine protein kinase OS=Homo sapiens OX=9606 GN=CSNK1G1 PE=1 SV=1;tr|U3KQB3|U3KQB3_HUMAN non-specific serine/threonine protein kinase OS=Homo sapiens OX=9606 GN=CSNK1G1 PE=1 SV=1;tr|A0A0U1RQT7|A0A0U1RQ	12	10	3	0	5	5	6	5	6	6	3	7	6	3	5	6	5	6	5	5	3	6	1	1	1	1	1	2	1	2	2	1	1	2	1	0	1	0	0	2	0	0	0	0
339	Q9Y484-2;Q9Y484-3;Q9Y484;A0A0U1RR06;C9J471;C9J5L0;C9J7Q8;C9JUS5;C9JBX7;A0A0U1RQR1;C9JYH8;G8JLI5;C9J0A8;C9JE01;H0Y329;A0A0U1RQG6;A0A0U1RQM7;C9JVT3;A0A0U1RQS7;A0A0U1RR42;A0A0U1RQJ7	Q9Y484-2;Q9Y484-3;Q9Y484;A0A0U1RR06;C9J471;C9J5L0;C9J7Q8;C9JUS5;C9JBX7;A0A0U1RQR1;C9JYH8;G8JLI5;C9J0A8;C9JE01;H0Y329;A0A0U1RQG6;A0A0U1RQM7;C9JVT3;A0A0U1RQS7	WD repeat domain phosphoinositide-interacting protein 4	WDR45	sp|Q9Y484-2|WIPI4_HUMAN Isoform 2 of WD repeat domain phosphoinositide-interacting protein 4 OS=Homo sapiens OX=9606 GN=WDR45;sp|Q9Y484-3|WIPI4_HUMAN Isoform 3 of WD repeat domain phosphoinositide-interacting protein 4 OS=Homo sapiens OX=9606 GN=WDR45;sp|Q	21	10	10	6	3	5	5	5	5	3	1	5	3	3	4	1	3	3	2	0	2	3	3	5	5	5	5	3	1	5	3	3	4	1	3	3	2	0	2	3	2	4	2	3
340	P0DPI3;A0A0U1RRI6;A0A0U1RR11	P0DPI3;A0A0U1RRI6;A0A0U1RR11			sp|P0DPI3|CENL2_HUMAN Centromere protein V-like protein 2 OS=Homo sapiens OX=9606 GN=CENPVL2 PE=3 SV=1;sp|A0A0U1RRI6|CENL3_HUMAN Centromere protein V-like protein 3 OS=Homo sapiens OX=9606 GN=CENPVL3 PE=3 SV=2;sp|A0A0U1RR11|CENL1_HUMAN Centromere protein V	3	3	3	3	2	2	2	1	2	2	2	2	1	1	2	2	1	2	2	1	3	1	2	2	2	1	2	2	2	2	1	1	2	2	1	2	2	1	3	1	2	2	2	1
341	A0A0U1RR18;A0A0G2JNW7;Q9Y666;H0YB78;A0A0G2JQE3	A0A0U1RR18;A0A0G2JNW7;Q9Y666;H0YB78;A0A0G2JQE3	Solute carrier family 12 member 7	SLC12A7	tr|A0A0U1RR18|A0A0U1RR18_HUMAN Solute carrier family 12 member 7 (Fragment) OS=Homo sapiens OX=9606 GN=SLC12A7 PE=1 SV=1;tr|A0A0G2JNW7|A0A0G2JNW7_HUMAN Solute carrier family 12 member 7 OS=Homo sapiens OX=9606 GN=SLC12A7 PE=1 SV=1;sp|Q9Y666|S12A7_HUMAN Sol	5	18	14	14	8	12	9	8	9	11	4	9	9	5	4	6	4	3	7	1	7	5	6	11	6	6	7	8	3	8	7	4	1	4	3	2	5	1	5	3	6	11	6	6
342	A0A0U1RR22;B0QYG7;B0QYG8;H0Y923	A0A0U1RR22			tr|A0A0U1RR22|A0A0U1RR22_HUMAN Protein kinase C and casein kinase substrate in neurons protein 2 (Fragment) OS=Homo sapiens OX=9606 GN=PACSIN2 PE=1 SV=1	4	18	1	1	11	12	13	11	13	14	10	10	13	10	10	11	10	11	11	10	10	11	0	0	0	0	1	0	0	0	0	0	0	0	0	0	0	0	0	0	0	0	0	0
343	A0A0U1RR25	A0A0U1RR25			tr|A0A0U1RR25|A0A0U1RR25_HUMAN MAP kinase-activating death domain protein (Fragment) OS=Homo sapiens OX=9606 GN=MADD PE=1 SV=1	1	8	3	3	2	5	4	4	4	4	1	4	4	1	1	3	1	1	1	0	1	3	0	2	1	1	2	1	0	1	0	0	0	1	0	0	1	0	0	1	0	2	1	1
344	A0A0U1RR49	A0A0U1RR49			tr|A0A0U1RR49|A0A0U1RR49_HUMAN Protein transport protein Sec24C (Fragment) OS=Homo sapiens OX=9606 GN=SEC24C PE=1 SV=1	1	3	1	1	2	2	2	1	2	2	3	3	1	0	1	2	1	2	1	1	2	1	0	0	0	0	0	1	1	1	0	0	0	0	0	0	0	0	0	0	0	0	0	0
345	A0A0U1RR70;Q8N568-3;A0A0U1RRD0;A0A1B0GTZ4;Q9C098	A0A0U1RR70;Q8N568-3	Serine/threonine-protein kinase DCLK2	DCLK2	tr|A0A0U1RR70|A0A0U1RR70_HUMAN Serine/threonine-protein kinase DCLK2 OS=Homo sapiens OX=9606 GN=DCLK2 PE=1 SV=1;sp|Q8N568-3|DCLK2_HUMAN Isoform 3 of Serine/threonine-protein kinase DCLK2 OS=Homo sapiens OX=9606 GN=DCLK2	5	32	1	1	19	20	20	15	22	16	16	22	22	19	20	20	16	18	21	16	18	21	1	0	0	0	1	0	0	0	0	0	1	1	0	0	0	0	0	1	1	0	0	0
346	A0A0U1RRB6;Q9Y2D4;J3QT38;Q9Y2D4-2;F8W6R7	A0A0U1RRB6;Q9Y2D4;J3QT38;Q9Y2D4-2	Exocyst complex component 6B	EXOC6B	tr|A0A0U1RRB6|A0A0U1RRB6_HUMAN Exocyst complex component OS=Homo sapiens OX=9606 GN=EXOC6B PE=1 SV=1;sp|Q9Y2D4|EXC6B_HUMAN Exocyst complex component 6B OS=Homo sapiens OX=9606 GN=EXOC6B PE=1 SV=3;tr|J3QT38|J3QT38_HUMAN Exocyst complex component OS=Homo sap	5	32	32	30	16	20	16	20	19	19	17	23	22	16	13	15	12	9	14	9	12	14	16	20	16	20	19	19	17	23	22	16	13	15	12	9	14	9	12	14	14	18	15	18
347	A0A0U1RRE5	A0A0U1RRE5			sp|A0A0U1RRE5|NBDY_HUMAN Negative regulator of P-body association OS=Homo sapiens OX=9606 GN=NBDY PE=1 SV=1	1	1	1	1	1	1	1	1	1	1	1	1	1	1	1	0	0	1	0	0	0	0	1	1	1	1	1	1	1	1	1	1	1	0	0	1	0	0	0	0	1	1	1	1
348	A0A0U1RRK1;A0A286YF11;Q9BPX6;Q9BPX6-3;Q9BPX6-5;Q9BPX6-4;Q9BPX6-2;E9PQV6;S4R3W3;S4R3V1;S4R3D7	A0A0U1RRK1;A0A286YF11;Q9BPX6;Q9BPX6-3;Q9BPX6-5;Q9BPX6-4;Q9BPX6-2;E9PQV6	Calcium uptake protein 1, mitochondrial	MICU1	tr|A0A0U1RRK1|A0A0U1RRK1_HUMAN Calcium uptake protein 1, mitochondrial OS=Homo sapiens OX=9606 GN=MICU1 PE=1 SV=1;tr|A0A286YF11|A0A286YF11_HUMAN Calcium uptake protein 1, mitochondrial OS=Homo sapiens OX=9606 GN=MICU1 PE=1 SV=1;sp|Q9BPX6|MICU1_HUMAN Calciu	11	13	13	13	6	4	7	7	5	6	4	5	7	3	4	4	3	4	4	4	2	3	6	4	7	7	5	6	4	5	7	3	4	4	3	4	4	4	2	3	6	4	7	7
349	A0A0U1RRL8;Q8TB22-3;Q8TB22;Q8TB22-2;Q8TB22-4;H0Y9M1;H0Y9W3	A0A0U1RRL8;Q8TB22-3;Q8TB22;Q8TB22-2;Q8TB22-4	Spermatogenesis-associated protein 20	SPATA20	tr|A0A0U1RRL8|A0A0U1RRL8_HUMAN Spermatogenesis-associated protein 20 OS=Homo sapiens OX=9606 GN=SPATA20 PE=1 SV=1;sp|Q8TB22-3|SPT20_HUMAN Isoform 3 of Spermatogenesis-associated protein 20 OS=Homo sapiens OX=9606 GN=SPATA20;sp|Q8TB22|SPT20_HUMAN Spermatoge	7	11	11	11	0	3	3	2	4	4	1	3	7	1	0	1	1	0	0	0	0	1	0	3	3	2	4	4	1	3	7	1	0	1	1	0	0	0	0	1	0	3	3	2
350	A0A0U1RRM4;P26599-1;P26599-2;P26599;A0A7I2V621;A6NLN1;A0A7I2V4H6;A0A6Q8PEX4;A0A0D9SF20;K7EKJ7;K7EK45;K7ELW5;K7ES59;A0A087WU68;A0A087WUW5	A0A0U1RRM4;P26599-1;P26599-2;P26599;A0A7I2V621;A6NLN1;A0A7I2V4H6;A0A6Q8PEX4	Polypyrimidine tract-binding protein 1	PTBP1	tr|A0A0U1RRM4|A0A0U1RRM4_HUMAN Polypyrimidine tract-binding protein 1 OS=Homo sapiens OX=9606 GN=PTBP1 PE=1 SV=1;sp|P26599-1|PTBP1_HUMAN Isoform 2 of Polypyrimidine tract-binding protein 1 OS=Homo sapiens OX=9606 GN=PTBP1;sp|P26599-2|PTBP1_HUMAN Isoform 3	15	23	23	20	18	18	16	15	19	15	16	17	16	16	16	16	18	18	13	17	19	13	18	18	16	15	19	15	16	17	16	16	16	16	18	18	13	17	19	13	16	16	14	12
351	A0A0U1RRM6;A0A075B6E5	A0A0U1RRM6			tr|A0A0U1RRM6|A0A0U1RRM6_HUMAN Protein enabled homolog OS=Homo sapiens OX=9606 GN=ENAH PE=1 SV=1	2	38	38	0	24	29	16	22	26	22	23	30	23	22	22	19	20	19	15	16	21	17	24	29	16	22	26	22	23	30	23	22	22	19	20	19	15	16	21	17	0	0	0	0
352	A0A140LJL2;Q8N350;Q8N350-4	A0A140LJL2;Q8N350;Q8N350-4	Protein Dos	DOS	tr|A0A140LJL2|A0A140LJL2_HUMAN Voltage-dependent calcium channel beta subunit-associated regulatory protein OS=Homo sapiens OX=9606 GN=CBARP PE=1 SV=1;sp|Q8N350|CBARP_HUMAN Voltage-dependent calcium channel beta subunit-associated regulatory protein OS=Hom	3	13	13	10	8	9	11	7	8	10	8	10	9	8	7	10	7	7	7	4	6	10	8	9	11	7	8	10	8	10	9	8	7	10	7	7	7	4	6	10	8	8	8	7
353	B7ZLI8;A0A140TA37;A0A140T8X5;P49842-4;P49842-3;P49842-2;P49842	B7ZLI8;A0A140TA37;A0A140T8X5;P49842-4;P49842-3;P49842-2;P49842	Serine/threonine-protein kinase 19	STK19	tr|B7ZLI8|B7ZLI8_HUMAN Serine/threonine kinase 19 OS=Homo sapiens OX=9606 GN=STK19 PE=1 SV=1;tr|A0A140TA37|A0A140TA37_HUMAN Serine/threonine-protein kinase 19 OS=Homo sapiens OX=9606 GN=STK19 PE=1 SV=1;tr|A0A140T8X5|A0A140T8X5_HUMAN STK19 OS=Homo sapiens O	7	4	4	4	0	2	0	0	1	0	2	0	0	0	0	0	0	0	0	1	0	0	0	2	0	0	1	0	2	0	0	0	0	0	0	0	0	1	0	0	0	2	0	0
354	O19617;A0A140T921;A2AEA2;A0A140T9H5;A0A140T9U8;P10321;P10321-2;A0A8Q3SIV3;A0A140TA21;A0A140TA05;A0A140T9D4;A0A140T9L3;A0A140T9E1;F8W9Z8;A0A140TA12;A0A140T9Z7	O19617;A0A140T921;A2AEA2;A0A140T9H5;A0A140T9U8;P10321;P10321-2;A0A8Q3SIV3;A0A140TA21;A0A140TA05;A0A140T9D4;A0A140T9L3;A0A140T9E1	HLA class I histocompatibility antigen, Cw-7 alpha chain	HLA-C	tr|O19617|O19617_HUMAN HLA class I antigen OS=Homo sapiens OX=9606 GN=HLA-C PE=1 SV=1;tr|A0A140T921|A0A140T921_HUMAN HLA class I histocompatibility antigen, C alpha chain OS=Homo sapiens OX=9606 GN=HLA-C PE=1 SV=1;tr|A2AEA2|A2AEA2_HUMAN HLA class I histoco	16	4	4	0	0	1	3	0	1	0	0	0	0	0	1	0	1	0	0	1	1	0	0	1	3	0	1	0	0	0	0	0	1	0	1	0	0	1	1	0	0	0	0	0
355	E9PQZ5;A0A140TA01;E9PQT8;O43189-2;O43189;A2AB23;A0A087WVG4;A2AB22	E9PQZ5;A0A140TA01;E9PQT8;O43189-2;O43189;A2AB23;A0A087WVG4;A2AB22	PHD finger protein 1	PHF1	tr|E9PQZ5|E9PQZ5_HUMAN PHD finger protein 1 OS=Homo sapiens OX=9606 GN=PHF1 PE=1 SV=1;tr|A0A140TA01|A0A140TA01_HUMAN PHD finger protein 1 OS=Homo sapiens OX=9606 GN=PHF1 PE=1 SV=1;tr|E9PQT8|E9PQT8_HUMAN PHD finger protein 1 OS=Homo sapiens OX=9606 GN=PHF1	8	6	6	6	4	6	5	4	4	5	2	5	4	0	0	3	0	0	0	0	3	4	4	6	5	4	4	5	2	5	4	0	0	3	0	0	0	0	3	4	4	6	5	4
356	A0A140TA74;Q9BXA9-2;A9JR48;A0A087WXW6;A0A140TA70;Q9BXA9-3;Q9BXA9;Q9BXA9-4;I3L3L8;Q9UJQ4	A0A140TA74;Q9BXA9-2;A9JR48;A0A087WXW6;A0A140TA70;Q9BXA9-3;Q9BXA9;Q9BXA9-4	Sal-like protein 3	SALL3	tr|A0A140TA74|A0A140TA74_HUMAN Sal-like protein 3 (Fragment) OS=Homo sapiens OX=9606 GN=SALL3 PE=1 SV=1;sp|Q9BXA9-2|SALL3_HUMAN Isoform 1 of Sal-like protein 3 OS=Homo sapiens OX=9606 GN=SALL3;tr|A9JR48|A9JR48_HUMAN SALL3 protein OS=Homo sapiens OX=9606 GN	10	16	16	11	6	6	8	5	8	3	4	5	2	4	3	2	6	1	2	4	1	3	6	6	8	5	8	3	4	5	2	4	3	2	6	1	2	4	1	3	4	4	6	2
357	A0A140TA86;Q5XKP0;K7EIR2;A0A140TA84	A0A140TA86;Q5XKP0;K7EIR2;A0A140TA84	Protein QIL1	QIL1;C19orf70	tr|A0A140TA86|A0A140TA86_HUMAN MICOS complex subunit MIC13 OS=Homo sapiens OX=9606 GN=MICOS13 PE=1 SV=1;sp|Q5XKP0|MIC13_HUMAN MICOS complex subunit MIC13 OS=Homo sapiens OX=9606 GN=MICOS13 PE=1 SV=1;tr|K7EIR2|K7EIR2_HUMAN MICOS complex subunit MIC13 OS=Hom	4	4	4	4	2	2	2	2	2	2	4	1	2	1	3	2	2	2	1	1	1	3	2	2	2	2	2	2	4	1	2	1	3	2	2	2	1	1	1	3	2	2	2	2
359	A0A7P0Z472;P30566;A0A7P0T9A7;A0A1B0GTJ7;A0A1B0GWJ0;A0A096LNY6;A0A0A6YY92;A0A7P0T8E4;P30566-2;A0A1B0GTG9;A0A096LNY5;A0A1B0GWF8;A0A096LP92;A0A096LNY4;A0A096LPA2;A0A096LP72;B4DEP1;A0A1W2PRX2;A0A096LP76;V9GY96	A0A7P0Z472;P30566;A0A7P0T9A7;A0A1B0GTJ7;A0A1B0GWJ0;A0A096LNY6;A0A0A6YY92;A0A7P0T8E4;P30566-2;A0A1B0GTG9;A0A096LNY5;A0A1B0GWF8;A0A096LP92	Adenylosuccinate lyase	ADSL	tr|A0A7P0Z472|A0A7P0Z472_HUMAN Adenylosuccinate lyase OS=Homo sapiens OX=9606 GN=ADSL PE=1 SV=1;sp|P30566|PUR8_HUMAN Adenylosuccinate lyase OS=Homo sapiens OX=9606 GN=ADSL PE=1 SV=2;tr|A0A7P0T9A7|A0A7P0T9A7_HUMAN Adenylosuccinate lyase OS=Homo sapiens OX=9	20	26	26	26	16	18	9	13	20	13	14	21	13	19	20	11	16	18	12	13	11	9	16	18	9	13	20	13	14	21	13	19	20	11	16	18	12	13	11	9	16	18	9	13
360	A0A1B0GTL5;Q9BXF6	A0A1B0GTL5;Q9BXF6	Rab11 family-interacting protein 5	RAB11FIP5	tr|A0A1B0GTL5|A0A1B0GTL5_HUMAN Rab11 family-interacting protein 5 OS=Homo sapiens OX=9606 GN=RAB11FIP5 PE=1 SV=1;sp|Q9BXF6|RFIP5_HUMAN Rab11 family-interacting protein 5 OS=Homo sapiens OX=9606 GN=RAB11FIP5 PE=1 SV=1	2	3	3	3	0	1	0	0	0	1	0	1	1	0	0	0	0	0	0	0	0	0	0	1	0	0	0	1	0	1	1	0	0	0	0	0	0	0	0	0	0	1	0	0
361	Q13510-2;Q13510;A0A1B0GTZ5;A0A1B0GTM3;A0A1B0GUA4;A0A1B0GW68;E7EMM4;A0A1B0GUH5;A0A1B0GTP7;A0A1B0GUW4;A0A1B0GUE3;A0A1B0GUG1;Q13510-3;A0A1B0GV06;A0A1B0GVG2;A0A1B0GUB3;A0A1B0GU62;A0A1B0GU06;A0A1B0GVJ1;A0A1B0GW48;A0A1B0GVE7;A0A1B0GUJ3;A0A1B0GV95;A0A1B0GVA3;A0A1B0GW66;A0A1B0GVC9;A0A1B0GV88	Q13510-2;Q13510;A0A1B0GTZ5;A0A1B0GTM3;A0A1B0GUA4;A0A1B0GW68;E7EMM4;A0A1B0GUH5;A0A1B0GTP7;A0A1B0GUW4;A0A1B0GUE3;A0A1B0GUG1;Q13510-3;A0A1B0GV06;A0A1B0GVG2	Acid ceramidase;Acid ceramidase subunit alpha;Acid ceramidase subunit beta	ASAH1	sp|Q13510-2|ASAH1_HUMAN Isoform 2 of Acid ceramidase OS=Homo sapiens OX=9606 GN=ASAH1;sp|Q13510|ASAH1_HUMAN Acid ceramidase OS=Homo sapiens OX=9606 GN=ASAH1 PE=1 SV=5;tr|A0A1B0GTZ5|A0A1B0GTZ5_HUMAN ceramidase OS=Homo sapiens OX=9606 GN=ASAH1 PE=1 SV=1;tr|A	27	21	21	21	16	14	16	18	17	16	14	15	17	16	15	15	17	15	16	15	14	17	16	14	16	18	17	16	14	15	17	16	15	15	17	15	16	15	14	17	16	14	16	18
363	A0A1B0GTU3;Q96L93-6;Q96L93-4;Q96L93;Q96L93-2;Q96L93-5;A0A0A0MRC9;H0Y534;A0A1B0GVS8	A0A1B0GTU3;Q96L93-6;Q96L93-4;Q96L93;Q96L93-2;Q96L93-5	Kinesin-like protein KIF16B	KIF16B	tr|A0A1B0GTU3|A0A1B0GTU3_HUMAN Kinesin-like protein KIF16B OS=Homo sapiens OX=9606 GN=KIF16B PE=1 SV=1;sp|Q96L93-6|KI16B_HUMAN Isoform 5 of Kinesin-like protein KIF16B OS=Homo sapiens OX=9606 GN=KIF16B;sp|Q96L93-4|KI16B_HUMAN Isoform 3 of Kinesin-like prot	9	7	7	6	1	3	1	1	1	0	1	0	1	0	1	1	1	1	1	0	1	0	1	3	1	1	1	0	1	0	1	0	1	1	1	1	1	0	1	0	0	3	1	1
364	A0A1B0GTU4;F5GZ78;P49023;P49023-2;P49023-3;P49023-4;A0A1B0GU60;F5H836;A0A1B0GV30	A0A1B0GTU4;F5GZ78;P49023;P49023-2;P49023-3;P49023-4	Paxillin	PXN	tr|A0A1B0GTU4|A0A1B0GTU4_HUMAN Paxillin OS=Homo sapiens OX=9606 GN=PXN PE=1 SV=1;tr|F5GZ78|F5GZ78_HUMAN Paxillin OS=Homo sapiens OX=9606 GN=PXN PE=1 SV=1;sp|P49023|PAXI_HUMAN Paxillin OS=Homo sapiens OX=9606 GN=PXN PE=1 SV=3;sp|P49023-2|PAXI_HUMAN Isoform	9	12	12	12	7	5	5	7	7	5	9	6	5	5	4	5	3	5	5	3	4	5	7	5	5	7	7	5	9	6	5	5	4	5	3	5	5	3	4	5	7	5	5	7
365	A0A1B0GTW6;A0A0C4DH22;Q4VXN0;Q4VXN5;Q4VXN1;Q4VXN6;Q4VXN7;H0Y482;Q4VXN8;Q4VXN2	A0A1B0GTW6;A0A0C4DH22		EPB41L1	tr|A0A1B0GTW6|A0A1B0GTW6_HUMAN Band 4.1-like protein 1 OS=Homo sapiens OX=9606 GN=EPB41L1 PE=1 SV=2;tr|A0A0C4DH22|A0A0C4DH22_HUMAN Band 4.1-like protein 1 OS=Homo sapiens OX=9606 GN=EPB41L1 PE=1 SV=1	10	53	53	3	27	33	34	27	36	35	25	36	37	30	36	36	25	29	40	20	28	35	27	33	34	27	36	35	25	36	37	30	36	36	25	29	40	20	28	35	1	0	0	0
367	A0A1B0GU86;Q03154;Q03154-2;Q03154-3;Q03154-4;A0A1B0GV31;C9JYZ0;F8WC59;A0A1B0GTG3;A0A1B0GVZ3;A0A1B0GVG0;A0A1B0GU36	A0A1B0GU86;Q03154;Q03154-2;Q03154-3;Q03154-4;A0A1B0GV31;C9JYZ0	Aminoacylase-1	ACY1	tr|A0A1B0GU86|A0A1B0GU86_HUMAN N-acyl-aliphatic-L-amino acid amidohydrolase OS=Homo sapiens OX=9606 GN=ACY1 PE=1 SV=1;sp|Q03154|ACY1_HUMAN Aminoacylase-1 OS=Homo sapiens OX=9606 GN=ACY1 PE=1 SV=1;sp|Q03154-2|ACY1_HUMAN Isoform 2 of Aminoacylase-1 OS=Homo s	12	8	8	0	2	3	1	2	4	1	4	2	2	3	4	1	4	2	1	1	2	1	2	3	1	2	4	1	4	2	2	3	4	1	4	2	1	1	2	1	0	0	0	0
368	A0A1B0GUA3;Q96EK5;A0A6Q8PHL8;A0A6Q8PH45;A0A6Q8PGG2;A0A1B0GUH6;A0A0D9SFK7;A0A6Q8PH08;A0A1B0GTE6;A0A1B0GW21;A0A1B0GTX3;A0A1B0GU96;A0A6Q8PHE6;A0A1B0GTE2;A0A1B0GVY9	A0A1B0GUA3;Q96EK5;A0A6Q8PHL8;A0A6Q8PH45;A0A6Q8PGG2	KIF1-binding protein	KIAA1279	tr|A0A1B0GUA3|A0A1B0GUA3_HUMAN KIF-binding protein OS=Homo sapiens OX=9606 GN=KIFBP PE=1 SV=1;sp|Q96EK5|KBP_HUMAN KIF-binding protein OS=Homo sapiens OX=9606 GN=KIFBP PE=1 SV=1;tr|A0A6Q8PHL8|A0A6Q8PHL8_HUMAN KIF-binding protein OS=Homo sapiens OX=9606 GN=K	15	17	17	17	11	11	8	10	11	8	7	9	8	7	8	7	9	8	4	8	3	5	11	11	8	10	11	8	7	9	8	7	8	7	9	8	4	8	3	5	11	11	8	10
369	A0A1B0GUF2;G3V144;A0A8I5KQW5	A0A1B0GUF2;G3V144		SH3PXD2B	tr|A0A1B0GUF2|A0A1B0GUF2_HUMAN SH3 and PX domain-containing protein 2B (Fragment) OS=Homo sapiens OX=9606 GN=SH3PXD2B PE=1 SV=1;tr|G3V144|G3V144_HUMAN SH3 and PX domain-containing protein 2B OS=Homo sapiens OX=9606 GN=SH3PXD2B PE=1 SV=1	3	20	2	2	9	12	14	8	13	11	11	13	14	5	8	11	5	6	10	6	7	12	0	0	2	0	2	2	0	1	2	0	1	1	0	0	1	0	1	2	0	0	2	0
370	A0A1B0GUH1;B4DX77;A0A1B0GVE6;Q9BSH3-2;Q9BSH3;A0A1B0GW75	A0A1B0GUH1			tr|A0A1B0GUH1|A0A1B0GUH1_HUMAN Aminomethyltransferase OS=Homo sapiens OX=9606 PE=3 SV=1	6	11	11	3	4	5	3	3	5	5	7	6	3	2	3	3	3	3	3	1	2	4	4	5	3	3	5	5	7	6	3	2	3	3	3	3	3	1	2	4	2	2	1	0
371	A0A1B0GUN5;Q5VTI5;Q9Y2H5;A0A5F9ZH45	A0A1B0GUN5;Q5VTI5;Q9Y2H5	Pleckstrin homology domain-containing family A member 6	PLEKHA6	tr|A0A1B0GUN5|A0A1B0GUN5_HUMAN Pleckstrin homology domain-containing family A member 6 OS=Homo sapiens OX=9606 GN=PLEKHA6 PE=1 SV=1;tr|Q5VTI5|Q5VTI5_HUMAN Pleckstrin homology domain-containing family A member 6 OS=Homo sapiens OX=9606 GN=PLEKHA6 PE=1 SV=1;	4	26	26	26	12	13	13	9	13	11	7	12	9	6	4	3	6	6	7	6	5	6	12	13	13	9	13	11	7	12	9	6	4	3	6	6	7	6	5	6	12	13	13	9
372	A0A1B0GVV8;A0A1B0GW50;A0JP08;A0A1B0GV02;O60315-2;O60315;E7EUW9;U3KQ51;E7ESP8;A0A1X7SC99;U3KPV5	A0A1B0GVV8;A0A1B0GW50;A0JP08;A0A1B0GV02;O60315-2;O60315;E7EUW9;U3KQ51;E7ESP8;A0A1X7SC99	Zinc finger E-box-binding homeobox 2	ZEB2	tr|A0A1B0GVV8|A0A1B0GVV8_HUMAN Zinc finger E-box-binding homeobox 2 OS=Homo sapiens OX=9606 GN=ZEB2 PE=1 SV=1;tr|A0A1B0GW50|A0A1B0GW50_HUMAN Zinc finger E-box-binding homeobox 2 OS=Homo sapiens OX=9606 GN=ZEB2 PE=1 SV=1;tr|A0JP08|A0JP08_HUMAN Zinc finger E	11	4	3	3	0	2	0	1	1	1	1	0	0	0	2	0	1	2	0	2	3	0	0	2	0	1	1	1	1	0	0	0	2	0	1	2	0	2	2	0	0	2	0	1
373	A0A8V8TKZ8;A0A1B0GV05;Q684P5-3;Q684P5-2;Q684P5;A0A8V8TL16	A0A8V8TKZ8;A0A1B0GV05;Q684P5-3;Q684P5-2;Q684P5;A0A8V8TL16	Rap1 GTPase-activating protein 2	RAP1GAP2	tr|A0A8V8TKZ8|A0A8V8TKZ8_HUMAN Rap1 GTPase-activating protein 2 OS=Homo sapiens OX=9606 GN=RAP1GAP2 PE=4 SV=1;tr|A0A1B0GV05|A0A1B0GV05_HUMAN Rap1 GTPase-activating protein 2 OS=Homo sapiens OX=9606 GN=RAP1GAP2 PE=1 SV=1;sp|Q684P5-3|RPGP2_HUMAN Isoform 3 of	6	11	9	9	4	5	6	4	6	4	2	6	7	2	4	5	3	1	5	2	2	3	4	3	4	3	4	2	1	4	5	2	2	3	2	1	5	2	1	2	4	3	4	3
374	A0A1B0GV68	A0A1B0GV68			tr|A0A1B0GV68|A0A1B0GV68_HUMAN FERM, ARHGEF and pleckstrin domain-containing protein 1 OS=Homo sapiens OX=9606 GN=FARP1 PE=1 SV=1	1	27	5	5	10	15	18	12	14	17	9	14	21	6	10	15	11	9	14	5	10	13	1	3	2	4	3	2	3	3	2	1	1	1	2	1	2	1	1	1	1	3	2	4
375	A0A1B0GV70;Q96N21-2;Q96N21	A0A1B0GV70;Q96N21-2;Q96N21	AP-4 complex accessory subunit tepsin	ENTHD2	tr|A0A1B0GV70|A0A1B0GV70_HUMAN AP-4 complex accessory subunit Tepsin OS=Homo sapiens OX=9606 GN=TEPSIN PE=1 SV=1;sp|Q96N21-2|AP4AT_HUMAN Isoform 2 of AP-4 complex accessory subunit Tepsin OS=Homo sapiens OX=9606 GN=TEPSIN;sp|Q96N21|AP4AT_HUMAN AP-4 complex	3	2	2	1	1	0	1	0	0	1	0	1	0	0	0	0	0	0	0	0	0	0	1	0	1	0	0	1	0	1	0	0	0	0	0	0	0	0	0	0	1	0	0	0
376	Q13286;H3BNK7;Q13286-3;Q13286-7;Q13286-2;A0A1B0GWD3;Q13286-4;Q13286-5;A0A1B0GV71;A0A1B0GW34;H3BR00;Q9UBD8;B4DFF3;Q2TA70;O95086;H3BPL0;A0A1B0GWH8;A0A1B0GV41;H3BQ48;A0A1B0GUU4;O95090;Q9UP10;Q9UBH5;A0A0D9SF04;Q13286-6;H3BR84	Q13286;H3BNK7;Q13286-3;Q13286-7;Q13286-2;A0A1B0GWD3;Q13286-4;Q13286-5;A0A1B0GV71;A0A1B0GW34;H3BR00;Q9UBD8;B4DFF3;Q2TA70;O95086;H3BPL0;A0A1B0GWH8;A0A1B0GV41;H3BQ48;A0A1B0GUU4;O95090;Q9UP10;Q9UBH5;A0A0D9SF04;Q13286-6;H3BR84	Battenin	CLN3	sp|Q13286|CLN3_HUMAN Battenin OS=Homo sapiens OX=9606 GN=CLN3 PE=1 SV=1;tr|H3BNK7|H3BNK7_HUMAN Battenin (Fragment) OS=Homo sapiens OX=9606 GN=CLN3 PE=1 SV=2;sp|Q13286-3|CLN3_HUMAN Isoform 3 of Battenin OS=Homo sapiens OX=9606 GN=CLN3;sp|Q13286-7|CLN3_HUMAN	26	2	2	2	1	0	1	1	0	2	1	0	0	0	0	0	0	0	0	0	0	0	1	0	1	1	0	2	1	0	0	0	0	0	0	0	0	0	0	0	1	0	1	1
377	A0A1B0GVD3;A0A1B0GTK2;Q6ZN17;Q6ZN17-2	A0A1B0GVD3;A0A1B0GTK2;Q6ZN17	Protein lin-28 homolog B	LIN28B	tr|A0A1B0GVD3|A0A1B0GVD3_HUMAN Protein lin-28 homolog B OS=Homo sapiens OX=9606 GN=LIN28B PE=1 SV=1;tr|A0A1B0GTK2|A0A1B0GTK2_HUMAN Protein lin-28 homolog B (Fragment) OS=Homo sapiens OX=9606 GN=LIN28B PE=1 SV=1;sp|Q6ZN17|LN28B_HUMAN Protein lin-28 homolog	4	13	13	13	8	7	8	8	8	7	9	9	9	8	9	8	8	8	8	7	9	7	8	7	8	8	8	7	9	9	9	8	9	8	8	8	8	7	9	7	8	7	8	8
378	F8W787;A0A1B0GVD5;A0A1B0GWE8;P07339;A0A1B0GW44;A0A1B0GV23;C9JH19;A0A1B0GVP3	F8W787;A0A1B0GVD5;A0A1B0GWE8;P07339;A0A1B0GW44;A0A1B0GV23;C9JH19;A0A1B0GVP3	Cathepsin D;Cathepsin D light chain;Cathepsin D heavy chain	CTSD	tr|F8W787|F8W787_HUMAN Cathepsin D OS=Homo sapiens OX=9606 GN=CTSD PE=1 SV=2;tr|A0A1B0GVD5|A0A1B0GVD5_HUMAN Cathepsin D OS=Homo sapiens OX=9606 GN=CTSD PE=1 SV=1;tr|A0A1B0GWE8|A0A1B0GWE8_HUMAN Cathepsin D OS=Homo sapiens OX=9606 GN=CTSD PE=1 SV=1;sp|P07339	8	21	21	3	14	16	14	15	15	13	12	13	15	16	12	14	15	14	13	14	14	12	14	16	14	15	15	13	12	13	15	16	12	14	15	14	13	14	14	12	1	3	2	2
380	A0A1B0GVL4;P78312-2;P78312-5;P78312-6;P78312;P78312-4;E7EUR8;D6RFZ4;P78312-3	A0A1B0GVL4;P78312-2;P78312-5;P78312-6;P78312;P78312-4;E7EUR8	Protein FAM193A	FAM193A	tr|A0A1B0GVL4|A0A1B0GVL4_HUMAN Protein FAM193A OS=Homo sapiens OX=9606 GN=FAM193A PE=1 SV=1;sp|P78312-2|F193A_HUMAN Isoform 2 of Protein FAM193A OS=Homo sapiens OX=9606 GN=FAM193A;sp|P78312-5|F193A_HUMAN Isoform 5 of Protein FAM193A OS=Homo sapiens OX=9606	9	12	12	12	0	3	3	1	5	3	2	2	0	2	0	1	2	0	1	0	2	1	0	3	3	1	5	3	2	2	0	2	0	1	2	0	1	0	2	1	0	3	3	1
382	A0A1B0GVV3;Q5EBL4;Q5EBL4-2;Q5EBL4-3;Q969X0	A0A1B0GVV3;Q5EBL4;Q5EBL4-2	RILP-like protein 1	RILPL1	tr|A0A1B0GVV3|A0A1B0GVV3_HUMAN RILP-like protein 1 OS=Homo sapiens OX=9606 GN=RILPL1 PE=1 SV=1;sp|Q5EBL4|RIPL1_HUMAN RILP-like protein 1 OS=Homo sapiens OX=9606 GN=RILPL1 PE=1 SV=1;sp|Q5EBL4-2|RIPL1_HUMAN Isoform 2 of RILP-like protein 1 OS=Homo sapiens OX	5	7	7	7	2	3	4	3	2	3	2	2	3	1	0	2	1	0	1	1	0	1	2	3	4	3	2	3	2	2	3	1	0	2	1	0	1	1	0	1	2	3	4	3
383	O75787;O75787-2;A0A1B0GVW0;A0A1C7CYW4;A0A1B0GUT7;A0A1B0GVB9;A0A1B0GTU8;A0A1B0GTB0;B7Z1I9;A0A1B0GWJ8;H7C3E1;A0A1B0GVC7;B7Z413;A0A1B0GU12;A0A1B0GV60;A0A1B0GW13;A0A1B0GWD6;A0A1B0GVI9;A0A1B0GV24;H7C240;A0A1B0GVZ1;A0A1B0GUV3	O75787;O75787-2;A0A1B0GVW0;A0A1C7CYW4;A0A1B0GUT7;A0A1B0GVB9;A0A1B0GTU8;A0A1B0GTB0;B7Z1I9;A0A1B0GWJ8;H7C3E1;A0A1B0GVC7;B7Z413;A0A1B0GU12;A0A1B0GV60;A0A1B0GW13;A0A1B0GWD6	Renin receptor	ATP6AP2	sp|O75787|RENR_HUMAN Renin receptor OS=Homo sapiens OX=9606 GN=ATP6AP2 PE=1 SV=2;sp|O75787-2|RENR_HUMAN Isoform 2 of Renin receptor OS=Homo sapiens OX=9606 GN=ATP6AP2;tr|A0A1B0GVW0|A0A1B0GVW0_HUMAN Renin receptor OS=Homo sapiens OX=9606 GN=ATP6AP2 PE=1 SV=	22	11	11	11	6	6	7	8	7	4	5	7	4	6	7	5	8	5	8	6	5	5	6	6	7	8	7	4	5	7	4	6	7	5	8	5	8	6	5	5	6	6	7	8
384	P28472-3;P28472;A0A1B0GVW3;F5H7N0;P28472-2;P28472-4;A0A1B0GU30;P47870-1;P47870-3;P47870-4;A0A6Q8PFU0;P18505;A0A6Q8PGD9;E7EV50;P47870;D6REM0;H0YJU6	P28472-3;P28472;A0A1B0GVW3;F5H7N0;P28472-2;P28472-4;A0A1B0GU30	Gamma-aminobutyric acid receptor subunit beta-3	GABRB3	sp|P28472-3|GBRB3_HUMAN Isoform 3 of Gamma-aminobutyric acid receptor subunit beta-3 OS=Homo sapiens OX=9606 GN=GABRB3;sp|P28472|GBRB3_HUMAN Gamma-aminobutyric acid receptor subunit beta-3 OS=Homo sapiens OX=9606 GN=GABRB3 PE=1 SV=1;tr|A0A1B0GVW3|A0A1B0GVW	17	9	9	9	5	8	8	3	7	6	6	6	6	4	6	5	3	7	6	4	5	6	5	8	8	3	7	6	6	6	6	4	6	5	3	7	6	4	5	6	5	8	8	3
385	A0A1B0GW05;A0A8I5KPK9;A0A8I5KSD1;Q2PZI1;A0A8J9BZN9;A0A8I5KUQ5;H7C3M5;Q2PZI1-2;F5H1L7;H7C1I8	A0A1B0GW05;A0A8I5KPK9;A0A8I5KSD1;Q2PZI1;A0A8J9BZN9	Probable C-mannosyltransferase DPY19L1	DPY19L1	tr|A0A1B0GW05|A0A1B0GW05_HUMAN Probable C-mannosyltransferase DPY19L1 OS=Homo sapiens OX=9606 GN=DPY19L1 PE=1 SV=1;tr|A0A8I5KPK9|A0A8I5KPK9_HUMAN Probable C-mannosyltransferase DPY19L1 (Fragment) OS=Homo sapiens OX=9606 GN=DPY19L1 PE=1 SV=1;tr|A0A8I5KSD1|A	10	11	11	10	5	8	9	5	8	7	5	5	8	2	6	5	3	7	8	6	6	3	5	8	9	5	8	7	5	5	8	2	6	5	3	7	8	6	6	3	4	7	8	4
386	A0A1B0GW23;C9JMW6;C9J7W8	A0A1B0GW23			tr|A0A1B0GW23|A0A1B0GW23_HUMAN N-acyl-aliphatic-L-amino acid amidohydrolase (Fragment) OS=Homo sapiens OX=9606 GN=ABHD14A-ACY1 PE=1 SV=1	3	8	1	0	1	3	1	1	4	1	3	2	2	2	3	1	3	3	1	1	2	1	0	1	0	0	1	0	0	0	0	0	0	0	0	1	0	0	0	0	0	0	0	0
387	A0A1B0GW80	A0A1B0GW80			tr|A0A1B0GW80|A0A1B0GW80_HUMAN PI-PLC X domain-containing protein 2 OS=Homo sapiens OX=9606 GN=PLCXD2 PE=1 SV=1	1	1	1	1	0	1	1	0	0	0	0	0	0	0	0	1	0	0	0	0	0	0	0	1	1	0	0	0	0	0	0	0	0	1	0	0	0	0	0	0	0	1	1	0
388	A0A1B0GWD1;E7EU50	A0A1B0GWD1;E7EU50		DCX	tr|A0A1B0GWD1|A0A1B0GWD1_HUMAN Neuronal migration protein doublecortin OS=Homo sapiens OX=9606 GN=DCX PE=1 SV=1;tr|E7EU50|E7EU50_HUMAN Neuronal migration protein doublecortin (Fragment) OS=Homo sapiens OX=9606 GN=DCX PE=1 SV=2	2	40	36	0	23	28	32	23	33	31	24	28	28	24	26	27	26	25	25	24	30	26	21	25	29	20	29	28	21	25	25	22	24	24	23	22	22	21	26	23	0	0	0	0
389	A0A1B0GWI5;A0A1B0GVC4;A0A5F9ZGZ3;A0A1B0GV82;A0A0A6YYB3;A0A5F9ZI31;B1AMR4;B1AMR3;O43307-2;O43307-3;O43307;A0A1B0GV84;A0A5F9ZHY9;A0A0A6YYF8;A0A1B0GVV2;A0A1B0GTF0;A0A096LNK4;A0A096LNQ4;A0A096LPI8;A0A096LPE7;A0A096LP05;Q96N96-5;E9PFR9;Q96N96-2;Q96N96-3;J3KQJ8;Q96N96-4;Q96N96	A0A1B0GWI5;A0A1B0GVC4;A0A5F9ZGZ3;A0A1B0GV82;A0A0A6YYB3;A0A5F9ZI31;B1AMR4;B1AMR3;O43307-2;O43307-3;O43307;A0A1B0GV84;A0A5F9ZHY9;A0A0A6YYF8;A0A1B0GVV2;A0A1B0GTF0	Rho guanine nucleotide exchange factor 9	ARHGEF9	tr|A0A1B0GWI5|A0A1B0GWI5_HUMAN Rho guanine nucleotide exchange factor 9 OS=Homo sapiens OX=9606 GN=ARHGEF9 PE=1 SV=1;tr|A0A1B0GVC4|A0A1B0GVC4_HUMAN Rho guanine nucleotide exchange factor 9 OS=Homo sapiens OX=9606 GN=ARHGEF9 PE=1 SV=1;tr|A0A5F9ZGZ3|A0A5F9ZG	28	10	10	9	1	2	3	2	5	4	1	3	3	3	3	1	4	2	3	2	1	2	1	2	3	2	5	4	1	3	3	3	3	1	4	2	3	2	1	2	0	1	2	1
390	A0A1B0GWK2;Q674X7;Q674X7-2;Q674X7-3;Q674X7-5;Q674X7-4;B0QYQ6	A0A1B0GWK2;Q674X7;Q674X7-2;Q674X7-3;Q674X7-5;Q674X7-4	Kazrin	KAZN	tr|A0A1B0GWK2|A0A1B0GWK2_HUMAN Kazrin OS=Homo sapiens OX=9606 GN=KAZN PE=1 SV=1;sp|Q674X7|KAZRN_HUMAN Kazrin OS=Homo sapiens OX=9606 GN=KAZN PE=1 SV=2;sp|Q674X7-2|KAZRN_HUMAN Isoform 2 of Kazrin OS=Homo sapiens OX=9606 GN=KAZN;sp|Q674X7-3|KAZRN_HUMAN Isofo	7	13	13	13	7	9	6	6	7	8	4	5	8	5	3	4	4	7	3	5	4	6	7	9	6	6	7	8	4	5	8	5	3	4	4	7	3	5	4	6	7	9	6	6
391	R4GND1;A0A1B0GX65;Q96LR5;Q969T4;A0A087X283;R4GN77;C9J180	R4GND1;A0A1B0GX65;Q96LR5;Q969T4;A0A087X283;R4GN77	Ubiquitin-conjugating enzyme E2 E2;Ubiquitin-conjugating enzyme E2 E3	UBE2E3;UBE2E2	tr|R4GND1|R4GND1_HUMAN Ubiquitin-conjugating enzyme E2 E3 OS=Homo sapiens OX=9606 GN=UBE2E3 PE=1 SV=8;tr|A0A1B0GX65|A0A1B0GX65_HUMAN Ubiquitin-conjugating enzyme E2 E3 (Fragment) OS=Homo sapiens OX=9606 GN=UBE2E3 PE=1 SV=1;sp|Q96LR5|UB2E2_HUMAN Ubiquitin-c	7	4	1	1	3	4	3	4	4	2	3	4	3	3	4	2	4	4	2	4	4	3	1	1	1	1	1	0	1	1	1	1	1	0	1	1	0	1	1	1	1	1	1	1
392	F6U1F2;F6XTU0;A0A1B0GX79;F6WML8	F6U1F2;F6XTU0;A0A1B0GX79;F6WML8		BAG6	tr|F6U1F2|F6U1F2_HUMAN Large proline-rich protein BAG6 (Fragment) OS=Homo sapiens OX=9606 GN=BAG6 PE=1 SV=1;tr|F6XTU0|F6XTU0_HUMAN Large proline-rich protein BAG6 (Fragment) OS=Homo sapiens OX=9606 GN=BAG6 PE=1 SV=1;tr|A0A1B0GX79|A0A1B0GX79_HUMAN Large pro	4	12	1	1	7	8	8	6	6	7	7	4	7	5	5	6	6	4	7	5	5	9	0	0	1	1	0	1	1	0	0	0	0	0	0	0	0	0	0	1	0	0	1	1
393	A0A1C7CYV9;Q8WUG5-2;Q8WUG5;H9KVA1;A0A1B0GUP4;Q8WUG5-3	A0A1C7CYV9;Q8WUG5-2;Q8WUG5	Solute carrier family 22 member 17	SLC22A17	tr|A0A1C7CYV9|A0A1C7CYV9_HUMAN Solute carrier family 22 member 17 OS=Homo sapiens OX=9606 GN=SLC22A17 PE=1 SV=2;sp|Q8WUG5-2|S22AH_HUMAN Isoform 2 of Solute carrier family 22 member 17 OS=Homo sapiens OX=9606 GN=SLC22A17;sp|Q8WUG5|S22AH_HUMAN Solute carrier	6	8	8	8	0	5	7	2	4	3	2	4	3	1	1	1	1	0	1	0	0	2	0	5	7	2	4	3	2	4	3	1	1	1	1	0	1	0	0	2	0	5	7	2
394	C9J6N5;C9JQ40;C9JW51;A0A1C7CYX8;Q9H098;C9J3Q3;Q9H098-2;X6RET8;C9JP05;C9JYP1;C9J6Y8;F8WCJ2	C9J6N5;C9JQ40;C9JW51;A0A1C7CYX8;Q9H098;C9J3Q3;Q9H098-2;X6RET8;C9JP05	Protein FAM107B	FAM107B	tr|C9J6N5|C9J6N5_HUMAN Protein FAM107B (Fragment) OS=Homo sapiens OX=9606 GN=FAM107B PE=1 SV=8;tr|C9JQ40|C9JQ40_HUMAN Protein FAM107B (Fragment) OS=Homo sapiens OX=9606 GN=FAM107B PE=1 SV=1;tr|C9JW51|C9JW51_HUMAN Protein FAM107B (Fragment) OS=Homo sapiens	12	8	8	8	5	5	3	4	3	5	3	4	5	3	3	3	5	2	3	3	4	3	5	5	3	4	3	5	3	4	5	3	3	3	5	2	3	3	4	3	5	5	3	4
395	A0A1C7CYX9;Q16555-2;E5RFU4	A0A1C7CYX9;Q16555-2	Dihydropyrimidinase-related protein 2	DPYSL2	tr|A0A1C7CYX9|A0A1C7CYX9_HUMAN Dihydropyrimidinase-related protein 2 OS=Homo sapiens OX=9606 GN=DPYSL2 PE=1 SV=1;sp|Q16555-2|DPYL2_HUMAN Isoform 2 of Dihydropyrimidinase-related protein 2 OS=Homo sapiens OX=9606 GN=DPYSL2	3	57	57	12	42	45	49	41	47	45	39	44	48	45	43	46	41	42	43	40	47	44	42	45	49	41	47	45	39	44	48	45	43	46	41	42	43	40	47	44	9	10	11	8
396	Q9H902;A0A8I5QKJ2;A0A1C7CYY3;A0A2R8Y6K6;A0A8I5KQI3;A0A8I5KX93;A0A2R8YD64;A0A8I5KTX0;A0A2R8Y5P1;A0A8I5KQB8;Q9H902-3;Q9H902-2;A0A8I5KRE1;U3KPV7;A0A8I5KTB5;Q9H902-4;D6RB42	Q9H902;A0A8I5QKJ2;A0A1C7CYY3;A0A2R8Y6K6;A0A8I5KQI3;A0A8I5KX93;A0A2R8YD64;A0A8I5KTX0;A0A2R8Y5P1;A0A8I5KQB8;Q9H902-3;Q9H902-2;A0A8I5KRE1;U3KPV7	Receptor expression-enhancing protein 1;Receptor expression-enhancing protein	REEP1	sp|Q9H902|REEP1_HUMAN Receptor expression-enhancing protein 1 OS=Homo sapiens OX=9606 GN=REEP1 PE=1 SV=1;tr|A0A8I5QKJ2|A0A8I5QKJ2_HUMAN Receptor expression-enhancing protein OS=Homo sapiens OX=9606 GN=REEP1 PE=1 SV=1;tr|A0A1C7CYY3|A0A1C7CYY3_HUMAN Receptor	17	12	12	10	6	7	6	3	8	6	7	6	5	4	8	6	4	7	5	3	5	5	6	7	6	3	8	6	7	6	5	4	8	6	4	7	5	3	5	5	6	7	6	3
397	Q9ULB1-3;E7ERL8;Q9ULB1-2;A0A1D5RMU6;Q9ULB1;A0A0R4J2G7;A0A0D9SEM5;P58400;P58400-1;A0A0D9SF07;A0A0D9SFF4;A0A1B0GTL0;H7BYC7;H0Y568;Q9ULB1-4;A0A1B0GU94;E7EQN4;A0A0D9SEQ7;A0A1B0GVF4;A0A6Q8PFA2;A0A0D9SG60;A0A0D9SFY6	Q9ULB1-3;E7ERL8;Q9ULB1-2;A0A1D5RMU6;Q9ULB1;A0A0R4J2G7	Neurexin-1	NRXN1	sp|Q9ULB1-3|NRX1A_HUMAN Isoform 3a of Neurexin-1 OS=Homo sapiens OX=9606 GN=NRXN1;tr|E7ERL8|E7ERL8_HUMAN Neurexin-1-beta OS=Homo sapiens OX=9606 GN=NRXN1 PE=1 SV=1;sp|Q9ULB1-2|NRX1A_HUMAN Isoform 2a of Neurexin-1 OS=Homo sapiens OX=9606 GN=NRXN1;tr|A0A1D5R	22	43	43	7	23	30	32	20	24	29	18	25	25	17	23	24	22	20	26	18	17	28	23	30	32	20	24	29	18	25	25	17	23	24	22	20	26	18	17	28	3	3	6	0
398	Q9Y6A1;Q9Y6A1-2;Q9Y6A1-3;A0A1V1FTP4;Q9Y6A1-4;B4DTW4;A0A7I2V2K0;A0A7I2V2T7;A0A7I2V445;A0A7I2V505;Q5JT02;Q5JT03;A0A7I2V356;A0A7I2V4U0;A0A804HIE5;A0A7I2YQK3;A0A7I2V3L5;A0A7I2V3H8;B4DWD8;A0A7I2V4U3;Q5JSZ6;Q5JT07	Q9Y6A1;Q9Y6A1-2;Q9Y6A1-3;A0A1V1FTP4;Q9Y6A1-4;B4DTW4;A0A7I2V2K0;A0A7I2V2T7;A0A7I2V445;A0A7I2V505;Q5JT02	Protein O-mannosyl-transferase 1	POMT1	sp|Q9Y6A1|POMT1_HUMAN Protein O-mannosyl-transferase 1 OS=Homo sapiens OX=9606 GN=POMT1 PE=1 SV=3;sp|Q9Y6A1-2|POMT1_HUMAN Isoform 2 of Protein O-mannosyl-transferase 1 OS=Homo sapiens OX=9606 GN=POMT1;sp|Q9Y6A1-3|POMT1_HUMAN Isoform 3 of Protein O-mannosyl	22	11	11	11	5	8	6	5	7	7	6	8	5	2	5	7	2	5	6	1	4	4	5	8	6	5	7	7	6	8	5	2	5	7	2	5	6	1	4	4	5	8	6	5
399	A0A1W2PR66;A0A1W2PNF0;A0A1W2PQ13;A0A1W2PQ60;A0A1W2PNY6;A0A1W2PPH4;A0A1W2PPG9;A0A1W2PPE6;A0A1W2PQD6;A0A1W2PQH2;A0A1W2PRT7;A0A1W2PSD1;A0A1W2PS45;A0A1W2PRN3;A0A1W2PS77;A0A1W2PQL8;A0A1W2PSA9;Q9Y2D2;Q9Y2D2-2;Q9Y2D2-3	A0A1W2PR66;A0A1W2PNF0;A0A1W2PQ13;A0A1W2PQ60;A0A1W2PNY6;A0A1W2PPH4;A0A1W2PPG9;A0A1W2PPE6;A0A1W2PQD6;A0A1W2PQH2;A0A1W2PRT7;A0A1W2PSD1;A0A1W2PS45;A0A1W2PRN3;A0A1W2PS77;A0A1W2PQL8;A0A1W2PSA9;Q9Y2D2;Q9Y2D2-2;Q9Y2D2-3	UDP-N-acetylglucosamine transporter	SLC35A3	tr|A0A1W2PR66|A0A1W2PR66_HUMAN UDP-N-acetylglucosamine transporter OS=Homo sapiens OX=9606 GN=SLC35A3 PE=1 SV=1;tr|A0A1W2PNF0|A0A1W2PNF0_HUMAN UDP-N-acetylglucosamine transporter OS=Homo sapiens OX=9606 GN=SLC35A3 PE=1 SV=1;tr|A0A1W2PQ13|A0A1W2PQ13_HUMAN M	20	1	1	1	0	0	0	0	0	1	0	1	1	0	0	0	0	0	0	0	0	0	0	0	0	0	0	1	0	1	1	0	0	0	0	0	0	0	0	0	0	0	0	0
400	O95427;K7EMD7;A0A1W2PS19;A0A1W2PNH8;A0A1W2PNR0;A0A1W2PQP4;A0A1W2PQZ1;A0A1W2PPR7;A0A1W2PPB6;K7ELE1;A0A1W2PNW5;K7EPJ2;A0A1W2PRH3;A0A1W2PQA9;A0A1W2PNQ8;A0A1W2PR74;K7EL34;K7ESH9;A0A1W2PQR8;A0A1W2PQ49;K7EID9;K7EQG0;K7ERX5;K7ENK2	O95427;K7EMD7;A0A1W2PS19;A0A1W2PNH8;A0A1W2PNR0;A0A1W2PQP4;A0A1W2PQZ1;A0A1W2PPR7;A0A1W2PPB6;K7ELE1;A0A1W2PNW5;K7EPJ2;A0A1W2PRH3;A0A1W2PQA9;A0A1W2PNQ8;A0A1W2PR74;K7EL34;K7ESH9;A0A1W2PQR8;A0A1W2PQ49	GPI ethanolamine phosphate transferase 1	PIGN	sp|O95427|PIGN_HUMAN GPI ethanolamine phosphate transferase 1 OS=Homo sapiens OX=9606 GN=PIGN PE=1 SV=1;tr|K7EMD7|K7EMD7_HUMAN GPI ethanolamine phosphate transferase 1 OS=Homo sapiens OX=9606 GN=PIGN PE=1 SV=2;tr|A0A1W2PS19|A0A1W2PS19_HUMAN GPI ethanolamin	24	5	5	5	0	1	2	2	1	4	2	2	0	1	2	1	2	2	1	1	0	0	0	1	2	2	1	4	2	2	0	1	2	1	2	2	1	1	0	0	0	1	2	2
401	A0A1W2PNP0;Q969N2;Q969N2-5;A0A1W2PR73;A0A1W2PPS0;A0A1W2PPC3;A0A1W2PP57;A0A1W2PPR6;Q969N2-4;A0A1W2PP53;Q969N2-2;A0A1W2PRZ8;Q969N2-6;A0A1W2PR92;A0A1W2PPQ7;Q969N2-3;A0A1W2PQY1;A0A1W2PRH2;A0A1W2PQ52;A0A1W2PP13;H7C2Y2;A0A1W2PQ29;A0A1W2PPI8;A0A1W2PPK4;A0A1W2PRV7;A0A1W2PNW9;A0A1W2PSC5;A0A1W2PRG1;A0A1W2PRH8;A0A1W2PPU8;A0A1W2PP03;A0A1W2PP98;B7Z7C5;A0A1W2PR70;A0A1W2PQL3;A0A1W2PNS2;A0A1W2PNZ5;A0A1W2PR22;A0A…	A0A1W2PNP0;Q969N2;Q969N2-5;A0A1W2PR73;A0A1W2PPS0;A0A1W2PPC3;A0A1W2PP57;A0A1W2PPR6;Q969N2-4;A0A1W2PP53;Q969N2-2;A0A1W2PRZ8;Q969N2-6;A0A1W2PR92;A0A1W2PPQ7;Q969N2-3;A0A1W2PQY1	GPI transamidase component PIG-T	PIGT	tr|A0A1W2PNP0|A0A1W2PNP0_HUMAN GPI transamidase component PIG-T (Fragment) OS=Homo sapiens OX=9606 GN=PIGT PE=1 SV=1;sp|Q969N2|PIGT_HUMAN GPI transamidase component PIG-T OS=Homo sapiens OX=9606 GN=PIGT PE=1 SV=1;sp|Q969N2-5|PIGT_HUMAN Isoform 5 of GPI tra	43	20	20	20	12	10	11	10	10	12	10	10	8	7	10	8	9	12	8	8	10	7	12	10	11	10	10	12	10	10	8	7	10	8	9	12	8	8	10	7	12	10	11	10
402	A0A1W2PNR9;Q9Y5U9	A0A1W2PNR9;Q9Y5U9	Immediate early response 3-interacting protein 1	IER3IP1	tr|A0A1W2PNR9|A0A1W2PNR9_HUMAN Immediate early response 3-interacting protein 1 OS=Homo sapiens OX=9606 GN=IER3IP1 PE=1 SV=1;sp|Q9Y5U9|IR3IP_HUMAN Immediate early response 3-interacting protein 1 OS=Homo sapiens OX=9606 GN=IER3IP1 PE=1 SV=1	2	2	2	2	1	2	1	1	2	2	2	1	2	2	2	2	2	2	2	2	1	2	1	2	1	1	2	2	2	1	2	2	2	2	2	2	2	2	1	2	1	2	1	1
403	A0A1W2PNV4;E9PF58;F8WFD3	A0A1W2PNV4;E9PF58		ARPC1A	tr|A0A1W2PNV4|A0A1W2PNV4_HUMAN Actin-related protein 2/3 complex subunit 1A OS=Homo sapiens OX=9606 PE=3 SV=1;tr|E9PF58|E9PF58_HUMAN Actin-related protein 2/3 complex subunit 1A OS=Homo sapiens OX=9606 GN=ARPC1A PE=1 SV=1	3	34	34	0	24	28	22	27	28	28	22	25	28	21	27	27	24	23	25	22	22	22	24	28	22	27	28	28	22	25	28	21	27	27	24	23	25	22	22	22	0	0	0	0
404	A0A494C0T4;A0A1W2PNW1;H0YJH6;P42226;P42226-3;G3V5I8;G3V370;G3V5K5;P42226-2;G3V568;Q5FBW6;G3V2L2;G3V2M3;G3V2H4	A0A494C0T4;A0A1W2PNW1;H0YJH6;P42226;P42226-3;G3V5I8;G3V370;G3V5K5;P42226-2	Signal transducer and activator of transcription 6	STAT6	tr|A0A494C0T4|A0A494C0T4_HUMAN Signal transducer and activator of transcription OS=Homo sapiens OX=9606 GN=STAT6 PE=1 SV=1;tr|A0A1W2PNW1|A0A1W2PNW1_HUMAN Signal transducer and activator of transcription (Fragment) OS=Homo sapiens OX=9606 GN=STAT6 PE=1 SV=2	14	6	5	5	3	1	1	4	3	1	1	2	1	1	0	0	0	0	1	0	0	0	3	1	1	3	3	1	1	2	1	1	0	0	0	0	1	0	0	0	3	1	1	3
406	A0A1W2PP11;Q9H300;F8WCQ4;A0A1W2PS40;C9JNP8;Q9H300-2;H7C0U0;A0A1W2PP66	A0A1W2PP11;Q9H300;F8WCQ4;A0A1W2PS40;C9JNP8;Q9H300-2	Presenilins-associated rhomboid-like protein, mitochondrial;P-beta	PARL	tr|A0A1W2PP11|A0A1W2PP11_HUMAN Rhomboid domain-containing protein OS=Homo sapiens OX=9606 PE=4 SV=1;sp|Q9H300|PARL_HUMAN Presenilins-associated rhomboid-like protein, mitochondrial OS=Homo sapiens OX=9606 GN=PARL PE=1 SV=2;tr|F8WCQ4|F8WCQ4_HUMAN Presenilin	8	7	7	7	2	6	6	5	5	5	4	4	6	3	4	5	2	2	4	2	1	3	2	6	6	5	5	5	4	4	6	3	4	5	2	2	4	2	1	3	2	6	6	5
407	A0A1W2PQL2;A0A1W2PQ65;A0A1W2PS30;A0A1W2PP71;Q96MP8-2;Q96MP8;C9JTB6;A0A1X7SBW1	A0A1W2PQL2;A0A1W2PQ65;A0A1W2PS30;A0A1W2PP71;Q96MP8-2;Q96MP8;C9JTB6;A0A1X7SBW1	BTB/POZ domain-containing protein KCTD7	KCTD7	tr|A0A1W2PQL2|A0A1W2PQL2_HUMAN BTB/POZ domain-containing protein KCTD7 OS=Homo sapiens OX=9606 GN=KCTD7 PE=1 SV=1;tr|A0A1W2PQ65|A0A1W2PQ65_HUMAN BTB/POZ domain-containing protein KCTD7 (Fragment) OS=Homo sapiens OX=9606 GN=KCTD7 PE=1 SV=1;tr|A0A1W2PS30|A0A	8	2	2	2	0	1	0	0	2	0	0	1	0	1	1	0	0	0	0	0	0	0	0	1	0	0	2	0	0	1	0	1	1	0	0	0	0	0	0	0	0	1	0	0
408	A0A1W2PPC6;A0A804HJ11;Q9H3H5-2;Q9H3H5;Q9H3H5-3;F8W681;A0A804HHX1;A0A804HIP7;A0A1W2PQD1;A0A804HJ22;F8WE55;A0A1W2PRR6;A0A1W2PQH0;A0A804HI18;A0A804HL46;A0A804HKZ3	A0A1W2PPC6;A0A804HJ11;Q9H3H5-2;Q9H3H5;Q9H3H5-3	UDP-N-acetylglucosamine--dolichyl-phosphate N-acetylglucosaminephosphotransferase	DPAGT1	tr|A0A1W2PPC6|A0A1W2PPC6_HUMAN UDP-N-acetylglucosamine--dolichyl-phosphate N-acetylglucosaminephosphotransferase OS=Homo sapiens OX=9606 GN=DPAGT1 PE=1 SV=1;tr|A0A804HJ11|A0A804HJ11_HUMAN UDP-N-acetylglucosamine--dolichyl-phosphate N-acetylglucosaminephosp	16	5	5	5	3	2	5	1	2	2	1	1	4	0	2	2	0	2	2	1	0	1	3	2	5	1	2	2	1	1	4	0	2	2	0	2	2	1	0	1	3	2	5	1
409	A0A1W2PPG1;A0A1W2PQM3;A0A1W2PS81;E7EQ34;A0A1W2PPP5;O14653-2;O14653;A0A1W2PPG5;I3NI02;O14653-3;I3L4Z6;A0A1W2PRC2;A0A1W2PPW8;A0A1W2PR23;A0A1W2PR02;A0A1W2PRP7;A0A1W2PRV0;A0A1W2PPJ0;I3L1K7;A0A1X7SBU8;A0A1W2PS12;I3L0K1;A0A1W2PRL0;A0A1W2PQP2;A0A1W2PQ77;A0A1W2PRE6;A0A1W2PNV3;A0A1W2PQE0;A0A1W2PQ06;A0A1W2PQ38;A0A1W2PRD0;A0A1W2PQS3;A0A1W2PQQ4;A0A1W2PP28;A0A1W2PQ12	A0A1W2PPG1;A0A1W2PQM3;A0A1W2PS81;E7EQ34;A0A1W2PPP5;O14653-2;O14653;A0A1W2PPG5;I3NI02;O14653-3;I3L4Z6;A0A1W2PRC2;A0A1W2PPW8;A0A1W2PR23;A0A1W2PR02;A0A1W2PRP7;A0A1W2PRV0;A0A1W2PPJ0;I3L1K7;A0A1X7SBU8;A0A1W2PS12;I3L0K1;A0A1W2PRL0;A0A1W2PQP2;A0A1W2PQ77;A0A1W2PRE6;A0A1W2PNV3;A0A1W2PQE0;A0A1W2PQ06	Golgi SNAP receptor complex member 2	GOSR2	tr|A0A1W2PPG1|A0A1W2PPG1_HUMAN Golgi SNAP receptor complex member 2 OS=Homo sapiens OX=9606 GN=GOSR2 PE=1 SV=1;tr|A0A1W2PQM3|A0A1W2PQM3_HUMAN Golgi SNAP receptor complex member 2 OS=Homo sapiens OX=9606 GN=GOSR2 PE=1 SV=1;tr|A0A1W2PS81|A0A1W2PS81_HUMAN Gol	35	7	7	7	4	3	3	3	4	4	3	5	2	2	4	2	2	3	3	2	1	2	4	3	3	3	4	4	3	5	2	2	4	2	2	3	3	2	1	2	4	3	3	3
410	A0A1W2PPH1;P23368;A0A1W2PQY8;A0A1W2PQH3;A0A1W2PQT3;P23368-2;A0A1W2PQF8;A0A1W2PR68;A0A1W2PQ37;A0A1W2PRS2;A0A1W2PRY9;A0A1W2PQH4;A0A1W2PRH1;A0A1W2PPY2;Q6TCH8;Q16798-2;E9PMB9;Q16798	A0A1W2PPH1;P23368;A0A1W2PQY8;A0A1W2PQH3;A0A1W2PQT3;P23368-2;A0A1W2PQF8;A0A1W2PR68;A0A1W2PQ37	NAD-dependent malic enzyme, mitochondrial	ME2	tr|A0A1W2PPH1|A0A1W2PPH1_HUMAN Malic enzyme OS=Homo sapiens OX=9606 GN=ME2 PE=1 SV=1;sp|P23368|MAOM_HUMAN NAD-dependent malic enzyme, mitochondrial OS=Homo sapiens OX=9606 GN=ME2 PE=1 SV=1;tr|A0A1W2PQY8|A0A1W2PQY8_HUMAN Malic enzyme OS=Homo sapiens OX=9606	18	29	29	28	18	18	21	22	22	21	22	20	20	20	17	21	22	19	18	20	16	19	18	18	21	22	22	21	22	20	20	20	17	21	22	19	18	20	16	19	17	18	20	21
411	A0A1W2PPJ5;Q96SW2-2;Q96SW2;J3QT87;J3QT51	A0A1W2PPJ5;Q96SW2-2;Q96SW2;J3QT87	Protein cereblon	CRBN	tr|A0A1W2PPJ5|A0A1W2PPJ5_HUMAN Protein cereblon OS=Homo sapiens OX=9606 GN=CRBN PE=1 SV=1;sp|Q96SW2-2|CRBN_HUMAN Isoform 2 of Protein cereblon OS=Homo sapiens OX=9606 GN=CRBN;sp|Q96SW2|CRBN_HUMAN Protein cereblon OS=Homo sapiens OX=9606 GN=CRBN PE=1 SV=1;t	5	14	14	14	6	7	4	7	7	7	5	8	5	5	3	4	5	6	5	1	5	6	6	7	4	7	7	7	5	8	5	5	3	4	5	6	5	1	5	6	6	7	4	7
412	Q7RTN6;A0A1W2PPJ9;Q7RTN6-3;Q7RTN6-5;A0A1W2PQF1;A0A1W2PPM8;Q7RTN6-2;Q7RTN6-6;A0A1W2PPG2;A0A1W2PP78;A0A1W2PR00;Q7RTN6-4;A0A1W2PQE8;A0A1W2PNV7;A0A1W2PS04;A0A1W2PQ00;J3QS66;Q86YC8;A0A1W2PNV1;A0A1W2PRQ6;J3KSK5;J3QQS3;A0A1W2PR65;A0A1W2PPI1;A0A1W2PR44;A0A1W2PRW9;A0A1W2PQ20;J3QKR7;J3KSA2;J3QRH3;J3QRC1;J3QKU4	Q7RTN6;A0A1W2PPJ9;Q7RTN6-3;Q7RTN6-5;A0A1W2PQF1;A0A1W2PPM8;Q7RTN6-2;Q7RTN6-6;A0A1W2PPG2;A0A1W2PP78;A0A1W2PR00;Q7RTN6-4;A0A1W2PQE8;A0A1W2PNV7;A0A1W2PS04;A0A1W2PQ00;J3QS66;Q86YC8	STE20-related kinase adapter protein alpha	STRADA	sp|Q7RTN6|STRAA_HUMAN STE20-related kinase adapter protein alpha OS=Homo sapiens OX=9606 GN=STRADA PE=1 SV=1;tr|A0A1W2PPJ9|A0A1W2PPJ9_HUMAN STE20-related kinase adapter protein alpha OS=Homo sapiens OX=9606 GN=STRADA PE=1 SV=1;sp|Q7RTN6-3|STRAA_HUMAN Isofo	32	11	11	11	3	4	3	4	5	5	1	4	3	1	0	2	1	1	1	0	1	0	3	4	3	4	5	5	1	4	3	1	0	2	1	1	1	0	1	0	3	4	3	4
413	A0A1W2PPL5;Q5VZ46-2;Q5VZ46	A0A1W2PPL5;Q5VZ46-2;Q5VZ46	Uncharacterized protein KIAA1614	KIAA1614	tr|A0A1W2PPL5|A0A1W2PPL5_HUMAN Uncharacterized protein KIAA1614 (Fragment) OS=Homo sapiens OX=9606 GN=KIAA1614 PE=1 SV=1;sp|Q5VZ46-2|K1614_HUMAN Isoform 2 of Uncharacterized protein KIAA1614 OS=Homo sapiens OX=9606 GN=KIAA1614;sp|Q5VZ46|K1614_HUMAN Unchara	3	2	2	2	0	0	0	0	0	1	1	0	0	2	0	1	1	0	1	0	0	1	0	0	0	0	0	1	1	0	0	2	0	1	1	0	1	0	0	1	0	0	0	0
414	Q9BYW2;A0A1W2PPX9;A0A8I5KV15;A0A8I5KW81;H7C3H4;Q9BYW2-2;A0A8I5KNR2;A0A8I5KQS3;A0A8I5KWD0;Q9BYW2-3;C9JG86;H7BXT4;A0A8I5KSB8;H7BZ93;A0A8I5KPS6;A0A8I5KYR1;A0A8I5QJW6	Q9BYW2;A0A1W2PPX9;A0A8I5KV15;A0A8I5KW81;H7C3H4;Q9BYW2-2;A0A8I5KNR2;A0A8I5KQS3;A0A8I5KWD0;Q9BYW2-3;C9JG86;H7BXT4;A0A8I5KSB8;H7BZ93	Histone-lysine N-methyltransferase SETD2	SETD2	sp|Q9BYW2|SETD2_HUMAN Histone-lysine N-methyltransferase SETD2 OS=Homo sapiens OX=9606 GN=SETD2 PE=1 SV=3;tr|A0A1W2PPX9|A0A1W2PPX9_HUMAN [histone H3]-lysine(36) N-trimethyltransferase OS=Homo sapiens OX=9606 GN=SETD2 PE=1 SV=2;tr|A0A8I5KV15|A0A8I5KV15_HUMA	17	20	20	20	7	9	10	3	7	5	4	6	6	6	1	4	4	3	5	2	5	7	7	9	10	3	7	5	4	6	6	6	1	4	4	3	5	2	5	7	7	9	10	3
415	A0A1W2PPZ2;Q9BST9-3;Q9BST9-2;Q9BST9	A0A1W2PPZ2;Q9BST9-3;Q9BST9-2;Q9BST9	Rhotekin	RTKN	tr|A0A1W2PPZ2|A0A1W2PPZ2_HUMAN Rhotekin OS=Homo sapiens OX=9606 GN=RTKN PE=4 SV=2;sp|Q9BST9-3|RTKN_HUMAN Isoform 3 of Rhotekin OS=Homo sapiens OX=9606 GN=RTKN;sp|Q9BST9-2|RTKN_HUMAN Isoform 2 of Rhotekin OS=Homo sapiens OX=9606 GN=RTKN;sp|Q9BST9|RTKN_HUMAN	4	5	5	5	1	2	0	0	2	0	0	2	0	0	0	1	0	0	0	0	0	0	1	2	0	0	2	0	0	2	0	0	0	1	0	0	0	0	0	0	1	2	0	0
416	A0A1W2PPZ5;P23193;A0A1W2PRL9;P23193-2;E5RIS7;E5RJ93;B7Z4S1;E5RK46;A0A1W2PS15;E5RFI1	A0A1W2PPZ5;P23193;A0A1W2PRL9;P23193-2;E5RIS7	Transcription elongation factor A protein 1	TCEA1	tr|A0A1W2PPZ5|A0A1W2PPZ5_HUMAN Transcription elongation factor OS=Homo sapiens OX=9606 GN=TCEA1 PE=1 SV=1;sp|P23193|TCEA1_HUMAN Transcription elongation factor A protein 1 OS=Homo sapiens OX=9606 GN=TCEA1 PE=1 SV=2;tr|A0A1W2PRL9|A0A1W2PRL9_HUMAN Transcript	10	16	16	14	8	11	12	9	10	10	9	10	10	9	12	9	10	12	10	8	11	9	8	11	12	9	10	10	9	10	10	9	12	9	10	12	10	8	11	9	7	10	10	8
417	A0A1W2PQ11;Q02246;A0A1B0GTL7;A0A1W2PQ86;A0A1W2PQJ4;A0A1W2PR60;A0A1W2PPQ9	A0A1W2PQ11;Q02246;A0A1B0GTL7;A0A1W2PQ86;A0A1W2PQJ4	Contactin-2	CNTN2	tr|A0A1W2PQ11|A0A1W2PQ11_HUMAN Contactin-2 OS=Homo sapiens OX=9606 GN=CNTN2 PE=1 SV=1;sp|Q02246|CNTN2_HUMAN Contactin-2 OS=Homo sapiens OX=9606 GN=CNTN2 PE=1 SV=1;tr|A0A1B0GTL7|A0A1B0GTL7_HUMAN Contactin-2 (Fragment) OS=Homo sapiens OX=9606 GN=CNTN2 PE=1 S	7	21	21	21	6	15	8	5	15	5	4	12	8	0	7	4	0	6	3	0	1	4	6	15	8	5	15	5	4	12	8	0	7	4	0	6	3	0	1	4	6	15	8	5
418	A0A1W2PQ75;O15488-5;O15488-4;O15488-3;O15488-6;O15488-2;O15488;E5RIC9;J3QSZ3	A0A1W2PQ75;O15488-5;O15488-4;O15488-3;O15488-6;O15488-2;O15488;E5RIC9	Glycogenin-2	GYG2	tr|A0A1W2PQ75|A0A1W2PQ75_HUMAN Glycogenin-2 OS=Homo sapiens OX=9606 GN=GYG2 PE=1 SV=1;sp|O15488-5|GLYG2_HUMAN Isoform Epsilon of Glycogenin-2 OS=Homo sapiens OX=9606 GN=GYG2;sp|O15488-4|GLYG2_HUMAN Isoform Delta of Glycogenin-2 OS=Homo sapiens OX=9606 GN=G	9	5	5	5	3	3	5	4	5	4	2	4	3	2	2	4	2	2	3	0	0	2	3	3	5	4	5	4	2	4	3	2	2	4	2	2	3	0	0	2	3	3	5	4
419	A0A1W2PQ93;Q12791-5;Q12791-4;A0A1W2PPZ1;A0A1W2PR62;A0A1W2PP06;A0A1W2PQU4;A0A1W2PQ61;H0Y382;A0A1W2PRE5;H0Y379;Q5SVK0;A0A1W2PRX6;A0A1W2PP26;Q12791-7;B7ZMF5;A0A1W2PRG5;Q5SVJ7;A0A1W2PR56;A0A1W2PPY5;A0A1W2PP94;A0A1W2PNW6;Q5SVK5;A0A1W2PNY9;A0A0A0MRR0;A0A1W2PQA0;Q12791;Q12791-2;Q5SVJ9;A0A1W2PNY7;Q5SVJ8;A0A1W2PNH9;A0A1W2PRV4;A0A1W2PPX7;A0A1W2PRN5;A0A1W2PRA7;A0A1W2PRJ1;A0A1W2PNY8;J3KQ16;S4R2X4;A0A0A0MRC3;…	A0A1W2PQ93;Q12791-5;Q12791-4;A0A1W2PPZ1;A0A1W2PR62;A0A1W2PP06;A0A1W2PQU4;A0A1W2PQ61;H0Y382;A0A1W2PRE5;H0Y379;Q5SVK0;A0A1W2PRX6;A0A1W2PP26;Q12791-7;B7ZMF5;A0A1W2PRG5;Q5SVJ7;A0A1W2PR56;A0A1W2PPY5;A0A1W2PP94;A0A1W2PNW6;Q5SVK5;A0A1W2PNY9;A0A0A0MRR0;A0A1W2PQA0;Q12791;Q12791-2;Q5SVJ9;A0A1W2PNY7;Q5SVJ8;A0A1W2PNH9;A0A1W2PRV4;A0A1W2PPX7;A0A1W2PRN5;A0A1W2PRA7;A0A1W2PRJ1;A0A1W2PNY8;J3KQ16;S4R2X4;A0A0A0MRC3;…	Calcium-activated potassium channel subunit alpha-1	KCNMA1	tr|A0A1W2PQ93|A0A1W2PQ93_HUMAN Calcium-activated potassium channel subunit alpha-1 (Fragment) OS=Homo sapiens OX=9606 GN=KCNMA1 PE=1 SV=1;sp|Q12791-5|KCMA1_HUMAN Isoform 5 of Calcium-activated potassium channel subunit alpha-1 OS=Homo sapiens OX=9606 GN=KC	65	7	7	2	2	4	4	1	2	4	0	2	2	2	2	1	0	0	2	0	0	2	2	4	4	1	2	4	0	2	2	2	2	1	0	0	2	0	0	2	0	0	0	0
420	A0A1W2PQS6;F6U211;A0A2R8Y7H1;A0A2R8YFH6;S4R435;A0A2R8Y6L3	A0A1W2PQS6;F6U211;A0A2R8Y7H1;A0A2R8YFH6;S4R435;A0A2R8Y6L3		RPS10;RPS10-NUDT3	tr|A0A1W2PQS6|A0A1W2PQS6_HUMAN RPS10-NUDT3 readthrough OS=Homo sapiens OX=9606 GN=RPS10-NUDT3 PE=3 SV=1;tr|F6U211|F6U211_HUMAN 40S ribosomal protein S10 OS=Homo sapiens OX=9606 GN=RPS10 PE=3 SV=1;tr|A0A2R8Y7H1|A0A2R8Y7H1_HUMAN 40S ribosomal protein S10 OS=	6	22	20	0	13	13	13	12	13	15	13	14	12	12	12	10	9	14	12	10	14	12	13	13	13	12	13	14	13	14	11	12	11	10	9	13	11	10	13	11	0	0	0	0
421	A0A1W2PQW2;A0A1W2PR14;O95180-2;O95180	A0A1W2PQW2;A0A1W2PR14;O95180-2;O95180	Voltage-dependent T-type calcium channel subunit alpha-1H	CACNA1H	tr|A0A1W2PQW2|A0A1W2PQW2_HUMAN Voltage-dependent T-type calcium channel subunit alpha-1H OS=Homo sapiens OX=9606 GN=CACNA1H PE=1 SV=1;tr|A0A1W2PR14|A0A1W2PR14_HUMAN Voltage-dependent T-type calcium channel subunit alpha-1H OS=Homo sapiens OX=9606 GN=CACNA1	4	4	4	4	0	2	0	0	2	1	0	1	0	0	0	1	0	0	1	0	0	1	0	2	0	0	2	1	0	1	0	0	0	1	0	0	1	0	0	1	0	2	0	0
422	F5GYH1;A0A1W2PRM0;A0A1W2PRL5;A0A1W2PR09;Q8NC96;A0A1W2PNT6;F5H2U7;A0A1W2PR27;A0A1W2PPF5;A0A1W2PRQ7;Q8NC96-2;A0A1W2PRW5	F5GYH1;A0A1W2PRM0;A0A1W2PRL5;A0A1W2PR09;Q8NC96;A0A1W2PNT6;F5H2U7	Adaptin ear-binding coat-associated protein 1	NECAP1	tr|F5GYH1|F5GYH1_HUMAN Adaptin ear-binding coat-associated protein 1 (Fragment) OS=Homo sapiens OX=9606 GN=NECAP1 PE=1 SV=2;tr|A0A1W2PRM0|A0A1W2PRM0_HUMAN Adaptin ear-binding coat-associated protein 1 OS=Homo sapiens OX=9606 GN=NECAP1 PE=1 SV=1;tr|A0A1W2PR	12	8	8	8	6	6	7	6	6	5	6	6	6	6	5	6	5	6	6	4	4	6	6	6	7	6	6	5	6	6	6	6	5	6	5	6	6	4	4	6	6	6	7	6
424	A0A1X7SBZ8;P18507;A0A1W2PR49;P18507-3;A0A1W2PQX1;A0A286YFI6;A0A1X7SBS5;A0A1W2PRN4;A0A1W2PQR9;A0A1W2PPS4;A0A1W2PPN5;A8MWU7;P18507-2;A0A1W2PSF4;A0A1W2PQ81;A0A1W2PRU1;E5RIG3;A0A1W2PRM8;A0A1W2PQA6	A0A1X7SBZ8;P18507;A0A1W2PR49;P18507-3;A0A1W2PQX1;A0A286YFI6;A0A1X7SBS5;A0A1W2PRN4;A0A1W2PQR9;A0A1W2PPS4;A0A1W2PPN5;A8MWU7;P18507-2;A0A1W2PSF4;A0A1W2PQ81;A0A1W2PRU1	Gamma-aminobutyric acid receptor subunit gamma-2	GABRG2	tr|A0A1X7SBZ8|A0A1X7SBZ8_HUMAN Gamma-aminobutyric acid receptor subunit gamma-2 OS=Homo sapiens OX=9606 GN=GABRG2 PE=1 SV=1;sp|P18507|GBRG2_HUMAN Gamma-aminobutyric acid receptor subunit gamma-2 OS=Homo sapiens OX=9606 GN=GABRG2 PE=1 SV=2;tr|A0A1W2PR49|A0A	19	4	4	4	0	0	3	1	0	0	0	0	1	0	0	0	0	0	0	0	0	0	0	0	3	1	0	0	0	0	1	0	0	0	0	0	0	0	0	0	0	0	3	1
425	A0A1W2PRB8;A0A1W2PNF3;A0A1W2PPP8	A0A1W2PRB8			tr|A0A1W2PRB8|A0A1W2PRB8_HUMAN Cofactor required for Sp1 transcriptional activation subunit 6 OS=Homo sapiens OX=9606 PE=3 SV=1	3	25	25	0	13	11	16	17	17	15	13	15	18	16	16	15	15	11	12	14	13	13	13	11	16	17	17	15	13	15	18	16	16	15	15	11	12	14	13	13	0	0	0	0
426	A0A1W2PRD1;Q9NY46-4;Q9NY46-2;Q9NY46-3;Q9NY46;A0A1W2PQ58;A0A590UJH3;A0A1W2PSB2;E7EUE6;C9JBM7;A3EY21	A0A1W2PRD1;Q9NY46-4;Q9NY46-2;Q9NY46-3;Q9NY46;A0A1W2PQ58;A0A590UJH3;A0A1W2PSB2;E7EUE6	Sodium channel protein type 3 subunit alpha	SCN3A	tr|A0A1W2PRD1|A0A1W2PRD1_HUMAN Sodium channel protein OS=Homo sapiens OX=9606 GN=SCN3A PE=1 SV=1;sp|Q9NY46-4|SCN3A_HUMAN Isoform 4 of Sodium channel protein type 3 subunit alpha OS=Homo sapiens OX=9606 GN=SCN3A;sp|Q9NY46-2|SCN3A_HUMAN Isoform 2 of Sodium c	11	20	20	4	8	11	11	10	9	13	10	10	12	5	6	7	2	2	6	1	1	8	8	11	11	10	9	13	10	10	12	5	6	7	2	2	6	1	1	8	1	3	3	3
427	A0A1W2PRV5;E7EQZ4;Q16637-4;Q16637-2;Q16637-3;Q16637;B4DP61;H0YBZ9;A0A0G2JRX5;A0A0G2JRY6	A0A1W2PRV5;E7EQZ4;Q16637-4;Q16637-2;Q16637-3;Q16637;B4DP61	Survival motor neuron protein	SMN1;SMN2	tr|A0A1W2PRV5|A0A1W2PRV5_HUMAN Survival motor neuron protein OS=Homo sapiens OX=9606 GN=SMN2 PE=1 SV=1;tr|E7EQZ4|E7EQZ4_HUMAN Survival motor neuron protein OS=Homo sapiens OX=9606 GN=SMN1 PE=1 SV=1;sp|Q16637-4|SMN_HUMAN Isoform SMN-delta57 of Survival moto	10	5	5	5	2	2	2	2	3	3	3	3	1	2	1	1	1	2	1	1	1	1	2	2	2	2	3	3	3	3	1	2	1	1	1	2	1	1	1	1	2	2	2	2
428	A0A1W2PS43;Q14108;A0A1W2PQR6;A0A1W2PQB7;A0A1W2PRS1;A0A1W2PPX5;A0A1W2PPU6;A0A1W2PRF6;Q14108-2;A0A1W2PSE4;A0A1W2PS70;A0A1W2PNX7;D6RDG0;A0A1W2PQL5;A0A1W2PPX6	A0A1W2PS43;Q14108;A0A1W2PQR6;A0A1W2PQB7;A0A1W2PRS1;A0A1W2PPX5;A0A1W2PPU6;A0A1W2PRF6;Q14108-2	Lysosome membrane protein 2	SCARB2	tr|A0A1W2PS43|A0A1W2PS43_HUMAN Lysosome membrane protein 2 OS=Homo sapiens OX=9606 GN=SCARB2 PE=1 SV=1;sp|Q14108|SCRB2_HUMAN Lysosome membrane protein 2 OS=Homo sapiens OX=9606 GN=SCARB2 PE=1 SV=2;tr|A0A1W2PQR6|A0A1W2PQR6_HUMAN Lysosome membrane protein 2	15	17	17	17	14	14	10	12	13	12	11	14	14	12	12	10	12	12	12	11	11	10	14	14	10	12	13	12	11	14	14	12	12	10	12	12	12	11	11	10	14	14	10	12
429	A0A1X7SBR1;C9JY03;H7BZP7;H0Y413;O43900	A0A1X7SBR1			tr|A0A1X7SBR1|A0A1X7SBR1_HUMAN Prickle-like protein 2 OS=Homo sapiens OX=9606 GN=PRICKLE2 PE=1 SV=1	5	20	20	1	7	8	13	5	12	11	2	11	9	3	1	6	3	5	6	2	4	6	7	8	13	5	12	11	2	11	9	3	1	6	3	5	6	2	4	6	0	1	0	0
430	A0A1X7SBR8;Q8WXS5	A0A1X7SBR8;Q8WXS5	Voltage-dependent calcium channel gamma-8 subunit	CACNG8	tr|A0A1X7SBR8|A0A1X7SBR8_HUMAN Voltage-dependent calcium channel gamma-8 subunit OS=Homo sapiens OX=9606 GN=CACNG8 PE=1 SV=1;sp|Q8WXS5|CCG8_HUMAN Voltage-dependent calcium channel gamma-8 subunit OS=Homo sapiens OX=9606 GN=CACNG8 PE=2 SV=3	2	2	2	2	0	1	2	0	2	1	0	1	0	0	0	0	1	0	0	0	1	0	0	1	2	0	2	1	0	1	0	0	0	0	1	0	0	0	1	0	0	1	2	0
431	C9JF71;C9JFU3;C9JLT7;A0A1X7SBT4;H0Y2P9;Q8TBF5;Q8TBF5-2;F8WEJ3;H7C0F2	C9JF71;C9JFU3;C9JLT7;A0A1X7SBT4;H0Y2P9;Q8TBF5;Q8TBF5-2;F8WEJ3;H7C0F2	Phosphatidylinositol-glycan biosynthesis class X protein	PIGX	tr|C9JF71|C9JF71_HUMAN Phosphatidylinositol-glycan biosynthesis class X protein (Fragment) OS=Homo sapiens OX=9606 GN=PIGX PE=1 SV=8;tr|C9JFU3|C9JFU3_HUMAN Phosphatidylinositol-glycan biosynthesis class X protein OS=Homo sapiens OX=9606 GN=PIGX PE=1 SV=1;t	9	3	3	3	1	0	0	2	0	1	2	0	0	1	0	1	0	0	0	1	0	0	1	0	0	2	0	1	2	0	0	1	0	1	0	0	0	1	0	0	1	0	0	2
432	A0A1X7SBT7;O95502	A0A1X7SBT7;O95502	Neuronal pentraxin receptor	NPTXR	tr|A0A1X7SBT7|A0A1X7SBT7_HUMAN Neuronal pentraxin receptor OS=Homo sapiens OX=9606 GN=NPTXR PE=1 SV=1;sp|O95502|NPTXR_HUMAN Neuronal pentraxin receptor OS=Homo sapiens OX=9606 GN=NPTXR PE=3 SV=2	2	5	5	5	2	3	3	2	4	3	2	2	2	3	2	2	2	4	3	2	2	3	2	3	3	2	4	3	2	2	2	3	2	2	2	4	3	2	2	3	2	3	3	2
433	H7C5C6;H7C5A5;A0A1X7SBY3;H0Y860;A0A8V8TMC8;Q9P246-3;Q9P246;Q9P246-2;H7C5K2;R4GN82;R4GMP0;R4GNC5	H7C5C6;H7C5A5;A0A1X7SBY3;H0Y860;A0A8V8TMC8;Q9P246-3;Q9P246;Q9P246-2;H7C5K2	Stromal interaction molecule 2	STIM2	tr|H7C5C6|H7C5C6_HUMAN Stromal interaction molecule 2 OS=Homo sapiens OX=9606 GN=STIM2 PE=1 SV=2;tr|H7C5A5|H7C5A5_HUMAN Stromal interaction molecule 2 OS=Homo sapiens OX=9606 GN=STIM2 PE=1 SV=1;tr|A0A1X7SBY3|A0A1X7SBY3_HUMAN Stromal interaction molecule 2	12	8	8	8	1	3	1	1	4	3	2	3	3	1	2	2	2	4	0	2	0	2	1	3	1	1	4	3	2	3	3	1	2	2	2	4	0	2	0	2	1	3	1	1
435	A0A286YEW9;P53779-2;A0A286YF85;P53779-3;A0A286YFJ4;A0A286YFM6;A0A286YEX7;D6RJF9;A0A286YEN5;A0A286YFI3;P53779;F8W9R5;A0A286YFC0;A0A286YFA6;A0A286YFJ6;A0A286YF62;A0A286YFB6;A0A286YF35;A0A286YF19;A0A286YEQ0;A0A286YFN2;A0A286YES0;A0A286YEV3;A0A286YF02;A0A286YEY0;A0A286YF83;A0A286YFD7;A0A286YEQ7;A0A1P0B7D2;A0A286YF97;A0A286YES9;A0A286YEV8;A0A286YFE2;D6RCB1;A0A1W2PRF2;A0A1W2PPZ3;D6RDG1;D6R9C1;A0A286YFK…	A0A286YEW9;P53779-2;A0A286YF85;P53779-3;A0A286YFJ4;A0A286YFM6;A0A286YEX7;D6RJF9;A0A286YEN5;A0A286YFI3;P53779;F8W9R5;A0A286YFC0;A0A286YFA6;A0A286YFJ6;A0A286YF62;A0A286YFB6;A0A286YF35;A0A286YF19;A0A286YEQ0;A0A286YFN2;A0A286YES0;A0A286YEV3;A0A286YF02;A0A286YEY0;A0A286YF83;A0A286YFD7;A0A286YEQ7;A0A1P0B7D2;A0A286YF97;A0A286YES9;A0A286YEV8;A0A286YFE2;D6RCB1	Mitogen-activated protein kinase 10	MAPK10	tr|A0A286YEW9|A0A286YEW9_HUMAN Stress-activated protein kinase JNK OS=Homo sapiens OX=9606 GN=MAPK10 PE=1 SV=1;sp|P53779-2|MK10_HUMAN Isoform Alpha-1 of Mitogen-activated protein kinase 10 OS=Homo sapiens OX=9606 GN=MAPK10;tr|A0A286YF85|A0A286YF85_HUMAN St	58	18	5	4	9	15	13	12	13	14	9	14	14	11	11	14	9	11	14	9	11	12	3	3	2	2	2	3	2	3	3	2	2	3	2	2	2	2	1	3	2	3	2	2
436	A0A286YEX2;A0A7I2PMW4;Q5T7P8-2;Q5T7P8;V9GYC4;V9GYY7;V9GY33;E9PDN4;Q86SS6;Q6XYQ8	A0A286YEX2;A0A7I2PMW4;Q5T7P8-2;Q5T7P8;V9GYC4	Synaptotagmin-6	SYT6	tr|A0A286YEX2|A0A286YEX2_HUMAN Synaptotagmin-6 OS=Homo sapiens OX=9606 GN=SYT6 PE=1 SV=2;tr|A0A7I2PMW4|A0A7I2PMW4_HUMAN Synaptotagmin VI, isoform CRA_b OS=Homo sapiens OX=9606 GN=SYT6 PE=1 SV=1;sp|Q5T7P8-2|SYT6_HUMAN Isoform 2 of Synaptotagmin-6 OS=Homo sa	10	12	12	11	1	6	5	1	4	5	2	4	5	1	4	7	3	7	8	2	5	7	1	6	5	1	4	5	2	4	5	1	4	7	3	7	8	2	5	7	1	5	4	1
437	A0A286YF22;O43175;A0A2C9F2M7;A0A286YFA2;A0A286YFL2;A0A286YFM8;A0A286YFC8;A0A286YFB2;A0A286YF78;A0A286YER3;A0A286YF34;A0A286YFF3;A0A286YFE1;A0A286YFK5	A0A286YF22;O43175;A0A2C9F2M7;A0A286YFA2;A0A286YFL2	D-3-phosphoglycerate dehydrogenase	PHGDH	tr|A0A286YF22|A0A286YF22_HUMAN D-3-phosphoglycerate dehydrogenase OS=Homo sapiens OX=9606 GN=PHGDH PE=1 SV=1;sp|O43175|SERA_HUMAN D-3-phosphoglycerate dehydrogenase OS=Homo sapiens OX=9606 GN=PHGDH PE=1 SV=4;tr|A0A2C9F2M7|A0A2C9F2M7_HUMAN D-3-phosphoglycer	14	27	27	27	21	23	20	24	23	18	21	24	21	21	23	22	23	23	19	22	21	21	21	23	20	24	23	18	21	24	21	21	23	22	23	23	19	22	21	21	21	23	20	24
438	Q9UK22;A0A286YF37;R4GNH2	Q9UK22;A0A286YF37	F-box only protein 2	FBXO2	sp|Q9UK22|FBX2_HUMAN F-box only protein 2 OS=Homo sapiens OX=9606 GN=FBXO2 PE=1 SV=2;tr|A0A286YF37|A0A286YF37_HUMAN F-box only protein 2 (Fragment) OS=Homo sapiens OX=9606 GN=FBXO2 PE=1 SV=1	3	7	7	7	3	5	4	1	5	4	1	4	4	2	2	4	2	2	5	2	2	3	3	5	4	1	5	4	1	4	4	2	2	4	2	2	5	2	2	3	3	5	4	1
439	A0A286YFA9;A0A2R8Y5V8;Q5TBA9;A0A2R8YCY2;B1ALA1	A0A286YFA9;A0A2R8Y5V8;Q5TBA9;A0A2R8YCY2	Protein furry homolog	FRY	tr|A0A286YFA9|A0A286YFA9_HUMAN Protein furry homolog OS=Homo sapiens OX=9606 GN=FRY PE=1 SV=1;tr|A0A2R8Y5V8|A0A2R8Y5V8_HUMAN Protein furry homolog OS=Homo sapiens OX=9606 GN=FRY PE=1 SV=1;sp|Q5TBA9|FRY_HUMAN Protein furry homolog OS=Homo sapiens OX=9606 GN	5	48	48	44	25	25	22	22	28	23	21	22	13	16	8	10	8	10	8	4	7	9	25	25	22	22	28	23	21	22	13	16	8	10	8	10	8	4	7	9	22	22	19	19
440	A0A286YFD6;P31350;P31350-2;A0A7P0SBL1	A0A286YFD6;P31350;P31350-2;A0A7P0SBL1	Ribonucleoside-diphosphate reductase subunit M2	RRM2	tr|A0A286YFD6|A0A286YFD6_HUMAN Ribonucleoside-diphosphate reductase subunit M2 OS=Homo sapiens OX=9606 GN=RRM2 PE=1 SV=1;sp|P31350|RIR2_HUMAN Ribonucleoside-diphosphate reductase subunit M2 OS=Homo sapiens OX=9606 GN=RRM2 PE=1 SV=1;sp|P31350-2|RIR2_HUMAN I	4	6	5	5	1	1	2	2	1	1	1	1	1	4	3	2	3	2	1	2	1	0	0	0	1	1	0	0	0	0	0	3	3	1	2	2	1	2	1	0	0	0	1	1
441	A0A2C9F2P4;A0A286YFF7;P50897;A0A286YFE3;Q5T0S4;P50897-2;E9PIA8;A0A286YFL6;E9PSE5;E9PK48	A0A2C9F2P4;A0A286YFF7;P50897;A0A286YFE3;Q5T0S4;P50897-2	Palmitoyl-protein thioesterase 1	PPT1	tr|A0A2C9F2P4|A0A2C9F2P4_HUMAN Palmitoyl-protein thioesterase 1 OS=Homo sapiens OX=9606 GN=PPT1 PE=1 SV=1;tr|A0A286YFF7|A0A286YFF7_HUMAN Palmitoyl-protein thioesterase 1 OS=Homo sapiens OX=9606 GN=PPT1 PE=1 SV=1;sp|P50897|PPT1_HUMAN Palmitoyl-protein thioe	10	12	12	2	7	8	8	8	9	7	9	8	6	7	7	9	8	7	9	8	10	8	7	8	8	8	9	7	9	8	6	7	7	9	8	7	9	8	10	8	1	1	1	1
442	A0A286YFF8;Q7Z3U7-5;Q7Z3U7;Q7Z3U7-2;Q7Z3U7-6;F8VZV1;Q7Z3U7-3;F8VQS2;F8VZV6	A0A286YFF8;Q7Z3U7-5;Q7Z3U7;Q7Z3U7-2;Q7Z3U7-6;F8VZV1	Protein MON2 homolog	MON2	tr|A0A286YFF8|A0A286YFF8_HUMAN Protein MON2 homolog OS=Homo sapiens OX=9606 GN=MON2 PE=1 SV=1;sp|Q7Z3U7-5|MON2_HUMAN Isoform 5 of Protein MON2 homolog OS=Homo sapiens OX=9606 GN=MON2;sp|Q7Z3U7|MON2_HUMAN Protein MON2 homolog OS=Homo sapiens OX=9606 GN=MON2	9	45	45	45	25	26	25	27	25	27	26	28	20	24	18	15	20	14	15	14	12	17	25	26	25	27	25	27	26	28	20	24	18	15	20	14	15	14	12	17	25	26	25	27
444	Q7Z3E5;Q7Z3E5-2;A0A804HHZ1;A0A804HJ52;A0A2Q3DP09;A0A804HIH2;A0A804HIU9;H7BZY2;A0A804HK42;A0A804HJI1;A0A804HI20;A0A804HK85;A0A804HL13;A0A804HJ95;C9JW07;A0A804HIT2;A0A804HLH5;H7BZA2	Q7Z3E5;Q7Z3E5-2;A0A804HHZ1;A0A804HJ52;A0A2Q3DP09;A0A804HIH2;A0A804HIU9;H7BZY2;A0A804HK42;A0A804HJI1;A0A804HI20;A0A804HK85;A0A804HL13;A0A804HJ95	LisH domain-containing protein ARMC9	ARMC9	sp|Q7Z3E5|ARMC9_HUMAN LisH domain-containing protein ARMC9 OS=Homo sapiens OX=9606 GN=ARMC9 PE=1 SV=3;sp|Q7Z3E5-2|ARMC9_HUMAN Isoform 2 of LisH domain-containing protein ARMC9 OS=Homo sapiens OX=9606 GN=ARMC9;tr|A0A804HHZ1|A0A804HHZ1_HUMAN LisH domain-cont	18	24	24	24	9	12	9	9	11	9	10	12	7	7	6	9	10	4	8	4	3	6	9	12	9	9	11	9	10	12	7	7	6	9	10	4	8	4	3	6	9	12	9	9
445	A0A2R8Y2Y1;A0A7P0Z4K1;Q8TF01;A0A7P0T9Z6;Q8TF01-2	A0A2R8Y2Y1;A0A7P0Z4K1;Q8TF01;A0A7P0T9Z6;Q8TF01-2	Arginine/serine-rich protein PNISR	PNISR	tr|A0A2R8Y2Y1|A0A2R8Y2Y1_HUMAN Arginine/serine-rich protein PNISR OS=Homo sapiens OX=9606 GN=PNISR PE=1 SV=2;tr|A0A7P0Z4K1|A0A7P0Z4K1_HUMAN Arginine/serine-rich protein PNISR OS=Homo sapiens OX=9606 GN=PNISR PE=1 SV=1;sp|Q8TF01|PNISR_HUMAN Arginine/serine-	5	6	6	6	3	2	3	2	2	2	4	3	2	1	2	2	1	1	1	1	1	2	3	2	3	2	2	2	4	3	2	1	2	2	1	1	1	1	1	2	3	2	3	2
446	A0A2R8Y511;A0A2R8YFH3;A0A2R8Y3S0;Q96JX3;A0A2R8YCL0;A0A2R8YD19;U3KQE4;Q96JX3-2;Q5JVM6;Q96JX3-3	A0A2R8Y511;A0A2R8YFH3;A0A2R8Y3S0;Q96JX3;A0A2R8YCL0;A0A2R8YD19;U3KQE4;Q96JX3-2	Protein SERAC1	SERAC1	tr|A0A2R8Y511|A0A2R8Y511_HUMAN Protein SERAC1 OS=Homo sapiens OX=9606 GN=SERAC1 PE=1 SV=1;tr|A0A2R8YFH3|A0A2R8YFH3_HUMAN Protein SERAC1 OS=Homo sapiens OX=9606 GN=SERAC1 PE=1 SV=1;tr|A0A2R8Y3S0|A0A2R8Y3S0_HUMAN Protein SERAC1 OS=Homo sapiens OX=9606 GN=SER	10	10	10	10	1	4	1	1	4	2	2	3	3	1	1	1	4	1	1	1	0	1	1	4	1	1	4	2	2	3	3	1	1	1	4	1	1	1	0	1	1	4	1	1
447	A0A2R8YEF0;A0A2R8Y3X2;A0A2R8Y495;A0A2R8YCM3;A0A2R8YDD5;A0A8V8TMZ9;P30531	A0A2R8YEF0;A0A2R8Y3X2;A0A2R8Y495;A0A2R8YCM3;A0A2R8YDD5;A0A8V8TMZ9;P30531	Sodium- and chloride-dependent GABA transporter 1	SLC6A1	tr|A0A2R8YEF0|A0A2R8YEF0_HUMAN Transporter OS=Homo sapiens OX=9606 GN=SLC6A1 PE=1 SV=1;tr|A0A2R8Y3X2|A0A2R8Y3X2_HUMAN Transporter OS=Homo sapiens OX=9606 GN=SLC6A1 PE=1 SV=1;tr|A0A2R8Y495|A0A2R8Y495_HUMAN Transporter OS=Homo sapiens OX=9606 GN=SLC6A1 PE=1	7	1	1	1	0	1	1	0	0	0	0	0	1	0	0	1	0	0	0	0	1	0	0	1	1	0	0	0	0	0	1	0	0	1	0	0	0	0	1	0	0	1	1	0
448	F5H211;P54252-1;P54252;P54252-4;A0A2R8Y3X7;G3V3R7;P54252-3;G3V4U9;S4R399;A0A0A0MS38;G3V2G1;E9PJN5;G3V4F5;G3V5H3;G3V4F4;G3V526;P54252-5;G3V2G2;G3V3T6;G3V3T0;A0A2R8Y888;D3VVP3;G3V3S5;G3V390;G3V4B1;D6R9I5;G3V3A6	F5H211;P54252-1;P54252;P54252-4;A0A2R8Y3X7;G3V3R7;P54252-3;G3V4U9;S4R399;A0A0A0MS38;G3V2G1;E9PJN5;G3V4F5;G3V5H3;G3V4F4	Ataxin-3	ATXN3	tr|F5H211|F5H211_HUMAN ubiquitinyl hydrolase 1 OS=Homo sapiens OX=9606 GN=ATXN3 PE=1 SV=2;sp|P54252-1|ATX3_HUMAN Isoform 1 of Ataxin-3 OS=Homo sapiens OX=9606 GN=ATXN3;sp|P54252|ATX3_HUMAN Ataxin-3 OS=Homo sapiens OX=9606 GN=ATXN3 PE=1 SV=5;sp|P54252-4|ATX	27	11	11	1	9	10	8	6	8	8	7	8	9	9	8	7	7	7	6	8	5	7	9	10	8	6	8	8	7	8	9	9	8	7	7	7	6	8	5	7	1	1	1	0
449	A0A2R8Y620;A0A2R8Y7U2;A0A2R8Y600;A0A2R8Y455;Q86VX2-2;Q86VX2;V9GY66	A0A2R8Y620;A0A2R8Y7U2;A0A2R8Y600;A0A2R8Y455;Q86VX2-2;Q86VX2;V9GY66	COMM domain-containing protein 7	COMMD7	tr|A0A2R8Y620|A0A2R8Y620_HUMAN COMM domain-containing protein OS=Homo sapiens OX=9606 PE=4 SV=1;tr|A0A2R8Y7U2|A0A2R8Y7U2_HUMAN COMM domain-containing protein OS=Homo sapiens OX=9606 PE=4 SV=1;tr|A0A2R8Y600|A0A2R8Y600_HUMAN COMM domain-containing protein OS	7	6	6	6	3	5	4	3	4	4	3	3	4	2	3	3	5	3	4	4	3	4	3	5	4	3	4	4	3	3	4	2	3	3	5	3	4	4	3	4	3	5	4	3
450	A0A2R8Y471;Q12967-3;Q12967-4;Q12967-6;Q12967-5;Q12967;Q12967-2;A0A2R8YE90;Q5T7U6	A0A2R8Y471;Q12967-3;Q12967-4;Q12967-6;Q12967-5;Q12967;Q12967-2;A0A2R8YE90;Q5T7U6	Ral guanine nucleotide dissociation stimulator	RALGDS	tr|A0A2R8Y471|A0A2R8Y471_HUMAN Ral guanine nucleotide dissociation stimulator OS=Homo sapiens OX=9606 PE=4 SV=1;sp|Q12967-3|GNDS_HUMAN Isoform 3 of Ral guanine nucleotide dissociation stimulator OS=Homo sapiens OX=9606 GN=RALGDS;sp|Q12967-4|GNDS_HUMAN Isof	9	4	4	4	2	1	0	0	1	1	0	0	0	0	0	0	0	0	0	0	0	0	2	1	0	0	1	1	0	0	0	0	0	0	0	0	0	0	0	0	2	1	0	0
451	A0A2R8Y4H2;Q9UH03;B1AHR1;Q9UH03-3	A0A2R8Y4H2;Q9UH03;B1AHR1	Neuronal-specific septin-3	SEPT3	tr|A0A2R8Y4H2|A0A2R8Y4H2_HUMAN Neuronal-specific septin-3 OS=Homo sapiens OX=9606 GN=SEPTIN3 PE=1 SV=1;sp|Q9UH03|SEPT3_HUMAN Neuronal-specific septin-3 OS=Homo sapiens OX=9606 GN=SEPTIN3 PE=1 SV=3;tr|B1AHR1|B1AHR1_HUMAN Neuronal-specific septin-3 OS=Homo s	4	26	26	2	16	23	17	20	18	16	18	19	16	15	19	15	18	18	16	18	16	15	16	23	17	20	18	16	18	19	16	15	19	15	18	18	16	18	16	15	1	1	1	2
452	P51532;Q9HBD4;A0A2R8Y4P4;A0A2R8Y7S2;P51532-4;P51532-2;P51532-5;P51532-3;A0A2R8YGG3;A0A2R8Y440;A0A2R8YG32;A0A2R8Y7F3;A0A2R8Y6N0;A0A2R8Y4C5;A0A2R8YGP5;A0A2R8YF58;A0A2R8Y7Y7;A0A2R8YF80;A0A2R8Y526;A0A2R8Y6V2;A0A2R8YDA1;A0A2R8Y523;A0A2R8YCY3;A0A2R8YFV8;A0A2R8Y5K3;A0A2R8Y4R6;K7EQF0;A0A2R8YFK5;K7EP28;A0A0U1RRF5;A0A2R8Y7R0;A0A2R8YF38;A0A2R8Y583;A0A2R8Y866	P51532;Q9HBD4;A0A2R8Y4P4;A0A2R8Y7S2;P51532-4;P51532-2;P51532-5;P51532-3;A0A2R8YGG3;A0A2R8Y440;A0A2R8YG32;A0A2R8Y7F3;A0A2R8Y6N0;A0A2R8Y4C5;A0A2R8YGP5;A0A2R8YF58;A0A2R8Y7Y7;A0A2R8YF80;A0A2R8Y526;A0A2R8Y6V2;A0A2R8YDA1;A0A2R8Y523	Transcription activator BRG1	SMARCA4	sp|P51532|SMCA4_HUMAN Transcription activator BRG1 OS=Homo sapiens OX=9606 GN=SMARCA4 PE=1 SV=2;tr|Q9HBD4|Q9HBD4_HUMAN SMARCA4 isoform 2 OS=Homo sapiens OX=9606 GN=SMARCA4 PE=1 SV=1;tr|A0A2R8Y4P4|A0A2R8Y4P4_HUMAN Transcription activator BRG1 OS=Homo sapien	34	62	62	40	32	39	31	30	38	37	30	39	38	32	33	29	34	34	31	30	35	28	32	39	31	30	38	37	30	39	38	32	33	29	34	34	31	30	35	28	18	23	19	17
453	A0A2R8Y4R7;A0A2R8Y6L6;O75648-2;O75648;A0A2R8YDK3;O75648-3;O75648-4	A0A2R8Y4R7;A0A2R8Y6L6;O75648-2;O75648;A0A2R8YDK3;O75648-3;O75648-4	Mitochondrial tRNA-specific 2-thiouridylase 1	TRMU	tr|A0A2R8Y4R7|A0A2R8Y4R7_HUMAN Mitochondrial tRNA-specific 2-thiouridylase 1 (Fragment) OS=Homo sapiens OX=9606 GN=TRMU PE=1 SV=1;tr|A0A2R8Y6L6|A0A2R8Y6L6_HUMAN Mitochondrial tRNA-specific 2-thiouridylase 1 OS=Homo sapiens OX=9606 GN=TRMU PE=1 SV=1;sp|O756	7	2	2	2	0	1	0	1	1	1	0	1	0	0	0	0	0	0	0	0	0	0	0	1	0	1	1	1	0	1	0	0	0	0	0	0	0	0	0	0	0	1	0	1
454	E9PGF5;E9PF55;A0A494C067;A0A2R8Y4T1;Q9HBL0-1;Q9HBL0;H0Y4U1;E7ERH1	E9PGF5;E9PF55;A0A494C067;A0A2R8Y4T1;Q9HBL0-1;Q9HBL0;H0Y4U1	Tensin-1	TNS1	tr|E9PGF5|E9PGF5_HUMAN Tensin-1 OS=Homo sapiens OX=9606 GN=TNS1 PE=1 SV=1;tr|E9PF55|E9PF55_HUMAN Tensin-1 OS=Homo sapiens OX=9606 GN=TNS1 PE=1 SV=1;tr|A0A494C067|A0A494C067_HUMAN Tensin-1 (Fragment) OS=Homo sapiens OX=9606 GN=TNS1 PE=1 SV=1;tr|A0A2R8Y4T1|A	8	8	8	7	1	0	3	0	2	1	0	2	1	0	1	0	1	0	0	0	0	1	1	0	3	0	2	1	0	2	1	0	1	0	1	0	0	0	0	1	1	0	2	0
455	A0A2R8Y4W2;A0A2R8YE63;Q12929;Q12929-2;H0YFG1;F5H0R8;F5H3Q6;F5GYM8	A0A2R8Y4W2;A0A2R8YE63;Q12929;Q12929-2	Epidermal growth factor receptor kinase substrate 8	EPS8	tr|A0A2R8Y4W2|A0A2R8Y4W2_HUMAN Epidermal growth factor receptor kinase substrate 8 OS=Homo sapiens OX=9606 GN=EPS8 PE=1 SV=1;tr|A0A2R8YE63|A0A2R8YE63_HUMAN Epidermal growth factor receptor kinase substrate 8 OS=Homo sapiens OX=9606 GN=EPS8 PE=1 SV=1;sp|Q12	8	17	17	17	8	6	5	6	8	3	8	6	4	3	1	4	6	2	2	1	2	1	8	6	5	6	8	3	8	6	4	3	1	4	6	2	2	1	2	1	8	6	5	6
456	Q9UQ90;A0A2R8Y4Y7;A0A2R8Y726;A0A2U3TZH1;A0A2R8YFW4;A0A2R8Y7B8;A0A2R8Y3M4;A0A2R8Y7E2;A0A2R8Y6K2;A0A2R8YGZ0;A0A2R8YFJ7;A0A2R8YEH4;A0A2R8Y6E8;A0A2R8Y4M8;A0A2R8YFF4;A0A2R8Y729;A0A2R8Y632;A0A2R8Y4M0;A0A2R8YG79;Q9UQ90-2;A0A2R8Y7N2;J3KRF6;A0A2R8Y6Z7;A0A2R8Y617;A0A2R8Y4Z7;A0A2R8Y4L7;A0A2R8Y4L0;A0A2R8YGV4;H3BTY6;A0A2R8YFN9;H3BTR8;H3BNE4;A0A2R8YDW8;H3BMP1	Q9UQ90;A0A2R8Y4Y7;A0A2R8Y726;A0A2U3TZH1;A0A2R8YFW4;A0A2R8Y7B8;A0A2R8Y3M4;A0A2R8Y7E2;A0A2R8Y6K2;A0A2R8YGZ0;A0A2R8YFJ7;A0A2R8YEH4;A0A2R8Y6E8	Paraplegin	SPG7	sp|Q9UQ90|SPG7_HUMAN Paraplegin OS=Homo sapiens OX=9606 GN=SPG7 PE=1 SV=2;tr|A0A2R8Y4Y7|A0A2R8Y4Y7_HUMAN Paraplegin OS=Homo sapiens OX=9606 GN=SPG7 PE=1 SV=1;tr|A0A2R8Y726|A0A2R8Y726_HUMAN Paraplegin OS=Homo sapiens OX=9606 GN=SPG7 PE=1 SV=1;tr|A0A2U3TZH1|	34	22	22	1	3	11	8	8	11	12	5	10	7	5	2	6	6	5	4	2	4	4	3	11	8	8	11	12	5	10	7	5	2	6	6	5	4	2	4	4	0	1	0	0
457	A0A2R8Y4Z0;Q14004;A0A2R8Y7W5;Q14004-2;A0A2R8YF61;A0A2R8YD28;A0A2R8Y644;A0A2R8Y7Y0;A0A2R8YCQ1;A0A2R8YEB7	A0A2R8Y4Z0;Q14004;A0A2R8Y7W5;Q14004-2;A0A2R8YF61;A0A2R8YD28	Cyclin-dependent kinase 13	CDK13	tr|A0A2R8Y4Z0|A0A2R8Y4Z0_HUMAN Cyclin-dependent kinase 13 (Fragment) OS=Homo sapiens OX=9606 GN=CDK13 PE=1 SV=1;sp|Q14004|CDK13_HUMAN Cyclin-dependent kinase 13 OS=Homo sapiens OX=9606 GN=CDK13 PE=1 SV=2;tr|A0A2R8Y7W5|A0A2R8Y7W5_HUMAN Cyclin-dependent kina	10	16	15	14	9	5	5	6	5	4	6	7	3	3	3	3	3	3	3	2	3	4	8	4	4	5	4	3	5	6	2	2	2	2	2	2	2	1	2	3	7	4	4	4
458	A0A2R8Y4Z8;Q9Y3X0;M0QYB4;M0R2W0;M0QZR0	A0A2R8Y4Z8;Q9Y3X0	Coiled-coil domain-containing protein 9	CCDC9	tr|A0A2R8Y4Z8|A0A2R8Y4Z8_HUMAN Coiled-coil domain-containing protein 9 OS=Homo sapiens OX=9606 GN=CCDC9 PE=1 SV=1;sp|Q9Y3X0|CCDC9_HUMAN Coiled-coil domain-containing protein 9 OS=Homo sapiens OX=9606 GN=CCDC9 PE=1 SV=1	5	6	6	6	2	2	0	1	1	1	2	3	1	0	0	0	1	0	1	0	1	0	2	2	0	1	1	1	2	3	1	0	0	0	1	0	1	0	1	0	2	2	0	1
459	A0A2R8Y804;A0A2R8Y543;A0A2R8YCH5;A0A2R8Y5A3;P35222;B4DGU4;A0A2R8Y750;A0A2R8Y7Z0;A0A2R8Y5C3;A0A2R8Y5Z1;A0A2R8Y6G0;A0A2R8Y815;A0A2R8YG06;C9IZ65	A0A2R8Y804;A0A2R8Y543;A0A2R8YCH5;A0A2R8Y5A3;P35222;B4DGU4;A0A2R8Y750;A0A2R8Y7Z0;A0A2R8Y5C3;A0A2R8Y5Z1;A0A2R8Y6G0	Catenin beta-1	CTNNB1	tr|A0A2R8Y804|A0A2R8Y804_HUMAN Catenin beta-1 OS=Homo sapiens OX=9606 GN=CTNNB1 PE=1 SV=1;tr|A0A2R8Y543|A0A2R8Y543_HUMAN Catenin beta-1 OS=Homo sapiens OX=9606 GN=CTNNB1 PE=1 SV=1;tr|A0A2R8YCH5|A0A2R8YCH5_HUMAN Catenin beta-1 (Fragment) OS=Homo sapiens OX=	14	41	41	36	30	35	35	34	37	35	30	36	34	32	35	34	35	35	31	31	32	32	30	35	35	34	37	35	30	36	34	32	35	34	35	35	31	31	32	32	25	30	30	29
460	A0A2U3TZM7;A0A494C0B2;A0A2R8Y555;Q08289-7;Q08289-6;A0A087WVX5;A0A494C184;Q08289-10;Q08289;Q08289-3;Q08289-9;Q08289-5;Q08289-4;Q08289-8;Q08289-2;A0A494C0Z9;A0A494C0C3;A0A494C044;A0A087WWJ0;A0A2R8YFX9;A0A494C1Q6;A6PVM6;Q6TME0;A0A2R8Y7A6	A0A2U3TZM7;A0A494C0B2;A0A2R8Y555;Q08289-7;Q08289-6;A0A087WVX5;A0A494C184;Q08289-10;Q08289;Q08289-3;Q08289-9;Q08289-5;Q08289-4;Q08289-8;Q08289-2	Voltage-dependent L-type calcium channel subunit beta-2	CACNB2	tr|A0A2U3TZM7|A0A2U3TZM7_HUMAN Voltage-dependent L-type calcium channel subunit beta-2 (Fragment) OS=Homo sapiens OX=9606 GN=CACNB2 PE=1 SV=2;tr|A0A494C0B2|A0A494C0B2_HUMAN Voltage-dependent L-type calcium channel subunit beta-2 OS=Homo sapiens OX=9606 GN=	24	11	5	5	5	9	5	5	10	6	4	8	7	3	6	6	5	7	7	3	5	5	0	5	1	0	5	1	0	4	2	0	1	1	2	2	2	0	1	1	0	5	1	0
461	Q9UBN7;A0A8V8TKY7;A0A2R8Y559;A0A8V8TL08;A0A8V8TM63;A0A2R8YDE6;A0A8V8TMA5;A0A2R8YCS4;Q9UBN7-2;A0A8V8TLA9;A0A2R8Y6Z9;A0A2R8Y758;A6NDI8;C9J172;E7ER52;E7EP63;Q9BRX7;A0A2R8Y5Z4	Q9UBN7;A0A8V8TKY7;A0A2R8Y559;A0A8V8TL08;A0A8V8TM63;A0A2R8YDE6;A0A8V8TMA5;A0A2R8YCS4;Q9UBN7-2;A0A8V8TLA9;A0A2R8Y6Z9	Histone deacetylase 6	HDAC6	sp|Q9UBN7|HDAC6_HUMAN Histone deacetylase 6 OS=Homo sapiens OX=9606 GN=HDAC6 PE=1 SV=2;tr|A0A8V8TKY7|A0A8V8TKY7_HUMAN Histone deacetylase 6 OS=Homo sapiens OX=9606 GN=HDAC6 PE=4 SV=1;tr|A0A2R8Y559|A0A2R8Y559_HUMAN Histone deacetylase 6 OS=Homo sapiens OX=9	18	26	26	26	15	16	11	18	17	15	14	17	14	11	16	12	14	15	10	8	10	11	15	16	11	18	17	15	14	17	14	11	16	12	14	15	10	8	10	11	15	16	11	18
462	A0A2R8Y566;Q9P260-2;Q9P260	A0A2R8Y566;Q9P260-2;Q9P260	LisH domain and HEAT repeat-containing protein KIAA1468	KIAA1468	tr|A0A2R8Y566|A0A2R8Y566_HUMAN RAB11-binding protein RELCH OS=Homo sapiens OX=9606 GN=RELCH PE=1 SV=1;sp|Q9P260-2|RELCH_HUMAN Isoform 2 of RAB11-binding protein RELCH OS=Homo sapiens OX=9606 GN=RELCH;sp|Q9P260|RELCH_HUMAN RAB11-binding protein RELCH OS=Hom	3	45	45	9	12	28	20	21	30	25	28	26	27	19	22	20	18	20	16	11	18	15	12	28	20	21	30	25	28	26	27	19	22	20	18	20	16	11	18	15	3	7	5	6
463	A0A2R8Y575;Q8IWE5-2;Q8IWE5	A0A2R8Y575;Q8IWE5-2;Q8IWE5	Pleckstrin homology domain-containing family M member 2	PLEKHM2	tr|A0A2R8Y575|A0A2R8Y575_HUMAN Pleckstrin homology domain-containing family M member 2 OS=Homo sapiens OX=9606 GN=PLEKHM2 PE=1 SV=1;sp|Q8IWE5-2|PKHM2_HUMAN Isoform 2 of Pleckstrin homology domain-containing family M member 2 OS=Homo sapiens OX=9606 GN=PLEK	3	6	6	6	4	4	5	3	4	5	4	4	3	3	3	4	2	3	3	2	3	2	4	4	5	3	4	5	4	4	3	3	3	4	2	3	3	2	3	2	4	4	5	3
464	A0A2R8Y595;A0A2R8YFL0;P49711;P49711-2;V9GY73;Q8NI51-11;Q8NI51-6;Q8NI51-5;Q8NI51-10;Q8NI51-2;Q8NI51;Q8NI51-3;Q8NI51-7;F5H2V8;Q8NI51-8	A0A2R8Y595;A0A2R8YFL0;P49711;P49711-2	Transcriptional repressor CTCF	CTCF	tr|A0A2R8Y595|A0A2R8Y595_HUMAN Transcriptional repressor CTCF OS=Homo sapiens OX=9606 GN=CTCF PE=1 SV=1;tr|A0A2R8YFL0|A0A2R8YFL0_HUMAN Transcriptional repressor CTCF OS=Homo sapiens OX=9606 GN=CTCF PE=1 SV=1;sp|P49711|CTCF_HUMAN Transcriptional repressor C	15	9	9	9	4	4	4	4	3	6	6	5	6	3	3	3	3	4	3	2	5	3	4	4	4	4	3	6	6	5	6	3	3	3	3	4	3	2	5	3	4	4	4	4
465	A0A2R8YDM9;A0A2R8Y5A6;H0YH87;Q99700-2;A0A5F9ZH85;F8VRK6;A0A2R8YGV1;S4R3J6;A0A2R8Y6W7	A0A2R8YDM9;A0A2R8Y5A6;H0YH87;Q99700-2	Ataxin-2	ATXN2	tr|A0A2R8YDM9|A0A2R8YDM9_HUMAN Ataxin-2 OS=Homo sapiens OX=9606 GN=ATXN2 PE=1 SV=1;tr|A0A2R8Y5A6|A0A2R8Y5A6_HUMAN Ataxin-2 OS=Homo sapiens OX=9606 GN=ATXN2 PE=1 SV=1;tr|H0YH87|H0YH87_HUMAN Ataxin-2 OS=Homo sapiens OX=9606 GN=ATXN2 PE=1 SV=2;sp|Q99700-2|ATX	9	21	20	2	13	15	13	9	14	8	9	11	13	9	10	9	11	9	6	5	8	7	12	14	12	8	13	8	9	11	12	9	10	8	10	9	5	5	7	7	2	0	2	1
466	A0A2R8Y5H9;Q8IVT5-2;Q8IVT5;A0A0A0MQW1;Q8IVT5-4;Q8IVT5-3;A8MY87	A0A2R8Y5H9;Q8IVT5-2;Q8IVT5;A0A0A0MQW1;Q8IVT5-4;Q8IVT5-3;A8MY87	Kinase suppressor of Ras 1	KSR1	tr|A0A2R8Y5H9|A0A2R8Y5H9_HUMAN non-specific serine/threonine protein kinase OS=Homo sapiens OX=9606 GN=KSR1 PE=1 SV=1;sp|Q8IVT5-2|KSR1_HUMAN Isoform 2 of Kinase suppressor of Ras 1 OS=Homo sapiens OX=9606 GN=KSR1;sp|Q8IVT5|KSR1_HUMAN Kinase suppressor of R	7	29	29	7	10	18	14	9	17	15	6	11	18	4	6	8	6	7	7	1	4	5	10	18	14	9	17	15	6	11	18	4	6	8	6	7	7	1	4	5	4	5	5	3
467	A0A2R8Y5U5;A0A5F9ZHW7;A0A2R8Y5K2;Q96LT7;Q96LT7-2	A0A2R8Y5U5;A0A5F9ZHW7;A0A2R8Y5K2;Q96LT7	Protein C9orf72	C9orf72	tr|A0A2R8Y5U5|A0A2R8Y5U5_HUMAN Guanine nucleotide exchange factor C9orf72 OS=Homo sapiens OX=9606 GN=C9orf72 PE=1 SV=1;tr|A0A5F9ZHW7|A0A5F9ZHW7_HUMAN Guanine nucleotide exchange factor C9orf72 OS=Homo sapiens OX=9606 GN=C9orf72 PE=1 SV=1;tr|A0A2R8Y5K2|A0A2	5	6	6	6	2	4	2	1	2	3	1	2	2	1	2	0	1	3	0	1	0	1	2	4	2	1	2	3	1	2	2	1	2	0	1	3	0	1	0	1	2	4	2	1
468	O14514;A0A2R8Y5M7;E5RG74	O14514;A0A2R8Y5M7	Brain-specific angiogenesis inhibitor 1	BAI1	sp|O14514|AGRB1_HUMAN Adhesion G protein-coupled receptor B1 OS=Homo sapiens OX=9606 GN=ADGRB1 PE=1 SV=2;tr|A0A2R8Y5M7|A0A2R8Y5M7_HUMAN Adhesion G protein-coupled receptor B1 OS=Homo sapiens OX=9606 GN=ADGRB1 PE=1 SV=1	3	10	10	10	3	3	3	2	3	3	3	6	2	0	0	1	1	2	1	1	2	0	3	3	3	2	3	3	3	6	2	0	0	1	1	2	1	1	2	0	3	3	3	2
469	A0A2R8Y5P7;P49590-2;P49590;A0A2R8Y3N3;A0A2R8Y6I1;D6RB22;B4DQ67;D6RJE6;A0A2R8Y5E8;A0A2R8Y4X6;D6R9M5	A0A2R8Y5P7;P49590-2;P49590;A0A2R8Y3N3;A0A2R8Y6I1;D6RB22;B4DQ67;D6RJE6	Probable histidine--tRNA ligase, mitochondrial	HARS2	tr|A0A2R8Y5P7|A0A2R8Y5P7_HUMAN histidine--tRNA ligase OS=Homo sapiens OX=9606 GN=HARS2 PE=1 SV=1;sp|P49590-2|SYHM_HUMAN Isoform 2 of Histidine--tRNA ligase, mitochondrial OS=Homo sapiens OX=9606 GN=HARS2;sp|P49590|SYHM_HUMAN Histidine--tRNA ligase, mitocho	11	21	14	14	15	13	14	15	13	16	13	14	12	14	14	13	12	11	14	12	11	13	8	7	9	8	6	9	7	7	5	7	8	7	5	4	7	5	6	7	8	7	9	8
470	Q9Y5P4-3;Q9Y5P4;Q9Y5P4-2;A0A2R8Y5S9;A0A2R8YEK8;A0A2R8Y7Q9;A0A2U3TZL3;A0A2R8Y7C5;A0A2R8YE18;A0A2R8Y5H3;A0A2R8YE59;A0A2R8YEA4;A0A2R8YFI2;A0A2R8YFA1;A0A2R8YCI0;A0A2R8YDX6;A0A2R8Y773;H0Y9J1	Q9Y5P4-3;Q9Y5P4;Q9Y5P4-2;A0A2R8Y5S9;A0A2R8YEK8;A0A2R8Y7Q9;A0A2U3TZL3;A0A2R8Y7C5;A0A2R8YE18;A0A2R8Y5H3;A0A2R8YE59;A0A2R8YEA4;A0A2R8YFI2;A0A2R8YFA1	Collagen type IV alpha-3-binding protein	COL4A3BP	sp|Q9Y5P4-3|CERT_HUMAN Isoform 3 of Ceramide transfer protein OS=Homo sapiens OX=9606 GN=CERT1;sp|Q9Y5P4|CERT_HUMAN Ceramide transfer protein OS=Homo sapiens OX=9606 GN=CERT1 PE=1 SV=1;sp|Q9Y5P4-2|CERT_HUMAN Isoform 2 of Ceramide transfer protein OS=Homo s	18	16	16	16	4	9	9	8	8	6	9	8	9	4	5	7	8	5	6	1	6	6	4	9	9	8	8	6	9	8	9	4	5	7	8	5	6	1	6	6	4	9	9	8
471	A0A2R8Y5V9;A0A2R8YH90;A0A2R8YGX3;A0A2R8YHD2;A0A2R8YEU4;A0A590UJB9;A0A590UK79;A0A8Q3SHK3;A0A590UJT6;Q2TAC2-2;Q2TAC2	A0A2R8Y5V9;A0A2R8YH90;A0A2R8YGX3;A0A2R8YHD2;A0A2R8YEU4			tr|A0A2R8Y5V9|A0A2R8Y5V9_HUMAN Tropomyosin alpha-4 chain OS=Homo sapiens OX=9606 GN=TPM4 PE=1 SV=1;tr|A0A2R8YH90|A0A2R8YH90_HUMAN Tropomyosin alpha-4 chain (Fragment) OS=Homo sapiens OX=9606 GN=TPM4 PE=1 SV=1;tr|A0A2R8YGX3|A0A2R8YGX3_HUMAN Tropomyosin alph	11	29	16	1	17	17	16	19	20	16	17	21	16	21	17	18	19	18	16	16	18	17	9	11	9	12	13	9	9	13	8	10	11	9	11	12	9	9	11	9	0	0	0	1
472	A0A2R8Y653;Q9BZX2;Q9BZX2-2	A0A2R8Y653;Q9BZX2	Uridine-cytidine kinase 2	UCK2	tr|A0A2R8Y653|A0A2R8Y653_HUMAN uridine/cytidine kinase OS=Homo sapiens OX=9606 GN=UCK2 PE=1 SV=1;sp|Q9BZX2|UCK2_HUMAN Uridine-cytidine kinase 2 OS=Homo sapiens OX=9606 GN=UCK2 PE=1 SV=1	3	7	7	5	3	4	3	4	3	4	4	6	6	2	3	3	5	3	2	1	1	3	3	4	3	4	3	4	4	6	6	2	3	3	5	3	2	1	1	3	2	3	2	3
473	A0A2R8Y6F3;Q9P2P5;A0A2R8YE75;C9JHL2;Q9P2P5-2	A0A2R8Y6F3;Q9P2P5;A0A2R8YE75	E3 ubiquitin-protein ligase HECW2	HECW2	tr|A0A2R8Y6F3|A0A2R8Y6F3_HUMAN HECT-type E3 ubiquitin transferase OS=Homo sapiens OX=9606 GN=HECW2 PE=1 SV=1;sp|Q9P2P5|HECW2_HUMAN E3 ubiquitin-protein ligase HECW2 OS=Homo sapiens OX=9606 GN=HECW2 PE=1 SV=2;tr|A0A2R8YE75|A0A2R8YE75_HUMAN HECT-type E3 ubiq	5	28	28	25	9	13	12	7	18	14	9	14	13	4	8	11	5	11	11	2	6	11	9	13	12	7	18	14	9	14	13	4	8	11	5	11	11	2	6	11	9	12	10	6
474	O75140;O75140-9;A0A2R8Y6H3;H0Y770;A0A2R8Y7U0;O75140-8;O75140-1;O75140-4;A0A2R8Y5K9;A0A2R8Y721;O75140-6;O75140-5;A0A2R8Y5T1;A0A2R8Y842;A0A5F9UWT1;A0A2R8YEW8;A0A2R8Y6V4;A0A2R8YF97;A0A2R8Y5E9;A0A2R8Y7U6;A0A2R8YF50;A0A2R8Y6H8;A0A2R8Y5P2;O75140-2;A0A2R8YFS1;A0A2R8Y6Y2;H7C1T0;C9JGS4;H7C3I3;A0A2R8Y6F4;A0A2R8Y5V3;A0A2R8Y7X0;F8WAX3;A0A2R8YET0;A0A2R8Y7C9;A0A2R8YEI8	O75140;O75140-9;A0A2R8Y6H3;H0Y770;A0A2R8Y7U0;O75140-8;O75140-1;O75140-4;A0A2R8Y5K9;A0A2R8Y721;O75140-6;O75140-5;A0A2R8Y5T1;A0A2R8Y842;A0A5F9UWT1;A0A2R8YEW8;A0A2R8Y6V4;A0A2R8YF97;A0A2R8Y5E9;A0A2R8Y7U6;A0A2R8YF50;A0A2R8Y6H8	DEP domain-containing protein 5	DEPDC5	sp|O75140|DEPD5_HUMAN GATOR complex protein DEPDC5 OS=Homo sapiens OX=9606 GN=DEPDC5 PE=1 SV=2;sp|O75140-9|DEPD5_HUMAN Isoform 9 of GATOR complex protein DEPDC5 OS=Homo sapiens OX=9606 GN=DEPDC5;tr|A0A2R8Y6H3|A0A2R8Y6H3_HUMAN GATOR complex protein DEPDC5 O	36	17	17	17	1	7	5	3	6	2	4	5	2	1	0	1	1	1	0	0	0	2	1	7	5	3	6	2	4	5	2	1	0	1	1	1	0	0	0	2	1	7	5	3
475	A0A2R8Y6W8;P19447;A0A2R8Y681;A0A2R8YES7;A0A2R8Y5L2;A0A2R8Y5H0;A0A2R8YFS3	A0A2R8Y6W8;P19447	TFIIH basal transcription factor complex helicase XPB subunit	ERCC3	tr|A0A2R8Y6W8|A0A2R8Y6W8_HUMAN General transcription and DNA repair factor IIH helicase subunit XPB OS=Homo sapiens OX=9606 GN=ERCC3 PE=1 SV=1;sp|P19447|ERCC3_HUMAN General transcription and DNA repair factor IIH helicase subunit XPB OS=Homo sapiens OX=960	7	10	10	9	4	5	6	5	6	4	3	5	4	0	6	1	3	2	2	1	2	1	4	5	6	5	6	4	3	5	4	0	6	1	3	2	2	1	2	1	3	4	5	4
476	A0A2R8Y6Y7;Q9P2R7-2;Q9P2R7;A0A2R8YDQ9;Q5T9Q5;A0A2R8Y5P6;A0A2R8Y6E6;A0A0U1RQF8;Q5T9Q8;A0A0U1RQL1;A0A0U1RRI1;A0A0U1RQU7;A0A2R8Y5P4	A0A2R8Y6Y7;Q9P2R7-2;Q9P2R7;A0A2R8YDQ9;Q5T9Q5;A0A2R8Y5P6;A0A2R8Y6E6	Succinyl-CoA ligase [ADP-forming] subunit beta, mitochondrial	SUCLA2	tr|A0A2R8Y6Y7|A0A2R8Y6Y7_HUMAN Succinate--CoA ligase [ADP-forming] subunit beta, mitochondrial OS=Homo sapiens OX=9606 GN=SUCLA2 PE=1 SV=1;sp|Q9P2R7-2|SUCB1_HUMAN Isoform 2 of Succinate--CoA ligase [ADP-forming] subunit beta, mitochondrial OS=Homo sapiens	13	26	26	26	15	15	17	17	20	18	16	17	16	17	18	20	20	21	18	16	21	18	15	15	17	17	20	18	16	17	16	17	18	20	20	21	18	16	21	18	15	15	17	17
477	A0A2R8Y739;P49335	A0A2R8Y739;P49335	POU domain, class 3, transcription factor 4	POU3F4	tr|A0A2R8Y739|A0A2R8Y739_HUMAN POU domain protein OS=Homo sapiens OX=9606 GN=POU3F4 PE=1 SV=1;sp|P49335|PO3F4_HUMAN POU domain, class 3, transcription factor 4 OS=Homo sapiens OX=9606 GN=POU3F4 PE=1 SV=2	2	7	4	3	5	5	5	5	3	3	3	4	4	4	3	1	4	2	1	3	3	3	3	3	2	3	0	1	1	1	2	3	2	0	3	1	0	2	2	1	2	2	2	2
479	A0A7P0TAG3;A0A2R8YE98;A0A7P0TBN6;A0A7P0T881;A0A7P0T8E7;A0A2R8Y7C3;Q8N4S0;A0A2R8Y4L3	A0A7P0TAG3;A0A2R8YE98;A0A7P0TBN6;A0A7P0T881;A0A7P0T8E7;A0A2R8Y7C3;Q8N4S0;A0A2R8Y4L3	Coiled-coil domain-containing protein 82	CCDC82	tr|A0A7P0TAG3|A0A7P0TAG3_HUMAN Coiled-coil domain-containing protein 82 OS=Homo sapiens OX=9606 GN=CCDC82 PE=1 SV=1;tr|A0A2R8YE98|A0A2R8YE98_HUMAN Coiled-coil domain-containing protein 82 OS=Homo sapiens OX=9606 GN=CCDC82 PE=1 SV=1;tr|A0A7P0TBN6|A0A7P0TBN6	8	2	2	1	0	0	0	0	1	0	1	1	0	0	2	2	1	2	1	1	0	0	0	0	0	0	1	0	1	1	0	0	2	2	1	2	1	1	0	0	0	0	0	0
480	A0A2R8Y7R9;Q13136-2;Q13136;E9PJZ7;A0A1B0GVT3;H0YEF9;E9PPF6;H0YDW2;E9PID5;A0A3B3ITS2	A0A2R8Y7R9;Q13136-2;Q13136	Liprin-alpha-1	PPFIA1	tr|A0A2R8Y7R9|A0A2R8Y7R9_HUMAN Liprin-alpha-1 (Fragment) OS=Homo sapiens OX=9606 GN=PPFIA1 PE=1 SV=1;sp|Q13136-2|LIPA1_HUMAN Isoform 2 of Liprin-alpha-1 OS=Homo sapiens OX=9606 GN=PPFIA1;sp|Q13136|LIPA1_HUMAN Liprin-alpha-1 OS=Homo sapiens OX=9606 GN=PPFIA	10	29	17	16	13	21	18	13	17	18	16	18	20	11	10	12	8	10	13	4	8	10	6	12	10	6	9	10	8	10	12	7	5	4	3	4	6	1	2	4	6	12	9	6
482	A0A2R8Y7T6;A0A3B3IRZ4;Q6DN90;Q6DN90-3;A0A3B3IU98;A0A0C4DGT3;Q6DN90-2;A0A2R8Y695;A0A1W2PR28;A0A6Q8PFR7;Q5JU85-3;Q5JU85;A0A1W2PRJ5;A0A1W2PR18	A0A2R8Y7T6;A0A3B3IRZ4;Q6DN90;Q6DN90-3;A0A3B3IU98;A0A0C4DGT3;Q6DN90-2;A0A2R8Y695	IQ motif and SEC7 domain-containing protein 1	IQSEC1	tr|A0A2R8Y7T6|A0A2R8Y7T6_HUMAN IQ motif and SEC7 domain-containing protein 1 OS=Homo sapiens OX=9606 GN=IQSEC1 PE=1 SV=1;tr|A0A3B3IRZ4|A0A3B3IRZ4_HUMAN IQ motif and SEC7 domain-containing protein 1 OS=Homo sapiens OX=9606 GN=IQSEC1 PE=1 SV=1;sp|Q6DN90|IQEC	14	26	26	25	9	12	13	7	13	13	8	13	15	5	11	11	4	6	9	5	7	12	9	12	13	7	13	13	8	13	15	5	11	11	4	6	9	5	7	12	8	11	12	6
483	A0A2R8Y7W8;A0A2R8Y6W5	A0A2R8Y7W8;A0A2R8Y6W5			tr|A0A2R8Y7W8|A0A2R8Y7W8_HUMAN Male-enhanced antigen 1 OS=Homo sapiens OX=9606 GN=MEA1 PE=1 SV=1;tr|A0A2R8Y6W5|A0A2R8Y6W5_HUMAN Male-enhanced antigen 1 OS=Homo sapiens OX=9606 GN=MEA1 PE=1 SV=1	2	5	5	1	0	4	2	0	1	2	0	2	0	0	1	1	1	1	0	0	1	1	0	4	2	0	1	2	0	2	0	0	1	1	1	1	0	0	1	1	0	1	0	0
484	A0A2R8Y7Y4;Q8N8A2;Q8N8A2-2;Q8N8A2-4;H7C209;Q8N8A2-5;Q8N8A2-3;H7C4A0;C9JY51	A0A2R8Y7Y4;Q8N8A2;Q8N8A2-2;Q8N8A2-4;H7C209;Q8N8A2-5;Q8N8A2-3	Serine/threonine-protein phosphatase 6 regulatory ankyrin repeat subunit B	ANKRD44	tr|A0A2R8Y7Y4|A0A2R8Y7Y4_HUMAN Serine/threonine-protein phosphatase 6 regulatory ankyrin repeat subunit B OS=Homo sapiens OX=9606 GN=ANKRD44 PE=1 SV=1;sp|Q8N8A2|ANR44_HUMAN Serine/threonine-protein phosphatase 6 regulatory ankyrin repeat subunit B OS=Homo	9	12	10	10	4	8	6	5	6	6	2	6	6	2	3	2	3	2	4	2	2	3	3	6	5	4	4	4	1	4	5	1	2	2	2	1	4	1	1	3	3	6	5	4
485	P62263;A0A2R8Y811;E5RH77	P62263;A0A2R8Y811;E5RH77	40S ribosomal protein S14	RPS14	sp|P62263|RS14_HUMAN 40S ribosomal protein S14 OS=Homo sapiens OX=9606 GN=RPS14 PE=1 SV=3;tr|A0A2R8Y811|A0A2R8Y811_HUMAN 40S ribosomal protein S14 (Fragment) OS=Homo sapiens OX=9606 GN=RPS14 PE=1 SV=1;tr|E5RH77|E5RH77_HUMAN 40S ribosomal protein S14 OS=Hom	3	9	9	9	7	7	7	7	8	7	7	7	6	7	7	7	7	8	7	7	8	8	7	7	7	7	8	7	7	7	6	7	7	7	7	8	7	7	8	8	7	7	7	7
486	A0A2R8Y852;P39880-5;P39880-2;P39880;P39880-3;A0A2R8YDI1;P39880-6;P39880-4;A0A2R8Y8D0	A0A2R8Y852;P39880-5;P39880-2;P39880;P39880-3;A0A2R8YDI1;P39880-6;P39880-4	Homeobox protein cut-like 1	CUX1	tr|A0A2R8Y852|A0A2R8Y852_HUMAN Homeobox protein cut-like OS=Homo sapiens OX=9606 GN=CUX1 PE=1 SV=1;sp|P39880-5|CUX1_HUMAN Isoform 6 of Homeobox protein cut-like 1 OS=Homo sapiens OX=9606 GN=CUX1;sp|P39880-2|CUX1_HUMAN Isoform 2 of Homeobox protein cut-like	9	19	5	4	4	7	5	4	6	3	4	6	4	2	3	0	2	1	2	4	3	3	0	3	1	0	2	0	0	0	0	1	0	0	2	0	0	1	1	1	0	2	0	0
487	Q75MD7;A0A2R8Y8C6;Q8WXX7;A0A2R8Y568;A0A024RDL5;A0A2R8Y522;A0A087WVB5;Q8WXX7-2;Q8WXX7-5;H7C090;A0A590UJP3;H7C2P0	Q75MD7;A0A2R8Y8C6;Q8WXX7;A0A2R8Y568;A0A024RDL5;A0A2R8Y522;A0A087WVB5;Q8WXX7-2;Q8WXX7-5	Autism susceptibility gene 2 protein	AUTS2	tr|Q75MD7|Q75MD7_HUMAN Autism susceptibility gene 2 protein (Fragment) OS=Homo sapiens OX=9606 GN=AUTS2 PE=1 SV=1;tr|A0A2R8Y8C6|A0A2R8Y8C6_HUMAN Autism susceptibility gene 2 protein OS=Homo sapiens OX=9606 GN=AUTS2 PE=1 SV=1;sp|Q8WXX7|AUTS2_HUMAN Autism su	12	8	8	8	4	3	1	2	2	1	0	0	0	0	1	0	1	1	0	1	0	0	4	3	1	2	2	1	0	0	0	0	1	0	1	1	0	1	0	0	4	3	1	2
488	Q5THU2;Q5T2H3;A0A2R8YCJ8;Q9NVV5-6;Q9NVV5-5;Q9NVV5-3;Q9NVV5;Q9NVV5-1;Q5T2H4;Q9NVV5-4	Q5THU2;Q5T2H3;A0A2R8YCJ8;Q9NVV5-6;Q9NVV5-5;Q9NVV5-3;Q9NVV5;Q9NVV5-1	Androgen-induced gene 1 protein	AIG1	tr|Q5THU2|Q5THU2_HUMAN Androgen-induced gene 1 protein OS=Homo sapiens OX=9606 GN=AIG1 PE=1 SV=1;tr|Q5T2H3|Q5T2H3_HUMAN Androgen-induced gene 1 protein (Fragment) OS=Homo sapiens OX=9606 GN=AIG1 PE=1 SV=8;tr|A0A2R8YCJ8|A0A2R8YCJ8_HUMAN Androgen-induced gen	10	3	3	2	1	0	1	1	0	1	0	0	1	0	0	0	0	0	0	0	0	0	1	0	1	1	0	1	0	0	1	0	0	0	0	0	0	0	0	0	1	0	1	1
489	A0A2R8YCL1;Q13322-3;Q13322-2;Q13322-4;Q13322;H7C3B9	A0A2R8YCL1;Q13322-3;Q13322-2;Q13322-4;Q13322	Growth factor receptor-bound protein 10	GRB10	tr|A0A2R8YCL1|A0A2R8YCL1_HUMAN Growth factor receptor-bound protein 10 OS=Homo sapiens OX=9606 GN=GRB10 PE=1 SV=1;sp|Q13322-3|GRB10_HUMAN Isoform 2 of Growth factor receptor-bound protein 10 OS=Homo sapiens OX=9606 GN=GRB10;sp|Q13322-2|GRB10_HUMAN Isoform	6	9	9	9	3	7	4	3	7	2	4	3	1	1	1	1	2	1	2	1	0	0	3	7	4	3	7	2	4	3	1	1	1	1	2	1	2	1	0	0	3	7	4	3
490	Q5TBB1;A0A2R8YCX2;A0A2R8YGP2;A0A2R8Y7R8;A0A2R8Y6Y1;A0A2R8Y6Q6;A0A2R8YEB4;A0A2R8YCJ4;A0A087WZJ6;A0A2R8Y761;A0A087WXR7;A0A2R8YEH2;A0A2R8Y6M7;A0A2R8Y687;A0A2R8Y4S2;A0A2R8YCP1;A0A2R8Y883;A0A2R8Y459;A0A2R8Y4Y9;Q5TBB1-2;A0A2R8YEQ4;A0A2R8Y7Q3;A0A2R8YE60;A0A2R8YEC1;A0A2R8YEU9;A0A2R8YEK5;A0A2R8Y7A3	Q5TBB1;A0A2R8YCX2;A0A2R8YGP2;A0A2R8Y7R8;A0A2R8Y6Y1;A0A2R8Y6Q6;A0A2R8YEB4;A0A2R8YCJ4;A0A087WZJ6;A0A2R8Y761;A0A087WXR7;A0A2R8YEH2;A0A2R8Y6M7;A0A2R8Y687;A0A2R8Y4S2	Ribonuclease H2 subunit B	RNASEH2B	sp|Q5TBB1|RNH2B_HUMAN Ribonuclease H2 subunit B OS=Homo sapiens OX=9606 GN=RNASEH2B PE=1 SV=1;tr|A0A2R8YCX2|A0A2R8YCX2_HUMAN Ribonuclease H2 subunit B OS=Homo sapiens OX=9606 GN=RNASEH2B PE=1 SV=1;tr|A0A2R8YGP2|A0A2R8YGP2_HUMAN Ribonuclease H2 subunit B OS	27	5	5	5	3	3	2	2	2	2	4	2	0	1	2	1	1	2	0	1	0	0	3	3	2	2	2	2	4	2	0	1	2	1	1	2	0	1	0	0	3	3	2	2
491	P68400;E7EU96;A0A2R8YD58;A0A2R8YF43;A0A2R8Y5A0;Q8NEV1;A0A2R8YFU2;A0A2R8YDP2;P68400-2;A0A2R8Y4D6;A0A2R8Y4H0;V9GYA2;A0A2R8YEW1;A0A2R8YDY7;A0A087WY74;A0A2R8YCK2;A0A2R8Y7T1;A0A2R8YF47;V9GY80;A0A2R8YEL7;A0A2R8Y797;A0A2R8Y3W6;A0A2R8YCC9;V9GYW6;REV__E7EP72	P68400;E7EU96;A0A2R8YD58;A0A2R8YF43;A0A2R8Y5A0;Q8NEV1;A0A2R8YFU2;A0A2R8YDP2;P68400-2;A0A2R8Y4D6;A0A2R8Y4H0	Casein kinase II subunit alpha;Casein kinase II subunit alpha 3	CSNK2A1;CSNK2A3	sp|P68400|CSK21_HUMAN Casein kinase II subunit alpha OS=Homo sapiens OX=9606 GN=CSNK2A1 PE=1 SV=1;tr|E7EU96|E7EU96_HUMAN Casein kinase II subunit alpha OS=Homo sapiens OX=9606 GN=CSNK2A1 PE=1 SV=1;tr|A0A2R8YD58|A0A2R8YD58_HUMAN Casein kinase II subunit alp	25	17	17	17	14	15	16	12	15	15	14	16	14	13	15	14	15	13	15	14	11	15	14	15	16	12	15	15	14	16	14	13	15	14	15	13	15	14	11	15	14	15	16	12
492	H7BXF5;A0A2R8YDB8;Q9H0E3;Q9H0E3-3;Q9H0E3-2;C9J683	H7BXF5;A0A2R8YDB8;Q9H0E3;Q9H0E3-3	Histone deacetylase complex subunit SAP130	SAP130	tr|H7BXF5|H7BXF5_HUMAN Histone deacetylase complex subunit SAP130 OS=Homo sapiens OX=9606 GN=SAP130 PE=1 SV=1;tr|A0A2R8YDB8|A0A2R8YDB8_HUMAN Histone deacetylase complex subunit SAP130 OS=Homo sapiens OX=9606 GN=SAP130 PE=1 SV=1;sp|Q9H0E3|SP130_HUMAN Histon	6	13	13	13	8	8	7	7	8	7	8	8	7	4	7	5	6	8	2	4	7	4	8	8	7	7	8	7	8	8	7	4	7	5	6	8	2	4	7	4	8	8	7	7
493	H0Y738;A0A2R8YDF1;P17213	H0Y738;A0A2R8YDF1;P17213	Bactericidal permeability-increasing protein	BPI	tr|H0Y738|H0Y738_HUMAN Bactericidal permeability-increasing protein OS=Homo sapiens OX=9606 GN=BPI PE=1 SV=2;tr|A0A2R8YDF1|A0A2R8YDF1_HUMAN Bactericidal permeability-increasing protein OS=Homo sapiens OX=9606 GN=BPI PE=1 SV=2;sp|P17213|BPI_HUMAN Bactericid	3	1	1	1	1	1	1	1	1	1	1	1	1	1	1	1	1	1	1	1	1	1	1	1	1	1	1	1	1	1	1	1	1	1	1	1	1	1	1	1	1	1	1	1
495	P49815;P49815-4;A0A2R8YDR3;A0A2R8YGD6;A0A2R8Y7C8;H3BMQ0;P49815-5;P49815-3;P49815-2;X5D2U8;A0A2R8Y7X5;A0A2R8YDZ2;A0A2R8Y5F1;P49815-7;A0A2R8YGU4;P49815-6;A0A2R8Y6C9;A0A2R8YEJ8;A0A2R8YGE6;A0A2R8Y5B2;P49815-8;H3BQK4;A0A2R8YHA2;A0A2R8Y670;Q5HYF7;A0A2R8Y692;I3L3B1;C9JX95;A0A2R8YCR8;H3BQY7	P49815;P49815-4;A0A2R8YDR3;A0A2R8YGD6;A0A2R8Y7C8;H3BMQ0;P49815-5;P49815-3;P49815-2;X5D2U8;A0A2R8Y7X5;A0A2R8YDZ2;A0A2R8Y5F1;P49815-7;A0A2R8YGU4;P49815-6;A0A2R8Y6C9	Tuberin	TSC2	sp|P49815|TSC2_HUMAN Tuberin OS=Homo sapiens OX=9606 GN=TSC2 PE=1 SV=2;sp|P49815-4|TSC2_HUMAN Isoform 4 of Tuberin OS=Homo sapiens OX=9606 GN=TSC2;tr|A0A2R8YDR3|A0A2R8YDR3_HUMAN Tuberin (Fragment) OS=Homo sapiens OX=9606 GN=TSC2 PE=1 SV=1;tr|A0A2R8YGD6|A0A	30	47	47	47	20	24	24	20	25	21	20	22	19	16	19	17	18	14	17	9	17	22	20	24	24	20	25	21	20	22	19	16	19	17	18	14	17	9	17	22	20	24	24	20
496	A0A2R8YFQ8;A0A2R8YF99;A0A2R8YE40;A0A2R8YDC7;A0A2R8YGK2;F8W7S1;Q8NAN2-2;Q8NAN2	A0A2R8YFQ8;A0A2R8YF99;A0A2R8YE40;A0A2R8YDC7;A0A2R8YGK2;F8W7S1;Q8NAN2-2;Q8NAN2	Protein FAM73A	FAM73A	tr|A0A2R8YFQ8|A0A2R8YFQ8_HUMAN Mitoguardin 1 OS=Homo sapiens OX=9606 GN=MIGA1 PE=1 SV=1;tr|A0A2R8YF99|A0A2R8YF99_HUMAN Mitoguardin 1 OS=Homo sapiens OX=9606 GN=MIGA1 PE=1 SV=1;tr|A0A2R8YE40|A0A2R8YE40_HUMAN Mitoguardin 1 OS=Homo sapiens OX=9606 GN=MIGA1 PE	8	2	2	2	1	0	0	0	0	0	1	0	1	0	0	1	0	0	0	2	0	1	1	0	0	0	0	0	1	0	1	0	0	1	0	0	0	2	0	1	1	0	0	0
497	A0A2R8YEI5;P52757;P52757-9;P52757-8;P52757-4;P52757-3;H7C0V3;P52757-5;H7C138;B8ZZU1;C9JQ94;P52757-6;P52757-7;B3VCF6;B3VCF4;B3VCF5	A0A2R8YEI5;P52757;P52757-9;P52757-8;P52757-4;P52757-3	Beta-chimaerin	CHN2	tr|A0A2R8YEI5|A0A2R8YEI5_HUMAN Beta-chimaerin OS=Homo sapiens OX=9606 GN=CHN2 PE=4 SV=1;sp|P52757|CHIO_HUMAN Beta-chimaerin OS=Homo sapiens OX=9606 GN=CHN2 PE=1 SV=2;sp|P52757-9|CHIO_HUMAN Isoform Beta-3 of Beta-chimaerin OS=Homo sapiens OX=9606 GN=CHN2;sp	16	12	11	11	3	8	4	3	6	5	1	8	6	3	5	4	4	5	4	2	2	7	3	7	4	3	6	5	1	7	5	3	5	4	4	5	3	2	2	7	3	7	4	3
498	A0A2R8YEM2;P51946;D6RHI7;D6RG18	A0A2R8YEM2;P51946;D6RHI7;D6RG18	Cyclin-H	CCNH	tr|A0A2R8YEM2|A0A2R8YEM2_HUMAN Cyclin-H OS=Homo sapiens OX=9606 GN=CCNH PE=1 SV=1;sp|P51946|CCNH_HUMAN Cyclin-H OS=Homo sapiens OX=9606 GN=CCNH PE=1 SV=1;tr|D6RHI7|D6RHI7_HUMAN Cyclin-H OS=Homo sapiens OX=9606 GN=CCNH PE=1 SV=1;tr|D6RG18|D6RG18_HUMAN Cycli	4	5	5	5	0	1	0	1	1	0	1	0	1	0	0	0	0	0	0	0	0	1	0	1	0	1	1	0	1	0	1	0	0	0	0	0	0	0	0	1	0	1	0	1
500	Q9UL68;Q9UL68-4;A0A2R8YF72;A0A3B3ITJ8;A0A3B3IRX5;A0A3B3ISW5;A0A3B3IS14;A0A3B3IS61;A0A3B3IRM3;A0A3B3IRT9;A0A3B3IUE2;A0A3B3IS77;A0A3B3ISN1;A0A3B3IRX0;A0A3B3ISP2;A0A3B3ISB6;R4GMY9;A0A3B3IU83;A0A3B3ITL3;A0A3B3IU66;A0A3B3IRK4;A0A3B3ISN3;A0A3B3IRF0;A0A3B3ITS6;H7BYU4;A0A3B3ISI4;A0A3B3IS21;A0A3B3ISU4;Q9UL68-3;A0A3B3IT20	Q9UL68;Q9UL68-4;A0A2R8YF72;A0A3B3ITJ8;A0A3B3IRX5;A0A3B3ISW5;A0A3B3IS14;A0A3B3IS61;A0A3B3IRM3;A0A3B3IRT9;A0A3B3IUE2;A0A3B3IS77;A0A3B3ISN1;A0A3B3IRX0;A0A3B3ISP2;A0A3B3ISB6;R4GMY9;A0A3B3IU83;A0A3B3ITL3;A0A3B3IU66;A0A3B3IRK4	Myelin transcription factor 1-like protein	MYT1L	sp|Q9UL68|MYT1L_HUMAN Myelin transcription factor 1-like protein OS=Homo sapiens OX=9606 GN=MYT1L PE=2 SV=3;sp|Q9UL68-4|MYT1L_HUMAN Isoform 4 of Myelin transcription factor 1-like protein OS=Homo sapiens OX=9606 GN=MYT1L;tr|A0A2R8YF72|A0A2R8YF72_HUMAN Myel	30	9	8	8	2	5	6	1	4	1	3	3	5	0	1	3	1	1	1	1	0	2	2	4	6	1	3	1	2	2	4	0	1	3	1	1	1	1	0	2	2	4	6	1
501	G3V196;A0A2R8YFB8;P59190;A0A2R8YDI9;G3V562;P59190-2	G3V196;A0A2R8YFB8;P59190;A0A2R8YDI9;G3V562;P59190-2	Ras-related protein Rab-15	RAB15	tr|G3V196|G3V196_HUMAN Ras-related protein Rab-15 OS=Homo sapiens OX=9606 GN=RAB15 PE=1 SV=2;tr|A0A2R8YFB8|A0A2R8YFB8_HUMAN Ras-related protein Rab-15 OS=Homo sapiens OX=9606 GN=RAB15 PE=1 SV=1;sp|P59190|RAB15_HUMAN Ras-related protein Rab-15 OS=Homo sapie	6	4	3	3	2	1	2	2	2	4	3	1	2	1	2	1	1	1	1	1	1	1	1	0	1	1	1	3	2	0	1	0	1	0	0	0	0	0	0	0	1	0	1	1
502	A0A2R8YG42;A0A8V8TQ72;Q14155-3;Q14155;Q14155-2;Q14155-5;E9PDQ5;E7ENL8;F6SJA5;Q15052-2	A0A2R8YG42;A0A8V8TQ72;Q14155-3;Q14155;Q14155-2;Q14155-5;E9PDQ5	Rho guanine nucleotide exchange factor 7	ARHGEF7	tr|A0A2R8YG42|A0A2R8YG42_HUMAN Rho guanine nucleotide exchange factor 7 OS=Homo sapiens OX=9606 GN=ARHGEF7 PE=1 SV=1;tr|A0A8V8TQ72|A0A8V8TQ72_HUMAN Rho guanine nucleotide exchange factor (GEF) 7, isoform CRA_f OS=Homo sapiens OX=9606 GN=ARHGEF7 PE=4 SV=1;s	10	35	35	8	19	20	21	22	24	23	16	25	19	21	18	17	22	20	20	12	17	21	19	20	21	22	24	23	16	25	19	21	18	17	22	20	20	12	17	21	5	5	5	5
503	A0A2R8YGH5;H7C1E4;P61966;P61966-2;A0A8V8TN74;A0A8V8TN69;B8ZZZ1;Q96PC3-3;Q96PC3-4;Q96PC3;Q96PC3-2	A0A2R8YGH5;H7C1E4;P61966;P61966-2	AP-1 complex subunit sigma-1A	AP1S1	tr|A0A2R8YGH5|A0A2R8YGH5_HUMAN AP complex subunit sigma OS=Homo sapiens OX=9606 GN=AP1S1 PE=1 SV=1;tr|H7C1E4|H7C1E4_HUMAN AP-1 complex subunit sigma-1A (Fragment) OS=Homo sapiens OX=9606 GN=AP1S1 PE=1 SV=1;sp|P61966|AP1S1_HUMAN AP-1 complex subunit sigma-1	11	7	4	4	3	5	4	4	5	2	3	4	3	5	4	5	4	4	5	3	5	5	2	3	2	3	3	1	2	2	2	3	2	3	3	2	3	2	2	3	2	3	2	3
504	A0A2U3TZH3;Q05639;A0A2R8Y488;A0A2R8Y660;A0A2R8YDN5;A0A6Q8PFK6	A0A2U3TZH3;Q05639	Elongation factor 1-alpha 2	EEF1A2	tr|A0A2U3TZH3|A0A2U3TZH3_HUMAN Elongation factor 1-alpha OS=Homo sapiens OX=9606 GN=EEF1A2 PE=1 SV=1;sp|Q05639|EF1A2_HUMAN Elongation factor 1-alpha 2 OS=Homo sapiens OX=9606 GN=EEF1A2 PE=1 SV=1	6	30	16	16	22	21	23	23	26	23	21	22	25	22	19	24	22	21	21	18	24	24	11	10	12	11	12	12	11	12	13	11	9	12	13	11	11	9	12	13	11	10	12	11
505	E9PNW4;A0A2U3TZL5;P13987;P13987-2;H0YET2	E9PNW4;A0A2U3TZL5;P13987;P13987-2	CD59 glycoprotein	CD59	tr|E9PNW4|E9PNW4_HUMAN CD59 glycoprotein OS=Homo sapiens OX=9606 PE=1 SV=1;tr|A0A2U3TZL5|A0A2U3TZL5_HUMAN CD59 glycoprotein (Fragment) OS=Homo sapiens OX=9606 GN=CD59 PE=1 SV=1;sp|P13987|CD59_HUMAN CD59 glycoprotein OS=Homo sapiens OX=9606 GN=CD59 PE=1 SV=	5	3	3	3	3	2	2	2	3	3	2	2	2	2	3	3	2	3	2	2	2	2	3	2	2	2	3	3	2	2	2	2	3	3	2	3	2	2	2	2	3	2	2	2
506	A0A2U3TZR0;Q9UBP0-3;Q9UBP0;A0A2R8YGN6;A0A2R8Y481;A0A2R8YCL5;A0A2R8Y5N9;A0A2R8YFC9	A0A2U3TZR0;Q9UBP0-3;Q9UBP0;A0A2R8YGN6;A0A2R8Y481;A0A2R8YCL5;A0A2R8Y5N9	Spastin	SPAST	tr|A0A2U3TZR0|A0A2U3TZR0_HUMAN Spastin OS=Homo sapiens OX=9606 GN=SPAST PE=1 SV=1;sp|Q9UBP0-3|SPAST_HUMAN Isoform 3 of Spastin OS=Homo sapiens OX=9606 GN=SPAST;sp|Q9UBP0|SPAST_HUMAN Spastin OS=Homo sapiens OX=9606 GN=SPAST PE=1 SV=1;tr|A0A2R8YGN6|A0A2R8YGN	8	29	29	1	13	11	14	10	13	10	15	14	17	11	10	11	10	10	9	10	10	15	13	11	14	10	13	10	15	14	17	11	10	11	10	10	9	10	10	15	0	1	0	0
507	J3QRK1;A0A2U3U043;Q719H9;J3KSG1	J3QRK1;A0A2U3U043;Q719H9;J3KSG1	BTB/POZ domain-containing protein KCTD1	KCTD1	tr|J3QRK1|J3QRK1_HUMAN BTB/POZ domain-containing protein KCTD1 (Fragment) OS=Homo sapiens OX=9606 GN=KCTD1 PE=1 SV=1;tr|A0A2U3U043|A0A2U3U043_HUMAN BTB/POZ domain-containing protein KCTD1 OS=Homo sapiens OX=9606 GN=KCTD1 PE=1 SV=1;sp|Q719H9|KCTD1_HUMAN BTB	4	5	3	3	1	1	1	1	3	1	1	1	1	1	2	1	1	1	1	0	1	0	1	0	0	1	1	0	0	0	0	0	1	0	0	0	0	0	0	0	1	0	0	1
508	P56556;A0A2Y9D025;R4GN43	P56556;A0A2Y9D025;R4GN43	NADH dehydrogenase [ubiquinone] 1 alpha subcomplex subunit 6	NDUFA6	sp|P56556|NDUA6_HUMAN NADH dehydrogenase [ubiquinone] 1 alpha subcomplex subunit 6 OS=Homo sapiens OX=9606 GN=NDUFA6 PE=1 SV=4;tr|A0A2Y9D025|A0A2Y9D025_HUMAN NADH dehydrogenase [ubiquinone] 1 alpha subcomplex subunit 6 OS=Homo sapiens OX=9606 GN=NDUFA6 PE=	3	9	9	9	6	6	5	5	4	5	6	5	5	7	4	6	6	4	6	5	6	6	6	6	5	5	4	5	6	5	5	7	4	6	6	4	6	5	6	6	6	6	5	5
509	A0A2Z4LIS9;J3KRV6;J3KRD3;J3QQV4;A0A590UJX0;I3L3U3;O43524	A0A2Z4LIS9			sp|A0A2Z4LIS9|FXO3B_HUMAN Forkhead box protein O3B OS=Homo sapiens OX=9606 GN=FOXO3B PE=1 SV=1	7	5	5	3	3	2	2	1	1	0	2	0	2	2	2	0	1	1	0	0	2	3	3	2	2	1	1	0	2	0	2	2	2	0	1	1	0	0	2	3	1	1	2	1
510	A0A384DVK4;Q7Z5L2-2;Q7Z5L2;Q7Z5L2-3	A0A384DVK4;Q7Z5L2-2;Q7Z5L2	Coiled-coil domain-containing protein R3HCC1L	R3HCC1L	tr|A0A384DVK4|A0A384DVK4_HUMAN Coiled-coil domain-containing protein R3HCC1L OS=Homo sapiens OX=9606 GN=R3HCC1L PE=1 SV=1;sp|Q7Z5L2-2|R3HCL_HUMAN Isoform 2 of Coiled-coil domain-containing protein R3HCC1L OS=Homo sapiens OX=9606 GN=R3HCC1L;sp|Q7Z5L2|R3HCL_	4	6	6	6	2	3	1	2	2	1	2	1	1	0	0	1	0	2	1	1	1	0	2	3	1	2	2	1	2	1	1	0	0	1	0	2	1	1	1	0	2	3	1	2
511	A0A384DVU0;Q8IY17-2;Q8IY17-3;Q8IY17;Q8IY17-5;M0R2C2;M0R2K2;M0QYT1;M0QYF5;M0QZK5;M0R2H4;A0A2R8Y7E1	A0A384DVU0;Q8IY17-2;Q8IY17-3;Q8IY17;Q8IY17-5	Neuropathy target esterase	PNPLA6	tr|A0A384DVU0|A0A384DVU0_HUMAN Patatin-like phospholipase domain-containing protein 6 OS=Homo sapiens OX=9606 GN=PNPLA6 PE=1 SV=1;sp|Q8IY17-2|PLPL6_HUMAN Isoform 2 of Patatin-like phospholipase domain-containing protein 6 OS=Homo sapiens OX=9606 GN=PNPLA6;	12	24	24	22	8	14	9	7	14	11	8	12	7	2	7	4	3	6	3	2	3	1	8	14	9	7	14	11	8	12	7	2	7	4	3	6	3	2	3	1	8	12	9	7
512	A6NGJ7;A0A3B3ISJ4;A0A3B3IS68;A0A3B3IT04;A0A3B3ITZ3;A0A3B3IRI9;Q9BY41;A0A3B3IRV1;A0A3B3IRP8;E7EVA8;A0A3B3IT95;A0A3B3IT84;A0A3B3ISS7;A6NFW1;A0A3B3IT30;Q9BY41-5;Q9BY41-4;A0A3B3IRZ8;A6NMT1;A0A3B3IRJ3;A0A3B3IU62;A0A3B3ISE4;A0A3B3IU01;A0A3B3ISY0;A0A3B3ITV2;A0A3B3IRJ8;E7EW22;A0A3B3IRZ0;C9J8F0;A0A3B3IS93;A6NGT0;A0A3B3IUD1;A0A3B3IU52;A0A3B3IS37;Q9BY41-7;Q9BY41-8;A0A3B3IU21;A0A3B3ITT6;Q9BY41-6;A0A3B3ISB8;F…	A6NGJ7;A0A3B3ISJ4;A0A3B3IS68;A0A3B3IT04;A0A3B3ITZ3;A0A3B3IRI9;Q9BY41;A0A3B3IRV1;A0A3B3IRP8;E7EVA8;A0A3B3IT95;A0A3B3IT84;A0A3B3ISS7;A6NFW1;A0A3B3IT30;Q9BY41-5;Q9BY41-4;A0A3B3IRZ8;A6NMT1;A0A3B3IRJ3;A0A3B3IU62;A0A3B3ISE4	Histone deacetylase 8	HDAC8	tr|A6NGJ7|A6NGJ7_HUMAN Histone deacetylase 8 OS=Homo sapiens OX=9606 GN=HDAC8 PE=3 SV=3;tr|A0A3B3ISJ4|A0A3B3ISJ4_HUMAN Histone deacetylase 8 OS=Homo sapiens OX=9606 GN=HDAC8 PE=3 SV=1;tr|A0A3B3IS68|A0A3B3IS68_HUMAN Histone deacetylase 8 OS=Homo sapiens OX=	41	9	9	9	4	5	4	6	6	3	3	5	4	3	3	3	4	3	2	2	2	3	4	5	4	6	6	3	3	5	4	3	3	3	4	3	2	2	2	3	4	5	4	6
513	A0A3B3IRL2;O75629	A0A3B3IRL2;O75629	Protein CREG1	CREG1	tr|A0A3B3IRL2|A0A3B3IRL2_HUMAN Cellular repressor of E1A-stimulated genes 1, isoform CRA_a OS=Homo sapiens OX=9606 GN=CREG1 PE=1 SV=1;sp|O75629|CREG1_HUMAN Protein CREG1 OS=Homo sapiens OX=9606 GN=CREG1 PE=1 SV=1	2	3	3	3	0	2	1	2	3	1	0	2	1	0	1	0	0	2	0	0	1	0	0	2	1	2	3	1	0	2	1	0	1	0	0	2	0	0	1	0	0	2	1	2
514	A0A3B3ISJ7;A0A3B3IRN6;A0A3B3ITZ5;Q9HCK1;A0A3B3ISF7;N0DVX5	A0A3B3ISJ7;A0A3B3IRN6;A0A3B3ITZ5;Q9HCK1;A0A3B3ISF7;N0DVX5	DBF4-type zinc finger-containing protein 2	ZDBF2	tr|A0A3B3ISJ7|A0A3B3ISJ7_HUMAN DBF4-type zinc finger-containing protein 2 OS=Homo sapiens OX=9606 GN=ZDBF2 PE=1 SV=1;tr|A0A3B3IRN6|A0A3B3IRN6_HUMAN DBF4-type zinc finger-containing protein 2 (Fragment) OS=Homo sapiens OX=9606 GN=ZDBF2 PE=1 SV=1;tr|A0A3B3IT	6	2	2	2	0	0	0	0	0	0	0	1	0	0	0	1	0	1	0	0	0	0	0	0	0	0	0	0	0	1	0	0	0	1	0	1	0	0	0	0	0	0	0	0
515	C9JKR3;B5ME80;A0A3B3IT43;F8WAT5;A0A3B3IRP9;Q9P283-2;Q9P283-3;Q9P283;Q9P283-4	C9JKR3;B5ME80;A0A3B3IT43;F8WAT5;A0A3B3IRP9;Q9P283-2;Q9P283-3;Q9P283;Q9P283-4	Semaphorin-5B	SEMA5B	tr|C9JKR3|C9JKR3_HUMAN Semaphorin-5B OS=Homo sapiens OX=9606 GN=SEMA5B PE=1 SV=2;tr|B5ME80|B5ME80_HUMAN Semaphorin-5B (Fragment) OS=Homo sapiens OX=9606 GN=SEMA5B PE=1 SV=2;tr|A0A3B3IT43|A0A3B3IT43_HUMAN Semaphorin-5B OS=Homo sapiens OX=9606 GN=SEMA5B PE=1	9	2	2	2	1	1	0	1	2	1	0	1	0	1	1	0	1	1	0	2	1	0	1	1	0	1	2	1	0	1	0	1	1	0	1	1	0	2	1	0	1	1	0	1
516	A0A3B3IRQ9;P55265-3;P55265-2;A0A3B3ISX1;A0A3B3ITG9;A0A7P0TA14	A0A3B3IRQ9;P55265-3;P55265-2;A0A3B3ISX1	Double-stranded RNA-specific adenosine deaminase	ADAR	tr|A0A3B3IRQ9|A0A3B3IRQ9_HUMAN Double-stranded RNA-specific adenosine deaminase (Fragment) OS=Homo sapiens OX=9606 GN=ADAR PE=1 SV=1;sp|P55265-3|DSRAD_HUMAN Isoform 3 of Double-stranded RNA-specific adenosine deaminase OS=Homo sapiens OX=9606 GN=ADAR;sp|P5	6	49	1	1	32	33	35	35	35	32	32	38	32	35	28	29	35	32	31	25	32	27	0	1	0	0	1	0	0	1	0	0	0	0	0	1	0	0	0	0	0	1	0	0
517	F5H345;A0A3B3IRR1;A0A3F2YNY7;P08397-4;P08397-3;P08397-2;P08397;A0A8I5KXV4;F5GY90;F5H0P4;A0A3B3IU56;A0A1W2PNU5;A0A3B3IU34;F5H226;F5H4W5;F5H4X2	F5H345;A0A3B3IRR1;A0A3F2YNY7;P08397-4;P08397-3;P08397-2;P08397;A0A8I5KXV4;F5GY90;F5H0P4;A0A3B3IU56;A0A1W2PNU5;A0A3B3IU34;F5H226	Porphobilinogen deaminase	HMBS	tr|F5H345|F5H345_HUMAN hydroxymethylbilane synthase OS=Homo sapiens OX=9606 GN=HMBS PE=1 SV=1;tr|A0A3B3IRR1|A0A3B3IRR1_HUMAN hydroxymethylbilane synthase OS=Homo sapiens OX=9606 GN=HMBS PE=1 SV=1;tr|A0A3F2YNY7|A0A3F2YNY7_HUMAN hydroxymethylbilane synthase	16	12	12	12	3	3	3	6	4	4	6	5	3	3	6	3	7	4	2	3	1	3	3	3	3	6	4	4	6	5	3	3	6	3	7	4	2	3	1	3	3	3	3	6
518	A0A3B3IRR6;A0A3B3IT54;A0A3B3ITA3;Q9H7E9;Q9H7E9-2	A0A3B3IRR6;A0A3B3IT54;A0A3B3ITA3;Q9H7E9;Q9H7E9-2	UPF0488 protein C8orf33	C8orf33	tr|A0A3B3IRR6|A0A3B3IRR6_HUMAN UPF0488 protein C8orf33 OS=Homo sapiens OX=9606 GN=C8orf33 PE=1 SV=1;tr|A0A3B3IT54|A0A3B3IT54_HUMAN UPF0488 protein C8orf33 OS=Homo sapiens OX=9606 GN=C8orf33 PE=1 SV=1;tr|A0A3B3ITA3|A0A3B3ITA3_HUMAN UPF0488 protein C8orf33 O	5	4	4	4	0	0	1	0	0	1	1	1	1	0	0	0	1	0	0	0	0	2	0	0	1	0	0	1	1	1	1	0	0	0	1	0	0	0	0	2	0	0	1	0
519	A0A3B3IRS7;A0A3B3IU68;A0A3F2YP66;A0A3B3ITP2;A0A3B3IT31;Q9NUN5-4;Q9NUN5-2;Q9NUN5-3;Q9NUN5	A0A3B3IRS7;A0A3B3IU68;A0A3F2YP66;A0A3B3ITP2;A0A3B3IT31;Q9NUN5-4;Q9NUN5-2;Q9NUN5-3;Q9NUN5	Probable lysosomal cobalamin transporter	LMBRD1	tr|A0A3B3IRS7|A0A3B3IRS7_HUMAN Lysosomal cobalamin transport escort protein LMBD1 OS=Homo sapiens OX=9606 GN=LMBRD1 PE=1 SV=1;tr|A0A3B3IU68|A0A3B3IU68_HUMAN Lysosomal cobalamin transport escort protein LMBD1 (Fragment) OS=Homo sapiens OX=9606 GN=LMBRD1 PE=	9	1	1	1	1	1	0	0	1	0	0	0	0	1	0	0	1	0	0	0	1	0	1	1	0	0	1	0	0	0	0	1	0	0	1	0	0	0	1	0	1	1	0	0
520	C9J3L8;C9J5W0;A0A3B3IRT8;E9PAL7;C9IZQ1;P43307;P43307-2	C9J3L8;C9J5W0;A0A3B3IRT8;E9PAL7;C9IZQ1;P43307;P43307-2	Translocon-associated protein subunit alpha	SSR1	tr|C9J3L8|C9J3L8_HUMAN Translocon-associated protein subunit alpha OS=Homo sapiens OX=9606 GN=SSR1 PE=1 SV=1;tr|C9J5W0|C9J5W0_HUMAN Translocon-associated protein subunit alpha OS=Homo sapiens OX=9606 GN=SSR1 PE=1 SV=1;tr|A0A3B3IRT8|A0A3B3IRT8_HUMAN Translo	7	4	4	4	3	2	2	2	2	2	2	3	2	3	2	2	2	2	2	1	2	2	3	2	2	2	2	2	2	3	2	3	2	2	2	2	2	1	2	2	3	2	2	2
521	A0A3B3IRU6;A0A3B3ISL2;Q9GZU2-2;Q9GZU2-4;Q9GZU2;M0QZD4;Q9GZU2-3;M0R155;A0A3B3ITJ6;M0QXI3;A0A3B3ITH6;A0A8I5KWX0;Q9NZV7	A0A3B3IRU6;A0A3B3ISL2;Q9GZU2-2;Q9GZU2-4;Q9GZU2	Paternally-expressed gene 3 protein	PEG3	tr|A0A3B3IRU6|A0A3B3IRU6_HUMAN Paternally-expressed gene 3 protein OS=Homo sapiens OX=9606 GN=PEG3 PE=1 SV=1;tr|A0A3B3ISL2|A0A3B3ISL2_HUMAN Paternally-expressed gene 3 protein (Fragment) OS=Homo sapiens OX=9606 GN=PEG3 PE=1 SV=1;sp|Q9GZU2-2|PEG3_HUMAN Isof	13	17	17	17	3	6	4	3	3	0	8	7	3	4	9	4	12	6	4	6	7	2	3	6	4	3	3	0	8	7	3	4	9	4	12	6	4	6	7	2	3	6	4	3
523	A0A3B3IRV5;Q9NRV9;H0YG71;F5GWX2	A0A3B3IRV5;Q9NRV9;H0YG71;F5GWX2	Heme-binding protein 1	HEBP1	tr|A0A3B3IRV5|A0A3B3IRV5_HUMAN Heme-binding protein 1 (Fragment) OS=Homo sapiens OX=9606 GN=HEBP1 PE=1 SV=1;sp|Q9NRV9|HEBP1_HUMAN Heme-binding protein 1 OS=Homo sapiens OX=9606 GN=HEBP1 PE=1 SV=1;tr|H0YG71|H0YG71_HUMAN Heme-binding protein 1 (Fragment) OS=	4	2	2	2	0	1	0	0	1	0	1	1	0	0	0	0	0	0	0	0	0	0	0	1	0	0	1	0	1	1	0	0	0	0	0	0	0	0	0	0	0	1	0	0
524	A0A3B3IRX3;Q71F56;A0A3B3IS46;F8VRB8;H0YHC1;A0A3B3IS36;A0A3B3IS48;A0A3B3IRS4	A0A3B3IRX3;Q71F56;A0A3B3IS46	Mediator of RNA polymerase II transcription subunit 13-like	MED13L	tr|A0A3B3IRX3|A0A3B3IRX3_HUMAN Mediator of RNA polymerase II transcription subunit 13 OS=Homo sapiens OX=9606 GN=MED13L PE=1 SV=1;sp|Q71F56|MD13L_HUMAN Mediator of RNA polymerase II transcription subunit 13-like OS=Homo sapiens OX=9606 GN=MED13L PE=1 SV=1;	8	5	5	5	1	3	1	1	2	1	1	2	2	0	0	0	1	0	0	0	0	0	1	3	1	1	2	1	1	2	2	0	0	0	1	0	0	0	0	0	1	3	1	1
525	A0A3B3IRY9;O15079;O15079-2	A0A3B3IRY9;O15079;O15079-2	Syntaphilin	SNPH	tr|A0A3B3IRY9|A0A3B3IRY9_HUMAN Syntaphilin OS=Homo sapiens OX=9606 GN=SNPH PE=1 SV=1;sp|O15079|SNPH_HUMAN Syntaphilin OS=Homo sapiens OX=9606 GN=SNPH PE=1 SV=2;sp|O15079-2|SNPH_HUMAN Isoform 2 of Syntaphilin OS=Homo sapiens OX=9606 GN=SNPH	3	9	9	7	2	5	4	2	5	5	1	6	1	0	0	3	1	1	4	0	0	3	2	5	4	2	5	5	1	6	1	0	0	3	1	1	4	0	0	3	1	4	3	1
526	A0A3B3ITA8;A0A3B3ITE7;A0A3B3IT25;A0A3B3IS40;Q9UGL1;Q9UGL1-2;B3KV94;A0A3B3ISE6;A0A3B3ITJ7;A0A3B3ISK2;A0A3B3IS31;A0A3B3ITR1;A0A3B3IT85;A0A3B3ITR3;A0A3B3IT51;A0A3B3ITA9	A0A3B3ITA8;A0A3B3ITE7;A0A3B3IT25;A0A3B3IS40;Q9UGL1;Q9UGL1-2;B3KV94;A0A3B3ISE6;A0A3B3ITJ7	Lysine-specific demethylase 5B	KDM5B	tr|A0A3B3ITA8|A0A3B3ITA8_HUMAN [histone H3]-trimethyl-L-lysine(4) demethylase OS=Homo sapiens OX=9606 GN=KDM5B PE=1 SV=1;tr|A0A3B3ITE7|A0A3B3ITE7_HUMAN [histone H3]-trimethyl-L-lysine(4) demethylase OS=Homo sapiens OX=9606 GN=KDM5B PE=1 SV=1;tr|A0A3B3IT25|	16	24	24	21	9	12	14	9	10	5	7	7	6	4	7	7	7	8	6	9	6	6	9	12	14	9	10	5	7	7	6	4	7	7	7	8	6	9	6	6	9	11	12	8
527	A0A3B3IS53;Q92794;A5PLL3;A0A3B3ITI3;A0A3F2YNX6;C9JJY6;A0A3B3ISU5	A0A3B3IS53;Q92794;A5PLL3;A0A3B3ITI3;A0A3F2YNX6	Histone acetyltransferase KAT6A;Histone acetyltransferase	KAT6A;MYST3	tr|A0A3B3IS53|A0A3B3IS53_HUMAN Histone acetyltransferase (Fragment) OS=Homo sapiens OX=9606 GN=KAT6A PE=1 SV=1;sp|Q92794|KAT6A_HUMAN Histone acetyltransferase KAT6A OS=Homo sapiens OX=9606 GN=KAT6A PE=1 SV=2;tr|A5PLL3|A5PLL3_HUMAN Histone acetyltransferase	7	5	5	5	2	2	3	1	1	1	1	1	2	0	0	1	0	1	1	0	0	0	2	2	3	1	1	1	1	1	2	0	0	1	0	1	1	0	0	0	2	2	3	1
528	A0A3B3IS71;P06400;A0A2R8YFL6;A0A2R8Y743	A0A3B3IS71;P06400	Retinoblastoma-associated protein	RB1	tr|A0A3B3IS71|A0A3B3IS71_HUMAN Retinoblastoma-associated protein OS=Homo sapiens OX=9606 GN=RB1 PE=1 SV=1;sp|P06400|RB_HUMAN Retinoblastoma-associated protein OS=Homo sapiens OX=9606 GN=RB1 PE=1 SV=2	4	13	13	13	3	4	3	4	5	7	2	8	2	0	5	5	2	5	3	4	4	3	3	4	3	4	5	7	2	8	2	0	5	5	2	5	3	4	4	3	3	4	3	4
529	A0A3B3IS90;Q2TAA5;A0A7P0T8Y4;A0A7P0T8B1;A0A3B3ISP7;A0A7P0T9G5;A0A7P0Z4B5;A0A3B3ISU2	A0A3B3IS90;Q2TAA5;A0A7P0T8Y4	GDP-Man:Man(3)GlcNAc(2)-PP-Dol alpha-1,2-mannosyltransferase	ALG11	tr|A0A3B3IS90|A0A3B3IS90_HUMAN GDP-Man:Man(3)GlcNAc(2)-PP-Dol alpha-1,2-mannosyltransferase OS=Homo sapiens OX=9606 GN=ALG11 PE=1 SV=2;sp|Q2TAA5|ALG11_HUMAN GDP-Man:Man(3)GlcNAc(2)-PP-Dol alpha-1,2-mannosyltransferase OS=Homo sapiens OX=9606 GN=ALG11 PE=1	8	10	10	10	5	8	6	5	10	5	6	7	7	4	4	4	2	3	3	5	3	3	5	8	6	5	10	5	6	7	7	4	4	4	2	3	3	5	3	3	5	8	6	5
530	A0A499FJD3;A0A3B3ISA1;Q96S15	A0A499FJD3;A0A3B3ISA1;Q96S15	WD repeat-containing protein 24	WDR24	tr|A0A499FJD3|A0A499FJD3_HUMAN GATOR complex protein WDR24 OS=Homo sapiens OX=9606 GN=WDR24 PE=1 SV=1;tr|A0A3B3ISA1|A0A3B3ISA1_HUMAN GATOR complex protein WDR24 OS=Homo sapiens OX=9606 GN=WDR24 PE=1 SV=1;sp|Q96S15|WDR24_HUMAN GATOR complex protein WDR24 OS	3	5	5	5	0	2	2	1	3	2	0	3	3	0	1	0	0	1	0	0	0	0	0	2	2	1	3	2	0	3	3	0	1	0	0	1	0	0	0	0	0	2	2	1
531	P11362-2;A0A8I3B1S4;A0A3B3ISD1;A0A804HIF1;P11362-21;P11362;P11362-19;P11362-7;P11362-20;P11362-3;E7EU09;A0A0S2Z3T4;P11362-8;P11362-4;P11362-14;P11362-5;P11362-9;P11362-6;A0A6I8PRY1;P11362-12;P11362-11;P11362-10;E9PNM3;B5A958;P11362-13;P11362-16;P11362-18;P11362-15;E9PN14;C9J205	P11362-2;A0A8I3B1S4;A0A3B3ISD1;A0A804HIF1;P11362-21;P11362;P11362-19;P11362-7;P11362-20;P11362-3;E7EU09;A0A0S2Z3T4;P11362-8;P11362-4;P11362-14;P11362-5;P11362-9;P11362-6;A0A6I8PRY1;P11362-12;P11362-11;P11362-10;E9PNM3;B5A958;P11362-13;P11362-16;P11362-18	Fibroblast growth factor receptor 1;Fibroblast growth factor receptor	FGFR1	sp|P11362-2|FGFR1_HUMAN Isoform 4 of Fibroblast growth factor receptor 1 OS=Homo sapiens OX=9606 GN=FGFR1;tr|A0A8I3B1S4|A0A8I3B1S4_HUMAN Fibroblast growth factor receptor OS=Homo sapiens OX=9606 GN=FGFR1 PE=1 SV=1;tr|A0A3B3ISD1|A0A3B3ISD1_HUMAN Fibroblast	30	4	4	3	0	1	1	0	3	3	0	1	0	0	0	0	0	0	0	0	0	0	0	1	1	0	3	3	0	1	0	0	0	0	0	0	0	0	0	0	0	1	1	0
532	A0A3B3ISF0;Q659C4;Q659C4-2;Q659C4-7;Q659C4-6;Q659C4-5;Q659C4-9;G3V0E9;H0Y9K3;D6R9W6;A0A3B3IT29;A0A3B3ISF8;Q659C4-3;D6RJB0;Q659C4-4;Q659C4-8	A0A3B3ISF0;Q659C4;Q659C4-2;Q659C4-7;Q659C4-6;Q659C4-5;Q659C4-9	La-related protein 1B	LARP1B	tr|A0A3B3ISF0|A0A3B3ISF0_HUMAN La-related protein 1B OS=Homo sapiens OX=9606 GN=LARP1B PE=1 SV=1;sp|Q659C4|LAR1B_HUMAN La-related protein 1B OS=Homo sapiens OX=9606 GN=LARP1B PE=1 SV=2;sp|Q659C4-2|LAR1B_HUMAN Isoform 2 of La-related protein 1B OS=Homo sapi	16	10	5	5	7	6	5	5	5	5	4	7	5	3	5	6	4	5	5	3	5	3	2	1	1	1	1	1	1	2	1	0	1	2	0	1	1	0	1	0	2	1	1	1
533	A0A3B3ISF9;P42892-3;P42892-2;P42892-4;P42892;B4DKB2;E9PJG1	A0A3B3ISF9;P42892-3;P42892-2;P42892-4;P42892;B4DKB2	Endothelin-converting enzyme 1	ECE1	tr|A0A3B3ISF9|A0A3B3ISF9_HUMAN Endothelin-converting enzyme 1 OS=Homo sapiens OX=9606 GN=ECE1 PE=1 SV=1;sp|P42892-3|ECE1_HUMAN Isoform C of Endothelin-converting enzyme 1 OS=Homo sapiens OX=9606 GN=ECE1;sp|P42892-2|ECE1_HUMAN Isoform A of Endothelin-conver	7	15	15	15	4	6	7	7	8	8	3	6	7	8	4	8	3	3	9	2	4	6	4	6	7	7	8	8	3	6	7	8	4	8	3	3	9	2	4	6	4	6	7	7
534	A0A7I2V2P6;A0A3B3ISG5;P14735;A0A7I2V3E3;A0A7I2YQV5;A0A7I2V610;A0A7I2V4Q3;A0A7I2V2S1;A0A7I2V3K9;B3KSB8;P14735-2;A0A7I2YQS6;A0A7I2V612;A0A7I2V373;A0A7I2V4A4;A0A7I2V634	A0A7I2V2P6;A0A3B3ISG5;P14735;A0A7I2V3E3;A0A7I2YQV5;A0A7I2V610;A0A7I2V4Q3;A0A7I2V2S1;A0A7I2V3K9;B3KSB8;P14735-2	Insulin-degrading enzyme	IDE	tr|A0A7I2V2P6|A0A7I2V2P6_HUMAN Insulin-degrading enzyme OS=Homo sapiens OX=9606 GN=IDE PE=1 SV=1;tr|A0A3B3ISG5|A0A3B3ISG5_HUMAN Insulin-degrading enzyme OS=Homo sapiens OX=9606 GN=IDE PE=1 SV=1;sp|P14735|IDE_HUMAN Insulin-degrading enzyme OS=Homo sapiens O	16	38	38	38	19	20	16	24	22	16	21	17	19	20	16	15	16	17	9	11	8	14	19	20	16	24	22	16	21	17	19	20	16	15	16	17	9	11	8	14	19	20	16	24
535	A0A3B3ISL5;Q96Q04;A0A5F9ZH67;A0A3B3IRV9	A0A3B3ISL5;Q96Q04;A0A5F9ZH67	Serine/threonine-protein kinase LMTK3	LMTK3	tr|A0A3B3ISL5|A0A3B3ISL5_HUMAN Serine/threonine-protein kinase LMTK3 OS=Homo sapiens OX=9606 GN=LMTK3 PE=1 SV=1;sp|Q96Q04|LMTK3_HUMAN Serine/threonine-protein kinase LMTK3 OS=Homo sapiens OX=9606 GN=LMTK3 PE=1 SV=2;tr|A0A5F9ZH67|A0A5F9ZH67_HUMAN Serine/thr	4	31	31	31	16	19	13	16	15	15	11	14	14	10	11	7	10	10	8	5	8	9	16	19	13	16	15	15	11	14	14	10	11	7	10	10	8	5	8	9	16	19	13	16
536	A0A3B3ISM3;Q96PX1-2;Q96PX1;K7EKB4	A0A3B3ISM3;Q96PX1-2;Q96PX1;K7EKB4	RING finger protein 157	RNF157	tr|A0A3B3ISM3|A0A3B3ISM3_HUMAN E3 ubiquitin-protein ligase OS=Homo sapiens OX=9606 GN=RNF157 PE=1 SV=1;sp|Q96PX1-2|RN157_HUMAN Isoform 2 of E3 ubiquitin ligase RNF157 OS=Homo sapiens OX=9606 GN=RNF157;sp|Q96PX1|RN157_HUMAN E3 ubiquitin ligase RNF157 OS=Hom	4	2	2	2	0	1	0	0	1	0	0	0	0	0	0	0	0	0	1	0	0	0	0	1	0	0	1	0	0	0	0	0	0	0	0	0	1	0	0	0	0	1	0	0
537	A0A3B3ISP1;Q92625;A0A3B3ITU5;A0A8V8TME4;A0A8V8TP68;A0A8V8TMV9;Q92625-2	A0A3B3ISP1;Q92625	Ankyrin repeat and SAM domain-containing protein 1A	ANKS1A	tr|A0A3B3ISP1|A0A3B3ISP1_HUMAN Ankyrin repeat and SAM domain-containing protein 1A OS=Homo sapiens OX=9606 GN=ANKS1A PE=1 SV=1;sp|Q92625|ANS1A_HUMAN Ankyrin repeat and SAM domain-containing protein 1A OS=Homo sapiens OX=9606 GN=ANKS1A PE=1 SV=4	7	29	29	28	17	18	13	14	16	16	13	18	15	10	8	10	11	11	15	6	15	12	17	18	13	14	16	16	13	18	15	10	8	10	11	11	15	6	15	12	17	18	13	14
538	A0A3B3IST1;B5MD23;O75954	A0A3B3IST1;B5MD23;O75954	Tetraspanin;Tetraspanin-9	TSPAN9	tr|A0A3B3IST1|A0A3B3IST1_HUMAN Tetraspanin-9 (Fragment) OS=Homo sapiens OX=9606 GN=TSPAN9 PE=1 SV=1;tr|B5MD23|B5MD23_HUMAN Tetraspanin OS=Homo sapiens OX=9606 GN=TSPAN9 PE=1 SV=1;sp|O75954|TSN9_HUMAN Tetraspanin-9 OS=Homo sapiens OX=9606 GN=TSPAN9 PE=1 SV=	3	2	2	2	1	1	1	1	1	1	0	1	1	0	1	1	0	1	0	0	1	1	1	1	1	1	1	1	0	1	1	0	1	1	0	1	0	0	1	1	1	1	1	1
539	E9PDL4;A0A3B3IST8;Q05084-3;Q05084;Q05084-2;B9ZVM7;Q6LCR0;C9J3Y4;F8WET5;Q6LCT9;C9J8Y3;C9IZC7	E9PDL4;A0A3B3IST8;Q05084-3;Q05084;Q05084-2;B9ZVM7;Q6LCR0	Islet cell autoantigen 1	ICA1	tr|E9PDL4|E9PDL4_HUMAN Islet cell autoantigen 1 OS=Homo sapiens OX=9606 GN=ICA1 PE=1 SV=1;tr|A0A3B3IST8|A0A3B3IST8_HUMAN Islet cell autoantigen 1 OS=Homo sapiens OX=9606 GN=ICA1 PE=1 SV=1;sp|Q05084-3|ICA69_HUMAN Isoform 3 of Islet cell autoantigen 1 OS=Hom	12	11	9	4	5	4	5	3	5	6	4	3	6	1	1	3	0	1	1	0	1	2	5	4	4	3	4	6	4	3	5	1	1	2	0	1	1	0	1	2	1	2	1	1
540	A0A3B3ISV3;P02462;P29400;P29400-2	A0A3B3ISV3;P02462	Collagen alpha-1(IV) chain;Arresten	COL4A1	tr|A0A3B3ISV3|A0A3B3ISV3_HUMAN Collagen alpha-1(IV) chain (Fragment) OS=Homo sapiens OX=9606 GN=COL4A1 PE=1 SV=1;sp|P02462|CO4A1_HUMAN Collagen alpha-1(IV) chain OS=Homo sapiens OX=9606 GN=COL4A1 PE=1 SV=4	4	3	3	3	3	0	0	3	1	0	1	1	1	1	0	0	2	0	0	1	0	0	3	0	0	3	1	0	1	1	1	1	0	0	2	0	0	1	0	0	3	0	0	3
541	I3L2E0;A0A3B3ISX4;Q96E14	I3L2E0;A0A3B3ISX4;Q96E14	RecQ-mediated genome instability protein 2	RMI2	tr|I3L2E0|I3L2E0_HUMAN RecQ-mediated genome instability protein 2 OS=Homo sapiens OX=9606 GN=RMI2 PE=1 SV=1;tr|A0A3B3ISX4|A0A3B3ISX4_HUMAN RecQ-mediated genome instability protein 2 OS=Homo sapiens OX=9606 GN=RMI2 PE=1 SV=1;sp|Q96E14|RMI2_HUMAN RecQ-mediat	3	2	2	2	0	0	1	0	1	1	0	0	0	1	0	0	1	0	0	1	0	0	0	0	1	0	1	1	0	0	0	1	0	0	1	0	0	1	0	0	0	0	1	0
542	Q12756-2;Q12756;Q12756-3;A0A3B3ITW6;A0A3B3ITF7;A0A3B3ITE5;A0A3B3IT28;A0A3B3IU40;A0A3B3IUA1;A0A3F2YNW9;A0A3B3ITK3;H7C3Y8;H7C0K6;A0A6Q8PGE4;A0A3B3ITW4;A0A6Q8PFJ8;A0A6Q8PFR5;A0A6Q8PH56;A0A6Q8PHQ5;A0A6Q8PGW8	Q12756-2;Q12756;Q12756-3;A0A3B3ITW6;A0A3B3ITF7;A0A3B3ITE5;A0A3B3IT28;A0A3B3IU40;A0A3B3IUA1;A0A3F2YNW9;A0A3B3ITK3	Kinesin-like protein KIF1A	KIF1A	sp|Q12756-2|KIF1A_HUMAN Isoform 2 of Kinesin-like protein KIF1A OS=Homo sapiens OX=9606 GN=KIF1A;sp|Q12756|KIF1A_HUMAN Kinesin-like protein KIF1A OS=Homo sapiens OX=9606 GN=KIF1A PE=1 SV=2;sp|Q12756-3|KIF1A_HUMAN Isoform 3 of Kinesin-like protein KIF1A OS=	20	68	68	48	34	33	40	25	38	26	25	29	33	34	47	38	35	38	37	25	29	36	34	33	40	25	38	26	25	29	33	34	47	38	35	38	37	25	29	36	24	23	28	17
543	A0A3B3IT47;Q9Y2I8;Q9Y2I8-2;E7EQ49;Q9Y2I8-3;C9JGR9	A0A3B3IT47;Q9Y2I8;Q9Y2I8-2;E7EQ49;Q9Y2I8-3	WD repeat-containing protein 37	WDR37	tr|A0A3B3IT47|A0A3B3IT47_HUMAN WD repeat-containing protein 37 OS=Homo sapiens OX=9606 GN=WDR37 PE=1 SV=1;sp|Q9Y2I8|WDR37_HUMAN WD repeat-containing protein 37 OS=Homo sapiens OX=9606 GN=WDR37 PE=1 SV=2;sp|Q9Y2I8-2|WDR37_HUMAN Isoform 2 of WD repeat-contai	6	24	24	24	14	17	18	15	16	19	14	16	21	12	16	18	14	18	16	11	15	15	14	17	18	15	16	19	14	16	21	12	16	18	14	18	16	11	15	15	14	17	18	15
544	Q8N5Y2;Q8N5Y2-6;A0A3F2YNX2;A0A3B3IT59;Q8N5Y2-4;A0A3B3ITL5;Q8N5Y2-2;Q8N5Y2-3;P0C860;Q8N5Y2-5;A0A3B3ITF3;A0A3B3IU80;A0A3B3IS72;A0A3B3IRI6;A0A3B3IRN2;A0A3B3ITH5;A6NLU8;C9JKR8;A0A3B3ISB4;C9JXM9;H7BYE4;A0A3B3ITV8;A0A3B3ITX5;A0A3B3ITF8;A0A3B3IT49;A0A3B3IUB0;A0A3B3IU53;A0A3B3IRT2	Q8N5Y2;Q8N5Y2-6;A0A3F2YNX2;A0A3B3IT59;Q8N5Y2-4;A0A3B3ITL5;Q8N5Y2-2;Q8N5Y2-3;P0C860	Male-specific lethal 3 homolog;Putative male-specific lethal-3 protein-like 2	MSL3;MSL3P1	sp|Q8N5Y2|MS3L1_HUMAN Male-specific lethal 3 homolog OS=Homo sapiens OX=9606 GN=MSL3 PE=1 SV=1;sp|Q8N5Y2-6|MS3L1_HUMAN Isoform 6 of Male-specific lethal 3 homolog OS=Homo sapiens OX=9606 GN=MSL3;tr|A0A3F2YNX2|A0A3F2YNX2_HUMAN Male-specific lethal 3 homolog	28	7	7	7	4	3	1	2	7	1	3	4	1	1	2	0	2	2	0	1	2	1	4	3	1	2	7	1	3	4	1	1	2	0	2	2	0	1	2	1	4	3	1	2
545	H0YNU5;A0A7P0TBM9;A0A3B3IT82;P54132;H0YLV8	H0YNU5;A0A7P0TBM9;A0A3B3IT82;P54132	Bloom syndrome protein	BLM	tr|H0YNU5|H0YNU5_HUMAN DNA helicase OS=Homo sapiens OX=9606 GN=BLM PE=1 SV=1;tr|A0A7P0TBM9|A0A7P0TBM9_HUMAN DNA helicase OS=Homo sapiens OX=9606 GN=BLM PE=1 SV=1;tr|A0A3B3IT82|A0A3B3IT82_HUMAN DNA helicase OS=Homo sapiens OX=9606 GN=BLM PE=1 SV=1;sp|P54132	5	6	6	6	2	3	2	2	2	1	1	2	3	1	2	1	2	2	3	0	2	1	2	3	2	2	2	1	1	2	3	1	2	1	2	2	3	0	2	1	2	3	2	2
546	A0A3B3ITC2;Q13884-2;Q13884;E5RIX7	A0A3B3ITC2;Q13884-2;Q13884	Beta-1-syntrophin	SNTB1	tr|A0A3B3ITC2|A0A3B3ITC2_HUMAN Beta-1-syntrophin OS=Homo sapiens OX=9606 GN=SNTB1 PE=1 SV=1;sp|Q13884-2|SNTB1_HUMAN Isoform 2 of Beta-1-syntrophin OS=Homo sapiens OX=9606 GN=SNTB1;sp|Q13884|SNTB1_HUMAN Beta-1-syntrophin OS=Homo sapiens OX=9606 GN=SNTB1 PE=	4	3	1	1	0	0	0	0	0	1	0	0	0	0	0	0	1	0	0	0	1	0	0	0	0	0	0	0	0	0	0	0	0	0	0	0	0	0	1	0	0	0	0	0
547	Q15700-2;A0A3B3ITF1;E9PIW2;Q15700-4;Q15700;Q15700-3;A0A3B3ISW2;E9PN83;F8VYC1;B7Z2T4;Q15700-5;B5MCC5;F8W750;E9PQT9;C9JFF9;A8MVA8;E9PRL2;E9PPV7	Q15700-2;A0A3B3ITF1;E9PIW2;Q15700-4;Q15700;Q15700-3;A0A3B3ISW2;E9PN83;F8VYC1;B7Z2T4;Q15700-5;B5MCC5;F8W750	Disks large homolog 2	DLG2	sp|Q15700-2|DLG2_HUMAN Isoform 2 of Disks large homolog 2 OS=Homo sapiens OX=9606 GN=DLG2;tr|A0A3B3ITF1|A0A3B3ITF1_HUMAN Disks large homolog 2 OS=Homo sapiens OX=9606 GN=DLG2 PE=1 SV=1;tr|E9PIW2|E9PIW2_HUMAN Disks large homolog 2 OS=Homo sapiens OX=9606 GN	18	7	2	2	3	5	5	4	5	4	4	4	5	4	5	4	3	3	3	4	4	2	0	0	1	0	0	0	1	0	1	0	0	0	0	0	0	0	0	0	0	0	1	0
548	A0A3B3ITH3;Q9P2X3;Q9P2X3-2;J3QQU0;J3KT25;J3QRS6	A0A3B3ITH3;Q9P2X3;Q9P2X3-2	Protein IMPACT	IMPACT	tr|A0A3B3ITH3|A0A3B3ITH3_HUMAN Protein IMPACT OS=Homo sapiens OX=9606 GN=IMPACT PE=1 SV=1;sp|Q9P2X3|IMPCT_HUMAN Protein IMPACT OS=Homo sapiens OX=9606 GN=IMPACT PE=1 SV=2;sp|Q9P2X3-2|IMPCT_HUMAN Isoform 2 of Protein IMPACT OS=Homo sapiens OX=9606 GN=IMPACT	6	9	9	9	4	6	6	2	5	6	3	8	6	2	3	5	3	3	3	2	3	3	4	6	6	2	5	6	3	8	6	2	3	5	3	3	3	2	3	3	4	6	6	2
549	A0A3B3ITJ4	A0A3B3ITJ4			tr|A0A3B3ITJ4|A0A3B3ITJ4_HUMAN Heterogeneous nuclear ribonucleoprotein L (Fragment) OS=Homo sapiens OX=9606 GN=HNRNPL PE=1 SV=1	1	33	2	2	22	25	24	22	26	23	22	25	25	21	21	26	25	22	24	22	31	22	2	2	1	1	1	1	0	2	1	1	1	2	2	1	1	1	1	0	2	2	1	1
550	A0A3B3ITK4;Q96LA8;Q96LA8-2	A0A3B3ITK4;Q96LA8;Q96LA8-2	Protein arginine N-methyltransferase 6	PRMT6	tr|A0A3B3ITK4|A0A3B3ITK4_HUMAN Protein arginine N-methyltransferase 6 (Fragment) OS=Homo sapiens OX=9606 GN=PRMT6 PE=1 SV=1;sp|Q96LA8|ANM6_HUMAN Protein arginine N-methyltransferase 6 OS=Homo sapiens OX=9606 GN=PRMT6 PE=1 SV=1;sp|Q96LA8-2|ANM6_HUMAN Isofor	3	5	5	5	3	3	0	1	2	2	1	3	2	1	2	1	1	2	1	2	2	2	3	3	0	1	2	2	1	3	2	1	2	1	1	2	1	2	2	2	3	3	0	1
551	A0A3B3ITL7;J3QRF4;A0A8I5KWJ3;A6NFN3;J3QQZ2;A6NFN3-2	A0A3B3ITL7;J3QRF4;A0A8I5KWJ3;A6NFN3;J3QQZ2;A6NFN3-2	RNA binding protein fox-1 homolog;RNA binding protein fox-1 homolog 3	RBFOX3	tr|A0A3B3ITL7|A0A3B3ITL7_HUMAN RNA-binding protein fox-1 homolog 3 (Fragment) OS=Homo sapiens OX=9606 GN=RBFOX3 PE=1 SV=1;tr|J3QRF4|J3QRF4_HUMAN RNA binding protein fox-1 homolog 3 OS=Homo sapiens OX=9606 GN=RBFOX3 PE=1 SV=1;tr|A0A8I5KWJ3|A0A8I5KWJ3_HUMAN	6	10	3	3	4	6	6	4	7	5	4	6	4	3	5	4	3	5	3	1	5	6	0	2	2	0	1	0	0	0	0	0	0	0	0	0	0	0	0	1	0	2	2	0
553	A0A3B3ITP4;Q495G5;Q8IVH4;D6RIS5;A0A7P0TAV9;A0A3B3IRG3	A0A3B3ITP4;Q495G5;Q8IVH4	Methylmalonic aciduria type A protein, mitochondrial	MMAA	tr|A0A3B3ITP4|A0A3B3ITP4_HUMAN Methylmalonic aciduria type A protein, mitochondrial OS=Homo sapiens OX=9606 GN=MMAA PE=1 SV=1;tr|Q495G5|Q495G5_HUMAN MMAA protein OS=Homo sapiens OX=9606 GN=MMAA PE=1 SV=1;sp|Q8IVH4|MMAA_HUMAN Methylmalonic aciduria type A p	6	11	11	11	0	3	3	0	3	4	2	6	2	0	1	2	3	3	2	1	2	4	0	3	3	0	3	4	2	6	2	0	1	2	3	3	2	1	2	4	0	3	3	0
554	O95363;A0A3B3ITR6;Q5JRF7	O95363;A0A3B3ITR6	Phenylalanine--tRNA ligase, mitochondrial	FARS2	sp|O95363|SYFM_HUMAN Phenylalanine--tRNA ligase, mitochondrial OS=Homo sapiens OX=9606 GN=FARS2 PE=1 SV=1;tr|A0A3B3ITR6|A0A3B3ITR6_HUMAN phenylalanine--tRNA ligase OS=Homo sapiens OX=9606 GN=FARS2 PE=1 SV=1	3	8	8	8	4	4	3	5	3	5	5	5	5	4	3	3	4	1	1	3	1	2	4	4	3	5	3	5	5	5	5	4	3	3	4	1	1	3	1	2	4	4	3	5
555	A0A3B3ITS5;Q14181;Q14181-2;E9PIQ6;H0YDR7	A0A3B3ITS5;Q14181;Q14181-2	DNA polymerase alpha subunit B	POLA2	tr|A0A3B3ITS5|A0A3B3ITS5_HUMAN DNA polymerase alpha subunit B OS=Homo sapiens OX=9606 PE=3 SV=1;sp|Q14181|DPOA2_HUMAN DNA polymerase alpha subunit B OS=Homo sapiens OX=9606 GN=POLA2 PE=1 SV=2;sp|Q14181-2|DPOA2_HUMAN Isoform 2 of DNA polymerase alpha subuni	5	3	3	3	0	0	0	0	0	0	0	0	0	1	1	0	1	0	0	0	0	0	0	0	0	0	0	0	0	0	0	1	1	0	1	0	0	0	0	0	0	0	0	0
556	A0A3B3ITT5;P47914;F8WF43;C9IYI4	A0A3B3ITT5;P47914	60S ribosomal protein L29	RPL29	tr|A0A3B3ITT5|A0A3B3ITT5_HUMAN 60S ribosomal protein L29 OS=Homo sapiens OX=9606 GN=RPL29 PE=1 SV=1;sp|P47914|RL29_HUMAN 60S ribosomal protein L29 OS=Homo sapiens OX=9606 GN=RPL29 PE=1 SV=2	4	6	6	6	3	2	3	2	3	4	2	2	3	2	3	3	3	2	4	3	4	3	3	2	3	2	3	4	2	2	3	2	3	3	3	2	4	3	4	3	3	2	3	2
557	A0A5F9ZI67;A0A3B3ITT8;A0A1B1UZQ1;A0A3B3IRU7;A0A3B3ISJ6;A0A7I2YQV2;A0A5F9ZHF9;Q9Y233;Q9Y233-2;A0A7I2V301;A0A7I2V618;A0A7I2YQI4	A0A5F9ZI67;A0A3B3ITT8;A0A1B1UZQ1;A0A3B3IRU7;A0A3B3ISJ6;A0A7I2YQV2;A0A5F9ZHF9;Q9Y233;Q9Y233-2	cAMP and cAMP-inhibited cGMP 3,5-cyclic phosphodiesterase 10A	PDE10A	tr|A0A5F9ZI67|A0A5F9ZI67_HUMAN Phosphodiesterase OS=Homo sapiens OX=9606 GN=PDE10A PE=1 SV=1;tr|A0A3B3ITT8|A0A3B3ITT8_HUMAN Phosphodiesterase OS=Homo sapiens OX=9606 GN=PDE10A PE=1 SV=3;tr|A0A1B1UZQ1|A0A1B1UZQ1_HUMAN Phosphodiesterase OS=Homo sapiens OX=96	12	19	19	1	6	10	10	7	12	11	7	10	12	8	9	15	6	8	10	0	4	6	6	10	10	7	12	11	7	10	12	8	9	15	6	8	10	0	4	6	0	0	0	0
558	A0A3B3ITU3;Q9H246	A0A3B3ITU3;Q9H246	Uncharacterized protein C1orf21	C1orf21	tr|A0A3B3ITU3|A0A3B3ITU3_HUMAN Uncharacterized protein C1orf21 OS=Homo sapiens OX=9606 GN=C1orf21 PE=1 SV=1;sp|Q9H246|CA021_HUMAN Uncharacterized protein C1orf21 OS=Homo sapiens OX=9606 GN=C1orf21 PE=1 SV=1	2	1	1	1	1	1	1	1	1	1	1	1	1	1	0	0	0	0	0	0	0	0	1	1	1	1	1	1	1	1	1	1	0	0	0	0	0	0	0	0	1	1	1	1
559	A0A3B3ITW3;P28288;P28288-2;P28288-3	A0A3B3ITW3;P28288;P28288-2	ATP-binding cassette sub-family D member 3	ABCD3	tr|A0A3B3ITW3|A0A3B3ITW3_HUMAN ATP-binding cassette sub-family D member 3 OS=Homo sapiens OX=9606 GN=ABCD3 PE=1 SV=2;sp|P28288|ABCD3_HUMAN ATP-binding cassette sub-family D member 3 OS=Homo sapiens OX=9606 GN=ABCD3 PE=1 SV=1;sp|P28288-2|ABCD3_HUMAN Isoform	4	27	27	27	12	19	14	16	19	16	13	19	17	12	13	14	8	8	11	11	10	8	12	19	14	16	19	16	13	19	17	12	13	14	8	8	11	11	10	8	12	19	14	16
560	A0A3B3ITZ9;Q9Y2W1	A0A3B3ITZ9;Q9Y2W1	Thyroid hormone receptor-associated protein 3	THRAP3	tr|A0A3B3ITZ9|A0A3B3ITZ9_HUMAN Thyroid hormone receptor-associated protein 3 OS=Homo sapiens OX=9606 GN=THRAP3 PE=1 SV=1;sp|Q9Y2W1|TR150_HUMAN Thyroid hormone receptor-associated protein 3 OS=Homo sapiens OX=9606 GN=THRAP3 PE=1 SV=2	2	40	40	39	26	25	25	24	26	25	20	26	21	20	24	22	24	24	25	23	22	22	26	25	25	24	26	25	20	26	21	20	24	22	24	24	25	23	22	22	25	24	24	23
561	A0A3B3IU33;Q9Y303;Q9Y303-2;Q9Y303-3;H3BTZ6;H3BSV9;H3BSD5;H3BT49;H3BTE3;H3BQ15	A0A3B3IU33;Q9Y303;Q9Y303-2;Q9Y303-3;H3BTZ6;H3BSV9	Putative N-acetylglucosamine-6-phosphate deacetylase	AMDHD2	tr|A0A3B3IU33|A0A3B3IU33_HUMAN N-acetylglucosamine-6-phosphate deacetylase OS=Homo sapiens OX=9606 GN=AMDHD2 PE=1 SV=1;sp|Q9Y303|NAGA_HUMAN N-acetylglucosamine-6-phosphate deacetylase OS=Homo sapiens OX=9606 GN=AMDHD2 PE=1 SV=2;sp|Q9Y303-2|NAGA_HUMAN Isofo	10	5	5	5	1	2	0	3	3	2	1	3	1	1	0	0	1	0	1	0	1	0	1	2	0	3	3	2	1	3	1	1	0	0	1	0	1	0	1	0	1	2	0	3
562	H0YEL0;A0A8J9FN78;A0A8J9FJK1;A0A3B3IU42;O14893-5;O14893-3;O14893-2;O14893;G5EA29;H0YDP6;A0A8J9FTZ9;H0YCF4	H0YEL0;A0A8J9FN78;A0A8J9FJK1;A0A3B3IU42;O14893-5;O14893-3;O14893-2;O14893;G5EA29;H0YDP6	Gem-associated protein 2	GEMIN2	tr|H0YEL0|H0YEL0_HUMAN Gem-associated protein 2 (Fragment) OS=Homo sapiens OX=9606 GN=GEMIN2 PE=1 SV=2;tr|A0A8J9FN78|A0A8J9FN78_HUMAN Gem-associated protein 2 OS=Homo sapiens OX=9606 GN=GEMIN2 PE=1 SV=1;tr|A0A8J9FJK1|A0A8J9FJK1_HUMAN Gem-associated protein	12	6	6	6	2	3	2	3	2	2	3	4	2	4	3	3	1	1	1	2	2	2	2	3	2	3	2	2	3	4	2	4	3	3	1	1	1	2	2	2	2	3	2	3
563	A0A3B3IU45;P33991;A0A3B3IT92;E5RG31;A0A3B3IS57;A0A3B3ITP6;A0A8V8TKP2;A0A3B3IRR8;A0A494C100;Q9UJA3-2;Q9UJA3-3;Q9UJA3;Q9UJA3-4	A0A3B3IU45;P33991;A0A3B3IT92;E5RG31;A0A3B3IS57;A0A3B3ITP6	DNA replication licensing factor MCM4	MCM4	tr|A0A3B3IU45|A0A3B3IU45_HUMAN DNA replication licensing factor MCM4 OS=Homo sapiens OX=9606 GN=MCM4 PE=1 SV=1;sp|P33991|MCM4_HUMAN DNA replication licensing factor MCM4 OS=Homo sapiens OX=9606 GN=MCM4 PE=1 SV=5;tr|A0A3B3IT92|A0A3B3IT92_HUMAN DNA replicati	13	26	26	26	8	4	7	10	5	11	7	3	8	9	8	7	16	11	10	18	11	8	8	4	7	10	5	11	7	3	8	9	8	7	16	11	10	18	11	8	8	4	7	10
564	A0A3B3IU48;Q8NFP4;Q8NFP4-2;A0A7P0TB62;H0Y4Q2;A0A7P0T822	A0A3B3IU48;Q8NFP4;Q8NFP4-2;A0A7P0TB62	MAM domain-containing glycosylphosphatidylinositol anchor protein 1	MDGA1	tr|A0A3B3IU48|A0A3B3IU48_HUMAN MAM domain-containing glycosylphosphatidylinositol anchor protein 1 OS=Homo sapiens OX=9606 GN=MDGA1 PE=1 SV=1;sp|Q8NFP4|MDGA1_HUMAN MAM domain-containing glycosylphosphatidylinositol anchor protein 1 OS=Homo sapiens OX=9606	6	10	10	3	1	8	2	1	4	4	2	5	4	1	2	3	0	2	2	0	1	2	1	8	2	1	4	4	2	5	4	1	2	3	0	2	2	0	1	2	0	1	0	0
565	H0YJ05;A0A3B3IU55;Q8WXE9;Q8WXE9-3	H0YJ05;A0A3B3IU55;Q8WXE9;Q8WXE9-3	Stonin-2	STON2	tr|H0YJ05|H0YJ05_HUMAN Stonin-2 OS=Homo sapiens OX=9606 GN=STON2 PE=1 SV=3;tr|A0A3B3IU55|A0A3B3IU55_HUMAN Stonin-2 OS=Homo sapiens OX=9606 GN=STON2 PE=1 SV=1;sp|Q8WXE9|STON2_HUMAN Stonin-2 OS=Homo sapiens OX=9606 GN=STON2 PE=1 SV=1;sp|Q8WXE9-3|STON2_HUMAN	4	8	8	8	1	3	1	2	5	3	1	3	2	1	1	2	2	0	1	0	1	1	1	3	1	2	5	3	1	3	2	1	1	2	2	0	1	0	1	1	1	3	1	2
566	O00423-3;F8W717;A0A3B3IU69;O00423;G3V3N9;G3V500;G3V538;G3V497;G3V4H6;G3V4U5;G3V5C8;G3V3J1;H0YJK4;H0YJY3;A0A8V8TKR4;H0YJD8;Q05BV3-4	O00423-3;F8W717;A0A3B3IU69;O00423;G3V3N9;G3V500	Echinoderm microtubule-associated protein-like 1	EML1	sp|O00423-3|EMAL1_HUMAN Isoform 3 of Echinoderm microtubule-associated protein-like 1 OS=Homo sapiens OX=9606 GN=EML1;tr|F8W717|F8W717_HUMAN Echinoderm microtubule-associated protein-like 1 OS=Homo sapiens OX=9606 GN=EML1 PE=1 SV=1;tr|A0A3B3IU69|A0A3B3IU69	17	31	31	30	16	23	21	21	25	18	14	22	20	13	17	16	12	20	17	10	17	19	16	23	21	21	25	18	14	22	20	13	17	16	12	20	17	10	17	19	15	22	20	20
568	A0A3B3IUB1;Q13144;A0A3B3ISX3;A0A3B3IUF2;A0A3B3ISM8;A0A3B3ITG6;A0A3B3ITQ2;A0A3B3IS56;A0A3B3IRP4;A0A3B3ISV1;A0A3B3ISS1;A0A3B3IST9;A0A3B3ISI2;A0A3B3ITK8;C9JRD9;H7C2X0	A0A3B3IUB1;Q13144;A0A3B3ISX3;A0A3B3IUF2;A0A3B3ISM8;A0A3B3ITG6;A0A3B3ITQ2;A0A3B3IS56;A0A3B3IRP4	Translation initiation factor eIF-2B subunit epsilon	EIF2B5	tr|A0A3B3IUB1|A0A3B3IUB1_HUMAN eIF-2B GDP-GTP exchange factor subunit epsilon OS=Homo sapiens OX=9606 GN=EIF2B5 PE=1 SV=1;sp|Q13144|EI2BE_HUMAN Translation initiation factor eIF-2B subunit epsilon OS=Homo sapiens OX=9606 GN=EIF2B5 PE=1 SV=3;tr|A0A3B3ISX3|A	16	20	20	16	8	15	10	11	12	9	10	12	9	12	11	11	8	12	9	5	9	9	8	15	10	11	12	9	10	12	9	12	11	11	8	12	9	5	9	9	6	13	8	9
569	A0A3B3IUB5;Q8TCT9-5;Q8TCT9;A0A075B6F6;A0A0S2Z6F0;A0A3B3IT72;A0A0C4DGU3	A0A3B3IUB5;Q8TCT9-5;Q8TCT9;A0A075B6F6;A0A0S2Z6F0;A0A3B3IT72	Minor histocompatibility antigen H13	HM13	tr|A0A3B3IUB5|A0A3B3IUB5_HUMAN Minor histocompatibility antigen H13 OS=Homo sapiens OX=9606 GN=HM13 PE=1 SV=1;sp|Q8TCT9-5|HM13_HUMAN Isoform 5 of Minor histocompatibility antigen H13 OS=Homo sapiens OX=9606 GN=HM13;sp|Q8TCT9|HM13_HUMAN Minor histocompatibi	7	8	8	2	4	5	6	3	7	5	6	6	5	5	7	6	3	4	5	5	5	5	4	5	6	3	7	5	6	6	5	5	7	6	3	4	5	5	5	5	1	2	2	0
570	A0A6Q8PFA9;A0A3B3IUC4;P06280;A0A6Q8PHD1;A0A6Q8PGG0;A0A6Q8PHM8;A0A669KAY7;A0A669KB83;A0A3B3IRU3;V9GYN5	A0A6Q8PFA9;A0A3B3IUC4;P06280;A0A6Q8PHD1;A0A6Q8PGG0;A0A6Q8PHM8	Alpha-galactosidase A	GLA	tr|A0A6Q8PFA9|A0A6Q8PFA9_HUMAN Alpha-galactosidase OS=Homo sapiens OX=9606 GN=GLA PE=1 SV=1;tr|A0A3B3IUC4|A0A3B3IUC4_HUMAN Alpha-galactosidase OS=Homo sapiens OX=9606 GN=GLA PE=1 SV=1;sp|P06280|AGAL_HUMAN Alpha-galactosidase A OS=Homo sapiens OX=9606 GN=GL	10	8	8	8	4	5	4	5	6	5	5	3	1	5	1	1	5	2	1	3	2	0	4	5	4	5	6	5	5	3	1	5	1	1	5	2	1	3	2	0	4	5	4	5
571	Q14690;A0A3B3IUD7;S4R3Q4	Q14690;A0A3B3IUD7	Protein RRP5 homolog	PDCD11	sp|Q14690|RRP5_HUMAN Protein RRP5 homolog OS=Homo sapiens OX=9606 GN=PDCD11 PE=1 SV=3;tr|A0A3B3IUD7|A0A3B3IUD7_HUMAN Programmed cell death 11, isoform CRA_a OS=Homo sapiens OX=9606 GN=PDCD11 PE=1 SV=1	3	37	37	37	15	20	17	14	16	13	14	17	14	10	10	13	11	12	15	10	14	15	15	20	17	14	16	13	14	17	14	10	10	13	11	12	15	10	14	15	15	20	17	14
572	Q8NFD5-3;Q8NFD5-2;Q8NFD5;A0A6Q8NVI4;A0A3F2YNW7;H0Y7H8;A0A1B0GVK1;A0A8J9GB59;A0A1B0GWJ2;A0A1B0GTJ8;A0A1B0GV63;H0Y2R3;H0Y3S9;A0A6I8PTU7;A0A1B0GU09;A0A1B0GUG2;A0A1B0GUC6;A0A1B0GVH0;A0A1B0GTE8	Q8NFD5-3;Q8NFD5-2;Q8NFD5;A0A6Q8NVI4;A0A3F2YNW7;H0Y7H8;A0A1B0GVK1;A0A8J9GB59;A0A1B0GWJ2;A0A1B0GTJ8;A0A1B0GV63	AT-rich interactive domain-containing protein 1B	ARID1B	sp|Q8NFD5-3|ARI1B_HUMAN Isoform 3 of AT-rich interactive domain-containing protein 1B OS=Homo sapiens OX=9606 GN=ARID1B;sp|Q8NFD5-2|ARI1B_HUMAN Isoform 2 of AT-rich interactive domain-containing protein 1B OS=Homo sapiens OX=9606 GN=ARID1B;sp|Q8NFD5|ARI1B_	19	45	41	1	25	26	22	24	28	21	22	27	23	17	20	17	30	19	15	11	12	17	22	22	20	21	25	18	19	24	21	14	17	15	26	16	14	9	10	15	1	0	0	0
573	A0A452Q6Z9;Q9BU40-3;Q9BU40;Q9BU40-5;Q9BU40-4	A0A452Q6Z9;Q9BU40-3;Q9BU40;Q9BU40-5;Q9BU40-4	Chordin-like protein 1	CHRDL1	tr|A0A452Q6Z9|A0A452Q6Z9_HUMAN Chordin-like protein 1 OS=Homo sapiens OX=9606 GN=CHRDL1 PE=1 SV=1;sp|Q9BU40-3|CRDL1_HUMAN Isoform 2 of Chordin-like protein 1 OS=Homo sapiens OX=9606 GN=CHRDL1;sp|Q9BU40|CRDL1_HUMAN Chordin-like protein 1 OS=Homo sapiens OX=	5	4	4	4	0	2	3	0	1	3	0	2	2	0	0	1	0	0	2	0	0	1	0	2	3	0	1	3	0	2	2	0	0	1	0	0	2	0	0	1	0	2	3	0
574	A0A494BZV2;H0Y2S9;H0Y7E2;H7C3G6;J3KSK7;J3QRL2;K7EL39;A0A1W2PPU9;K7EJ14;A8MZF8	A0A494BZV2;H0Y2S9		MPRIP	tr|A0A494BZV2|A0A494BZV2_HUMAN Myosin phosphatase Rho-interacting protein OS=Homo sapiens OX=9606 GN=MPRIP PE=1 SV=1;tr|H0Y2S9|H0Y2S9_HUMAN Myosin phosphatase Rho-interacting protein (Fragment) OS=Homo sapiens OX=9606 GN=MPRIP PE=1 SV=3	10	47	47	8	19	30	19	22	21	13	19	22	17	11	19	11	15	11	11	11	14	7	19	30	19	22	21	13	19	22	17	11	19	11	15	11	11	11	14	7	1	5	3	3
576	A0A494BZX7;W0Z7M9;A0A499FIJ6;A0A087X287;B0QY83;Q969V6;A0A087WU73;A0A8V8TPQ1;B0QY84;B0QY74;A0A669KBG1	A0A494BZX7;W0Z7M9;A0A499FIJ6;A0A087X287;B0QY83;Q969V6;A0A087WU73	MKL/myocardin-like protein 1	mkl1;MKL1	tr|A0A494BZX7|A0A494BZX7_HUMAN Myocardin-related transcription factor A OS=Homo sapiens OX=9606 GN=MRTFA PE=1 SV=2;tr|W0Z7M9|W0Z7M9_HUMAN Mkl1 variant 1 Mkl1_S OS=Homo sapiens OX=9606 GN=MRTFA PE=1 SV=1;tr|A0A499FIJ6|A0A499FIJ6_HUMAN Myocardin-related tran	11	13	10	10	5	4	6	4	3	5	6	4	4	2	2	2	2	5	2	1	2	1	4	3	4	3	2	4	5	3	2	1	1	1	1	3	0	0	1	0	4	3	4	3
577	A0A494BZY7;H3BQF6;Q5JPI9;M0QZ67;G3V238	A0A494BZY7;H3BQF6;Q5JPI9	Protein-lysine N-methyltransferase METTL10	METTL10	tr|A0A494BZY7|A0A494BZY7_HUMAN EEF1A lysine methyltransferase 2 OS=Homo sapiens OX=9606 GN=EEF1AKMT2 PE=1 SV=1;tr|H3BQF6|H3BQF6_HUMAN Methyltranfer_dom domain-containing protein (Fragment) OS=Homo sapiens OX=9606 PE=3 SV=1;sp|Q5JPI9|EFMT2_HUMAN EEF1A lysin	5	3	3	3	1	2	0	2	2	1	2	3	1	2	2	0	0	1	0	0	1	0	1	2	0	2	2	1	2	3	1	2	2	0	0	1	0	0	1	0	1	2	0	2
578	A0A494C017;C9JJV6;C9JZL8;A0A499FIY8;C9JC07;Q96S97	A0A494C017;C9JJV6;C9JZL8;A0A499FIY8;C9JC07;Q96S97	Myeloid-associated differentiation marker	MYADM	tr|A0A494C017|A0A494C017_HUMAN Myeloid-associated differentiation marker (Fragment) OS=Homo sapiens OX=9606 GN=MYADM PE=1 SV=1;tr|C9JJV6|C9JJV6_HUMAN Myeloid-associated differentiation marker (Fragment) OS=Homo sapiens OX=9606 GN=MYADM PE=1 SV=8;tr|C9JZL8|	6	2	2	2	0	1	1	1	2	2	1	1	2	1	1	1	1	1	2	1	1	2	0	1	1	1	2	2	1	1	2	1	1	1	1	1	2	1	1	2	0	1	1	1
579	A0A494C050;Q8N5F7;Q5M9Q1	A0A494C050;Q8N5F7	NF-kappa-B-activating protein	NKAP	tr|A0A494C050|A0A494C050_HUMAN NF-kappa-B-activating protein (Fragment) OS=Homo sapiens OX=9606 GN=NKAP PE=1 SV=1;sp|Q8N5F7|NKAP_HUMAN NF-kappa-B-activating protein OS=Homo sapiens OX=9606 GN=NKAP PE=1 SV=1	3	4	4	4	2	2	2	3	3	2	4	3	1	1	2	0	1	2	0	2	2	1	2	2	2	3	3	2	4	3	1	1	2	0	1	2	0	2	2	1	2	2	2	3
580	A0A494C066;B7Z4W5;Q16773;Q16773-2;Q5T278;Q16773-3;Q5T276;Q5T277	A0A494C066;B7Z4W5;Q16773;Q16773-2	Kynurenine--oxoglutarate transaminase 1	CCBL1	tr|A0A494C066|A0A494C066_HUMAN Kynurenine--oxoglutarate transaminase 1 OS=Homo sapiens OX=9606 GN=KYAT1 PE=4 SV=1;tr|B7Z4W5|B7Z4W5_HUMAN Cysteine conjugate-beta lyase cytoplasmic (Glutamine transaminase K, kyneurenine aminotransferase), isoform CRA_b OS=Ho	8	13	13	13	9	9	6	9	11	7	7	9	7	6	5	10	7	6	4	2	4	6	9	9	6	9	11	7	7	9	7	6	5	10	7	6	4	2	4	6	9	9	6	9
581	A0A494C1G8;A0A494C0Z6;H0Y6K5;A0A494C070;H0Y7L6;Q02447-4;Q02447-3;Q02447-5;Q02447-6;Q02447-2;Q02447	A0A494C1G8;A0A494C0Z6;H0Y6K5;A0A494C070;H0Y7L6;Q02447-4;Q02447-3;Q02447-5;Q02447-6;Q02447-2;Q02447	Transcription factor Sp3	SP3	tr|A0A494C1G8|A0A494C1G8_HUMAN Transcription factor Sp3 (Fragment) OS=Homo sapiens OX=9606 GN=SP3 PE=1 SV=1;tr|A0A494C0Z6|A0A494C0Z6_HUMAN Transcription factor Sp3 (Fragment) OS=Homo sapiens OX=9606 GN=SP3 PE=1 SV=1;tr|H0Y6K5|H0Y6K5_HUMAN Transcription fac	11	1	1	1	0	0	0	0	0	0	0	0	0	0	1	0	0	0	0	0	0	0	0	0	0	0	0	0	0	0	0	0	1	0	0	0	0	0	0	0	0	0	0	0
582	A0A494C0F3;C9J719;C9JJ78;C9JMI8;Q3MII6-2	A0A494C0F3;C9J719;C9JJ78;C9JMI8		EBP;TBC1D25	tr|A0A494C0F3|A0A494C0F3_HUMAN EXPERA domain-containing protein OS=Homo sapiens OX=9606 PE=3 SV=1;tr|C9J719|C9J719_HUMAN 3-beta-hydroxysteroid-Delta(8),Delta(7)-isomerase (Fragment) OS=Homo sapiens OX=9606 GN=EBP PE=1 SV=8;tr|C9JJ78|C9JJ78_HUMAN 3-beta-hyd	5	4	2	0	1	3	3	3	2	3	2	2	2	2	2	2	3	2	2	1	2	3	1	2	2	2	2	2	2	2	2	2	2	2	2	2	2	1	2	2	0	0	0	0
583	A0A494C0F8;A0A494C147;A0A0R4J2E6;P26378-4;P26378-5;P26378-3;A0A494C173;A0A494C0Q5;A0A494C011	A0A494C0F8;A0A494C147;A0A0R4J2E6;P26378-4;P26378-5;P26378-3;A0A494C173	ELAV-like protein 4	ELAVL4	tr|A0A494C0F8|A0A494C0F8_HUMAN ELAV-like protein OS=Homo sapiens OX=9606 GN=ELAVL4 PE=1 SV=1;tr|A0A494C147|A0A494C147_HUMAN ELAV-like protein OS=Homo sapiens OX=9606 GN=ELAVL4 PE=1 SV=1;tr|A0A0R4J2E6|A0A0R4J2E6_HUMAN ELAV-like protein OS=Homo sapiens OX=96	9	27	1	1	20	23	22	20	22	21	22	22	21	21	21	21	20	22	21	21	22	22	0	1	0	0	0	0	0	0	0	0	0	0	0	0	0	0	0	0	0	1	0	0
584	A0A494C0K8;Q8N6C5-2;Q8N6C5;Q8N6C5-4	A0A494C0K8;Q8N6C5-2;Q8N6C5;Q8N6C5-4	Immunoglobulin superfamily member 1	IGSF1	tr|A0A494C0K8|A0A494C0K8_HUMAN Immunoglobulin superfamily member 1 OS=Homo sapiens OX=9606 GN=IGSF1 PE=1 SV=1;sp|Q8N6C5-2|IGSF1_HUMAN Isoform 2 of Immunoglobulin superfamily member 1 OS=Homo sapiens OX=9606 GN=IGSF1;sp|Q8N6C5|IGSF1_HUMAN Immunoglobulin sup	4	3	3	3	1	2	1	1	2	0	0	3	1	0	1	0	0	1	0	0	0	0	1	2	1	1	2	0	0	3	1	0	1	0	0	1	0	0	0	0	1	2	1	1
585	A0A494C0R8;K7EIG1;O75153;I3L2B0;I3L4B5;I3L318	A0A494C0R8;K7EIG1;O75153;I3L2B0	Clustered mitochondria protein homolog	CLUH	tr|A0A494C0R8|A0A494C0R8_HUMAN Clustered mitochondria protein homolog OS=Homo sapiens OX=9606 GN=CLUH PE=1 SV=1;tr|K7EIG1|K7EIG1_HUMAN Clustered mitochondria protein homolog (Fragment) OS=Homo sapiens OX=9606 GN=CLUH PE=1 SV=2;sp|O75153|CLU_HUMAN Clustered	6	31	31	30	22	18	17	16	17	18	18	21	19	11	13	12	11	15	13	5	9	12	22	18	17	16	17	18	18	21	19	11	13	12	11	15	13	5	9	12	22	17	16	15
586	A0A494C0S0;Q9H3E2;Q9H3E2-2	A0A494C0S0;Q9H3E2	Sorting nexin-25	SNX25	tr|A0A494C0S0|A0A494C0S0_HUMAN Sorting nexin-25 OS=Homo sapiens OX=9606 GN=SNX25 PE=1 SV=1;sp|Q9H3E2|SNX25_HUMAN Sorting nexin-25 OS=Homo sapiens OX=9606 GN=SNX25 PE=1 SV=2	3	7	7	7	1	1	2	1	3	2	1	3	2	0	0	0	0	0	0	0	0	0	1	1	2	1	3	2	1	3	2	0	0	0	0	0	0	0	0	0	1	1	2	1
587	A0A494C0S1;Q92963;Q92963-3;V9GY29;A0A494C0U3;V9GYC3;Q92963-2	A0A494C0S1;Q92963;Q92963-3;V9GY29;A0A494C0U3;V9GYC3;Q92963-2	GTP-binding protein Rit1	RIT1	tr|A0A494C0S1|A0A494C0S1_HUMAN GTP-binding protein Rit1 OS=Homo sapiens OX=9606 GN=RIT1 PE=1 SV=1;sp|Q92963|RIT1_HUMAN GTP-binding protein Rit1 OS=Homo sapiens OX=9606 GN=RIT1 PE=1 SV=1;sp|Q92963-3|RIT1_HUMAN Isoform 3 of GTP-binding protein Rit1 OS=Homo s	7	2	2	2	0	0	0	1	1	0	0	1	0	1	0	0	0	1	0	0	0	0	0	0	0	1	1	0	0	1	0	1	0	0	0	1	0	0	0	0	0	0	0	1
588	A0A494C0U4;P23471-2;P23471;A0A494C036;A0A494C1B4;A0A494C055;A0A494C087;P23471-3;A0A494C1R4;A0A494C1H9;A0A494C1F0;A0A494C1J5	A0A494C0U4;P23471-2;P23471;A0A494C036;A0A494C1B4;A0A494C055;A0A494C087;P23471-3;A0A494C1R4;A0A494C1H9;A0A494C1F0	Receptor-type tyrosine-protein phosphatase zeta	PTPRZ1	tr|A0A494C0U4|A0A494C0U4_HUMAN protein-tyrosine-phosphatase OS=Homo sapiens OX=9606 GN=PTPRZ1 PE=1 SV=1;sp|P23471-2|PTPRZ_HUMAN Isoform 2 of Receptor-type tyrosine-protein phosphatase zeta OS=Homo sapiens OX=9606 GN=PTPRZ1;sp|P23471|PTPRZ_HUMAN Receptor-ty	12	17	17	17	8	7	9	7	6	6	6	6	7	0	1	3	5	3	4	3	4	6	8	7	9	7	6	6	6	6	7	0	1	3	5	3	4	3	4	6	8	7	9	7
589	O95453;O95453-2;A0A494C0W0;O95453-3;A0A8V8TMN8;A0A494C0K5;A0A494C1N1;A0A494C0Q2;A0A494C1K5;A0A494C0P9;A0A494BZW7;A0A494BZU6;A0A494C0Q6;A0A494C1G3;A0A494C156;O95453-4;H3BRK1;A0A494C002;F5H1Z4	O95453;O95453-2;A0A494C0W0;O95453-3;A0A8V8TMN8;A0A494C0K5;A0A494C1N1;A0A494C0Q2;A0A494C1K5;A0A494C0P9;A0A494BZW7;A0A494BZU6;A0A494C0Q6;A0A494C1G3;A0A494C156;O95453-4;H3BRK1;A0A494C002	Poly(A)-specific ribonuclease PARN	PARN	sp|O95453|PARN_HUMAN Poly(A)-specific ribonuclease PARN OS=Homo sapiens OX=9606 GN=PARN PE=1 SV=1;sp|O95453-2|PARN_HUMAN Isoform 2 of Poly(A)-specific ribonuclease PARN OS=Homo sapiens OX=9606 GN=PARN;tr|A0A494C0W0|A0A494C0W0_HUMAN Poly(A)-specific ribonuc	19	16	16	16	10	9	5	6	5	7	8	6	7	2	3	3	3	3	3	2	5	5	10	9	5	6	5	7	8	6	7	2	3	3	3	3	3	2	5	5	10	9	5	6
590	A0A494C0Z5;Q9H082	A0A494C0Z5;Q9H082	Ras-related protein Rab-33B	RAB33B	tr|A0A494C0Z5|A0A494C0Z5_HUMAN Ras-related protein Rab-33B OS=Homo sapiens OX=9606 GN=RAB33B PE=1 SV=1;sp|Q9H082|RB33B_HUMAN Ras-related protein Rab-33B OS=Homo sapiens OX=9606 GN=RAB33B PE=1 SV=1	2	8	6	6	4	6	8	3	8	5	4	8	5	2	4	3	4	4	4	3	2	2	3	4	6	2	6	4	3	6	3	1	2	1	3	2	2	2	0	0	3	4	6	2
591	A0A494C108;Q8N9T8;H0YFD2;H0YH26;H0YG91	A0A494C108;Q8N9T8	Protein KRI1 homolog	KRI1	tr|A0A494C108|A0A494C108_HUMAN Protein KRI1 homolog OS=Homo sapiens OX=9606 GN=KRI1 PE=1 SV=1;sp|Q8N9T8|KRI1_HUMAN Protein KRI1 homolog OS=Homo sapiens OX=9606 GN=KRI1 PE=1 SV=3	5	6	6	6	1	1	1	0	2	1	1	1	1	0	0	1	1	0	1	0	1	1	1	1	1	0	2	1	1	1	1	0	0	1	1	0	1	0	1	1	1	1	1	0
592	A0A494C143;Q14689-6;Q14689;Q14689-5;Q14689-3;Q14689-2;Q14689-4	A0A494C143;Q14689-6;Q14689;Q14689-5	Disco-interacting protein 2 homolog A	DIP2A	tr|A0A494C143|A0A494C143_HUMAN Disco-interacting protein 2 homolog A OS=Homo sapiens OX=9606 GN=DIP2A PE=1 SV=1;sp|Q14689-6|DIP2A_HUMAN Isoform 6 of Disco-interacting protein 2 homolog A OS=Homo sapiens OX=9606 GN=DIP2A;sp|Q14689|DIP2A_HUMAN Disco-interact	7	30	18	18	16	16	15	15	19	17	16	16	14	10	15	13	13	13	11	8	9	11	7	6	5	6	9	6	7	6	6	3	5	5	5	4	3	0	2	2	7	6	5	6
593	A0A8V8TLG8;A0A494C164;P52630-4;P52630;A0A8V8TLJ4;B4DLC8;A0A494C1L3	A0A8V8TLG8;A0A494C164;P52630-4;P52630;A0A8V8TLJ4	Signal transducer and activator of transcription 2	STAT2	tr|A0A8V8TLG8|A0A8V8TLG8_HUMAN Signal transducer and activator of transcription 2 OS=Homo sapiens OX=9606 GN=STAT2 PE=4 SV=1;tr|A0A494C164|A0A494C164_HUMAN Signal transducer and activator of transcription OS=Homo sapiens OX=9606 GN=STAT2 PE=1 SV=1;sp|P5263	7	9	9	9	2	5	2	3	5	2	2	2	2	0	1	0	1	2	0	2	1	0	2	5	2	3	5	2	2	2	2	0	1	0	1	2	0	2	1	0	2	5	2	3
594	A0A494C165;P12955;A0A8V8TLL9;K7ES25;A0A8V8TLR1;A0A8V8TNF2;P12955-3;P12955-2;A0A8V8TLP4;A0A8V8TN48;A0A8V8TLP2;A0A8V8TLN7;A0A494C194;A0A8V8TLR6;A0A8V8TM86;A0A8V8TN70;A0A8V8TNH5;V9GYE4;V9GYL0;A0A8V8TM81	A0A494C165;P12955;A0A8V8TLL9;K7ES25;A0A8V8TLR1;A0A8V8TNF2;P12955-3;P12955-2;A0A8V8TLP4;A0A8V8TN48;A0A8V8TLP2;A0A8V8TLN7;A0A494C194	Xaa-Pro dipeptidase	PEPD	tr|A0A494C165|A0A494C165_HUMAN Xaa-Pro dipeptidase OS=Homo sapiens OX=9606 GN=PEPD PE=1 SV=2;sp|P12955|PEPD_HUMAN Xaa-Pro dipeptidase OS=Homo sapiens OX=9606 GN=PEPD PE=1 SV=3;tr|A0A8V8TLL9|A0A8V8TLL9_HUMAN Xaa-Pro dipeptidase OS=Homo sapiens OX=9606 GN=PE	20	21	21	21	15	12	15	14	15	12	13	15	16	15	16	15	16	17	14	13	11	11	15	12	15	14	15	12	13	15	16	15	16	15	16	17	14	13	11	11	15	12	15	14
597	A0A494C1F2;P35658-2;P35658;P35658-5;A0A8Q3WLX1;A0A494BZU9;H0Y837;H0YF36;B7ZAV2;A0A494C0J0;A0A494C104;E9PKD2;A0A494C0Y1;H0YDS4	A0A494C1F2;P35658-2;P35658;P35658-5;A0A8Q3WLX1;A0A494BZU9	Nuclear pore complex protein Nup214	NUP214	tr|A0A494C1F2|A0A494C1F2_HUMAN Nuclear pore complex protein Nup214 OS=Homo sapiens OX=9606 GN=NUP214 PE=1 SV=1;sp|P35658-2|NU214_HUMAN Isoform 2 of Nuclear pore complex protein Nup214 OS=Homo sapiens OX=9606 GN=NUP214;sp|P35658|NU214_HUMAN Nuclear pore com	14	50	50	1	26	35	24	26	31	24	25	30	23	26	23	20	30	23	17	22	20	22	26	35	24	26	31	24	25	30	23	26	23	20	30	23	17	22	20	22	0	0	1	0
599	P26885;A0A494C1N0;F5H0N4	P26885;A0A494C1N0;F5H0N4	Peptidyl-prolyl cis-trans isomerase FKBP2;Peptidyl-prolyl cis-trans isomerase	FKBP2	sp|P26885|FKBP2_HUMAN Peptidyl-prolyl cis-trans isomerase FKBP2 OS=Homo sapiens OX=9606 GN=FKBP2 PE=1 SV=2;tr|A0A494C1N0|A0A494C1N0_HUMAN peptidylprolyl isomerase OS=Homo sapiens OX=9606 GN=FKBP2 PE=1 SV=1;tr|F5H0N4|F5H0N4_HUMAN peptidylprolyl isomerase (F	3	6	6	6	5	4	3	4	4	3	5	5	3	4	3	5	3	4	3	3	4	3	5	4	3	4	4	3	5	5	3	4	3	5	3	4	3	3	4	3	5	4	3	4
600	A0A499FI31;Q15020;Q15020-4;Q15020-2;H0YHU8;A0A494C0L2;F8W667;F8VVK9;F8VZM2;Q15020-3	A0A499FI31;Q15020;Q15020-4	Squamous cell carcinoma antigen recognized by T-cells 3	SART3	tr|A0A499FI31|A0A499FI31_HUMAN Squamous cell carcinoma antigen recognized by T-cells 3 OS=Homo sapiens OX=9606 GN=SART3 PE=1 SV=1;sp|Q15020|SART3_HUMAN Squamous cell carcinoma antigen recognized by T-cells 3 OS=Homo sapiens OX=9606 GN=SART3 PE=1 SV=1;sp|Q1	10	50	50	50	30	35	31	27	32	28	30	28	28	20	32	24	31	29	18	26	33	24	30	35	31	27	32	28	30	28	28	20	32	24	31	29	18	26	33	24	30	35	31	27
601	A0A499FI48;C9JMN9	A0A499FI48;C9JMN9		PDIA4	tr|A0A499FI48|A0A499FI48_HUMAN Protein disulfide-isomerase OS=Homo sapiens OX=9606 GN=PDIA4 PE=1 SV=1;tr|C9JMN9|C9JMN9_HUMAN Protein disulfide-isomerase A4 OS=Homo sapiens OX=9606 GN=PDIA4 PE=1 SV=2	2	54	1	1	36	43	34	34	41	35	36	41	36	34	42	37	43	40	37	37	40	30	0	0	0	0	0	0	0	0	0	0	0	0	0	0	0	1	0	0	0	0	0	0
602	A0A7I2YQL3;A0A499FIZ0;Q9H7D7;A0A7I2YQQ9;C9JCS7;H0Y9R3;Q9H7D7-4;H0Y917;Q9H7D7-3	A0A7I2YQL3;A0A499FIZ0;Q9H7D7;A0A7I2YQQ9;C9JCS7	WD repeat-containing protein 26	WDR26	tr|A0A7I2YQL3|A0A7I2YQL3_HUMAN WD repeat-containing protein 26 (Fragment) OS=Homo sapiens OX=9606 GN=WDR26 PE=1 SV=1;tr|A0A499FIZ0|A0A499FIZ0_HUMAN WD repeat-containing protein 26 OS=Homo sapiens OX=9606 GN=WDR26 PE=1 SV=2;sp|Q9H7D7|WDR26_HUMAN WD repeat-c	9	16	16	3	8	9	7	8	10	6	7	9	5	8	5	5	6	8	5	4	6	3	8	9	7	8	10	6	7	9	5	8	5	5	6	8	5	4	6	3	0	1	0	0
603	K7EKN5;A0A590UJ23;A0A590UJ36;A6NDB9	K7EKN5;A0A590UJ23;A0A590UJ36;A6NDB9	Paralemmin-3	PALM3	tr|K7EKN5|K7EKN5_HUMAN Paralemmin-3 OS=Homo sapiens OX=9606 GN=PALM3 PE=1 SV=2;tr|A0A590UJ23|A0A590UJ23_HUMAN Paralemmin-3 OS=Homo sapiens OX=9606 GN=PALM3 PE=1 SV=1;tr|A0A590UJ36|A0A590UJ36_HUMAN Paralemmin-3 OS=Homo sapiens OX=9606 GN=PALM3 PE=1 SV=1;sp|	4	4	4	4	1	2	2	1	2	2	0	3	2	1	0	2	0	0	2	0	0	1	1	2	2	1	2	2	0	3	2	1	0	2	0	0	2	0	0	1	1	2	2	1
604	U3KPX3;A0A590UJ43;P48729-3;P48729;A0A5F9W493;P48729-2;D6REM4;E7ETM0;H0Y9X2;U3KQK7;A0A590UK94;A0A590UJQ7;E5RG27;D6RGE5;U3KQ83	U3KPX3;A0A590UJ43;P48729-3;P48729;A0A5F9W493;P48729-2;D6REM4;E7ETM0;H0Y9X2;U3KQK7	Casein kinase I isoform alpha	CSNK1A1	tr|U3KPX3|U3KPX3_HUMAN Casein kinase I isoform alpha OS=Homo sapiens OX=9606 GN=CSNK1A1 PE=1 SV=2;tr|A0A590UJ43|A0A590UJ43_HUMAN Casein kinase I isoform alpha OS=Homo sapiens OX=9606 GN=CSNK1A1 PE=1 SV=1;sp|P48729-3|KC1A_HUMAN Isoform 3 of Casein kinase I	15	15	14	8	10	9	9	6	11	9	9	9	9	5	9	7	7	11	9	7	9	7	10	9	8	6	11	9	9	9	9	5	9	7	7	11	8	7	8	7	5	5	4	1
605	A0A590UJ53;Q9P2N6-2;Q9P2N6;Q9P2N6-3;Q9P2N6-6;F8WEN2;F8WB58;C9J491;F8WD76;M0R3B6;C9J5A4	A0A590UJ53;Q9P2N6-2;Q9P2N6;Q9P2N6-3;Q9P2N6-6	KAT8 regulatory NSL complex subunit 3	KANSL3	tr|A0A590UJ53|A0A590UJ53_HUMAN KAT8 regulatory NSL complex subunit 3 OS=Homo sapiens OX=9606 GN=KANSL3 PE=1 SV=1;sp|Q9P2N6-2|KANL3_HUMAN Isoform 2 of KAT8 regulatory NSL complex subunit 3 OS=Homo sapiens OX=9606 GN=KANSL3;sp|Q9P2N6|KANL3_HUMAN KAT8 regulat	11	4	4	2	0	2	1	0	0	0	0	0	0	0	1	0	1	1	1	1	2	0	0	2	1	0	0	0	0	0	0	0	1	0	1	1	1	1	2	0	0	2	1	0
606	Q14114;A0A590UJT0;A0A590UJ57;E9PP15;A0A590UJ98;A0A590UKB1;A0A590UK97;A0A590UK53;Q14114-4;A0A590UJH5;A0A590UJJ8;A0A590UK84;Q14114-2;Q14114-3;A0A590UJF9;A0A590UK45;A0A590UKB5;A0A590UJV3;E9PKG2;A0A590UJ39;H0YEV6;H0YCA4;A0A590UJJ9;H0YEA5	Q14114;A0A590UJT0;A0A590UJ57;E9PP15;A0A590UJ98;A0A590UKB1;A0A590UK97;A0A590UK53;Q14114-4;A0A590UJH5;A0A590UJJ8;A0A590UK84;Q14114-2;Q14114-3;A0A590UJF9;A0A590UK45;A0A590UKB5	Low-density lipoprotein receptor-related protein 8	LRP8	sp|Q14114|LRP8_HUMAN Low-density lipoprotein receptor-related protein 8 OS=Homo sapiens OX=9606 GN=LRP8 PE=1 SV=4;tr|A0A590UJT0|A0A590UJT0_HUMAN Low-density lipoprotein receptor-related protein 8 OS=Homo sapiens OX=9606 GN=LRP8 PE=1 SV=1;tr|A0A590UJ57|A0A5	24	13	12	12	3	11	5	5	6	5	3	7	4	3	5	2	2	2	2	2	2	2	3	10	4	5	5	4	2	6	3	3	4	1	2	1	1	2	2	1	3	10	4	5
607	A0A590UJ73;Q9BSV6;A0A590UJW4;E7EQB3;B0V3J0;A0A0G2JNL0;A0A0G2JNK5	A0A590UJ73;Q9BSV6;A0A590UJW4;E7EQB3;B0V3J0;A0A0G2JNL0;A0A0G2JNK5	tRNA-splicing endonuclease subunit Sen34	TSEN34	tr|A0A590UJ73|A0A590UJ73_HUMAN tRNA-splicing endonuclease subunit Sen34 OS=Homo sapiens OX=9606 GN=TSEN34 PE=1 SV=2;sp|Q9BSV6|SEN34_HUMAN tRNA-splicing endonuclease subunit Sen34 OS=Homo sapiens OX=9606 GN=TSEN34 PE=1 SV=1;tr|A0A590UJW4|A0A590UJW4_HUMAN tR	7	9	9	9	3	8	2	1	4	0	1	2	1	2	3	1	3	2	1	1	1	0	3	8	2	1	4	0	1	2	1	2	3	1	3	2	1	1	1	0	3	8	2	1
608	A0A590UJ96	A0A590UJ96			tr|A0A590UJ96|A0A590UJ96_HUMAN Collagen alpha-1(I) chain-like OS=Homo sapiens OX=9606 GN=LOC122526780 PE=1 SV=1	1	4	4	4	1	0	0	0	1	0	0	1	0	1	0	0	0	0	0	0	0	0	1	0	0	0	1	0	0	1	0	1	0	0	0	0	0	0	0	0	1	0	0	0
609	C9JE12;C9JCW7;A0A590UJA9;Q9BVT8	C9JE12;C9JCW7;A0A590UJA9;Q9BVT8	Transmembrane and ubiquitin-like domain-containing protein 1	TMUB1	tr|C9JE12|C9JE12_HUMAN Transmembrane and ubiquitin-like domain-containing protein 1 (Fragment) OS=Homo sapiens OX=9606 GN=TMUB1 PE=1 SV=1;tr|C9JCW7|C9JCW7_HUMAN Transmembrane and ubiquitin-like domain-containing protein 1 (Fragment) OS=Homo sapiens OX=9606	4	4	4	4	2	2	2	1	3	3	3	2	2	1	0	0	0	0	1	0	1	0	2	2	2	1	3	3	3	2	2	1	0	0	0	0	1	0	1	0	2	2	2	1
610	A0A590UJI0;Q6ZVL6;H0YDE5;A0A5F9UK30;Q6ZVL6-2	A0A590UJI0;Q6ZVL6;H0YDE5;A0A5F9UK30;Q6ZVL6-2	UPF0606 protein KIAA1549L	KIAA1549L	tr|A0A590UJI0|A0A590UJI0_HUMAN UPF0606 protein KIAA1549L OS=Homo sapiens OX=9606 GN=KIAA1549L PE=1 SV=1;sp|Q6ZVL6|K154L_HUMAN UPF0606 protein KIAA1549L OS=Homo sapiens OX=9606 GN=KIAA1549L PE=2 SV=2;tr|H0YDE5|H0YDE5_HUMAN UPF0606 protein KIAA1549L (Fragmen	5	12	12	12	0	6	4	1	7	3	3	6	3	0	5	3	2	2	3	0	2	2	0	6	4	1	7	3	3	6	3	0	5	3	2	2	3	0	2	2	0	6	4	1
611	Q13303-2;A0A590UJJ4;Q13303-3;A0A590UJB6;Q13303-4;Q5TG81;A0A590UJB8;K7EKU4;A0A590UK89;A0A590UJV4;A0A087X1P8;B7Z8E5;Q14722-3;Q14722;C9JBV8;C9JQ60;A0A590UJX9;A0A590UJK5;A0A590UJ35	Q13303-2;A0A590UJJ4;Q13303-3;A0A590UJB6;Q13303-4;Q5TG81	Voltage-gated potassium channel subunit beta-2	KCNAB2	sp|Q13303-2|KCAB2_HUMAN Isoform 2 of Voltage-gated potassium channel subunit beta-2 OS=Homo sapiens OX=9606 GN=KCNAB2;tr|A0A590UJJ4|A0A590UJJ4_HUMAN Voltage-gated potassium channel subunit beta-2 OS=Homo sapiens OX=9606 GN=KCNAB2 PE=1 SV=1;sp|Q13303-3|KCAB	19	8	8	1	3	4	4	3	6	3	4	5	2	2	2	2	4	2	3	2	1	1	3	4	4	3	6	3	4	5	2	2	2	2	4	2	3	2	1	1	0	0	0	0
612	Q14BN4;A0A590UJK3;Q14BN4-3;Q14BN4-2;A0A5F9VB99;A0A590UJU9;Q14BN4-6;H7C3M8;Q14BN4-7;A0A590UJS6;A0A590UJT5;A0A590UJ16;Q14BN4-4;H7BZK0;A0A590UJG7;Q14BN4-5;H7BZW9;Q14BN4-8;A0A590UK66;A0A590UJP6;H7C5G9	Q14BN4;A0A590UJK3;Q14BN4-3;Q14BN4-2;A0A5F9VB99;A0A590UJU9;Q14BN4-6;H7C3M8;Q14BN4-7;A0A590UJS6;A0A590UJT5;A0A590UJ16	Sarcolemmal membrane-associated protein	SLMAP	sp|Q14BN4|SLMAP_HUMAN Sarcolemmal membrane-associated protein OS=Homo sapiens OX=9606 GN=SLMAP PE=1 SV=1;tr|A0A590UJK3|A0A590UJK3_HUMAN Sarcolemmal membrane-associated protein OS=Homo sapiens OX=9606 GN=SLMAP PE=1 SV=1;sp|Q14BN4-3|SLMAP_HUMAN Isoform 3 of	21	18	18	18	10	9	11	9	7	7	8	9	10	8	5	4	9	4	3	7	5	6	10	9	11	9	7	7	8	9	10	8	5	4	9	4	3	7	5	6	10	9	11	9
613	A0A590UJK4;A0A590UK01;A0A590UJP7;A0A590UK80;Q13247-3;Q13247;Q13247-2	A0A590UJK4;A0A590UK01;A0A590UJP7;A0A590UK80;Q13247-3;Q13247	Serine/arginine-rich splicing factor 6	SRSF6	tr|A0A590UJK4|A0A590UJK4_HUMAN Serine/arginine-rich-splicing factor 6 OS=Homo sapiens OX=9606 GN=SRSF6 PE=1 SV=1;tr|A0A590UK01|A0A590UK01_HUMAN Serine/arginine-rich-splicing factor 6 OS=Homo sapiens OX=9606 GN=SRSF6 PE=1 SV=1;tr|A0A590UJP7|A0A590UJP7_HUMAN	7	14	9	9	10	9	8	9	8	6	10	8	8	8	8	8	10	8	9	9	9	8	6	5	4	5	4	3	6	4	4	5	4	4	6	4	5	5	6	5	6	5	4	5
614	A0A8Q3SIU4;A0A590UJL1;A0A590UK62;Q9UQ26;A0A8Q3SJ53;F8W6W8;Q9UQ26-1;Q9UQ26-3;A0A0J9YWD4;Q9UQ26-2;D6RDY0;Q9UQ26-5;A0A0J9YXG4;Q9UQ26-4;Q9UQ26-7;E5RI36;A0A8Q3SIZ1	A0A8Q3SIU4;A0A590UJL1;A0A590UK62;Q9UQ26;A0A8Q3SJ53;F8W6W8;Q9UQ26-1;Q9UQ26-3;A0A0J9YWD4;Q9UQ26-2	Regulating synaptic membrane exocytosis protein 2	RIMS2	tr|A0A8Q3SIU4|A0A8Q3SIU4_HUMAN Regulating synaptic membrane exocytosis protein 2 OS=Homo sapiens OX=9606 GN=RIMS2 PE=1 SV=1;tr|A0A590UJL1|A0A590UJL1_HUMAN Regulating synaptic membrane exocytosis protein 2 OS=Homo sapiens OX=9606 GN=RIMS2 PE=1 SV=1;tr|A0A59	17	25	25	1	9	9	10	10	10	12	7	11	11	4	4	6	8	6	5	2	2	5	9	9	10	10	10	12	7	11	11	4	4	6	8	6	5	2	2	5	1	0	0	0
615	A0A590UK17;Q52WX2	A0A590UK17;Q52WX2	Serine/threonine-protein kinase SBK1	SBK1	tr|A0A590UK17|A0A590UK17_HUMAN Serine/threonine-protein kinase SBK1 OS=Homo sapiens OX=9606 GN=SBK1 PE=1 SV=3;sp|Q52WX2|SBK1_HUMAN Serine/threonine-protein kinase SBK1 OS=Homo sapiens OX=9606 GN=SBK1 PE=2 SV=1	2	8	8	8	1	4	3	0	1	1	0	1	1	0	3	0	3	2	0	0	1	0	1	4	3	0	1	1	0	1	1	0	3	0	3	2	0	0	1	0	1	4	3	0
616	Q13367;A0A5F9UJV3;Q13367-4;A0A2R8Y2A8;A0A590UKC4;A0A590UK04;A0A590UJ60;A0A590UJE5;A0A590UJU0;A0A590UJU7;A0A590UJW5;F5GWU4;Q13367-2;A0A590UK69;A0A590UJ44;F5GYB0;A0A590UK30;A0A590UK64;A0A590UJ88;A0A590UJS5	Q13367;A0A5F9UJV3;Q13367-4;A0A2R8Y2A8;A0A590UKC4;A0A590UK04;A0A590UJ60;A0A590UJE5;A0A590UJU0	AP-3 complex subunit beta-2	AP3B2	sp|Q13367|AP3B2_HUMAN AP-3 complex subunit beta-2 OS=Homo sapiens OX=9606 GN=AP3B2 PE=1 SV=2;tr|A0A5F9UJV3|A0A5F9UJV3_HUMAN AP-3 complex subunit beta OS=Homo sapiens OX=9606 GN=AP3B2 PE=1 SV=1;sp|Q13367-4|AP3B2_HUMAN Isoform 4 of AP-3 complex subunit beta-	20	50	50	0	29	37	32	29	36	38	24	34	32	26	31	28	33	33	30	24	28	30	29	37	32	29	36	38	24	34	32	26	31	28	33	33	30	24	28	30	0	0	0	0
617	A0A5F9UK94;Q01433;H0Y360;Q01433-2;A0A804CCZ3;Q01433-5;Q01433-4;Q01433-3;A0A7P0Z4H6;H0YF16;A0A590UJX5;A0A590UK85;A0A804H2H4;A0A7P0TB79;A0A7P0T999;E9PJF6;E9PIJ1;H0YE32;A0A590UJD1;A0A590UJY6	A0A5F9UK94;Q01433;H0Y360;Q01433-2;A0A804CCZ3;Q01433-5;Q01433-4;Q01433-3;A0A7P0Z4H6;H0YF16;A0A590UJX5;A0A590UK85;A0A804H2H4	AMP deaminase 2	AMPD2	tr|A0A5F9UK94|A0A5F9UK94_HUMAN AMP deaminase OS=Homo sapiens OX=9606 GN=AMPD2 PE=1 SV=1;sp|Q01433|AMPD2_HUMAN AMP deaminase 2 OS=Homo sapiens OX=9606 GN=AMPD2 PE=1 SV=2;tr|H0Y360|H0Y360_HUMAN AMP deaminase OS=Homo sapiens OX=9606 GN=AMPD2 PE=1 SV=2;sp|Q014	20	37	37	37	19	24	22	21	23	24	19	23	23	20	20	25	20	20	16	12	14	19	19	24	22	21	23	24	19	23	23	20	20	25	20	20	16	12	14	19	19	24	22	21
618	A0A5F9UP49;Q9BRK5;A0A5F9UJX7;Q9BRK5-6;G3V1E2;Q9BRK5-3;H0Y3T6;Q9BRK5-2;Q9BRK5-5	A0A5F9UP49;Q9BRK5;A0A5F9UJX7;Q9BRK5-6;G3V1E2;Q9BRK5-3;H0Y3T6;Q9BRK5-2	45 kDa calcium-binding protein	SDF4	tr|A0A5F9UP49|A0A5F9UP49_HUMAN 45 kDa calcium-binding protein OS=Homo sapiens OX=9606 GN=SDF4 PE=1 SV=1;sp|Q9BRK5|CAB45_HUMAN 45 kDa calcium-binding protein OS=Homo sapiens OX=9606 GN=SDF4 PE=1 SV=1;tr|A0A5F9UJX7|A0A5F9UJX7_HUMAN 45 kDa calcium-binding pro	9	11	11	4	5	8	3	3	6	4	6	8	9	10	9	5	4	4	7	7	9	4	5	8	3	3	6	4	6	8	9	10	9	5	4	4	7	7	9	4	3	2	2	2
619	A0A5F9UY30;O43493;O43493-5;O43493-3;O43493-7;O43493-6;O43493-4	A0A5F9UY30;O43493;O43493-5;O43493-3;O43493-7;O43493-6;O43493-4	Trans-Golgi network integral membrane protein 2	TGOLN2	tr|A0A5F9UY30|A0A5F9UY30_HUMAN Trans-Golgi network integral membrane protein 2 OS=Homo sapiens OX=9606 GN=TGOLN2 PE=1 SV=1;sp|O43493|TGON2_HUMAN Trans-Golgi network integral membrane protein 2 OS=Homo sapiens OX=9606 GN=TGOLN2 PE=1 SV=4;sp|O43493-5|TGON2_H	7	3	3	3	1	2	1	1	1	1	2	1	3	1	1	1	1	1	3	2	1	1	1	2	1	1	1	1	2	1	3	1	1	1	1	1	3	2	1	1	1	2	1	1
620	A0A5F9YFS9;C9JBL1;Q9Y6A9	A0A5F9YFS9;C9JBL1;Q9Y6A9	Signal peptidase complex subunit 1	SPCS1	tr|A0A5F9YFS9|A0A5F9YFS9_HUMAN Signal peptidase complex subunit 1 OS=Homo sapiens OX=9606 GN=SPCS1 PE=1 SV=1;tr|C9JBL1|C9JBL1_HUMAN Signal peptidase complex subunit 1 OS=Homo sapiens OX=9606 GN=SPCS1 PE=1 SV=1;sp|Q9Y6A9|SPCS1_HUMAN Signal peptidase complex	3	3	3	3	2	2	2	2	2	2	2	2	3	2	2	2	3	2	3	2	2	2	2	2	2	2	2	2	2	2	3	2	2	2	3	2	3	2	2	2	2	2	2	2
621	A0A5F9ZA98;O75027;O75027-2;B4DGL8;A0A087WW65;O75027-3;A0A2R8Y473;A0A590UJS8;E9PJR8;A0A2R8YF35;E9PNQ5;A0A2R8Y3N2	A0A5F9ZA98;O75027;O75027-2;B4DGL8;A0A087WW65;O75027-3;A0A2R8Y473;A0A590UJS8	ATP-binding cassette sub-family B member 7, mitochondrial	ABCB7	tr|A0A5F9ZA98|A0A5F9ZA98_HUMAN Iron-sulfur clusters transporter ABCB7, mitochondrial OS=Homo sapiens OX=9606 GN=ABCB7 PE=1 SV=1;sp|O75027|ABCB7_HUMAN Iron-sulfur clusters transporter ABCB7, mitochondrial OS=Homo sapiens OX=9606 GN=ABCB7 PE=1 SV=2;sp|O75027	12	18	18	18	11	12	12	11	10	12	11	11	13	9	7	9	8	7	8	8	5	7	11	12	12	11	10	12	11	11	13	9	7	9	8	7	8	8	5	7	11	12	12	11
622	A0A8C8PZE6;C9JQD1;A0A5F9ZGW4;A0A5F9ZHE0;P35557-3;P35557;P35557-2	A0A8C8PZE6;C9JQD1;A0A5F9ZGW4;A0A5F9ZHE0;P35557-3;P35557;P35557-2	Hexokinase;Glucokinase	GCK	tr|A0A8C8PZE6|A0A8C8PZE6_HUMAN Phosphotransferase OS=Homo sapiens OX=9606 GN=GCK PE=1 SV=1;tr|C9JQD1|C9JQD1_HUMAN Phosphotransferase OS=Homo sapiens OX=9606 GN=GCK PE=1 SV=1;tr|A0A5F9ZGW4|A0A5F9ZGW4_HUMAN Phosphotransferase OS=Homo sapiens OX=9606 GN=GCK P	7	1	1	1	0	0	0	0	0	1	0	0	1	0	0	0	0	0	0	0	0	0	0	0	0	0	0	1	0	0	1	0	0	0	0	0	0	0	0	0	0	0	0	0
623	A0A5F9ZGX3;A0A5F9ZHS1;Q01484;A0A5F9ZHD2;A0A5F9ZHR8;I6L894;D6RHE1;A0A5F9ZH30;A0A5F9ZHE4;A0A5F9ZGY3;A0A5F9ZI40;A0A5F9ZHN5;A0A5F9ZI65;A0A5F9ZHT8;A0A5F9ZGY4;A0A5F9ZH19;A0A5F9ZGZ5;A0A5F9ZI30;A0A5F9ZI46;A0A5F9ZHT4;A0A5F9ZHF7;A0A5F9ZI81;A0A5F9ZH39;Q01484-2;A0A5F9ZI56;A0A5F9ZGY1;A0A5F9ZHQ5;Q01484-5;A0A5F9ZGZ1;A0A5F9ZHJ6;A0A5F9ZGS7;A0A5F9ZI15;E9PHW9;A0A5F9ZH70;A0A5F9ZI69;A0A5F9ZHC9;A0A5F9ZGX8;A0A5F9ZHG3;A…	A0A5F9ZGX3;A0A5F9ZHS1;Q01484;A0A5F9ZHD2;A0A5F9ZHR8;I6L894;D6RHE1;A0A5F9ZH30;A0A5F9ZHE4;A0A5F9ZGY3;A0A5F9ZI40;A0A5F9ZHN5;A0A5F9ZI65;A0A5F9ZHT8;A0A5F9ZGY4;A0A5F9ZH19;A0A5F9ZGZ5;A0A5F9ZI30;A0A5F9ZI46;A0A5F9ZHT4;A0A5F9ZHF7;A0A5F9ZI81;A0A5F9ZH39;Q01484-2;A0A5F9ZI56;A0A5F9ZGY1;A0A5F9ZHQ5;Q01484-5;A0A5F9ZGZ1;A0A5F9ZHJ6	Ankyrin-2	ANK2	tr|A0A5F9ZGX3|A0A5F9ZGX3_HUMAN Ankyrin-2 OS=Homo sapiens OX=9606 GN=ANK2 PE=1 SV=1;tr|A0A5F9ZHS1|A0A5F9ZHS1_HUMAN Ankyrin-2 OS=Homo sapiens OX=9606 GN=ANK2 PE=1 SV=1;sp|Q01484|ANK2_HUMAN Ankyrin-2 OS=Homo sapiens OX=9606 GN=ANK2 PE=1 SV=4;tr|A0A5F9ZHD2|A0A	74	166	166	93	73	103	121	71	96	107	67	99	111	57	81	97	59	74	100	42	70	97	73	103	121	71	96	107	67	99	111	57	81	97	59	74	100	42	70	97	30	45	62	29
624	A0A5F9ZH07;A0A5F9ZHN8;A0A0A0N0M2;A0A8V8TPQ9;P23458;A0A5F9ZI39;A0A5F9ZHW0;A0A8V8TMY8;A0A5F9ZI01;A0A8V8TN56	A0A5F9ZH07;A0A5F9ZHN8;A0A0A0N0M2;A0A8V8TPQ9;P23458;A0A5F9ZI39;A0A5F9ZHW0;A0A8V8TMY8	Tyrosine-protein kinase;Tyrosine-protein kinase JAK1	JAK1	tr|A0A5F9ZH07|A0A5F9ZH07_HUMAN Tyrosine-protein kinase OS=Homo sapiens OX=9606 GN=JAK1 PE=1 SV=2;tr|A0A5F9ZHN8|A0A5F9ZHN8_HUMAN Tyrosine-protein kinase OS=Homo sapiens OX=9606 GN=JAK1 PE=1 SV=1;tr|A0A0A0N0M2|A0A0A0N0M2_HUMAN Tyrosine-protein kinase OS=Homo	10	10	10	10	3	0	4	0	1	2	0	0	1	1	3	3	0	4	5	0	2	1	3	0	4	0	1	2	0	0	1	1	3	3	0	4	5	0	2	1	3	0	4	0
625	P55201-2;P55201;P55201-3;A0A5F9ZH11;A0A804HI52;A0A804HKY8;A0A8C8KWW5;P55201-4;A0A804HIN1;A0A8C8L8G4;A0A804HL48;A0A804HHW3;A0A804HL99;A0A804HJV3;A0A804HKK9;A0A5F9ZHX4;C9JHC0;A0A5F9ZHW9	P55201-2;P55201;P55201-3;A0A5F9ZH11;A0A804HI52;A0A804HKY8;A0A8C8KWW5;P55201-4;A0A804HIN1;A0A8C8L8G4;A0A804HL48;A0A804HHW3;A0A804HL99;A0A804HJV3;A0A804HKK9;A0A5F9ZHX4;C9JHC0;A0A5F9ZHW9	Peregrin	BRPF1	sp|P55201-2|BRPF1_HUMAN Isoform 2 of Peregrin OS=Homo sapiens OX=9606 GN=BRPF1;sp|P55201|BRPF1_HUMAN Peregrin OS=Homo sapiens OX=9606 GN=BRPF1 PE=1 SV=2;sp|P55201-3|BRPF1_HUMAN Isoform 3 of Peregrin OS=Homo sapiens OX=9606 GN=BRPF1;tr|A0A5F9ZH11|A0A5F9ZH11	18	6	5	5	3	3	4	0	2	2	0	1	2	0	0	1	0	0	1	0	1	1	3	3	3	0	2	2	0	1	2	0	0	1	0	0	1	0	1	1	3	3	3	0
626	E9PRT0;E9PSB9;E9PR06;A0A5F9ZH13;Q9NQC8;Q9NQC8-2;E9PKW0;E9PMR8	E9PRT0;E9PSB9;E9PR06;A0A5F9ZH13;Q9NQC8;Q9NQC8-2	Intraflagellar transport protein 46 homolog	IFT46	tr|E9PRT0|E9PRT0_HUMAN Intraflagellar transport protein 46 homolog (Fragment) OS=Homo sapiens OX=9606 GN=IFT46 PE=1 SV=8;tr|E9PSB9|E9PSB9_HUMAN Intraflagellar transport protein 46 homolog (Fragment) OS=Homo sapiens OX=9606 GN=IFT46 PE=1 SV=1;tr|E9PR06|E9PR	8	5	5	5	2	2	1	1	5	1	2	2	2	1	0	1	2	0	1	0	0	0	2	2	1	1	5	1	2	2	2	1	0	1	2	0	1	0	0	0	2	2	1	1
627	A0A5F9ZH78;P05089;P05089-2;A0A5F9ZGN6;P05089-3	A0A5F9ZH78;P05089;P05089-2;A0A5F9ZGN6	Arginase-1	ARG1	tr|A0A5F9ZH78|A0A5F9ZH78_HUMAN Arginase-1 OS=Homo sapiens OX=9606 GN=ARG1 PE=1 SV=1;sp|P05089|ARGI1_HUMAN Arginase-1 OS=Homo sapiens OX=9606 GN=ARG1 PE=1 SV=2;sp|P05089-2|ARGI1_HUMAN Isoform 2 of Arginase-1 OS=Homo sapiens OX=9606 GN=ARG1;tr|A0A5F9ZGN6|A0A	5	3	3	3	1	0	0	0	0	0	0	0	0	0	0	0	0	0	0	0	2	0	1	0	0	0	0	0	0	0	0	0	0	0	0	0	0	0	2	0	1	0	0	0
628	Q8N9N2-2;A0A5F9ZHP1;A0A5F9ZH79;A0A5F9ZI37;A0A5K1VW55;Q8N9N2;H0YCB3;H0YE76;A0A5F9ZI10;E9PQZ6;E9PM82;E9PR40;E9PKM6;E9PL92;H0YER2;A0A5F9ZGP6;E9PJM2;H0YE79;E9PQ44	Q8N9N2-2;A0A5F9ZHP1;A0A5F9ZH79;A0A5F9ZI37;A0A5K1VW55;Q8N9N2;H0YCB3;H0YE76;A0A5F9ZI10;E9PQZ6;E9PM82	Activating signal cointegrator 1 complex subunit 1	ASCC1	sp|Q8N9N2-2|ASCC1_HUMAN Isoform 2 of Activating signal cointegrator 1 complex subunit 1 OS=Homo sapiens OX=9606 GN=ASCC1;tr|A0A5F9ZHP1|A0A5F9ZHP1_HUMAN Activating signal cointegrator 1 complex subunit 1 OS=Homo sapiens OX=9606 GN=ASCC1 PE=1 SV=1;tr|A0A5F9Z	19	12	12	12	9	8	5	7	4	7	5	3	6	4	4	2	2	5	5	1	4	3	9	8	5	7	4	7	5	3	6	4	4	2	2	5	5	1	4	3	9	8	5	7
630	A0A5F9ZHM4;P07195;A0A3B3IS95;A8MW50;C9J7H8;F5H793;F5H5G7;F5H155;G3XAP5;F5H245;P07864	A0A5F9ZHM4;P07195;A0A3B3IS95;A8MW50	L-lactate dehydrogenase B chain;L-lactate dehydrogenase	LDHB	tr|A0A5F9ZHM4|A0A5F9ZHM4_HUMAN L-lactate dehydrogenase OS=Homo sapiens OX=9606 GN=LDHB PE=1 SV=1;sp|P07195|LDHB_HUMAN L-lactate dehydrogenase B chain OS=Homo sapiens OX=9606 GN=LDHB PE=1 SV=2;tr|A0A3B3IS95|A0A3B3IS95_HUMAN L-lactate dehydrogenase OS=Homo s	11	26	26	24	18	22	21	18	20	19	19	20	21	18	16	20	19	20	18	18	18	18	18	22	21	18	20	19	19	20	21	18	16	20	19	20	18	18	18	18	17	20	19	17
631	A0A804HIC9;A0A5F9ZHM9;Q9UQM7;Q9UQM7-2;A0A5F9ZH21;A0A5F9ZHR5;A0A5K1VW76;A0A5F9ZHY2;D6RFJ0;A0A5F9ZH50;A0A8V8TME7;A0A804HLD1	A0A804HIC9;A0A5F9ZHM9;Q9UQM7;Q9UQM7-2;A0A5F9ZH21;A0A5F9ZHR5;A0A5K1VW76;A0A5F9ZHY2;D6RFJ0;A0A5F9ZH50	Calcium/calmodulin-dependent protein kinase type II subunit alpha	CAMK2A	tr|A0A804HIC9|A0A804HIC9_HUMAN calcium/calmodulin-dependent protein kinase OS=Homo sapiens OX=9606 GN=CAMK2A PE=1 SV=1;tr|A0A5F9ZHM9|A0A5F9ZHM9_HUMAN calcium/calmodulin-dependent protein kinase OS=Homo sapiens OX=9606 GN=CAMK2A PE=1 SV=1;sp|Q9UQM7|KCC2A_HU	12	17	12	12	11	12	11	11	12	10	11	10	9	10	10	7	7	8	8	5	8	8	8	7	7	7	7	6	7	6	5	6	6	3	3	4	4	1	4	4	8	7	7	7
632	A0A5F9ZHN7;Q9NTJ5;E9PGZ4;Q9NTJ5-2;F8WDN7;C9JV50;F8WCQ2;C9J3E3	A0A5F9ZHN7;Q9NTJ5;E9PGZ4;Q9NTJ5-2	Phosphatidylinositide phosphatase SAC1	SACM1L	tr|A0A5F9ZHN7|A0A5F9ZHN7_HUMAN Phosphatidylinositol-3-phosphatase SAC1 OS=Homo sapiens OX=9606 GN=SACM1L PE=1 SV=1;sp|Q9NTJ5|SAC1_HUMAN Phosphatidylinositol-3-phosphatase SAC1 OS=Homo sapiens OX=9606 GN=SACM1L PE=1 SV=2;tr|E9PGZ4|E9PGZ4_HUMAN Phosphatidyli	8	34	34	34	27	28	26	27	27	28	21	29	27	23	24	23	23	24	22	22	23	23	27	28	26	27	27	28	21	29	27	23	24	23	23	24	22	22	23	23	27	28	26	27
633	P51648-2;P51648;A0A5F9ZHN9;A0A5F9ZHI5;J3QRD1;A0A5F9ZGX4;A0A5F9ZI12;A0A5K1VW72;I3L1M4;A0A5F9ZHZ9;A0A5F9ZHP6;J3QS00;J3KTG1;I3L0X1;J3QKK9;I3L2W1;A0A0D9SGC3;C9JKT2;K7EN73;C9JMC5;I3L3I9;A8MYB8;J3KTD9;E9PNN6;P30838;P43353	P51648-2;P51648;A0A5F9ZHN9;A0A5F9ZHI5;J3QRD1;A0A5F9ZGX4;A0A5F9ZI12;A0A5K1VW72	Fatty aldehyde dehydrogenase	ALDH3A2	sp|P51648-2|AL3A2_HUMAN Isoform 2 of Aldehyde dehydrogenase family 3 member A2 OS=Homo sapiens OX=9606 GN=ALDH3A2;sp|P51648|AL3A2_HUMAN Aldehyde dehydrogenase family 3 member A2 OS=Homo sapiens OX=9606 GN=ALDH3A2 PE=1 SV=1;tr|A0A5F9ZHN9|A0A5F9ZHN9_HUMAN Al	26	17	17	16	12	12	11	13	15	14	10	12	12	14	12	11	12	12	11	6	9	11	12	12	11	13	15	14	10	12	12	14	12	11	12	12	11	6	9	11	11	11	10	12
634	A0A5F9ZHR0;A0A5F9ZHU7;P49643-2;P49643	A0A5F9ZHR0;A0A5F9ZHU7;P49643-2;P49643	DNA primase large subunit	PRIM2	tr|A0A5F9ZHR0|A0A5F9ZHR0_HUMAN DNA primase large subunit OS=Homo sapiens OX=9606 GN=PRIM2 PE=1 SV=1;tr|A0A5F9ZHU7|A0A5F9ZHU7_HUMAN DNA primase large subunit OS=Homo sapiens OX=9606 GN=PRIM2 PE=1 SV=1;sp|P49643-2|PRI2_HUMAN Isoform 2 of DNA primase large su	4	1	1	1	0	0	0	0	0	0	0	0	0	0	1	0	0	0	0	1	0	0	0	0	0	0	0	0	0	0	0	0	1	0	0	0	0	1	0	0	0	0	0	0
635	A0A5F9ZHR7;P11117;E9PQY3;E9PHY0;B7Z7D2;A0A5F9ZH82;A0A5F9ZI20;A0A5F9ZH40;B7Z6U3;P11117-2	A0A5F9ZHR7;P11117;E9PQY3;E9PHY0;B7Z7D2;A0A5F9ZH82	Lysosomal acid phosphatase	ACP2	tr|A0A5F9ZHR7|A0A5F9ZHR7_HUMAN Lysosomal acid phosphatase OS=Homo sapiens OX=9606 GN=ACP2 PE=1 SV=1;sp|P11117|PPAL_HUMAN Lysosomal acid phosphatase OS=Homo sapiens OX=9606 GN=ACP2 PE=1 SV=3;tr|E9PQY3|E9PQY3_HUMAN Lysosomal acid phosphatase OS=Homo sapiens	10	17	17	17	12	15	11	12	13	12	11	13	13	13	11	13	11	10	12	12	9	12	12	15	11	12	13	12	11	13	13	13	11	13	11	10	12	12	9	12	12	15	11	12
636	E7EN32;A0A5F9ZHS3;O00255-3;O00255-2;O00255;A0A8C8KI72;Q9GZQ5;E7ENS2;A0A8C8KI51;A0A5F9ZI68	E7EN32;A0A5F9ZHS3;O00255-3;O00255-2;O00255;A0A8C8KI72	Menin	MEN1	tr|E7EN32|E7EN32_HUMAN Menin OS=Homo sapiens OX=9606 GN=MEN1 PE=1 SV=1;tr|A0A5F9ZHS3|A0A5F9ZHS3_HUMAN Menin OS=Homo sapiens OX=9606 GN=MEN1 PE=1 SV=1;sp|O00255-3|MEN1_HUMAN Isoform 3 of Menin OS=Homo sapiens OX=9606 GN=MEN1;sp|O00255-2|MEN1_HUMAN Isoform 2	10	10	10	10	4	6	4	6	6	5	5	4	1	2	4	3	3	5	3	2	2	2	4	6	4	6	6	5	5	4	1	2	4	3	3	5	3	2	2	2	4	6	4	6
637	A0A5F9ZHW1;P56377;A0A5F9ZI43;H7BZG6;A0A5F9ZHX2;A6NH01;H0Y673;P56377-2;F6SFB5	A0A5F9ZHW1;P56377;A0A5F9ZI43;H7BZG6;A0A5F9ZHX2;A6NH01;H0Y673;P56377-2;F6SFB5	AP-1 complex subunit sigma-2	AP1S2	tr|A0A5F9ZHW1|A0A5F9ZHW1_HUMAN AP complex subunit sigma OS=Homo sapiens OX=9606 GN=AP1S2 PE=1 SV=1;sp|P56377|AP1S2_HUMAN AP-1 complex subunit sigma-2 OS=Homo sapiens OX=9606 GN=AP1S2 PE=1 SV=1;tr|A0A5F9ZI43|A0A5F9ZI43_HUMAN AP complex subunit sigma OS=Homo	9	9	9	6	4	5	5	5	6	4	4	5	4	6	4	5	4	5	5	4	6	5	4	5	5	5	6	4	4	5	4	6	4	5	4	5	5	4	6	5	3	3	3	4
638	A0A5F9ZHY7;Q8WY22	A0A5F9ZHY7;Q8WY22	BRI3-binding protein	BRI3BP	tr|A0A5F9ZHY7|A0A5F9ZHY7_HUMAN BRI3-binding protein OS=Homo sapiens OX=9606 GN=BRI3BP PE=1 SV=1;sp|Q8WY22|BRI3B_HUMAN BRI3-binding protein OS=Homo sapiens OX=9606 GN=BRI3BP PE=1 SV=1	2	2	2	2	1	1	0	1	1	0	1	1	1	0	1	0	1	1	0	1	0	0	1	1	0	1	1	0	1	1	1	0	1	0	1	1	0	1	0	0	1	1	0	1
639	A0A8Q3SIN5;V9GYM8;A0A5F9ZI21;Q92974-3;Q92974-2;Q92974;V9GYF0;V9GZ14;V9GYG5;V9GYF5;V9GZ58	A0A8Q3SIN5;V9GYM8;A0A5F9ZI21;Q92974-3;Q92974-2;Q92974	Rho guanine nucleotide exchange factor 2	ARHGEF2	tr|A0A8Q3SIN5|A0A8Q3SIN5_HUMAN Rho guanine nucleotide exchange factor 2 OS=Homo sapiens OX=9606 GN=ARHGEF2 PE=1 SV=1;tr|V9GYM8|V9GYM8_HUMAN Rho guanine nucleotide exchange factor 2 OS=Homo sapiens OX=9606 GN=ARHGEF2 PE=1 SV=1;tr|A0A5F9ZI21|A0A5F9ZI21_HUMAN	11	41	41	40	21	25	24	20	24	20	19	22	19	15	16	11	12	16	12	11	12	12	21	25	24	20	24	20	19	22	19	15	16	11	12	16	12	11	12	12	20	25	24	20
641	A0A5F9ZI63;O75530-3;O75530;O75530-2;E9PJK2;E9PMU3;H0YEL4	A0A5F9ZI63;O75530-3;O75530;O75530-2;E9PJK2	Polycomb protein EED	EED	tr|A0A5F9ZI63|A0A5F9ZI63_HUMAN Polycomb protein EED OS=Homo sapiens OX=9606 GN=EED PE=1 SV=2;sp|O75530-3|EED_HUMAN Isoform 3 of Polycomb protein EED OS=Homo sapiens OX=9606 GN=EED;sp|O75530|EED_HUMAN Polycomb protein EED OS=Homo sapiens OX=9606 GN=EED PE=1	7	12	12	12	5	7	4	6	10	9	6	7	6	2	7	5	8	5	5	5	4	6	5	7	4	6	10	9	6	7	6	2	7	5	8	5	5	5	4	6	5	7	4	6
642	A0A5H1ZRP4;Q8WX92-2;Q8WX92	A0A5H1ZRP4;Q8WX92-2;Q8WX92	Negative elongation factor B	NELFB	tr|A0A5H1ZRP4|A0A5H1ZRP4_HUMAN Negative elongation factor B OS=Homo sapiens OX=9606 GN=NELFB PE=1 SV=1;sp|Q8WX92-2|NELFB_HUMAN Isoform 2 of Negative elongation factor B OS=Homo sapiens OX=9606 GN=NELFB;sp|Q8WX92|NELFB_HUMAN Negative elongation factor B OS=	3	24	24	24	12	13	7	12	13	6	10	14	8	8	7	3	10	10	5	7	7	7	12	13	7	12	13	6	10	14	8	8	7	3	10	10	5	7	7	7	12	13	7	12
643	A0A5H1ZRQ2;A0A1X7SBZ2;Q92841;Q92841-3;Q92841-1;Q92841-2;A0A0U1RQJ0	A0A5H1ZRQ2;A0A1X7SBZ2;Q92841;Q92841-3;Q92841-1;Q92841-2	Probable ATP-dependent RNA helicase DDX17	DDX17	tr|A0A5H1ZRQ2|A0A5H1ZRQ2_HUMAN RNA helicase OS=Homo sapiens OX=9606 GN=DDX17 PE=1 SV=2;tr|A0A1X7SBZ2|A0A1X7SBZ2_HUMAN RNA helicase OS=Homo sapiens OX=9606 GN=DDX17 PE=1 SV=1;sp|Q92841|DDX17_HUMAN Probable ATP-dependent RNA helicase DDX17 OS=Homo sapiens OX	7	43	31	31	32	34	36	33	34	34	33	34	33	31	32	31	31	32	31	32	35	33	23	26	25	24	24	24	23	25	24	22	23	21	22	23	22	23	24	23	23	26	25	24
644	A0A5K1VW28;Q9HBU6;H0YH69;A0A5F9ZI33;Q86U68;Q9HBU6-2;H0YFP7	A0A5K1VW28;Q9HBU6;H0YH69	Ethanolamine kinase 1	ETNK1	tr|A0A5K1VW28|A0A5K1VW28_HUMAN Ethanolamine kinase 1 OS=Homo sapiens OX=9606 GN=ETNK1 PE=1 SV=1;sp|Q9HBU6|EKI1_HUMAN Ethanolamine kinase 1 OS=Homo sapiens OX=9606 GN=ETNK1 PE=1 SV=1;tr|H0YH69|H0YH69_HUMAN Ethanolamine kinase 1 OS=Homo sapiens OX=9606 GN=ET	7	10	10	10	4	5	6	5	3	3	2	3	2	3	3	2	3	2	3	3	1	2	4	5	6	5	3	3	2	3	2	3	3	2	3	2	3	3	1	2	4	5	6	5
646	A0A5K1VW60;Q99766;A0A8I5KUF2;A0A5F9ZGZ2;A0A5K1VW82;G3V467;Q99766-3;Q99766-2	A0A5K1VW60;Q99766	ATP synthase subunit s, mitochondrial	ATP5S	tr|A0A5K1VW60|A0A5K1VW60_HUMAN ATP synthase subunit s, mitochondrial OS=Homo sapiens OX=9606 GN=DMAC2L PE=1 SV=1;sp|Q99766|ATP5S_HUMAN ATP synthase subunit s, mitochondrial OS=Homo sapiens OX=9606 GN=DMAC2L PE=1 SV=3	8	7	7	7	3	6	6	4	4	4	4	4	5	3	6	5	6	6	6	4	6	4	3	6	6	4	4	4	4	4	5	3	6	5	6	6	6	4	6	4	3	6	6	4
647	A0A5K1VW71;A0A5K1VW61;Q7Z5Q1-6;Q7Z5Q1-5;H0Y9D9	A0A5K1VW71;A0A5K1VW61;Q7Z5Q1-6;Q7Z5Q1-5;H0Y9D9	Cytoplasmic polyadenylation element-binding protein 2	CPEB2	tr|A0A5K1VW71|A0A5K1VW71_HUMAN Cytoplasmic polyadenylation element-binding protein 2 OS=Homo sapiens OX=9606 GN=CPEB2 PE=1 SV=1;tr|A0A5K1VW61|A0A5K1VW61_HUMAN Cytoplasmic polyadenylation element-binding protein 2 OS=Homo sapiens OX=9606 GN=CPEB2 PE=1 SV=1;	5	18	1	1	6	12	12	7	12	11	6	12	9	7	6	8	6	6	7	6	5	8	0	0	0	0	0	0	0	0	0	1	0	0	0	0	0	0	0	0	0	0	0	0
648	Q96HD1;A0A8C8KJP3;A0A804HKD9;A0A669KAV0;A0A804HL34;A0A804HL60;A0A804HKP7;A0A804HJM5;A0A804HKL1;A0A804HL57;F8WBY3;A0A804HK40;A0A669KBB3;A0A804HJ85;A0A804HL19;A0A669KAY9;A0A669KB87;A0A804HI35;A0A804HLG6;H7C2L3	Q96HD1;A0A8C8KJP3;A0A804HKD9;A0A669KAV0;A0A804HL34;A0A804HL60;A0A804HKP7;A0A804HJM5;A0A804HKL1;A0A804HL57;F8WBY3;A0A804HK40;A0A669KBB3;A0A804HJ85	Cysteine-rich with EGF-like domain protein 1	CRELD1	sp|Q96HD1|CREL1_HUMAN Protein disulfide isomerase CRELD1 OS=Homo sapiens OX=9606 GN=CRELD1 PE=1 SV=3;tr|A0A8C8KJP3|A0A8C8KJP3_HUMAN protein disulfide-isomerase OS=Homo sapiens OX=9606 GN=CRELD1 PE=1 SV=1;tr|A0A804HKD9|A0A804HKD9_HUMAN protein disulfide-iso	20	9	9	2	4	5	4	4	7	5	3	6	5	3	3	2	2	3	2	1	2	1	4	5	4	4	7	5	3	6	5	3	3	2	2	3	2	1	2	1	1	1	1	1
649	A0A669KAX3;O76024;H0Y9G5;A0A669KBF0;A0A804HK77;A0A804HIL2;A0A669KB26;A0A804HIL0;A0A804HKM5	A0A669KAX3;O76024;H0Y9G5	Wolframin	WFS1	tr|A0A669KAX3|A0A669KAX3_HUMAN Wolframin OS=Homo sapiens OX=9606 GN=WFS1 PE=1 SV=1;sp|O76024|WFS1_HUMAN Wolframin OS=Homo sapiens OX=9606 GN=WFS1 PE=1 SV=2;tr|H0Y9G5|H0Y9G5_HUMAN Wolframin OS=Homo sapiens OX=9606 GN=WFS1 PE=1 SV=2	9	9	9	9	5	7	4	6	5	4	6	6	3	3	4	3	4	5	3	4	4	4	5	7	4	6	5	4	6	6	3	3	4	3	4	5	3	4	4	4	5	7	4	6
650	Q13620-1;A0A669KAX4;Q13620;A0A7P0T954;K4DI93;A0A7P0T9L3;A0A7P0TAQ3;Q13620-3;A0A804CL36;A0A7P0T8P8;A0A7P0T9C8;A0A7P0T9D0;A0A669KBG9;A0A7P0T9P5;A0A7P0TAF9;A0A7P0T9R8;A0A7P0Z4G9;A0A7P0T8W4;A0A669KAU9;A0A7P0Z439;A0A7P0Z4E4	Q13620-1;A0A669KAX4;Q13620;A0A7P0T954;K4DI93;A0A7P0T9L3;A0A7P0TAQ3;Q13620-3;A0A804CL36;A0A7P0T8P8;A0A7P0T9C8;A0A7P0T9D0;A0A669KBG9;A0A7P0T9P5;A0A7P0TAF9	Cullin-4B	CUL4B	sp|Q13620-1|CUL4B_HUMAN Isoform 2 of Cullin-4B OS=Homo sapiens OX=9606 GN=CUL4B;tr|A0A669KAX4|A0A669KAX4_HUMAN Cullin-4B OS=Homo sapiens OX=9606 GN=CUL4B PE=1 SV=1;sp|Q13620|CUL4B_HUMAN Cullin-4B OS=Homo sapiens OX=9606 GN=CUL4B PE=1 SV=4;tr|A0A7P0T954|A0A	21	46	46	35	28	30	32	31	32	33	28	31	30	24	34	29	31	29	27	23	23	28	28	30	32	31	32	33	28	31	30	24	34	29	31	29	27	23	23	28	20	22	24	22
651	A0A669KAX9;Q5T653;C9IY40;C9JZW2;C9JZG7	A0A669KAX9;Q5T653;C9IY40	39S ribosomal protein L2, mitochondrial	MRPL2	tr|A0A669KAX9|A0A669KAX9_HUMAN Ribosomal_L2_C domain-containing protein (Fragment) OS=Homo sapiens OX=9606 PE=3 SV=1;sp|Q5T653|RM02_HUMAN 39S ribosomal protein L2, mitochondrial OS=Homo sapiens OX=9606 GN=MRPL2 PE=1 SV=2;tr|C9IY40|C9IY40_HUMAN 39S ribosoma	5	11	11	11	3	8	5	6	7	8	5	7	6	5	5	5	7	4	6	4	3	6	3	8	5	6	7	8	5	7	6	5	5	5	7	4	6	4	3	6	3	8	5	6
652	C9JTE9;A0A669KBH7;A0A669KB27;A0A669KAY5;Q9UHQ4;Q9UHQ4-2;H7C5E2;C9JGJ9;B7Z2L0;H0Y7N8;F8WB99;C9IYK6;C9JP06;F8WDG1	C9JTE9;A0A669KBH7;A0A669KB27;A0A669KAY5;Q9UHQ4;Q9UHQ4-2;H7C5E2;C9JGJ9;B7Z2L0;H0Y7N8;F8WB99;C9IYK6	B-cell receptor-associated protein 29	BCAP29	tr|C9JTE9|C9JTE9_HUMAN B-cell receptor-associated protein (Fragment) OS=Homo sapiens OX=9606 GN=BCAP29 PE=1 SV=1;tr|A0A669KBH7|A0A669KBH7_HUMAN DUS4L-BCAP29 readthrough OS=Homo sapiens OX=9606 GN=DUS4L-BCAP29 PE=1 SV=1;tr|A0A669KB27|A0A669KB27_HUMAN DUS4L-	14	4	4	4	2	1	1	2	1	0	1	1	2	0	1	2	1	1	1	1	2	1	2	1	1	2	1	0	1	1	2	0	1	2	1	1	1	1	2	1	2	1	1	2
653	Q92538;A0A7I2V452;Q92538-3;A0A7I2YQM2;Q92538-2;A0A7P0RGV0;A0A669KB10;A0A669KBG8;A0A7I2V2L5;A0A7I2YQ65;A0A7I2V514;A0A7I2V529;A0A7I2V4K2;A0A7I2V3Y5;A0A7I2V2L4;A0A7I2V5C9;A0A7I2V3Q4;A0A7I2V4H1;A0A7I2V329;A0A7I2V2I0;A0A7I2V3J0;A0A7I2YQP6;A0A7I2V3E5;A0A7I2V3S0;A0A7I2V3H2;A0A7I2V4M6;A0A7I2V342;A0A7I2YQN6;A0A7I2V470;A0A7I2V2Y7;A0A7I2YQM0;A0A7I2V2Q1;A0A7I2V4F9;A0A7I2V338;A0A7I2V4F1;A0A7I2V300;A0A7I2YQN3;…	Q92538;A0A7I2V452;Q92538-3;A0A7I2YQM2;Q92538-2;A0A7P0RGV0;A0A669KB10;A0A669KBG8;A0A7I2V2L5;A0A7I2YQ65;A0A7I2V514;A0A7I2V529;A0A7I2V4K2;A0A7I2V3Y5;A0A7I2V2L4	Golgi-specific brefeldin A-resistance guanine nucleotide exchange factor 1	GBF1	sp|Q92538|GBF1_HUMAN Golgi-specific brefeldin A-resistance guanine nucleotide exchange factor 1 OS=Homo sapiens OX=9606 GN=GBF1 PE=1 SV=2;tr|A0A7I2V452|A0A7I2V452_HUMAN Golgi-specific brefeldin A-resistance guanine nucleotide exchange factor 1 OS=Homo sapi	57	45	45	44	23	30	25	29	35	27	20	37	24	15	20	17	16	13	20	14	16	22	23	30	25	29	35	27	20	37	24	15	20	17	16	13	20	14	16	22	23	30	25	29
654	Q09472;A0A669KB12;A0A0U1RR87	Q09472;A0A669KB12	Histone acetyltransferase p300	EP300	sp|Q09472|EP300_HUMAN Histone acetyltransferase p300 OS=Homo sapiens OX=9606 GN=EP300 PE=1 SV=2;tr|A0A669KB12|A0A669KB12_HUMAN histone acetyltransferase OS=Homo sapiens OX=9606 GN=EP300 PE=1 SV=1	3	23	13	11	10	12	13	9	13	10	7	9	7	6	6	4	7	8	5	4	6	3	3	5	4	1	7	2	2	3	2	1	2	1	3	3	1	2	2	0	3	5	4	1
655	E7EPV7;A0A669KB41;A0A669KBH5;P37840-2;P37840;H6UYS7;P37840-3;D6RA31	E7EPV7;A0A669KB41;A0A669KBH5;P37840-2;P37840;H6UYS7;P37840-3;D6RA31	Alpha-synuclein	SNCA	tr|E7EPV7|E7EPV7_HUMAN Alpha-synuclein OS=Homo sapiens OX=9606 GN=SNCA PE=1 SV=1;tr|A0A669KB41|A0A669KB41_HUMAN Alpha-synuclein OS=Homo sapiens OX=9606 GN=SNCA PE=1 SV=1;tr|A0A669KBH5|A0A669KBH5_HUMAN Alpha-synuclein OS=Homo sapiens OX=9606 GN=SNCA PE=1 SV	8	7	7	5	6	6	7	6	6	6	5	6	6	5	6	5	6	5	6	6	6	6	6	6	7	6	6	6	5	6	6	5	6	5	6	5	6	6	6	6	4	4	5	4
656	P42224;A0A669KB53;A0A669KBA4;A0A669KB56;A0A669KB68;A0A8V8TN81;P42224-2;A0A669KBI6;J3KPM9;A0A669KB52;A0A669KB75;E7EPD2;A0A669KB17;A0A8V8TLI6;D2KFR9;E7ENM1;E9PH66;Q67C41;A0A8V8TMY9;A0A669KBK4	P42224;A0A669KB53;A0A669KBA4;A0A669KB56;A0A669KB68;A0A8V8TN81;P42224-2;A0A669KBI6;J3KPM9;A0A669KB52;A0A669KB75;E7EPD2	Signal transducer and activator of transcription 1-alpha/beta;Signal transducer and activator of transcription	STAT1	sp|P42224|STAT1_HUMAN Signal transducer and activator of transcription 1-alpha/beta OS=Homo sapiens OX=9606 GN=STAT1 PE=1 SV=2;tr|A0A669KB53|A0A669KB53_HUMAN Signal transducer and activator of transcription OS=Homo sapiens OX=9606 GN=STAT1 PE=1 SV=1;tr|A0A	20	28	28	27	11	17	14	12	15	16	9	17	16	6	9	11	11	10	12	11	5	6	11	17	14	12	15	16	9	17	16	6	9	11	11	10	12	11	5	6	11	17	14	12
657	A0A669KB77;P11137-3;P11137;E7EV03;P11137-2;A8MZ31	A0A669KB77;P11137-3;P11137	Microtubule-associated protein 2	MAP2	tr|A0A669KB77|A0A669KB77_HUMAN Microtubule-associated protein OS=Homo sapiens OX=9606 GN=MAP2 PE=1 SV=1;sp|P11137-3|MTAP2_HUMAN Isoform 3 of Microtubule-associated protein 2 OS=Homo sapiens OX=9606 GN=MAP2;sp|P11137|MTAP2_HUMAN Microtubule-associated prote	6	128	128	98	91	100	102	86	98	96	86	100	98	94	93	95	85	90	97	75	82	91	91	100	102	86	98	96	86	100	98	94	93	95	85	90	97	75	82	91	68	74	76	63
659	A0A669KBH9;M0QXA7;A0A669KAV7;O95785-3;A0A669KBG4;B9EGQ5;O95785-4;A0A2R8YFV2;O95785;O95785-2	A0A669KBH9;M0QXA7;A0A669KAV7;O95785-3;A0A669KBG4;B9EGQ5;O95785-4;A0A2R8YFV2;O95785;O95785-2	Protein Wiz	WIZ	tr|A0A669KBH9|A0A669KBH9_HUMAN Protein Wiz OS=Homo sapiens OX=9606 GN=WIZ PE=1 SV=1;tr|M0QXA7|M0QXA7_HUMAN Protein Wiz OS=Homo sapiens OX=9606 GN=WIZ PE=1 SV=1;tr|A0A669KAV7|A0A669KAV7_HUMAN Protein Wiz OS=Homo sapiens OX=9606 GN=WIZ PE=1 SV=1;sp|O95785-3|	10	27	27	27	19	19	18	18	16	16	18	16	14	11	11	6	12	12	6	10	10	11	19	19	18	18	16	16	18	16	14	11	11	6	12	12	6	10	10	11	19	19	18	18
660	A0A669KBL1;Q93009-3;Q93009;H3BND8;F5H2X1;H3BUV0;H3BTM1;H3BRA2;H3BMF6;I3L2D8	A0A669KBL1;Q93009-3;Q93009;H3BND8	Ubiquitin carboxyl-terminal hydrolase 7;Ubiquitin carboxyl-terminal hydrolase	USP7	tr|A0A669KBL1|A0A669KBL1_HUMAN Ubiquitin carboxyl-terminal hydrolase 7 OS=Homo sapiens OX=9606 GN=USP7 PE=1 SV=1;sp|Q93009-3|UBP7_HUMAN Isoform 3 of Ubiquitin carboxyl-terminal hydrolase 7 OS=Homo sapiens OX=9606 GN=USP7;sp|Q93009|UBP7_HUMAN Ubiquitin carb	10	66	66	60	40	49	36	41	45	36	39	45	39	37	43	36	43	38	34	34	35	34	40	49	36	41	45	36	39	45	39	37	43	36	43	38	34	34	35	34	37	46	31	38
661	A0A6E1VY70;Q9NZU1	A0A6E1VY70;Q9NZU1	Leucine-rich repeat transmembrane protein FLRT1	FLRT1	tr|A0A6E1VY70|A0A6E1VY70_HUMAN Leucine-rich repeat transmembrane protein FLRT1 OS=Homo sapiens OX=9606 GN=FLRT1 PE=1 SV=1;sp|Q9NZU1|FLRT1_HUMAN Leucine-rich repeat transmembrane protein FLRT1 OS=Homo sapiens OX=9606 GN=FLRT1 PE=1 SV=3	2	3	2	2	0	2	0	0	1	0	1	1	0	0	0	0	0	2	0	0	0	0	0	2	0	0	1	0	0	1	0	0	0	0	0	1	0	0	0	0	0	2	0	0
662	A0A6E1WJ75;Q86U70	A0A6E1WJ75;Q86U70	LIM domain-binding protein 1	LDB1	tr|A0A6E1WJ75|A0A6E1WJ75_HUMAN LIM domain binding 1, isoform CRA_c OS=Homo sapiens OX=9606 GN=LDB1 PE=1 SV=1;sp|Q86U70|LDB1_HUMAN LIM domain-binding protein 1 OS=Homo sapiens OX=9606 GN=LDB1 PE=1 SV=2	2	12	12	2	9	8	7	10	9	9	8	8	9	8	4	8	8	5	6	5	5	8	9	8	7	10	9	9	8	8	9	8	4	8	8	5	6	5	5	8	0	0	0	0
663	A0A6E1XZL4;P78424;P78424-2	A0A6E1XZL4;P78424	POU domain, class 6, transcription factor 2	POU6F2	tr|A0A6E1XZL4|A0A6E1XZL4_HUMAN POU domain protein OS=Homo sapiens OX=9606 GN=POU6F2 PE=1 SV=1;sp|P78424|PO6F2_HUMAN POU domain, class 6, transcription factor 2 OS=Homo sapiens OX=9606 GN=POU6F2 PE=1 SV=3	3	3	3	3	1	2	1	1	2	0	0	1	0	0	1	0	0	2	0	0	1	1	1	2	1	1	2	0	0	1	0	0	1	0	0	2	0	0	1	1	1	2	1	1
664	A0A6I8PU78;A0A6I8PIF8;A0A804H3B5;O75071;A0A6I8PIP2	A0A6I8PU78;A0A6I8PIF8;A0A804H3B5;O75071;A0A6I8PIP2	EF-hand calcium-binding domain-containing protein 14	EFCAB14	tr|A0A6I8PU78|A0A6I8PU78_HUMAN EF-hand calcium-binding domain-containing protein 14 OS=Homo sapiens OX=9606 GN=EFCAB14 PE=1 SV=1;tr|A0A6I8PIF8|A0A6I8PIF8_HUMAN EF-hand calcium-binding domain-containing protein 14 OS=Homo sapiens OX=9606 GN=EFCAB14 PE=1 SV=	5	4	4	4	1	1	2	0	0	2	0	0	1	0	0	0	0	0	0	0	0	0	1	1	2	0	0	2	0	0	1	0	0	0	0	0	0	0	0	0	1	1	2	0
665	A0A6I8PIV1;Q9P2J5;A0A6I8PL42;A0A6I8PIT3;A0A6I8PRS0;B4DER1;Q9P2J5-2;A0A6I8PS05;A0A6I8PLB8;A0A6I8PLB3;A0A6I8PIP7;A0A6I8PTV8;A0A6I8PRU9;Q9P2J5-3;A0A6I8PRP1	A0A6I8PIV1;Q9P2J5;A0A6I8PL42;A0A6I8PIT3;A0A6I8PRS0;B4DER1;Q9P2J5-2;A0A6I8PS05;A0A6I8PLB8;A0A6I8PLB3;A0A6I8PIP7;A0A6I8PTV8	Leucine--tRNA ligase, cytoplasmic	LARS	tr|A0A6I8PIV1|A0A6I8PIV1_HUMAN leucine--tRNA ligase OS=Homo sapiens OX=9606 GN=LARS1 PE=1 SV=1;sp|Q9P2J5|SYLC_HUMAN Leucine--tRNA ligase, cytoplasmic OS=Homo sapiens OX=9606 GN=LARS1 PE=1 SV=2;tr|A0A6I8PL42|A0A6I8PL42_HUMAN leucine--tRNA ligase OS=Homo sap	15	64	64	64	44	48	41	41	47	45	45	47	47	37	44	48	41	41	46	36	41	40	44	48	41	41	47	45	45	47	47	37	44	48	41	41	46	36	41	40	44	48	41	41
666	A0A6I8PIX7;O95425-4;O95425;O95425-2;O95425-3;A0A0J9YWY6;A0A6I8PL75	A0A6I8PIX7;O95425-4;O95425;O95425-2;O95425-3;A0A0J9YWY6	Supervillin	SVIL	tr|A0A6I8PIX7|A0A6I8PIX7_HUMAN Supervillin OS=Homo sapiens OX=9606 GN=SVIL PE=1 SV=1;sp|O95425-4|SVIL_HUMAN Isoform SV4 of Supervillin OS=Homo sapiens OX=9606 GN=SVIL;sp|O95425|SVIL_HUMAN Supervillin OS=Homo sapiens OX=9606 GN=SVIL PE=1 SV=2;sp|O95425-2|SV	7	34	34	34	11	14	13	12	15	12	13	16	14	3	7	8	8	6	7	4	5	9	11	14	13	12	15	12	13	16	14	3	7	8	8	6	7	4	5	9	11	14	13	12
667	A0A6I8PRB8;A0A6I8PL17;Q16827-2;Q16827;Q16827-4;Q16827-3;A0A6I8PRG8;Q16827-5;H0YH60;A0A6I8PU14;A0A6I8PIM6	A0A6I8PRB8;A0A6I8PL17;Q16827-2;Q16827;Q16827-4;Q16827-3;A0A6I8PRG8	Receptor-type tyrosine-protein phosphatase O	PTPRO	tr|A0A6I8PRB8|A0A6I8PRB8_HUMAN protein-tyrosine-phosphatase OS=Homo sapiens OX=9606 GN=PTPRO PE=1 SV=1;tr|A0A6I8PL17|A0A6I8PL17_HUMAN protein-tyrosine-phosphatase OS=Homo sapiens OX=9606 GN=PTPRO PE=1 SV=1;sp|Q16827-2|PTPRO_HUMAN Isoform 2 of Receptor-type	11	11	11	10	6	6	7	4	6	9	6	6	8	5	6	7	5	4	7	1	2	6	6	6	7	4	6	9	6	6	8	5	6	7	5	4	7	1	2	6	5	5	7	4
668	A0A6I8PS19;A0A6I8PL80;Q9NVN8	A0A6I8PS19;A0A6I8PL80;Q9NVN8	Guanine nucleotide-binding protein-like 3-like protein	GNL3L	tr|A0A6I8PS19|A0A6I8PS19_HUMAN Guanine nucleotide binding protein-like 3 (Nucleolar)-like, isoform CRA_b OS=Homo sapiens OX=9606 GN=GNL3L PE=1 SV=1;tr|A0A6I8PL80|A0A6I8PL80_HUMAN Guanine nucleotide-binding protein-like 3-like protein OS=Homo sapiens OX=960	3	3	3	3	0	2	0	0	1	0	0	1	0	1	2	0	2	1	1	1	1	1	0	2	0	0	1	0	0	1	0	1	2	0	2	1	1	1	1	1	0	2	0	0
669	A0A6I8PRU6;A0A6I8PLD9;Q8N6L1;Q8N6L1-2	A0A6I8PRU6;A0A6I8PLD9;Q8N6L1;Q8N6L1-2	Keratinocyte-associated protein 2	KRTCAP2	tr|A0A6I8PRU6|A0A6I8PRU6_HUMAN Keratinocyte-associated protein 2 OS=Homo sapiens OX=9606 GN=KRTCAP2 PE=1 SV=1;tr|A0A6I8PLD9|A0A6I8PLD9_HUMAN Keratinocyte-associated protein 2 OS=Homo sapiens OX=9606 GN=KRTCAP2 PE=1 SV=1;sp|Q8N6L1|KTAP2_HUMAN Keratinocyte-a	4	1	1	1	1	1	1	1	1	1	1	1	1	1	1	1	1	1	1	1	1	1	1	1	1	1	1	1	1	1	1	1	1	1	1	1	1	1	1	1	1	1	1	1
670	O95490-6;O95490;A0A8I5KUX3;B1ALU1;A0A6I8PRJ0;B1ALU3;A0A6I8PTT2;A0A6I8PRM6;O95490-7;O95490-2;O95490-5;O95490-4;H0Y5C0;A0A6I8PRQ0;A0A6I8PLG0;A0A6I8PIV6;O95490-3;H0Y3V3;A0A6I8PU30	O95490-6;O95490;A0A8I5KUX3;B1ALU1;A0A6I8PRJ0;B1ALU3;A0A6I8PTT2;A0A6I8PRM6;O95490-7;O95490-2;O95490-5;O95490-4;H0Y5C0;A0A6I8PRQ0;A0A6I8PLG0;A0A6I8PIV6;O95490-3	Latrophilin-2	LPHN2;ADGRL2	sp|O95490-6|AGRL2_HUMAN Isoform 6 of Adhesion G protein-coupled receptor L2 OS=Homo sapiens OX=9606 GN=ADGRL2;sp|O95490|AGRL2_HUMAN Adhesion G protein-coupled receptor L2 OS=Homo sapiens OX=9606 GN=ADGRL2 PE=1 SV=2;tr|A0A8I5KUX3|A0A8I5KUX3_HUMAN Adhesion G	19	11	8	0	4	5	6	5	4	3	4	4	5	2	3	3	3	4	2	3	2	2	2	3	3	3	2	1	2	2	3	1	2	1	2	2	1	2	1	0	0	0	0	0
671	A0A6I8PRS5;Q8N954;A0A6Q8JGY2;Q8N954-2	A0A6I8PRS5;Q8N954;A0A6Q8JGY2;Q8N954-2	G patch domain-containing protein 11	GPATCH11	tr|A0A6I8PRS5|A0A6I8PRS5_HUMAN G patch domain-containing protein 11 OS=Homo sapiens OX=9606 GN=GPATCH11 PE=1 SV=1;sp|Q8N954|GPT11_HUMAN G patch domain-containing protein 11 OS=Homo sapiens OX=9606 GN=GPATCH11 PE=1 SV=4;tr|A0A6Q8JGY2|A0A6Q8JGY2_HUMAN G patc	4	4	4	4	2	1	0	1	1	2	1	0	0	0	0	1	1	1	0	0	1	1	2	1	0	1	1	2	1	0	0	0	0	1	1	1	0	0	1	1	2	1	0	1
672	A0A6I8PRU0;Q9NYQ6;Q9NYQ6-2;H0Y7R9;A0A6I8PIX5;A0A6I8PIW5;A0A6I8PRV8;A0A6I8PL36	A0A6I8PRU0;Q9NYQ6	Cadherin EGF LAG seven-pass G-type receptor 1	CELSR1	tr|A0A6I8PRU0|A0A6I8PRU0_HUMAN Cadherin EGF LAG seven-pass G-type receptor 1 OS=Homo sapiens OX=9606 GN=CELSR1 PE=1 SV=2;sp|Q9NYQ6|CELR1_HUMAN Cadherin EGF LAG seven-pass G-type receptor 1 OS=Homo sapiens OX=9606 GN=CELSR1 PE=1 SV=1	8	27	26	26	8	16	12	5	18	14	4	16	11	1	3	5	1	1	7	3	2	3	8	15	11	5	17	13	4	15	10	1	3	5	1	1	7	3	2	3	8	15	11	5
673	A0A6I8PRV1;O75486;O75486-4;A0A1B0GVT7	A0A6I8PRV1;O75486;O75486-4;A0A1B0GVT7	Transcription initiation protein SPT3 homolog	SUPT3H	tr|A0A6I8PRV1|A0A6I8PRV1_HUMAN Transcription initiation protein SPT3 homolog OS=Homo sapiens OX=9606 GN=SUPT3H PE=1 SV=1;sp|O75486|SUPT3_HUMAN Transcription initiation protein SPT3 homolog OS=Homo sapiens OX=9606 GN=SUPT3H PE=1 SV=3;sp|O75486-4|SUPT3_HUMAN	4	2	2	2	1	1	1	1	1	0	1	2	1	1	1	1	1	1	1	1	1	1	1	1	1	1	1	0	1	2	1	1	1	1	1	1	1	1	1	1	1	1	1	1
674	A0A6I8PRW4;H9KVA8;F8WC89;A6NKF1-2;A6NKF1	A0A6I8PRW4;H9KVA8;F8WC89;A6NKF1-2;A6NKF1	SAC3 domain-containing protein 1	SAC3D1	tr|A0A6I8PRW4|A0A6I8PRW4_HUMAN SAC3 domain-containing protein 1 OS=Homo sapiens OX=9606 GN=SAC3D1 PE=1 SV=1;tr|H9KVA8|H9KVA8_HUMAN SAC3 domain-containing protein 1 OS=Homo sapiens OX=9606 GN=SAC3D1 PE=1 SV=1;tr|F8WC89|F8WC89_HUMAN SAC3 domain-containing pr	5	1	1	1	0	0	0	0	1	1	0	0	0	1	0	0	0	0	0	0	0	0	0	0	0	0	1	1	0	0	0	1	0	0	0	0	0	0	0	0	0	0	0	0
675	A0A6I8PS01;Q6P1R3-3;Q6P1R3;B4E1M0;E9PPE2;Q6P1R3-2	A0A6I8PS01;Q6P1R3-3;Q6P1R3;B4E1M0;E9PPE2	Myb/SANT-like DNA-binding domain-containing protein 2	MSANTD2	tr|A0A6I8PS01|A0A6I8PS01_HUMAN Myb/SANT-like DNA-binding domain-containing protein 2 OS=Homo sapiens OX=9606 GN=MSANTD2 PE=1 SV=1;sp|Q6P1R3-3|MSD2_HUMAN Isoform 3 of Myb/SANT-like DNA-binding domain-containing protein 2 OS=Homo sapiens OX=9606 GN=MSANTD2;s	6	9	9	9	4	3	4	5	4	4	5	6	4	1	1	2	1	2	3	3	1	3	4	3	4	5	4	4	5	6	4	1	1	2	1	2	3	3	1	3	4	3	4	5
676	Q99615;A0A6I8PU73;A0A6I8PUD4;A0A6I8PS32;Q99615-2;A0A6I8PR89;A0A6I8PRZ0;A0A6I8PU89;A0A6I8PIK4;A0A6I8PLE7;K7ER44;A0A6I8PUC2;K7EIH8;K7EPP7;K7EK03;K7ESP1;K7EJV7;K7EN19;K7EJL5;K7ELJ8;K7EJE9;A0A6I8PR93	Q99615;A0A6I8PU73;A0A6I8PUD4;A0A6I8PS32;Q99615-2;A0A6I8PR89;A0A6I8PRZ0;A0A6I8PU89;A0A6I8PIK4;A0A6I8PLE7;K7ER44;A0A6I8PUC2;K7EIH8;K7EPP7;K7EK03	DnaJ homolog subfamily C member 7	DNAJC7	sp|Q99615|DNJC7_HUMAN DnaJ homolog subfamily C member 7 OS=Homo sapiens OX=9606 GN=DNAJC7 PE=1 SV=2;tr|A0A6I8PU73|A0A6I8PU73_HUMAN DnaJ homolog subfamily C member 7 OS=Homo sapiens OX=9606 GN=DNAJC7 PE=1 SV=1;tr|A0A6I8PUD4|A0A6I8PUD4_HUMAN DnaJ homolog sub	22	23	23	23	14	12	10	10	12	13	11	17	16	8	11	9	10	9	12	9	8	13	14	12	10	10	12	13	11	17	16	8	11	9	10	9	12	9	8	13	14	12	10	10
677	A0A6Q8JR05;Q6V0I7-3;Q6V0I7;Q6V0I7-2	A0A6Q8JR05;Q6V0I7-3;Q6V0I7;Q6V0I7-2	Protocadherin Fat 4	FAT4	tr|A0A6Q8JR05|A0A6Q8JR05_HUMAN Protocadherin Fat 4 OS=Homo sapiens OX=9606 GN=FAT4 PE=1 SV=1;sp|Q6V0I7-3|FAT4_HUMAN Isoform 3 of Protocadherin Fat 4 OS=Homo sapiens OX=9606 GN=FAT4;sp|Q6V0I7|FAT4_HUMAN Protocadherin Fat 4 OS=Homo sapiens OX=9606 GN=FAT4 PE	4	11	11	4	2	4	0	1	0	2	3	2	3	0	1	1	3	1	1	2	0	1	2	4	0	1	0	2	3	2	3	0	1	1	3	1	1	2	0	1	1	2	0	1
678	Q08379;A0A8J9BZL8;A0A6Q8KRG2;B7ZC06;A0A8I5KZ68;A0A8I5KNZ1;A0A8I5QJQ7;A0A8I5KT73;A0A1W2PQY5;A0A087WYC0;Q08379-2;A0A8I5KUW5;A0A8I5KQL3;A0A8I5KZ34;H0Y7B8;R4GND7;A0A8I5KRU0;A0A8I5QL14;A0A8I5KYU9	Q08379;A0A8J9BZL8;A0A6Q8KRG2;B7ZC06;A0A8I5KZ68;A0A8I5KNZ1;A0A8I5QJQ7;A0A8I5KT73;A0A1W2PQY5;A0A087WYC0;Q08379-2	Golgin subfamily A member 2	GOLGA2	sp|Q08379|GOGA2_HUMAN Golgin subfamily A member 2 OS=Homo sapiens OX=9606 GN=GOLGA2 PE=1 SV=3;tr|A0A8J9BZL8|A0A8J9BZL8_HUMAN Golgin subfamily A member 2 OS=Homo sapiens OX=9606 GN=GOLGA2 PE=1 SV=1;tr|A0A6Q8KRG2|A0A6Q8KRG2_HUMAN Golgin subfamily A member 2	19	37	37	36	14	21	18	17	15	16	16	19	15	15	14	14	12	13	17	8	12	13	14	21	18	17	15	16	16	19	15	15	14	14	12	13	17	8	12	13	13	20	17	16
679	Q96S66;A0A6Q8PHQ1;A0A6Q8PG30;A0A6Q8PEZ7;Q5T1P5;A0A8I5KRC0;A0A6Q8PG14;A0A6Q8PG68;A0A6Q8PFF7;A0A6Q8PG75;A0A6Q8PGA4;Q96S66-2;Q96S66-3;A0A8I5KXB0;A0A6Q8PF11;A0A6Q8PFH1;Q96S66-4;A0A6Q8PFT6;A0A8I5KXZ8;A0A6Q8PF97;A0A8I5KPC2	Q96S66;A0A6Q8PHQ1;A0A6Q8PG30;A0A6Q8PEZ7;Q5T1P5;A0A8I5KRC0;A0A6Q8PG14;A0A6Q8PG68;A0A6Q8PFF7;A0A6Q8PG75;A0A6Q8PGA4;Q96S66-2;Q96S66-3;A0A8I5KXB0;A0A6Q8PF11;A0A6Q8PFH1;Q96S66-4	Chloride channel CLIC-like protein 1	CLCC1	sp|Q96S66|CLCC1_HUMAN Chloride channel CLIC-like protein 1 OS=Homo sapiens OX=9606 GN=CLCC1 PE=1 SV=1;tr|A0A6Q8PHQ1|A0A6Q8PHQ1_HUMAN Chloride channel CLIC-like protein 1 OS=Homo sapiens OX=9606 GN=CLCC1 PE=1 SV=1;tr|A0A6Q8PG30|A0A6Q8PG30_HUMAN Chloride cha	21	12	12	12	6	6	3	6	6	6	7	4	6	1	2	2	2	1	3	2	1	2	6	6	3	6	6	6	7	4	6	1	2	2	2	1	3	2	1	2	6	6	3	6
680	Q5T1N9;A0A6Q8PGS6;A0A6Q8PGU2;A0A6Q8PFD2;A0A6Q8PGW7;H0Y4A4;A0A6Q8PF02;P81274;A0A2R8YCX1	Q5T1N9;A0A6Q8PGS6;A0A6Q8PGU2;A0A6Q8PFD2;A0A6Q8PGW7;H0Y4A4;A0A6Q8PF02;P81274	G-protein-signaling modulator 2	GPSM2	tr|Q5T1N9|Q5T1N9_HUMAN G-protein-signaling modulator 2 (Fragment) OS=Homo sapiens OX=9606 GN=GPSM2 PE=1 SV=1;tr|A0A6Q8PGS6|A0A6Q8PGS6_HUMAN G-protein-signaling modulator 2 OS=Homo sapiens OX=9606 GN=GPSM2 PE=1 SV=1;tr|A0A6Q8PGU2|A0A6Q8PGU2_HUMAN G-protein-	9	3	1	1	2	3	2	1	3	2	2	3	2	3	2	2	3	2	2	1	2	1	1	1	1	1	1	1	1	1	1	1	1	1	1	1	1	1	1	1	1	1	1	1
681	A0A6Q8PF18;Q9C040;A0A6Q8PEY7;A0A6Q8PH06;A0A6Q8PHG4;A0A6Q8PF63;A0A6Q8PFB0;A0A6Q8PG16;A0A6Q8PFV0;Q9C040-2;A0A6Q8PF74;A0A6Q8PGG4;A0A6Q8PGL5;A0A6Q8PFX3;A0A0J9YX34;A0A6Q8PGE9;A0A6Q8PFI4;A0A6Q8PFS5;A0A6Q8PFL9;A0A6Q8PHE9;A0A6Q8PFM2;A0A6Q8PHR6;A0A6Q8PHG3;A0A6Q8PHP4;A0A6Q8PF82;A0A6Q8PG79;A0A6Q8PGR7;C9J084;A0A6Q8PFE3;A0A6Q8PEY9;A0A6Q8PH39;A0A6Q8PGS7;A0A0J9YW70;A0A6Q8PGK8;A0A6Q8PHB2;A0A6Q8PG97;A0A6Q8PGW9;A0…	A0A6Q8PF18;Q9C040;A0A6Q8PEY7;A0A6Q8PH06;A0A6Q8PHG4;A0A6Q8PF63;A0A6Q8PFB0;A0A6Q8PG16;A0A6Q8PFV0;Q9C040-2;A0A6Q8PF74;A0A6Q8PGG4;A0A6Q8PGL5;A0A6Q8PFX3;A0A0J9YX34;A0A6Q8PGE9;A0A6Q8PFI4;A0A6Q8PFS5;A0A6Q8PFL9;A0A6Q8PHE9;A0A6Q8PFM2;A0A6Q8PHR6;A0A6Q8PHG3;A0A6Q8PHP4;A0A6Q8PF82;A0A6Q8PG79;A0A6Q8PGR7;C9J084;A0A6Q8PFE3	Tripartite motif-containing protein 2	TRIM2	tr|A0A6Q8PF18|A0A6Q8PF18_HUMAN Tripartite motif-containing protein 2 OS=Homo sapiens OX=9606 PE=3 SV=1;sp|Q9C040|TRIM2_HUMAN Tripartite motif-containing protein 2 OS=Homo sapiens OX=9606 GN=TRIM2 PE=1 SV=1;tr|A0A6Q8PEY7|A0A6Q8PEY7_HUMAN Tripartite motif-co	45	38	38	35	20	27	24	25	29	28	23	28	28	26	23	26	23	24	27	22	24	26	20	27	24	25	29	28	23	28	28	26	23	26	23	24	27	22	24	26	20	26	23	24
682	A0A6Q8PF23;Q96IV0;Q96IV0-2;A0A0C4DFP4;Q96IV0-5;Q96IV0-3;A0A6Q8PHJ3;A0A6Q8PGC8;A0A6Q8PHH7;H0Y2P2;Q96IV0-4;A0A6Q8PFQ1;C9JU75	A0A6Q8PF23;Q96IV0;Q96IV0-2;A0A0C4DFP4;Q96IV0-5;Q96IV0-3;A0A6Q8PHJ3	Peptide-N(4)-(N-acetyl-beta-glucosaminyl)asparagine amidase	NGLY1	tr|A0A6Q8PF23|A0A6Q8PF23_HUMAN Peptide-N(4)-(N-acetyl-beta-glucosaminyl)asparagine amidase OS=Homo sapiens OX=9606 GN=NGLY1 PE=1 SV=1;sp|Q96IV0|NGLY1_HUMAN Peptide-N(4)-(N-acetyl-beta-glucosaminyl)asparagine amidase OS=Homo sapiens OX=9606 GN=NGLY1 PE=1 SV	13	17	17	17	10	12	11	10	9	9	11	10	8	7	7	8	8	8	3	1	3	2	10	12	11	10	9	9	11	10	8	7	7	8	8	8	3	1	3	2	10	12	11	10
683	A0A6Q8PF35;F8VUA2;F5H875;Q9HD42;F8VVT7;A0A6Q8PG85;A0A6Q8PGM8;A0A6Q8PFF9;A0A6Q8PFX8;A0A6Q8PHU0;A0A6Q8PGI9;A0A6Q8PF26;A0A6Q8PFF8	A0A6Q8PF35;F8VUA2;F5H875;Q9HD42;F8VVT7;A0A6Q8PG85;A0A6Q8PGM8;A0A6Q8PFF9	Charged multivesicular body protein 1a	CHMP1A	tr|A0A6Q8PF35|A0A6Q8PF35_HUMAN Charged multivesicular body protein 1a OS=Homo sapiens OX=9606 GN=CHMP1A PE=1 SV=1;tr|F8VUA2|F8VUA2_HUMAN Charged multivesicular body protein 1a OS=Homo sapiens OX=9606 GN=CHMP1A PE=1 SV=1;tr|F5H875|F5H875_HUMAN Charged multi	13	8	8	8	8	8	8	8	7	8	6	7	8	6	7	7	7	7	6	6	4	6	8	8	8	8	7	8	6	7	8	6	7	7	7	7	6	6	4	6	8	8	8	8
684	Q92562;A0A6Q8PHH5;A0A6Q8PF62;A0A6Q8PGY7;A0A6Q8PF70;A0A6Q8PHC7;A0A6Q8PHP5;A0A6Q8PG59;A0A6Q8PGP4;A0A6Q8PGW5;A0A6Q8PHA1;A0A6Q8PGW0;A0A6Q8PF27;A0A6Q8PGB4;A0A6Q8PFJ3;A0A6Q8PHK3;A0A6Q8PGY4;A0A6Q8PGC1;A0A6Q8PH92;H0Y6G7;A0A6Q8PF86;A0A6Q8PHM5;A0A6Q8PHB4;Q5TCS5;Q5TCS4;A0A6Q8PGM1;A0A6Q8PGP1;A0A6Q8PGL0;A0A6Q8PG61;A0A6Q8PG49;A0A6Q8PF90;A0A6Q8PFK7;A0A6Q8PF04	Q92562;A0A6Q8PHH5;A0A6Q8PF62;A0A6Q8PGY7;A0A6Q8PF70;A0A6Q8PHC7;A0A6Q8PHP5;A0A6Q8PG59;A0A6Q8PGP4;A0A6Q8PGW5;A0A6Q8PHA1;A0A6Q8PGW0;A0A6Q8PF27;A0A6Q8PGB4;A0A6Q8PFJ3;A0A6Q8PHK3;A0A6Q8PGY4;A0A6Q8PGC1	Polyphosphoinositide phosphatase	FIG4	sp|Q92562|FIG4_HUMAN Polyphosphoinositide phosphatase OS=Homo sapiens OX=9606 GN=FIG4 PE=1 SV=1;tr|A0A6Q8PHH5|A0A6Q8PHH5_HUMAN Polyphosphoinositide phosphatase OS=Homo sapiens OX=9606 GN=FIG4 PE=1 SV=1;tr|A0A6Q8PF62|A0A6Q8PF62_HUMAN Polyphosphoinositide ph	33	21	21	21	6	9	3	10	11	8	7	6	3	5	10	3	3	5	4	2	2	3	6	9	3	10	11	8	7	6	3	5	10	3	3	5	4	2	2	3	6	9	3	10
685	D6REX9;A0A6Q8PF83;A0A6Q8PH95;A0A6Q8PGD1;Q8N960-2;Q8N960;A0A6Q8PG38;A0A6Q8PHT7;Q8N960-3;A0A6Q8PG66;D6R8Z4;A0A6Q8PF64	D6REX9;A0A6Q8PF83;A0A6Q8PH95;A0A6Q8PGD1;Q8N960-2;Q8N960;A0A6Q8PG38;A0A6Q8PHT7	Centrosomal protein of 120 kDa	CEP120	tr|D6REX9|D6REX9_HUMAN Centrosomal protein of 120 kDa (Fragment) OS=Homo sapiens OX=9606 GN=CEP120 PE=1 SV=2;tr|A0A6Q8PF83|A0A6Q8PF83_HUMAN Centrosomal protein of 120 kDa OS=Homo sapiens OX=9606 GN=CEP120 PE=1 SV=1;tr|A0A6Q8PH95|A0A6Q8PH95_HUMAN Centrosoma	12	5	5	5	3	2	0	1	1	0	0	0	0	0	1	0	0	0	0	1	0	0	3	2	0	1	1	0	0	0	0	0	1	0	0	0	0	1	0	0	3	2	0	1
688	P02545;A0A6Q8PFJ0;P02545-3;P02545-6;P02545-2;A0A804HL68;Q3BDU5;A0A6Q8PHQ9;P02545-4;P02545-5;Q5TCI8;A0A6Q8PF80;A0A6Q8PGH0;A0A6Q8PFM1;A0A6Q8PF59;A0A6Q8PFF5;REV__A0A8V8TNC2	P02545;A0A6Q8PFJ0;P02545-3;P02545-6;P02545-2;A0A804HL68;Q3BDU5;A0A6Q8PHQ9;P02545-4;P02545-5;Q5TCI8;A0A6Q8PF80	Prelamin-A/C;Lamin-A/C	LMNA	sp|P02545|LMNA_HUMAN Prelamin-A/C OS=Homo sapiens OX=9606 GN=LMNA PE=1 SV=1;tr|A0A6Q8PFJ0|A0A6Q8PFJ0_HUMAN Prelamin-A/C OS=Homo sapiens OX=9606 GN=LMNA PE=1 SV=1;sp|P02545-3|LMNA_HUMAN Isoform ADelta10 of Prelamin-A/C OS=Homo sapiens OX=9606 GN=LMNA;sp|P02	17	45	44	43	29	25	26	29	24	25	30	30	29	19	21	19	24	20	19	19	13	17	28	24	25	28	23	24	29	29	28	18	20	18	23	19	18	18	12	16	28	23	25	28
689	A0A6Q8PFJ4;A0A6Q8PGV8;O95140;A0A6Q8PGA3;A0A6Q8PGS9;O95140-2;A0A6Q8PGR2;Q5JXC5	A0A6Q8PFJ4;A0A6Q8PGV8;O95140;A0A6Q8PGA3;A0A6Q8PGS9	Mitofusin-2	MFN2	tr|A0A6Q8PFJ4|A0A6Q8PFJ4_HUMAN Mitofusin-2 OS=Homo sapiens OX=9606 GN=MFN2 PE=1 SV=1;tr|A0A6Q8PGV8|A0A6Q8PGV8_HUMAN Mitofusin-2 OS=Homo sapiens OX=9606 GN=MFN2 PE=1 SV=1;sp|O95140|MFN2_HUMAN Mitofusin-2 OS=Homo sapiens OX=9606 GN=MFN2 PE=1 SV=3;tr|A0A6Q8PG	8	30	30	28	18	15	20	16	16	17	13	17	17	16	12	15	16	10	15	12	8	14	18	15	20	16	16	17	13	17	17	16	12	15	16	10	15	12	8	14	16	13	18	14
690	Q6UWE0;A0A6Q8PGB2;A0A6Q8PFL5;A0A6Q8PGT8;Q6UWE0-2;A0A6Q8PGF7;A0A6Q8PG02;A0A6Q8PGW1;A0A6Q8PFT9;A0A6Q8PFW1;A0A6Q8PFI6;A0A6Q8PH70;A0A6Q8PHH6;Q6UWE0-3;A0A6Q8PFL1;A0A6Q8PF55;A0A6Q8PGH9;A0A6Q8PG90;A0A6Q8PGZ2;A0A6Q8PEU7	Q6UWE0;A0A6Q8PGB2;A0A6Q8PFL5;A0A6Q8PGT8;Q6UWE0-2;A0A6Q8PGF7;A0A6Q8PG02;A0A6Q8PGW1;A0A6Q8PFT9;A0A6Q8PFW1;A0A6Q8PFI6;A0A6Q8PH70;A0A6Q8PHH6	E3 ubiquitin-protein ligase LRSAM1	LRSAM1	sp|Q6UWE0|LRSM1_HUMAN E3 ubiquitin-protein ligase LRSAM1 OS=Homo sapiens OX=9606 GN=LRSAM1 PE=1 SV=1;tr|A0A6Q8PGB2|A0A6Q8PGB2_HUMAN E3 ubiquitin-protein ligase LRSAM1 OS=Homo sapiens OX=9606 GN=LRSAM1 PE=1 SV=1;tr|A0A6Q8PFL5|A0A6Q8PFL5_HUMAN E3 ubiquitin-p	20	29	29	29	11	14	15	11	16	16	12	16	17	10	13	15	12	13	13	7	13	12	11	14	15	11	16	16	12	16	17	10	13	15	12	13	13	7	13	12	11	14	15	11
691	A0A6Q8PGL8;A0A6Q8PFM9;A0A6Q8PGR8;A0A6Q8PFQ9	A0A6Q8PGL8;A0A6Q8PFM9;A0A6Q8PGR8;A0A6Q8PFQ9			tr|A0A6Q8PGL8|A0A6Q8PGL8_HUMAN Ligand-dependent corepressor OS=Homo sapiens OX=9606 GN=LCOR PE=1 SV=1;tr|A0A6Q8PFM9|A0A6Q8PFM9_HUMAN Ligand-dependent corepressor OS=Homo sapiens OX=9606 GN=LCOR PE=1 SV=1;tr|A0A6Q8PGR8|A0A6Q8PGR8_HUMAN Ligand-dependent core	4	15	15	0	6	6	7	8	6	2	5	11	4	3	7	3	5	4	4	5	5	4	6	6	7	8	6	2	5	11	4	3	7	3	5	4	4	5	5	4	0	0	0	0
693	A0A6Q8PH54;A0A6Q8PFQ0;Q9P2F8;A0A6Q8PGD5;Q9P2F8-2	A0A6Q8PH54;A0A6Q8PFQ0;Q9P2F8	Signal-induced proliferation-associated 1-like protein 2	SIPA1L2	tr|A0A6Q8PH54|A0A6Q8PH54_HUMAN Signal-induced proliferation-associated 1-like protein 2 OS=Homo sapiens OX=9606 GN=SIPA1L2 PE=1 SV=1;tr|A0A6Q8PFQ0|A0A6Q8PFQ0_HUMAN Signal-induced proliferation-associated 1-like protein 2 OS=Homo sapiens OX=9606 GN=SIPA1L2	5	31	31	30	13	10	10	10	16	10	12	15	9	10	9	6	10	7	7	4	10	7	13	10	10	10	16	10	12	15	9	10	9	6	10	7	7	4	10	7	13	10	9	10
694	A0A6Q8PFY7;Q92734-2;Q92734;A0A6Q8PFC4;A0A6Q8PH89;A0A6Q8PH27;A0A6Q8PG00;A0A6Q8PG04;A0A6Q8PGS4;A0A6Q8PF40;Q92734-4;Q92734-3;C9JJP5;C9JUE0;C9JTY3;A0A6Q8PF51	A0A6Q8PFY7;Q92734-2;Q92734;A0A6Q8PFC4;A0A6Q8PH89;A0A6Q8PH27;A0A6Q8PG00;A0A6Q8PG04;A0A6Q8PGS4;A0A6Q8PF40;Q92734-4;Q92734-3;C9JJP5;C9JUE0;C9JTY3;A0A6Q8PF51	Protein TFG	TFG	tr|A0A6Q8PFY7|A0A6Q8PFY7_HUMAN Protein TFG OS=Homo sapiens OX=9606 GN=TFG PE=1 SV=1;sp|Q92734-2|TFG_HUMAN Isoform 2 of Protein TFG OS=Homo sapiens OX=9606 GN=TFG;sp|Q92734|TFG_HUMAN Protein TFG OS=Homo sapiens OX=9606 GN=TFG PE=1 SV=2;tr|A0A6Q8PFC4|A0A6Q8P	16	14	14	14	10	11	8	11	11	9	9	11	8	11	11	10	9	10	10	11	10	9	10	11	8	11	11	9	9	11	8	11	11	10	9	10	10	11	10	9	10	11	8	11
695	A0A6Q8PG39;A4D126-2;A4D126;A0A6Q8PHI3;A0A6Q8PF75	A0A6Q8PG39;A4D126-2;A4D126;A0A6Q8PHI3;A0A6Q8PF75	Isoprenoid synthase domain-containing protein	ISPD	tr|A0A6Q8PG39|A0A6Q8PG39_HUMAN D-ribitol-5-phosphate cytidylyltransferase OS=Homo sapiens OX=9606 GN=CRPPA PE=1 SV=1;sp|A4D126-2|ISPD_HUMAN Isoform 2 of D-ribitol-5-phosphate cytidylyltransferase OS=Homo sapiens OX=9606 GN=CRPPA;sp|A4D126|ISPD_HUMAN D-ribi	5	7	7	7	1	0	1	2	3	2	1	0	2	4	0	0	0	0	0	0	0	0	1	0	1	2	3	2	1	0	2	4	0	0	0	0	0	0	0	0	1	0	1	2
696	A0A6Q8PG87;Q9C0D0;A0A8I5KVE0;A0A6Q8PFA8;Q9C0D0-2;Q4VY12;H0Y3U1	A0A6Q8PG87;Q9C0D0;A0A8I5KVE0;A0A6Q8PFA8;Q9C0D0-2	Phosphatase and actin regulator 1	PHACTR1	tr|A0A6Q8PG87|A0A6Q8PG87_HUMAN Phosphatase and actin regulator OS=Homo sapiens OX=9606 GN=PHACTR1 PE=1 SV=1;sp|Q9C0D0|PHAR1_HUMAN Phosphatase and actin regulator 1 OS=Homo sapiens OX=9606 GN=PHACTR1 PE=1 SV=3;tr|A0A8I5KVE0|A0A8I5KVE0_HUMAN Phosphatase and	7	12	11	3	3	7	5	5	3	2	3	5	4	1	4	2	2	2	2	0	2	1	3	7	4	5	3	2	2	5	4	1	4	2	2	2	2	0	2	1	1	2	1	2
697	A0A6Q8PGB0;P24928;P24928-2	A0A6Q8PGB0;P24928	DNA-directed RNA polymerase II subunit RPB1	POLR2A	tr|A0A6Q8PGB0|A0A6Q8PGB0_HUMAN DNA-directed RNA polymerase subunit OS=Homo sapiens OX=9606 GN=POLR2A PE=1 SV=2;sp|P24928|RPB1_HUMAN DNA-directed RNA polymerase II subunit RPB1 OS=Homo sapiens OX=9606 GN=POLR2A PE=1 SV=2	3	78	78	78	40	51	43	40	46	32	34	39	32	30	32	23	39	41	23	29	33	32	40	51	43	40	46	32	34	39	32	30	32	23	39	41	23	29	33	32	40	51	43	40
698	A0A8I5QJF9;A0A6Q8PGC2	A0A8I5QJF9;A0A6Q8PGC2			tr|A0A8I5QJF9|A0A8I5QJF9_HUMAN Phosphatase and actin regulator OS=Homo sapiens OX=9606 GN=PHACTR1 PE=1 SV=1;tr|A0A6Q8PGC2|A0A6Q8PGC2_HUMAN Phosphatase and actin regulator OS=Homo sapiens OX=9606 GN=PHACTR1 PE=1 SV=2	2	10	1	1	3	6	5	4	3	3	4	5	5	1	5	2	2	3	2	0	2	1	1	1	1	1	1	1	1	1	1	0	1	0	1	1	0	0	0	0	1	1	1	1
699	A0A6Q8PGJ2;Q9UG01;Q9UG01-2;F5GZ56;A0A6Q8PFK2;Q9UG01-3;A0A6Q8PG03;A0A6Q8PGK4;A0A6Q8PFB6;H0YAI8;A0A6Q8PFU9;A0A6Q8PHF0;H7C161;H7C186;H7C252	A0A6Q8PGJ2;Q9UG01;Q9UG01-2	Intraflagellar transport protein 172 homolog	IFT172	tr|A0A6Q8PGJ2|A0A6Q8PGJ2_HUMAN Intraflagellar transport protein 172 homolog OS=Homo sapiens OX=9606 GN=IFT172 PE=1 SV=1;sp|Q9UG01|IF172_HUMAN Intraflagellar transport protein 172 homolog OS=Homo sapiens OX=9606 GN=IFT172 PE=1 SV=2;sp|Q9UG01-2|IF172_HUMAN I	15	13	13	13	3	5	3	6	5	5	4	5	4	0	4	3	2	2	0	2	0	2	3	5	3	6	5	5	4	5	4	0	4	3	2	2	0	2	0	2	3	5	3	6
700	A0A6Q8PGK1;P04792;A0A6Q8PFK8;A0A6Q8PFE7;A0A6Q8PF43;A0A6Q8PHJ6;A0A6Q8PHA6;A0A6Q8PH65;A0A6Q8PGY2;C9J3N8	A0A6Q8PGK1;P04792;A0A6Q8PFK8;A0A6Q8PFE7;A0A6Q8PF43;A0A6Q8PHJ6;A0A6Q8PHA6;A0A6Q8PH65;A0A6Q8PGY2	Heat shock protein beta-1	HSPB1	tr|A0A6Q8PGK1|A0A6Q8PGK1_HUMAN Heat shock protein beta-1 OS=Homo sapiens OX=9606 GN=HSPB1 PE=1 SV=1;sp|P04792|HSPB1_HUMAN Heat shock protein beta-1 OS=Homo sapiens OX=9606 GN=HSPB1 PE=1 SV=2;tr|A0A6Q8PFK8|A0A6Q8PFK8_HUMAN Heat shock protein beta-1 OS=Homo	10	8	8	8	3	3	5	5	5	6	3	5	5	3	3	3	3	2	3	3	2	3	3	3	5	5	5	6	3	5	5	3	3	3	3	2	3	3	2	3	3	3	5	5
701	Q8TB36;A0A6Q8PGL3;A0A6Q8PGS2;A0A6Q8PH79;A0A7I2RYU0;A0A6Q8PFG4;A0A6Q8PHC1;A0A6Q8PHN7;A0A6Q8PH88;A0A6Q8PEX8;A0A6Q8PH97;B4DIH2;Q8TB36-2;A0A6Q8PEZ4;A0A6Q8PGU0;A0A6Q8PFF4;A0A6Q8PGQ9;A0A6Q8PGB8;A0A6Q8PFX7;A0A6Q8PG78;A0A6Q8PF20;E5RGI2;A0A6Q8PFZ0;A0A6Q8PFU1;A0A6Q8PFP5	Q8TB36;A0A6Q8PGL3;A0A6Q8PGS2;A0A6Q8PH79;A0A7I2RYU0;A0A6Q8PFG4;A0A6Q8PHC1;A0A6Q8PHN7;A0A6Q8PH88;A0A6Q8PEX8;A0A6Q8PH97;B4DIH2;Q8TB36-2;A0A6Q8PEZ4;A0A6Q8PGU0;A0A6Q8PFF4	Ganglioside-induced differentiation-associated protein 1	GDAP1	sp|Q8TB36|GDAP1_HUMAN Ganglioside-induced differentiation-associated protein 1 OS=Homo sapiens OX=9606 GN=GDAP1 PE=1 SV=3;tr|A0A6Q8PGL3|A0A6Q8PGL3_HUMAN Ganglioside-induced differentiation-associated protein 1 OS=Homo sapiens OX=9606 GN=GDAP1 PE=1 SV=1;tr|	25	20	20	19	13	13	14	12	14	14	13	12	14	12	13	13	14	14	14	10	12	12	13	13	14	12	14	14	13	12	14	12	13	13	14	14	14	10	12	12	13	12	13	12
702	A0A6Q8PGT6;P38935;A0A6Q8PGX2;A0A6Q8PEZ5;A0A6Q8PGQ2;A0A6Q8PFK9;A0A6Q8PHG1;F5GX64;A0A6Q8PFP3;H3BRR1;A0A6Q8PGQ6;A0A6Q8PFN4;A0A6Q8PHR8;A0A6Q8PF01	A0A6Q8PGT6;P38935;A0A6Q8PGX2	DNA-binding protein SMUBP-2	IGHMBP2	tr|A0A6Q8PGT6|A0A6Q8PGT6_HUMAN DNA-binding protein SMUBP-2 OS=Homo sapiens OX=9606 GN=IGHMBP2 PE=1 SV=1;sp|P38935|SMBP2_HUMAN DNA-binding protein SMUBP-2 OS=Homo sapiens OX=9606 GN=IGHMBP2 PE=1 SV=3;tr|A0A6Q8PGX2|A0A6Q8PGX2_HUMAN DNA-binding protein SMUBP-	14	9	9	9	4	4	5	4	6	3	4	6	4	1	4	3	2	2	3	2	2	3	4	4	5	4	6	3	4	6	4	1	4	3	2	2	3	2	2	3	4	4	5	4
703	A0A6Q8PGU6;Q8NB90;Q8NB90-2;Q8NB90-3	A0A6Q8PGU6;Q8NB90;Q8NB90-2;Q8NB90-3	Spermatogenesis-associated protein 5	SPATA5	tr|A0A6Q8PGU6|A0A6Q8PGU6_HUMAN vesicle-fusing ATPase OS=Homo sapiens OX=9606 GN=SPATA5 PE=1 SV=1;sp|Q8NB90|SPAT5_HUMAN Ribosome biogenesis protein SPATA5 OS=Homo sapiens OX=9606 GN=SPATA5 PE=1 SV=3;sp|Q8NB90-2|SPAT5_HUMAN Isoform 2 of Ribosome biogenesis p	4	14	13	13	7	8	6	8	8	7	10	6	8	3	5	5	4	6	3	4	6	4	6	7	5	7	7	6	9	5	7	2	4	4	3	5	2	3	5	3	6	7	5	7
704	Q86WG5;A0A8I5KQ02;A0A6Q8PH13;A0A6Q8PHP8;A0A8I5KWY5;A0A8I5KTA9;A0A8I5QJN8;A0A8I5KY55;A0A6Q8PH87;A0A8I5KTX3;Q86WG5-3;H0YD05;H0Y767;A0A8I5KVJ0;A0A8I5KRP8;A0A8I5KQC6;A0A8I5KXJ7;A0A8I5KUI7;A0A8I5KUN8;A0A8I5KWJ6;A0A8I5KSD8;A0A8I5KNS4;A0A8I5KWU9;A0A8I5QL20;A0A8I5KUI9;A0A8I5KT45;A0A8I5KRQ5;A0A8I5QKS9	Q86WG5;A0A8I5KQ02;A0A6Q8PH13;A0A6Q8PHP8;A0A8I5KWY5;A0A8I5KTA9;A0A8I5QJN8;A0A8I5KY55;A0A6Q8PH87;A0A8I5KTX3;Q86WG5-3;H0YD05	Myotubularin-related protein 13	SBF2	sp|Q86WG5|MTMRD_HUMAN Myotubularin-related protein 13 OS=Homo sapiens OX=9606 GN=SBF2 PE=1 SV=1;tr|A0A8I5KQ02|A0A8I5KQ02_HUMAN Myotubularin-related protein 13 OS=Homo sapiens OX=9606 GN=SBF2 PE=1 SV=1;tr|A0A6Q8PH13|A0A6Q8PH13_HUMAN Myotubularin-related pro	28	50	47	46	16	28	27	21	27	33	19	27	31	9	19	23	7	20	21	4	16	14	14	27	26	19	26	32	18	26	30	9	18	22	7	19	19	3	14	12	14	27	25	19
705	A0A6Q8PH21;Q9UHW9-3;Q9UHW9-4;Q9UHW9;Q9UHW9-6;Q9UHW9-5;Q9UHW9-2;B3KXX3;H0YKQ8;H0YMQ9;H0YKE6;H0YKJ2	A0A6Q8PH21;Q9UHW9-3;Q9UHW9-4;Q9UHW9;Q9UHW9-6;Q9UHW9-5;Q9UHW9-2;B3KXX3;H0YKQ8;H0YMQ9	Solute carrier family 12 member 6	SLC12A6	tr|A0A6Q8PH21|A0A6Q8PH21_HUMAN Solute carrier family 12 member 6 OS=Homo sapiens OX=9606 GN=SLC12A6 PE=1 SV=1;sp|Q9UHW9-3|S12A6_HUMAN Isoform 3 of Solute carrier family 12 member 6 OS=Homo sapiens OX=9606 GN=SLC12A6;sp|Q9UHW9-4|S12A6_HUMAN Isoform 4 of Sol	12	22	18	14	7	11	12	5	11	13	3	12	12	7	7	11	6	5	7	4	7	7	4	9	9	2	8	9	1	10	9	6	4	8	5	3	5	3	4	4	2	5	6	0
706	A0A6Q8PH57;A0A6Q8PFA6;O00139-2;H0Y8H2;A0A6Q8PGD0;H0Y5Z9	A0A6Q8PH57;A0A6Q8PFA6;O00139-2	Kinesin-like protein KIF2A	KIF2A	tr|A0A6Q8PH57|A0A6Q8PH57_HUMAN Kinesin-like protein OS=Homo sapiens OX=9606 GN=KIF2A PE=1 SV=1;tr|A0A6Q8PFA6|A0A6Q8PFA6_HUMAN Kinesin-like protein OS=Homo sapiens OX=9606 GN=KIF2A PE=1 SV=1;sp|O00139-2|KIF2A_HUMAN Isoform 2 of Kinesin-like protein KIF2A OS	6	35	1	1	25	26	29	26	27	29	24	26	29	24	27	28	23	24	25	21	23	27	1	1	1	1	1	0	0	1	0	0	1	1	1	0	0	1	0	0	1	1	1	1
707	A0A6Q8PH91	A0A6Q8PH91			tr|A0A6Q8PH91|A0A6Q8PH91_HUMAN ADP-ribose glycohydrolase MACROD1 OS=Homo sapiens OX=9606 GN=MACROD1 PE=1 SV=1	1	7	7	1	4	5	5	4	4	5	3	3	5	4	3	3	4	3	4	3	5	3	4	5	5	4	4	5	3	3	5	4	3	3	4	3	4	3	5	3	1	1	1	1
708	A0A6Q8PHA2;Q27J81;A0A6Q8PH71;Q27J81-2;A0A6Q8PHG2;A0A6Q8PGN3;A0A6Q8PF44;A0A6Q8PH25;A0A6Q8PF29;A0A6Q8PGC7;A0A087X118;A0A6Q8PFW4;A0A6Q8PH63;A0A0A0MQU1;A0A6Q8PH59;A0A6Q8PGU8;A0A6Q8PFN5;A0A6Q8PFB9;A0A6Q8PGY8;A0A6Q8PHS8;A0A6Q8PFY4;A0A6Q8PG64;A0A6Q8PFJ1;A0A6Q8PGX4;A0A6Q8PF91;Q27J81-3;A0A6Q8PEY5;A0A6Q8PEY8	A0A6Q8PHA2;Q27J81;A0A6Q8PH71;Q27J81-2;A0A6Q8PHG2;A0A6Q8PGN3;A0A6Q8PF44;A0A6Q8PH25;A0A6Q8PF29;A0A6Q8PGC7;A0A087X118;A0A6Q8PFW4;A0A6Q8PH63;A0A0A0MQU1;A0A6Q8PH59;A0A6Q8PGU8;A0A6Q8PFN5;A0A6Q8PFB9;A0A6Q8PGY8	Inverted formin-2	INF2	tr|A0A6Q8PHA2|A0A6Q8PHA2_HUMAN Inverted formin-2 OS=Homo sapiens OX=9606 GN=INF2 PE=1 SV=1;sp|Q27J81|INF2_HUMAN Inverted formin-2 OS=Homo sapiens OX=9606 GN=INF2 PE=1 SV=2;tr|A0A6Q8PH71|A0A6Q8PH71_HUMAN Inverted formin-2 OS=Homo sapiens OX=9606 GN=INF2 PE=	28	9	9	6	4	2	1	3	3	1	3	3	1	0	0	0	2	0	0	1	1	0	4	2	1	3	3	1	3	3	1	0	0	0	2	0	0	1	1	0	4	1	0	2
709	A0A6Q8PHC6;P50440-2;P50440;A0A6Q8PFC6;A0A6Q8PGA2;P50440-3	A0A6Q8PHC6;P50440-2;P50440;A0A6Q8PFC6;A0A6Q8PGA2;P50440-3	Glycine amidinotransferase, mitochondrial	GATM	tr|A0A6Q8PHC6|A0A6Q8PHC6_HUMAN Glycine amidinotransferase OS=Homo sapiens OX=9606 GN=GATM PE=1 SV=1;sp|P50440-2|GATM_HUMAN Isoform 2 of Glycine amidinotransferase, mitochondrial OS=Homo sapiens OX=9606 GN=GATM;sp|P50440|GATM_HUMAN Glycine amidinotransferas	6	2	2	2	0	2	1	0	2	0	0	1	0	0	0	0	1	0	0	0	0	0	0	2	1	0	2	0	0	1	0	0	0	0	1	0	0	0	0	0	0	2	1	0
710	A0A6Q8PHE5;Q05086-2;Q05086-3;Q05086;A0A1B0GVL3;A0A0D9SG77;S4R306;A0A0D9SG63;A0A0D9SF91;A0A0D9SES7;A0A1B0GTB3	A0A6Q8PHE5;Q05086-2;Q05086-3;Q05086;A0A1B0GVL3;A0A0D9SG77	Ubiquitin-protein ligase E3A	UBE3A	tr|A0A6Q8PHE5|A0A6Q8PHE5_HUMAN Ubiquitin-protein ligase E3A OS=Homo sapiens OX=9606 GN=UBE3A PE=1 SV=1;sp|Q05086-2|UBE3A_HUMAN Isoform I of Ubiquitin-protein ligase E3A OS=Homo sapiens OX=9606 GN=UBE3A;sp|Q05086-3|UBE3A_HUMAN Isoform III of Ubiquitin-prote	11	40	40	40	20	27	19	24	25	23	22	27	19	18	21	16	22	19	16	14	15	13	20	27	19	24	25	23	22	27	19	18	21	16	22	19	16	14	15	13	20	27	19	24
711	A0A6Q8PHK0;Q14669-4;Q14669-2;A0A6Q8PGG9;Q14669;Q14669-3;H7C2Y1;F8W9P3;C9JLJ5;C9JSX9;C9JLD7;G5E9G6	A0A6Q8PHK0;Q14669-4;Q14669-2;A0A6Q8PGG9;Q14669;Q14669-3	E3 ubiquitin-protein ligase TRIP12	TRIP12	tr|A0A6Q8PHK0|A0A6Q8PHK0_HUMAN E3 ubiquitin-protein ligase OS=Homo sapiens OX=9606 GN=TRIP12 PE=1 SV=1;sp|Q14669-4|TRIPC_HUMAN Isoform 4 of E3 ubiquitin-protein ligase TRIP12 OS=Homo sapiens OX=9606 GN=TRIP12;sp|Q14669-2|TRIPC_HUMAN Isoform 2 of E3 ubiquit	12	42	42	42	20	25	20	16	27	18	17	24	11	13	18	5	14	18	12	9	12	6	20	25	20	16	27	18	17	24	11	13	18	5	14	18	12	9	12	6	20	25	20	16
712	A0A7D9N0L9;Q7Z553;Q7Z553-3;Q7Z553-2;G3V5Z1;E9PMG9;H0YJ52	A0A7D9N0L9;Q7Z553;Q7Z553-3;Q7Z553-2	MAM domain-containing glycosylphosphatidylinositol anchor protein 2	MDGA2	tr|A0A7D9N0L9|A0A7D9N0L9_HUMAN MAM domain-containing glycosylphosphatidylinositol anchor protein 2 OS=Homo sapiens OX=9606 GN=MDGA2 PE=1 SV=1;sp|Q7Z553|MDGA2_HUMAN MAM domain-containing glycosylphosphatidylinositol anchor protein 2 OS=Homo sapiens OX=9606	7	5	5	5	1	2	2	1	2	1	0	4	4	1	2	0	0	2	1	0	2	2	1	2	2	1	2	1	0	4	4	1	2	0	0	2	1	0	2	2	1	2	2	1
713	A0A7I2RAZ6;Q7Z401;Q7Z401-2;A0A0U1RR27;H3BTW5	A0A7I2RAZ6;Q7Z401;Q7Z401-2;A0A0U1RR27;H3BTW5	C-myc promoter-binding protein	DENND4A	tr|A0A7I2RAZ6|A0A7I2RAZ6_HUMAN C-myc promoter-binding protein OS=Homo sapiens OX=9606 GN=DENND4A PE=1 SV=1;sp|Q7Z401|MYCPP_HUMAN C-myc promoter-binding protein OS=Homo sapiens OX=9606 GN=DENND4A PE=1 SV=2;sp|Q7Z401-2|MYCPP_HUMAN Isoform 2 of C-myc promoter	5	17	17	17	2	7	6	1	5	4	4	4	8	1	1	1	2	1	1	0	1	3	2	7	6	1	5	4	4	4	8	1	1	1	2	1	1	0	1	3	2	7	6	1
714	Q6P9F7;A0A7I2RK03;C9JGJ7	Q6P9F7;A0A7I2RK03	Volume-regulated anion channel subunit LRRC8B	LRRC8B	sp|Q6P9F7|LRC8B_HUMAN Volume-regulated anion channel subunit LRRC8B OS=Homo sapiens OX=9606 GN=LRRC8B PE=1 SV=2;tr|A0A7I2RK03|A0A7I2RK03_HUMAN Volume-regulated anion channel subunit LRRC8B OS=Homo sapiens OX=9606 GN=LRRC8B PE=1 SV=1	3	6	6	6	2	1	0	0	2	0	2	1	1	0	0	0	0	0	0	0	0	0	2	1	0	0	2	0	2	1	1	0	0	0	0	0	0	0	0	0	2	1	0	0
715	A0A7I2RN43;O75953-4;O75953-5;O75953;H0YH04;H0YFL9;Q5T657;H7C5W0;H0Y4S1	A0A7I2RN43;O75953-4;O75953-5;O75953;H0YH04;H0YFL9	DnaJ homolog subfamily B member 5	DNAJB5	tr|A0A7I2RN43|A0A7I2RN43_HUMAN DnaJ homolog subfamily B member 5 OS=Homo sapiens OX=9606 GN=DNAJB5 PE=1 SV=1;sp|O75953-4|DNJB5_HUMAN Isoform 2 of DnaJ homolog subfamily B member 5 OS=Homo sapiens OX=9606 GN=DNAJB5;sp|O75953-5|DNJB5_HUMAN Isoform 3 of DnaJ	9	16	16	16	10	10	8	6	6	7	4	4	4	5	5	4	4	7	5	1	5	4	10	10	8	6	6	7	4	4	4	5	5	4	4	7	5	1	5	4	10	10	8	6
716	Q92597;A0A7I2ST14;Q92597-2;Q92597-3;E5RIM2;E5RIV1;E5RGM5;E5RIR1;E7ESM1;E5RH82;E5RI76;A0A6Q8PF16;E5RJY1;A0A6Q8PHI0;A0A6Q8PFR8;E5RG99;E5RJ98;A0A6Q8PGD3;A0A6Q8PHF2	Q92597;A0A7I2ST14;Q92597-2;Q92597-3	Protein NDRG1	NDRG1	sp|Q92597|NDRG1_HUMAN Protein NDRG1 OS=Homo sapiens OX=9606 GN=NDRG1 PE=1 SV=1;tr|A0A7I2ST14|A0A7I2ST14_HUMAN Protein NDRG1 (Fragment) OS=Homo sapiens OX=9606 GN=NDRG1 PE=1 SV=1;sp|Q92597-2|NDRG1_HUMAN Isoform 2 of Protein NDRG1 OS=Homo sapiens OX=9606 GN=	19	7	7	5	4	4	4	3	5	3	3	5	4	3	3	4	5	3	3	3	4	5	4	4	4	3	5	3	3	5	4	3	3	4	5	3	3	3	4	5	3	3	3	2
717	A0A7I2SVS4;P56524;P56524-2;C9J481;C9J0X4;H7BZT3;H7C397	A0A7I2SVS4;P56524;P56524-2	Histone deacetylase 4	HDAC4	tr|A0A7I2SVS4|A0A7I2SVS4_HUMAN Histone deacetylase OS=Homo sapiens OX=9606 GN=HDAC4 PE=1 SV=1;sp|P56524|HDAC4_HUMAN Histone deacetylase 4 OS=Homo sapiens OX=9606 GN=HDAC4 PE=1 SV=3;sp|P56524-2|HDAC4_HUMAN Isoform 2 of Histone deacetylase 4 OS=Homo sapiens	7	14	13	13	3	6	6	5	10	8	1	8	5	3	1	2	4	4	0	1	3	2	2	6	6	4	9	8	0	8	4	2	0	1	3	3	0	0	2	2	2	6	6	4
718	A0A7I2V2B0;Q92581-2;A0A0D9SGH0;Q92581-3;Q92581;A0A1B0GV11;A0A0D9SFM4;A0A6Q8PFS7;A0A6Q8PGY5	A0A7I2V2B0;Q92581-2;A0A0D9SGH0;Q92581-3;Q92581;A0A1B0GV11	Sodium/hydrogen exchanger 6	SLC9A6	tr|A0A7I2V2B0|A0A7I2V2B0_HUMAN Sodium/hydrogen exchanger OS=Homo sapiens OX=9606 GN=SLC9A6 PE=1 SV=1;sp|Q92581-2|SL9A6_HUMAN Isoform 2 of Sodium/hydrogen exchanger 6 OS=Homo sapiens OX=9606 GN=SLC9A6;tr|A0A0D9SGH0|A0A0D9SGH0_HUMAN Sodium/hydrogen exchanger	9	13	13	12	8	8	10	7	7	9	7	7	9	7	7	8	6	7	9	5	6	6	8	8	10	7	7	9	7	7	9	7	7	8	6	7	9	5	6	6	7	7	9	6
719	O14964;A0A7I2V2R9;A0A7I2V5A3;A0A7I2V2D8;A0A7I2V2W5;A0A7I2V2K2;A0A7I2V3J3;A0A7I2V307;A0A7I2V5A2;A0A7I2V3F9;A0A7I2V637;O14964-2;A0A7I2V3I8;A0A7I2V6E0;A0A7I2V3Z1;I3L1P5;A0A7I2YQD1;A0A7I2V4X6;I3L1E3;A0A7I2V5D6;I3L165;A0A7I2V4J7;A0A7I2YQU5;A0A7I2V628;A0A7I2V5B7;A0A7I2V5L9;A0A7I2V674;A0A7I2V611;A0A7I2V3Q7;A0A7I2V310;A0A7I2V331;A0A7I2V5X2;A0A7I2V3C3;A0A7I2V5N3;A0A7I2V5W6;A0A7I2V4M9;A0A7I2YQP0;A0A7I2YQY0…	O14964;A0A7I2V2R9;A0A7I2V5A3;A0A7I2V2D8;A0A7I2V2W5;A0A7I2V2K2;A0A7I2V3J3;A0A7I2V307;A0A7I2V5A2;A0A7I2V3F9;A0A7I2V637;O14964-2;A0A7I2V3I8;A0A7I2V6E0;A0A7I2V3Z1;I3L1P5;A0A7I2YQD1	Hepatocyte growth factor-regulated tyrosine kinase substrate	HGS	sp|O14964|HGS_HUMAN Hepatocyte growth factor-regulated tyrosine kinase substrate OS=Homo sapiens OX=9606 GN=HGS PE=1 SV=1;tr|A0A7I2V2R9|A0A7I2V2R9_HUMAN Hepatocyte growth factor-regulated tyrosine kinase substrate OS=Homo sapiens OX=9606 GN=HGS PE=1 SV=1;t	40	28	28	28	19	20	19	16	18	14	13	18	17	14	17	16	16	15	15	13	15	15	19	20	19	16	18	14	13	18	17	14	17	16	16	15	15	13	15	15	19	20	19	16
720	H7C4K3;P05556;E7EUI6;A0A7I2V2F9;P05556-3;P05556-4;P05556-5;P05556-2;C9JPK5;A0A7I2V348;A0A7I2V5T3;A0A7I2V5Z8;E7EQW5;E9PLR6;Q5T3E6;Q5T3E5;H7C4N8;E9PQJ2;C9JNE0	H7C4K3;P05556;E7EUI6;A0A7I2V2F9;P05556-3;P05556-4;P05556-5;P05556-2;C9JPK5;A0A7I2V348;A0A7I2V5T3;A0A7I2V5Z8	Integrin beta-1;Integrin beta	ITGB1	tr|H7C4K3|H7C4K3_HUMAN Integrin beta OS=Homo sapiens OX=9606 GN=ITGB1 PE=1 SV=2;sp|P05556|ITB1_HUMAN Integrin beta-1 OS=Homo sapiens OX=9606 GN=ITGB1 PE=1 SV=2;tr|E7EUI6|E7EUI6_HUMAN Integrin beta OS=Homo sapiens OX=9606 GN=ITGB1 PE=1 SV=2;tr|A0A7I2V2F9|A0	19	19	19	19	12	13	14	11	15	15	10	14	14	10	10	11	11	15	12	8	13	11	12	13	14	11	15	15	10	14	14	10	10	11	11	15	12	8	13	11	12	13	14	11
721	P40763;A0A7I2V444;P40763-2;P40763-3;A0A7I2V3V0;A0A7I2V5N9;A0A7I2V395;A0A7I2YQD2;A0A7I2V4R2;A0A7I2V4R3;A0A7I2V4C8;A0A7I2V2G1;A0A7I2YQI1;A0A7I2YQR5;A0A7I2V552;A0A7I2V2T1;G8JLH9;A0A7I2V4F6	P40763;A0A7I2V444;P40763-2;P40763-3;A0A7I2V3V0;A0A7I2V5N9;A0A7I2V395;A0A7I2YQD2;A0A7I2V4R2;A0A7I2V4R3;A0A7I2V4C8;A0A7I2V2G1;A0A7I2YQI1;A0A7I2YQR5;A0A7I2V552;A0A7I2V2T1;G8JLH9;A0A7I2V4F6	Signal transducer and activator of transcription 3;Signal transducer and activator of transcription	STAT3	sp|P40763|STAT3_HUMAN Signal transducer and activator of transcription 3 OS=Homo sapiens OX=9606 GN=STAT3 PE=1 SV=2;tr|A0A7I2V444|A0A7I2V444_HUMAN Signal transducer and activator of transcription OS=Homo sapiens OX=9606 GN=STAT3 PE=1 SV=1;sp|P40763-2|STAT3	18	29	29	29	8	10	20	10	17	16	9	12	14	8	8	12	4	10	12	3	9	9	8	10	20	10	17	16	9	12	14	8	8	12	4	10	12	3	9	9	8	10	20	10
722	F8VZJ2;A0A7I2V2K5;H0YHX9;A0A7I2V473;Q13765;E9PAV3-2;E9PAV3;F8W0W4;F8VNW4;F8VZ58;Q9BZK3	F8VZJ2;A0A7I2V2K5;H0YHX9;A0A7I2V473;Q13765;E9PAV3-2;E9PAV3;F8W0W4;F8VNW4	Nascent polypeptide-associated complex subunit alpha;Nascent polypeptide-associated complex subunit alpha, muscle-specific form	NACA	tr|F8VZJ2|F8VZJ2_HUMAN Nascent polypeptide-associated complex subunit alpha OS=Homo sapiens OX=9606 GN=NACA PE=1 SV=1;tr|A0A7I2V2K5|A0A7I2V2K5_HUMAN Nascent polypeptide-associated complex subunit alpha OS=Homo sapiens OX=9606 GN=NACA PE=1 SV=1;tr|H0YHX9|H0	11	7	7	7	5	6	5	5	5	5	5	6	6	6	6	5	5	6	5	5	6	5	5	6	5	5	5	5	5	6	6	6	6	5	5	6	5	5	6	5	5	6	5	5
723	A0A7I2V2Q0;A0A7I2YQ72;Q13064;A0A7I2V2S4;A0A3B3ISD8;A0A7I2V6H1;Q6NSB6;A0A7I2V4D6;A0A3B3IRU9;H3BPL3	A0A7I2V2Q0;A0A7I2YQ72;Q13064;A0A7I2V2S4;A0A3B3ISD8	Probable E3 ubiquitin-protein ligase makorin-3	MKRN3	tr|A0A7I2V2Q0|A0A7I2V2Q0_HUMAN Probable E3 ubiquitin-protein ligase makorin-3 OS=Homo sapiens OX=9606 GN=MKRN3 PE=1 SV=1;tr|A0A7I2YQ72|A0A7I2YQ72_HUMAN Probable E3 ubiquitin-protein ligase makorin-3 OS=Homo sapiens OX=9606 GN=MKRN3 PE=1 SV=1;sp|Q13064|MKRN	10	4	4	3	3	2	3	2	3	1	1	2	1	1	2	1	1	1	2	1	0	2	3	2	3	2	3	1	1	2	1	1	2	1	1	1	2	1	0	2	2	1	2	1
724	A0A7I2V6E3;A0A7I2V466;A0A7I2V2Q8;P53634;A0A7I2YQT5;A0A7I2V5C5;H0YCY8;A0A7I2V2V5;A0A7I2V5L5;A0A7I2V2F3;A0A7I2V4Z3;A0A7I2V3A2;A0A7I2V5J2;A0A7I2V3M6;P53634-2;P53634-3	A0A7I2V6E3;A0A7I2V466;A0A7I2V2Q8;P53634;A0A7I2YQT5;A0A7I2V5C5;H0YCY8	Dipeptidyl peptidase 1;Dipeptidyl peptidase 1 exclusion domain chain;Dipeptidyl peptidase 1 heavy chain;Dipeptidyl peptidase 1 light chain	CTSC	tr|A0A7I2V6E3|A0A7I2V6E3_HUMAN dipeptidyl-peptidase I OS=Homo sapiens OX=9606 GN=CTSC PE=1 SV=1;tr|A0A7I2V466|A0A7I2V466_HUMAN Dipeptidyl peptidase 1 OS=Homo sapiens OX=9606 GN=CTSC PE=1 SV=1;tr|A0A7I2V2Q8|A0A7I2V2Q8_HUMAN Dipeptidyl peptidase 1 OS=Homo sa	16	8	8	8	4	6	6	5	5	6	4	5	6	7	5	6	6	7	6	5	6	5	4	6	6	5	5	6	4	5	6	7	5	6	6	7	6	5	6	5	4	6	6	5
725	A0A7I2V2R3;P51991;A0A7I2V5D8;A0A7I2V4J6;A0A7I2V402;A0A7I2V4G0;H7C1J8	A0A7I2V2R3;P51991;A0A7I2V5D8;A0A7I2V4J6;A0A7I2V402;A0A7I2V4G0	Heterogeneous nuclear ribonucleoprotein A3	HNRNPA3	tr|A0A7I2V2R3|A0A7I2V2R3_HUMAN Heterogeneous nuclear ribonucleoprotein A3 OS=Homo sapiens OX=9606 GN=HNRNPA3 PE=1 SV=1;sp|P51991|ROA3_HUMAN Heterogeneous nuclear ribonucleoprotein A3 OS=Homo sapiens OX=9606 GN=HNRNPA3 PE=1 SV=2;tr|A0A7I2V5D8|A0A7I2V5D8_HUM	7	32	3	3	23	26	21	22	23	24	22	25	26	22	23	27	23	23	26	20	28	24	2	1	1	2	1	1	1	2	1	2	1	2	1	1	1	1	1	2	2	1	1	2
726	A0A7I2V2T3;P12268;E7ETK5;H0Y4R1;A0A7I2YQK5	A0A7I2V2T3;P12268;E7ETK5;H0Y4R1;A0A7I2YQK5	Inosine-5-monophosphate dehydrogenase 2	IMPDH2	tr|A0A7I2V2T3|A0A7I2V2T3_HUMAN Inosine-5-monophosphate dehydrogenase OS=Homo sapiens OX=9606 GN=IMPDH2 PE=1 SV=1;sp|P12268|IMDH2_HUMAN Inosine-5-monophosphate dehydrogenase 2 OS=Homo sapiens OX=9606 GN=IMPDH2 PE=1 SV=2;tr|E7ETK5|E7ETK5_HUMAN Inosine-5-m	5	30	30	28	21	23	21	23	23	21	20	23	20	20	20	20	20	20	22	18	20	22	21	23	21	23	23	21	20	23	20	20	20	20	20	20	22	18	20	22	20	22	19	22
727	A0A7I2V4T9;A0A7I2V2U2;A0A7I2V5Z3;A0A7I2V588;O43765;A0A7I2V697;K7EMD6;A0A7I2YQY5;K7ERW5	A0A7I2V4T9;A0A7I2V2U2;A0A7I2V5Z3;A0A7I2V588;O43765;A0A7I2V697;K7EMD6	Small glutamine-rich tetratricopeptide repeat-containing protein alpha	SGTA	tr|A0A7I2V4T9|A0A7I2V4T9_HUMAN Small glutamine-rich tetratricopeptide repeat-containing protein alpha OS=Homo sapiens OX=9606 GN=SGTA PE=1 SV=1;tr|A0A7I2V2U2|A0A7I2V2U2_HUMAN Small glutamine-rich tetratricopeptide repeat-containing protein alpha OS=Homo sa	9	15	15	15	9	12	10	9	9	10	9	12	9	8	9	8	8	8	9	7	13	8	9	12	10	9	9	10	9	12	9	8	9	8	8	8	9	7	13	8	9	12	10	9
728	A0A7I2V2U6;P13995-2;P13995;A0A7I2YQD4;A0A7I2V482;B9A062;B8ZZU9	A0A7I2V2U6;P13995-2;P13995;A0A7I2YQD4;A0A7I2V482	Bifunctional methylenetetrahydrofolate dehydrogenase/cyclohydrolase, mitochondrial;NAD-dependent methylenetetrahydrofolate dehydrogenase;Methenyltetrahydrofolate cyclohydrolase	MTHFD2	tr|A0A7I2V2U6|A0A7I2V2U6_HUMAN methenyltetrahydrofolate cyclohydrolase OS=Homo sapiens OX=9606 GN=MTHFD2 PE=1 SV=1;sp|P13995-2|MTDC_HUMAN Isoform 2 of Bifunctional methylenetetrahydrofolate dehydrogenase/cyclohydrolase, mitochondrial OS=Homo sapiens OX=960	7	5	5	5	1	1	2	1	1	2	1	1	1	1	1	2	1	0	2	0	0	1	1	1	2	1	1	2	1	1	1	1	1	2	1	0	2	0	0	1	1	1	2	1
729	A0A7I2YQF7;A0A7I2V639;A0A7I2V3B9;A0A7I2V4K8;A0A7I2V5G3;A0A7I2V2U9;P27448;A0A7I2V409;P27448-3;P27448-4;A0A7I2V2N8;A0A7I2V4G7;H0YKP9;H0YJI9;P27448-6;J3KNR0;P27448-2;P27448-7;A0A7I2V2E3;P27448-8;H0YNV4;A0A7I2V4T2;A0A7I2YQF4;A0A7I2V602;A0A7I2V549;H0YIY6;A0A7I2V3C6;A0A7I2V2I9;A0A7I2V3P5;A0A7I2V3K2;A0A7I2V4L1;A0A7I2V5H7;K7EN95;Q6IPE9;A0A7I2V2J6;A0A7I2V4T5;A0A7I2YQJ7;A0A7I2YQ91;A0A7I2V483;A0A7I2YQ84;A0A…	A0A7I2YQF7;A0A7I2V639;A0A7I2V3B9;A0A7I2V4K8;A0A7I2V5G3;A0A7I2V2U9;P27448;A0A7I2V409;P27448-3;P27448-4;A0A7I2V2N8;A0A7I2V4G7;H0YKP9;H0YJI9;P27448-6;J3KNR0;P27448-2;P27448-7;A0A7I2V2E3;P27448-8;H0YNV4;A0A7I2V4T2;A0A7I2YQF4;A0A7I2V602;A0A7I2V549;H0YIY6;A0A7I2V3C6;A0A7I2V2I9;A0A7I2V3P5;A0A7I2V3K2;A0A7I2V4L1	MAP/microtubule affinity-regulating kinase 3	MARK3	tr|A0A7I2YQF7|A0A7I2YQF7_HUMAN non-specific serine/threonine protein kinase OS=Homo sapiens OX=9606 GN=MARK3 PE=1 SV=1;tr|A0A7I2V639|A0A7I2V639_HUMAN non-specific serine/threonine protein kinase OS=Homo sapiens OX=9606 GN=MARK3 PE=1 SV=1;tr|A0A7I2V3B9|A0A7	41	30	17	0	22	21	24	18	23	24	17	26	23	16	20	16	14	20	20	10	13	16	10	10	13	8	12	13	7	14	12	7	10	7	4	8	10	5	3	8	0	0	0	0
730	Q5T8D3;A0A7I2V560;A0A7I2V347;A0A7I2V2M2;Q5T8D3-3;A0A7I2YQE9;Q5T8D3-2;B7Z2R7;A0A7I2YQD7;A0A7I2YQJ9;A0A7I2V2Y9;A0A7I2V420;A0A7I2V5L4;A0A7I2V556;A0A7I2V462;Q5T8E0;X6RDD7;A0A7I2V690;Q5T8D3-4;A0A7I2YQS1;A0A7I2V2R8;A0A087X0B8	Q5T8D3;A0A7I2V560;A0A7I2V347;A0A7I2V2M2;Q5T8D3-3;A0A7I2YQE9;Q5T8D3-2;B7Z2R7;A0A7I2YQD7;A0A7I2YQJ9;A0A7I2V2Y9;A0A7I2V420;A0A7I2V5L4;A0A7I2V556;A0A7I2V462;Q5T8E0;X6RDD7;A0A7I2V690;Q5T8D3-4	Acyl-CoA-binding domain-containing protein 5	ACBD5	sp|Q5T8D3|ACBD5_HUMAN Acyl-CoA-binding domain-containing protein 5 OS=Homo sapiens OX=9606 GN=ACBD5 PE=1 SV=1;tr|A0A7I2V560|A0A7I2V560_HUMAN Acyl-CoA-binding domain-containing protein 5 OS=Homo sapiens OX=9606 GN=ACBD5 PE=1 SV=1;tr|A0A7I2V347|A0A7I2V347_HU	22	14	14	1	5	8	5	6	7	5	5	8	5	1	4	5	3	2	6	5	5	2	5	8	5	6	7	5	5	8	5	1	4	5	3	2	6	5	5	2	0	0	0	0
731	A0A7I2V351;A0A7I2V487;A0A7I2YQE1;P52292;A0A7I2V3Z3;J3QLL0;J3KS65;J3QL07	A0A7I2V351;A0A7I2V487;A0A7I2YQE1;P52292;A0A7I2V3Z3	Importin subunit alpha-1	KPNA2	tr|A0A7I2V351|A0A7I2V351_HUMAN Importin subunit alpha OS=Homo sapiens OX=9606 GN=KPNA2 PE=1 SV=1;tr|A0A7I2V487|A0A7I2V487_HUMAN Importin subunit alpha OS=Homo sapiens OX=9606 GN=KPNA2 PE=1 SV=1;tr|A0A7I2YQE1|A0A7I2YQE1_HUMAN Importin subunit alpha OS=Homo	8	17	17	17	12	12	12	10	13	14	10	13	12	10	12	10	8	14	14	9	11	8	12	12	12	10	13	14	10	13	12	10	12	10	8	14	14	9	11	8	12	12	12	10
733	A0A7I2V365;A0A7I2V4A6;A0A7I2V4I0;A0A7I2V692;A0A7I2V4H7;H7BYJ3;O14578-3;O14578;O14578-4;A0A7I2YQJ8;A0A7I2V2G7	A0A7I2V365;A0A7I2V4A6;A0A7I2V4I0;A0A7I2V692;A0A7I2V4H7;H7BYJ3;O14578-3;O14578;O14578-4	Citron Rho-interacting kinase	CIT	tr|A0A7I2V365|A0A7I2V365_HUMAN Citron Rho-interacting kinase OS=Homo sapiens OX=9606 GN=CIT PE=1 SV=1;tr|A0A7I2V4A6|A0A7I2V4A6_HUMAN Citron Rho-interacting kinase OS=Homo sapiens OX=9606 GN=CIT PE=1 SV=1;tr|A0A7I2V4I0|A0A7I2V4I0_HUMAN Citron Rho-interactin	11	9	9	9	0	1	1	1	0	2	2	0	1	2	0	2	2	1	0	0	0	1	0	1	1	1	0	2	2	0	1	2	0	2	2	1	0	0	0	1	0	1	1	1
734	A0A7I2V383;Q92843-2;B4DEH8;G3V4T2;H0YJH9;G3V4B7;G3V5A9;Q92843;G3V3B7;G3V3G8;H0YJC7;A6NDY0-2;A6NDY0;A6NDY0-4	A0A7I2V383;Q92843-2;B4DEH8;G3V4T2	Bcl-2-like protein 2	BCL2L2;PABPN1	tr|A0A7I2V383|A0A7I2V383_HUMAN BCL2L2-PABPN1 readthrough OS=Homo sapiens OX=9606 GN=BCL2L2-PABPN1 PE=1 SV=1;sp|Q92843-2|B2CL2_HUMAN Isoform 3 of Bcl-2-like protein 2 OS=Homo sapiens OX=9606 GN=BCL2L2;tr|B4DEH8|B4DEH8_HUMAN Polyadenylate-binding protein 2 O	14	9	9	2	7	5	4	7	5	7	6	6	7	5	5	5	6	5	6	5	6	7	7	5	4	7	5	7	6	6	7	5	5	5	6	5	6	5	6	7	2	0	0	2
735	A0A7I2V3A9;P52732;A0A7I2YQY4;A0A7I2V3V3	A0A7I2V3A9;P52732	Kinesin-like protein KIF11	KIF11	tr|A0A7I2V3A9|A0A7I2V3A9_HUMAN Kinesin-like protein OS=Homo sapiens OX=9606 GN=KIF11 PE=1 SV=1;sp|P52732|KIF11_HUMAN Kinesin-like protein KIF11 OS=Homo sapiens OX=9606 GN=KIF11 PE=1 SV=2	4	7	7	7	0	0	0	1	0	1	0	0	0	2	1	1	2	2	0	2	1	0	0	0	0	1	0	1	0	0	0	2	1	1	2	2	0	2	1	0	0	0	0	1
736	A0A7I2V3F2;Q9UHA3;H3BMQ2;A0A7I2V359;A0A7I2V2C6;H3BPF2	A0A7I2V3F2;Q9UHA3;H3BMQ2;A0A7I2V359	Probable ribosome biogenesis protein RLP24	RSL24D1	tr|A0A7I2V3F2|A0A7I2V3F2_HUMAN Probable ribosome biogenesis protein RLP24 OS=Homo sapiens OX=9606 GN=RSL24D1 PE=1 SV=1;sp|Q9UHA3|RLP24_HUMAN Probable ribosome biogenesis protein RLP24 OS=Homo sapiens OX=9606 GN=RSL24D1 PE=1 SV=1;tr|H3BMQ2|H3BMQ2_HUMAN Prob	6	3	3	3	1	1	0	1	1	0	0	1	0	1	0	0	1	1	0	0	1	0	1	1	0	1	1	0	0	1	0	1	0	0	1	1	0	0	1	0	1	1	0	1
738	P09651-2;A0A7I2V3R8;P09651;F8W6I7;P09651-3;A0A7I2V3W0;A0A7I2YQX9;A0A7I2V2L6;F8VZ49;A0A2R8Y4L2;F8VTQ5;H0YH80;A0A7I2V5U9;A0A7I2YQY2;A0A7I2V2R4;A0A7I2V334;A0A7I2V453;A0A7I2V3K5;A0A7I2V661;F8VYN5;A0A7I2V2Z4;A0A7I2YQ85;A0A7I2V4M0;A0A7I2V3C7;A0A7I2V4P7;A0A7I2V5P1;A0A7I2V3U8;A0A7I2V2F1;A0A7I2V666;A0A7I2V3W4;A0A7I2V2M7;A0A7I2V4F8;A0A7I2V520;A0A7I2V459;A0A7I2V2Q7;A0A7I2V2X1;A0A7I2V4E2;A0A7I2V360;A0A7I2V5N…	P09651-2;A0A7I2V3R8;P09651;F8W6I7;P09651-3;A0A7I2V3W0;A0A7I2YQX9;A0A7I2V2L6;F8VZ49;A0A2R8Y4L2;F8VTQ5	Heterogeneous nuclear ribonucleoprotein A1;Heterogeneous nuclear ribonucleoprotein A1, N-terminally processed	HNRNPA1	sp|P09651-2|ROA1_HUMAN Isoform A1-A of Heterogeneous nuclear ribonucleoprotein A1 OS=Homo sapiens OX=9606 GN=HNRNPA1;tr|A0A7I2V3R8|A0A7I2V3R8_HUMAN Heterogeneous nuclear ribonucleoprotein A1 OS=Homo sapiens OX=9606 GN=HNRNPA1 PE=1 SV=1;sp|P09651|ROA1_HUMAN	44	36	35	8	25	29	30	23	29	27	23	29	26	23	27	28	27	25	27	26	30	29	24	29	29	22	29	26	23	28	26	22	27	27	26	24	26	26	30	28	7	7	7	5
739	A0A7I2V3R9;A0A7I2V5S6;A0A7I2V355;B1AP22;P49810-3;P49810;A0A7I2V551;A0A7I2V4T4;A0A7I2V4Y6;A0A7I2V5L1;A0A7I2V4D0;P49810-2;A0A7I2V3Y8;E5RHT1;A0A7I2V5Q3	A0A7I2V3R9;A0A7I2V5S6;A0A7I2V355;B1AP22;P49810-3;P49810;A0A7I2V551;A0A7I2V4T4;A0A7I2V4Y6;A0A7I2V5L1;A0A7I2V4D0;P49810-2;A0A7I2V3Y8	Presenilin;Presenilin-2;Presenilin-2 NTF subunit;Presenilin-2 CTF subunit	PSEN2	tr|A0A7I2V3R9|A0A7I2V3R9_HUMAN Presenilin OS=Homo sapiens OX=9606 GN=PSEN2 PE=1 SV=1;tr|A0A7I2V5S6|A0A7I2V5S6_HUMAN Presenilin OS=Homo sapiens OX=9606 GN=PSEN2 PE=1 SV=1;tr|A0A7I2V355|A0A7I2V355_HUMAN Presenilin OS=Homo sapiens OX=9606 GN=PSEN2 PE=1 SV=1;t	15	6	4	4	3	2	2	1	2	1	2	2	2	1	1	3	2	1	0	1	1	1	1	1	1	0	1	0	2	1	1	1	0	2	1	0	0	0	0	1	1	1	1	0
741	A0A7I2V3S7;A0A7I2V5Q7;P10415-2;P10415	A0A7I2V3S7;A0A7I2V5Q7;P10415-2;P10415	Apoptosis regulator Bcl-2	BCL2	tr|A0A7I2V3S7|A0A7I2V3S7_HUMAN Apoptosis regulator Bcl-2 OS=Homo sapiens OX=9606 GN=BCL2 PE=1 SV=1;tr|A0A7I2V5Q7|A0A7I2V5Q7_HUMAN Apoptosis regulator Bcl-2 OS=Homo sapiens OX=9606 GN=BCL2 PE=1 SV=1;sp|P10415-2|BCL2_HUMAN Isoform Beta of Apoptosis regulator	4	2	1	1	0	0	1	0	1	0	0	0	0	1	0	0	0	1	0	0	0	0	0	0	0	0	1	0	0	0	0	1	0	0	0	1	0	0	0	0	0	0	0	0
742	A0A7I2V3W3;A0A7I2V4B3;Q13443;A0A7I2YQ97;A0A0J9YY58;A0A7I2V2Z6;F8WC54;A0AVL1;A0A7I2V5N8;Q13443-2	A0A7I2V3W3;A0A7I2V4B3;Q13443;A0A7I2YQ97;A0A0J9YY58;A0A7I2V2Z6	Disintegrin and metalloproteinase domain-containing protein 9	ADAM9	tr|A0A7I2V3W3|A0A7I2V3W3_HUMAN Disintegrin and metalloproteinase domain-containing protein 9 OS=Homo sapiens OX=9606 GN=ADAM9 PE=1 SV=1;tr|A0A7I2V4B3|A0A7I2V4B3_HUMAN Disintegrin and metalloproteinase domain-containing protein 9 OS=Homo sapiens OX=9606 GN=	10	4	4	4	1	4	3	1	3	1	0	1	1	0	0	0	0	0	0	0	0	1	1	4	3	1	3	1	0	1	1	0	0	0	0	0	0	0	0	1	1	4	3	1
743	A0A7I2YQU3;A0A7I2V403;Q68DK2;A0A7I2YQV0;Q68DK2-2;Q68DK2-5;G3V2D8;A0A7I2V4E6;Q68DK2-4;A0A7I2V577;G3V230;Q68DK2-3;A0A2H2FF08	A0A7I2YQU3;A0A7I2V403;Q68DK2;A0A7I2YQV0;Q68DK2-2;Q68DK2-5;G3V2D8	Zinc finger FYVE domain-containing protein 26	ZFYVE26	tr|A0A7I2YQU3|A0A7I2YQU3_HUMAN Zinc finger FYVE domain-containing protein 26 OS=Homo sapiens OX=9606 GN=ZFYVE26 PE=1 SV=1;tr|A0A7I2V403|A0A7I2V403_HUMAN Zinc finger FYVE domain-containing protein 26 OS=Homo sapiens OX=9606 GN=ZFYVE26 PE=1 SV=1;sp|Q68DK2|ZF	13	21	21	21	6	5	5	10	9	6	5	9	5	2	3	2	4	1	3	2	0	1	6	5	5	10	9	6	5	9	5	2	3	2	4	1	3	2	0	1	6	5	5	10
744	Q5M775;A0A7I2V451;A0A7P0TBP2;A0A7I2YQJ3;A0A7I2V416;A0A7I2V486;Q5M775-4;A0A7P0Z4I1;A0A7P0TB87;Q5M775-2;J3QS22;Q5M775-3;A0A7P0T9K0;A0A7P0TAS3;A0A7I2V562;Q5M775-5;J3KSG2;J3KRB9;J3KRN9;J3QQM0;A0A7I2V5G2;A0A7P0TBD3	Q5M775;A0A7I2V451;A0A7P0TBP2;A0A7I2YQJ3;A0A7I2V416;A0A7I2V486;Q5M775-4;A0A7P0Z4I1;A0A7P0TB87;Q5M775-2;J3QS22;Q5M775-3;A0A7P0T9K0;A0A7P0TAS3;A0A7I2V562;Q5M775-5	Cytospin-B	SPECC1	sp|Q5M775|CYTSB_HUMAN Cytospin-B OS=Homo sapiens OX=9606 GN=SPECC1 PE=1 SV=1;tr|A0A7I2V451|A0A7I2V451_HUMAN Cytospin-B OS=Homo sapiens OX=9606 GN=SPECC1 PE=1 SV=1;tr|A0A7P0TBP2|A0A7P0TBP2_HUMAN Cytospin-B OS=Homo sapiens OX=9606 GN=SPECC1 PE=1 SV=1;tr|A0A7	22	13	13	13	3	5	1	3	4	1	1	3	3	3	5	0	3	4	0	1	1	0	3	5	1	3	4	1	1	3	3	3	5	0	3	4	0	1	1	0	3	5	1	3
745	A0A7I2V428;C9JLB1;P19338;A0A7I2V3F3;H7BY16;A0A7I2V5M5;A0A7I2V2U7;A0A7I2V349;A0A7I2V506;A0A7I2V699;A0A7I2V2S8	A0A7I2V428;C9JLB1;P19338;A0A7I2V3F3;H7BY16;A0A7I2V5M5;A0A7I2V2U7;A0A7I2V349;A0A7I2V506;A0A7I2V699;A0A7I2V2S8	Nucleolin	NCL	tr|A0A7I2V428|A0A7I2V428_HUMAN Nucleolin OS=Homo sapiens OX=9606 GN=NCL PE=1 SV=1;tr|C9JLB1|C9JLB1_HUMAN Nucleolin OS=Homo sapiens OX=9606 GN=NCL PE=1 SV=2;sp|P19338|NUCL_HUMAN Nucleolin OS=Homo sapiens OX=9606 GN=NCL PE=1 SV=3;tr|A0A7I2V3F3|A0A7I2V3F3_HUM	11	44	44	44	30	29	34	31	27	33	31	29	34	31	30	35	32	30	32	27	34	33	30	29	34	31	27	33	31	29	34	31	30	35	32	30	32	27	34	33	30	29	34	31
746	A0A7I2V430;A0A7I2V4F0;Q92499;A0A7I2V2M5;A0A087WZ71;A0A7I2YQ77;Q92499-3;A0A087X2G1;Q92499-2;A0A7I2V4J3;A0A7I2V421;A0A7I2V5X8;A0A7I2YQD0;A0A7I2V4Q0	A0A7I2V430;A0A7I2V4F0;Q92499;A0A7I2V2M5;A0A087WZ71;A0A7I2YQ77;Q92499-3;A0A087X2G1;Q92499-2;A0A7I2V4J3	ATP-dependent RNA helicase DDX1	DDX1	tr|A0A7I2V430|A0A7I2V430_HUMAN ATP-dependent RNA helicase DDX1 OS=Homo sapiens OX=9606 GN=DDX1 PE=1 SV=1;tr|A0A7I2V4F0|A0A7I2V4F0_HUMAN ATP-dependent RNA helicase DDX1 OS=Homo sapiens OX=9606 GN=DDX1 PE=1 SV=1;sp|Q92499|DDX1_HUMAN ATP-dependent RNA helicas	14	48	48	48	37	38	36	35	38	36	37	42	34	39	39	34	42	39	34	35	39	34	37	38	36	35	38	36	37	42	34	39	39	34	42	39	34	35	39	34	37	38	36	35
747	P07858;E9PHZ5;A0A7I2V440;A0A7I2YQK9;A0A7P0NGZ6;A0A7I2V668;E9PQM1;E9PR21;E9PSG5;A0A7I2V4Z9;A0A7I2V2J1;E9PNL5;E9PLY3;A0A7I2V4S6;E9PKQ7;A0A7I2V302;E9PCB3;A0A7I2V367;E9PS78;R4GMQ5	P07858;E9PHZ5;A0A7I2V440;A0A7I2YQK9;A0A7P0NGZ6;A0A7I2V668;E9PQM1;E9PR21;E9PSG5;A0A7I2V4Z9	Cathepsin B;Cathepsin B light chain;Cathepsin B heavy chain	CTSB	sp|P07858|CATB_HUMAN Cathepsin B OS=Homo sapiens OX=9606 GN=CTSB PE=1 SV=3;tr|E9PHZ5|E9PHZ5_HUMAN Cathepsin B OS=Homo sapiens OX=9606 GN=CTSB PE=1 SV=9;tr|A0A7I2V440|A0A7I2V440_HUMAN Cathepsin B OS=Homo sapiens OX=9606 GN=CTSB PE=1 SV=1;tr|A0A7I2YQK9|A0A7I	20	11	11	11	9	9	9	8	9	9	9	9	10	9	9	9	8	8	9	8	11	8	9	9	9	8	9	9	9	9	10	9	9	9	8	8	9	8	11	8	9	9	9	8
748	P26358-2;P26358;A0A7I2V490;A0A7I2V5D0;A0A7I2YQQ0;A0A7I2V5F1;A0A7I2YQA8;P26358-3;A0A7I2V5F6;A0A7I2V311;K7ENW7;K7EJL0;A0A7I2V2G5;A0A7I2V3F8;K7EMU8;K7EP77;K7ENQ6;K7ELB1;K7ERQ1;K7EIZ6	P26358-2;P26358;A0A7I2V490;A0A7I2V5D0;A0A7I2YQQ0;A0A7I2V5F1;A0A7I2YQA8;P26358-3;A0A7I2V5F6	DNA (cytosine-5)-methyltransferase 1	DNMT1	sp|P26358-2|DNMT1_HUMAN Isoform 2 of DNA (cytosine-5)-methyltransferase 1 OS=Homo sapiens OX=9606 GN=DNMT1;sp|P26358|DNMT1_HUMAN DNA (cytosine-5)-methyltransferase 1 OS=Homo sapiens OX=9606 GN=DNMT1 PE=1 SV=2;tr|A0A7I2V490|A0A7I2V490_HUMAN DNA (cytosine-5)	20	31	31	31	17	18	20	15	10	14	9	13	13	9	17	10	12	12	10	15	15	14	17	18	20	15	10	14	9	13	13	9	17	10	12	12	10	15	15	14	17	18	20	15
749	A0A7I2V4I5;Q5T200;Q5T200-2;A0A087WX14	A0A7I2V4I5;Q5T200;Q5T200-2	Zinc finger CCCH domain-containing protein 13	ZC3H13	tr|A0A7I2V4I5|A0A7I2V4I5_HUMAN Zinc finger CCCH domain-containing protein 13 OS=Homo sapiens OX=9606 GN=ZC3H13 PE=1 SV=1;sp|Q5T200|ZC3HD_HUMAN Zinc finger CCCH domain-containing protein 13 OS=Homo sapiens OX=9606 GN=ZC3H13 PE=1 SV=1;sp|Q5T200-2|ZC3HD_HUMAN	4	12	12	12	5	6	7	3	5	5	5	5	6	3	2	4	5	3	6	4	4	4	5	6	7	3	5	5	5	5	6	3	2	4	5	3	6	4	4	4	5	6	7	3
750	P07942;A0A7I2V4J9;G3XAI2;A0A7I2V5X5;A0A7I2V2T9;A0A7I2V682;A0A7I2V3I5;A0A7I2V3J7;A0A7I2V5R0;A0A7I2V2J0;A0A7I2V2R2;E7EPA6;A0A7I2V407;A0A7I2V5T9;C9J296;E9PCS6;A0A7I2V378	P07942;A0A7I2V4J9;G3XAI2;A0A7I2V5X5;A0A7I2V2T9;A0A7I2V682;A0A7I2V3I5;A0A7I2V3J7;A0A7I2V5R0;A0A7I2V2J0;A0A7I2V2R2;E7EPA6	Laminin subunit beta-1	LAMB1	sp|P07942|LAMB1_HUMAN Laminin subunit beta-1 OS=Homo sapiens OX=9606 GN=LAMB1 PE=1 SV=2;tr|A0A7I2V4J9|A0A7I2V4J9_HUMAN Laminin subunit beta-1 OS=Homo sapiens OX=9606 GN=LAMB1 PE=1 SV=1;tr|G3XAI2|G3XAI2_HUMAN Laminin subunit beta-1 OS=Homo sapiens OX=9606 G	17	22	22	22	14	6	7	13	9	9	14	11	4	7	4	2	6	7	6	12	10	2	14	6	7	13	9	9	14	11	4	7	4	2	6	7	6	12	10	2	14	6	7	13
751	P10619;P10619-2;X6R8A1;X6R5C5;A0A7I2V4K5;A0A7I2V4D1;Q5JZH0;A0A7I2V3B2;A0A7I2YQT8;A0A7I2V4R8;A0A7I2V2E2;U3KQU6;A0A7I2V4Q9;A0A7I2V3M2;U3KQ41;U3KQF1;A0A7I2V504	P10619;P10619-2;X6R8A1;X6R5C5;A0A7I2V4K5;A0A7I2V4D1;Q5JZH0;A0A7I2V3B2;A0A7I2YQT8	Lysosomal protective protein;Lysosomal protective protein 32 kDa chain;Lysosomal protective protein 20 kDa chain;Carboxypeptidase	CTSA	sp|P10619|PPGB_HUMAN Lysosomal protective protein OS=Homo sapiens OX=9606 GN=CTSA PE=1 SV=2;sp|P10619-2|PPGB_HUMAN Isoform 2 of Lysosomal protective protein OS=Homo sapiens OX=9606 GN=CTSA;tr|X6R8A1|X6R8A1_HUMAN Carboxypeptidase OS=Homo sapiens OX=9606 GN=	17	10	10	10	7	8	7	6	9	8	8	9	7	6	8	8	7	7	6	6	8	8	7	8	7	6	9	8	8	9	7	6	8	8	7	7	6	6	8	8	7	8	7	6
752	A0A7I2V4L6;O15498;A0A7I2V3A1;A0A7I2V3V7;O15498-2;A0A7I2V530;A0A7I2V3S2;H7C3K7	A0A7I2V4L6;O15498;A0A7I2V3A1;A0A7I2V3V7;O15498-2	Synaptobrevin homolog YKT6	YKT6	tr|A0A7I2V4L6|A0A7I2V4L6_HUMAN Synaptobrevin homolog YKT6 OS=Homo sapiens OX=9606 GN=YKT6 PE=1 SV=1;sp|O15498|YKT6_HUMAN Synaptobrevin homolog YKT6 OS=Homo sapiens OX=9606 GN=YKT6 PE=1 SV=1;tr|A0A7I2V3A1|A0A7I2V3A1_HUMAN Synaptobrevin homolog YKT6 OS=Homo	8	14	14	14	11	13	9	12	13	11	8	13	11	13	12	11	13	13	11	11	12	9	11	13	9	12	13	11	8	13	11	13	12	11	13	13	11	11	12	9	11	13	9	12
753	A0A7I2V4L7;Q13310-2;Q13310-3;B1ANR0;Q13310;A0A7I2V598;A0A7I2V5W9;H0Y5F5;H0YEU6;H0YCC8;A0A7I2V4V6;H0YEQ8;B1ANR1;H0Y6X6;H0YER0;P0CB38	A0A7I2V4L7;Q13310-2;Q13310-3;B1ANR0;Q13310;A0A7I2V598;A0A7I2V5W9;H0Y5F5	Polyadenylate-binding protein 4;Polyadenylate-binding protein	PABPC4	tr|A0A7I2V4L7|A0A7I2V4L7_HUMAN Polyadenylate-binding protein OS=Homo sapiens OX=9606 GN=PABPC4 PE=1 SV=1;sp|Q13310-2|PABP4_HUMAN Isoform 2 of Polyadenylate-binding protein 4 OS=Homo sapiens OX=9606 GN=PABPC4;sp|Q13310-3|PABP4_HUMAN Isoform 3 of Polyadenyla	16	32	20	19	26	24	24	25	27	23	23	25	22	22	25	27	23	24	24	20	24	27	16	15	14	16	17	14	13	16	14	14	15	16	14	15	14	12	16	16	15	14	13	15
754	A0A7I2V4X5;P09668;A0A7I2V3E8;A0A087X0D5;A0A7I2V2L7;A0A7I2YQ92;A0A7I2V673;A0A7I2YQX6;E9PKT6;A0A7I2V3T9;A0A7I2YQH4;A0A7I2V314;A0A7I2V439;A0A7I2V2E4;A0A7I2V2T8;A0A7I2V532;A0A7I2YQL6;A0A7I2YQE6;A0A3B3IRM7;A0A7I2YQL1	A0A7I2V4X5;P09668;A0A7I2V3E8;A0A087X0D5;A0A7I2V2L7;A0A7I2YQ92;A0A7I2V673;A0A7I2YQX6;E9PKT6	Pro-cathepsin H;Cathepsin H mini chain;Cathepsin H;Cathepsin H heavy chain;Cathepsin H light chain	CTSH	tr|A0A7I2V4X5|A0A7I2V4X5_HUMAN Pro-cathepsin H OS=Homo sapiens OX=9606 GN=CTSH PE=1 SV=1;sp|P09668|CATH_HUMAN Pro-cathepsin H OS=Homo sapiens OX=9606 GN=CTSH PE=1 SV=4;tr|A0A7I2V3E8|A0A7I2V3E8_HUMAN Pro-cathepsin H OS=Homo sapiens OX=9606 GN=CTSH PE=1 SV=1	20	6	6	6	1	4	4	4	5	5	3	4	4	2	3	4	1	3	4	1	2	4	1	4	4	4	5	5	3	4	4	2	3	4	1	3	4	1	2	4	1	4	4	4
755	A0A7I2V539;P30419;P30419-2;A0A7I2V3X4;A0A7I2V3U5;A0A7I2V4Y5;K7EN82;B7Z8J4;K7EN42;A0A7I2V3M5	A0A7I2V539;P30419;P30419-2;A0A7I2V3X4;A0A7I2V3U5	Glycylpeptide N-tetradecanoyltransferase 1	NMT1	tr|A0A7I2V539|A0A7I2V539_HUMAN Glycylpeptide N-tetradecanoyltransferase OS=Homo sapiens OX=9606 GN=NMT1 PE=1 SV=1;sp|P30419|NMT1_HUMAN Glycylpeptide N-tetradecanoyltransferase 1 OS=Homo sapiens OX=9606 GN=NMT1 PE=1 SV=2;sp|P30419-2|NMT1_HUMAN Isoform Short	10	18	18	15	14	13	10	15	15	13	12	13	13	14	12	11	11	12	10	9	11	9	14	13	10	15	15	13	12	13	13	14	12	11	11	12	10	9	11	9	11	11	8	12
756	O95299;A0A7I2V594;E7ESZ7;A0A7I2V2X3;A0A7I2V438;A0A7I2V419;H7C1Y7;A0A7I2V458;A0A7I2V2W9;A0A7I2V5L0;A0A7I2V5B2;A0A087WXC5;H7C2X4;A0A7I2V2N6;A0A7I2V4N8;A0A7I2V327;A0A7I2V5U7;A0A7I2YQU0;O95299-2;A0A7I2V3H5;A0A7I2V2F6;C9J6X0;A0A7I2V3D4;A0A7I2V2I6;Q8N1B9;H7C2W5;A0A7I2V2J5	O95299;A0A7I2V594;E7ESZ7;A0A7I2V2X3;A0A7I2V438;A0A7I2V419;H7C1Y7;A0A7I2V458;A0A7I2V2W9;A0A7I2V5L0;A0A7I2V5B2;A0A087WXC5;H7C2X4;A0A7I2V2N6;A0A7I2V4N8;A0A7I2V327;A0A7I2V5U7;A0A7I2YQU0;O95299-2;A0A7I2V3H5;A0A7I2V2F6	NADH dehydrogenase [ubiquinone] 1 alpha subcomplex subunit 10, mitochondrial	NDUFA10	sp|O95299|NDUAA_HUMAN NADH dehydrogenase [ubiquinone] 1 alpha subcomplex subunit 10, mitochondrial OS=Homo sapiens OX=9606 GN=NDUFA10 PE=1 SV=1;tr|A0A7I2V594|A0A7I2V594_HUMAN NADH dehydrogenase [ubiquinone] 1 alpha subcomplex subunit 10, mitochondrial OS=H	27	16	16	16	10	15	13	11	12	11	12	13	11	10	10	11	13	12	8	11	9	11	10	15	13	11	12	11	12	13	11	10	10	11	13	12	8	11	9	11	10	15	13	11
757	Q5QP56;Q9H1R6;A0A7I2V597;Q5TE64;Q07817-3;Q07817;Q07817-2;Q5QP59	Q5QP56;Q9H1R6;A0A7I2V597;Q5TE64;Q07817-3;Q07817;Q07817-2	Bcl-2-like protein 1	BCL2L1	tr|Q5QP56|Q5QP56_HUMAN Bcl-2-like protein 1 (Fragment) OS=Homo sapiens OX=9606 GN=BCL2L1 PE=1 SV=1;tr|Q9H1R6|Q9H1R6_HUMAN Bcl-2-like protein 1 (Fragment) OS=Homo sapiens OX=9606 GN=BCL2L1 PE=1 SV=1;tr|A0A7I2V597|A0A7I2V597_HUMAN Bcl-2-like protein 1 OS=Hom	8	7	7	6	3	4	2	2	3	3	3	3	5	3	4	3	4	4	4	3	6	3	3	4	2	2	3	3	3	3	5	3	4	3	4	4	4	3	6	3	3	4	1	2
758	A0A7I2YQI0;C9J494;A0A7I2V5D2;Q9H000-2;Q9H000;A0A7I2V422	A0A7I2YQI0;C9J494;A0A7I2V5D2;Q9H000-2;Q9H000	Probable E3 ubiquitin-protein ligase makorin-2	MKRN2	tr|A0A7I2YQI0|A0A7I2YQI0_HUMAN E3 ubiquitin-protein ligase makorin-2 OS=Homo sapiens OX=9606 GN=MKRN2 PE=1 SV=1;tr|C9J494|C9J494_HUMAN E3 ubiquitin-protein ligase makorin-2 OS=Homo sapiens OX=9606 GN=MKRN2 PE=1 SV=1;tr|A0A7I2V5D2|A0A7I2V5D2_HUMAN E3 ubiqui	6	10	10	10	6	5	6	6	8	5	6	6	4	5	2	2	4	4	2	6	2	3	6	5	6	6	8	5	6	6	4	5	2	2	4	4	2	6	2	3	6	5	6	6
759	A0A7I2V5E0;E7EWM7;A0A7I2V5T5;A0A7I2YQE7;P54274-2;P54274;E5RFJ5;A0A7I2V5I6	A0A7I2V5E0;E7EWM7;A0A7I2V5T5;A0A7I2YQE7;P54274-2;P54274;E5RFJ5	Telomeric repeat-binding factor 1	TERF1	tr|A0A7I2V5E0|A0A7I2V5E0_HUMAN Telomeric repeat-binding factor 1 OS=Homo sapiens OX=9606 GN=TERF1 PE=1 SV=1;tr|E7EWM7|E7EWM7_HUMAN Telomeric repeat-binding factor OS=Homo sapiens OX=9606 GN=TERF1 PE=1 SV=2;tr|A0A7I2V5T5|A0A7I2V5T5_HUMAN Telomeric repeat-bi	8	8	8	8	1	3	1	3	2	1	1	3	1	1	1	1	1	2	1	0	2	2	1	3	1	3	2	1	1	3	1	1	1	1	1	2	1	0	2	2	1	3	1	3
[truncated: 7,332 more rows]
[truncated: 156 more columns]

## Sheet: S2-2
Table S2-2: Label incorporation
[truncated: 8,019 more rows]

## Sheet: S2-3
Table S2-3: Half-life
[truncated: 4,398 more rows]

## Sheet: S2-4
Table S2-4: Enrichment test
bin1 (0 days - 2.8 days)
Analysis Type:	PANTHER Overrepresentation Test (Released 20231017)
[truncated: 96 more rows]

## Sheet: S2-5
Table S2-5: Correlation between replicates
[truncated: 307 more rows]

## Sheet: S2-6
Table S2-6: Comparison of half-lives of the respiratory chain complex
[truncated: 96 more rows]
