# Supplementary material for: Proteome Dynamics in iPSC-Derived Human Dopaminergic Neurons
Source: Mol Cell Proteomics. 2024 Sep 7;23(10):100838. doi: 10.1016/j.mcpro.2024.100838 (PMC11474371; doi:10.1016/j.mcpro.2024.100838)
Supplement: Dataset 3 [file mmc11.xlsx]

## Sheet: Legend S3
Table	Description
S3-0	Column descriptions for S1-S8
S3-1	Protein groups - Microfluidic devices experiment (Figure 3,S3,S4)
S3-2	Label incorporation - Microfluidic devices experiment (Figure 4,5,S4)
S3-3	Normalized intensity - Microfluidic devices experiment (Figure 4,S4)
S3-4	Proteins enrich in axon (Figure S3)
S3-5	Overrepresentation analysis - Microfluidic devices experiment (Figure S3)
S3-6	Correlation between replicates - Microfluidic devices experiment (Figure S3)
S3-7	Protein groups - CHX experiment
S3-8	Label incroporation - CHX experiment (Figure 4,S4,S5)
S3-9	Protein groups - Difussion experiment (Figure 3)

## Sheet: S3-0
DATASET 3
Supplementary Table 1 (S3-1)	Protein groups
Column	Description
id	Unique identifier for protein
Protein.IDs	Identifiers of proteins contained in the protein group sorted by the number of identified peptides
Majority protein IDs	Protein IDs that have at least half of the peptides that the leading protein has
Protein.names	Names of proteins contained within the group
Gene.names	Names of the genes associated to the protein contained within the group
Fasta.headers	Description of proteins contained within the group
Number.of.proteins	Number of proteins contained within the group
Peptides	Number of peptides associated with each protein in protein group, for all the proteins in the group
Peptides_Razor+unique	Number of razor + unique peptides associated with each protein in protein group. These peptides are shared with another group.
Peptides_Unique	Number of unique peptides associated with each protein in protein group. These peptides are not shared with anouther group
Peptides Axon/Soma_X_Xh_repX	Number of peptides associated with each protein in protein group, for all the proteins in the group in axon or soma in the time point Xh in replicate X
Peptides_Razor+unique_Axon/Soma_X_Xh_repX	Number of razor + unique peptides associated with each protein in protein group in axon or soma in the time point Xh in replicate X. These peptides are shared with another group
Peptides_Unique_Axon/Soma_X_Xh_repX	Number of unique peptides associated with each protein in protein group in axon or soma in the time point Xh in replicate X. These peptides are not shared with another group
Sequence coverage [%]	Percentage of the sequence that is covered by the identified peptides of the first protein sequence contained in the group
Unique + razor sequence coverage [%]	Percentage of the sequence that is covered by the identified unique and razor peptides of the best protein sequence contained in the group
Unique sequence coverage [%]	Percentage of the sequence that is covered by the identified unique peptides of the best protein sequence contained in the group
Mol. weight [kDa]	Molecular weight of the leading protein sequence contained in the protein group
Sequence.length	The length of the leading protein sequence contained in the group
Sequence.lengths	The length of all sequences of the proteins contained in the group
Q.value	Ratio of reverse to forward protein groups
Score	Protein score which is derived from peptide posterior error probabilites
Sequence coverage Axon/Soma_X_Xh_repX [%]	Percentage of the sequence that is covered by the identified peptides of the longest protein sequence contained within the group in axon or soma in the time point Xh in replicate X
Intensity	Total Intensity of a protein
Intensity.L	Intensity of light (L) labeled protein for each time point
Intensity.M	Intensity of medium (M) labeled protein for each time point
Intensity.H	Intensity of heavy (H) labeled protein for each time point
Intensity Axon/Soma_X_Xh_repX	Total Intensity of a protein in axon or soma in the time point Xh in each replicate
Intensity L Axon/Soma_X_Xh_repX	Intensity of light (L) labeled protein for each time point in axon or soma in the time point Xh in each replicate
Intensity M Axon/Soma_X_Xh_repX	Intensity of medium (M) labeled protein for each time point in axon or soma in the time point Xh in each replicate
Intensity H Axon/Soma_X_Xh_repX	Intensity of heavy (H) labeled protein for each time point in axon or soma in the time point Xh in each replicate
iBAQ.peptides	Peptides used for iBAQ calculation
iBAQ	Total Intensity based absolute quantification (iBAQ) of a protein
iBAQ L	iBAQ Intensity of light (L) labeled protein for each time point
iBAQ M	iBAQ Intensity of medium (M) labeled protein for each time point
iBAQ H	iBAQ Intensity of heavy (H) labeled protein for each time point
iBAQ Axon/Soma_X_Xh_repX	Total Intensity based absolute quantification of a protein in axon or soma in the time point Xh in each replicate
iBAQ L Axon/Soma_X_Xh_repX	iBAQ Intensity of light (L) labeled protein for each time point in axon or soma in the time point Xh in each replicate
iBAQ M Axon/Soma_X_Xh_repX	iBAQ Intensity of medium (M) labeled protein for each time point in axon or soma in the time point Xh in each replicate
iBAQ H Axon/Soma_X_Xh_repX	iBAQ Intensity of heavy (H) labeled protein for each time point in axon or soma in the time point Xh in each replicate
Peptide.sequences	Peptide sequences belonging to this protein group
Supplementary Table 2 (S3-2)	Label incorporation
Column	Description
id	Unique identifier for protein
Protein names	Names of proteins contained within the group
Gene names	Names of the genes associated to the protein contained within the group
Score	Protein score which is derived from peptide posterior error probabilites
Peptides	Number of peptides associated with each protein in protein group, for all the proteins in the group
Median Label Incorporation Axon M Xh	Median of the three replicates of the medium label incorporation in axon of a specific time point
Median Label Incorporation Axon H Xh	Median of the three replicates of the heavy label incorporation in axon of a specific time point
Median Label Incorporation Soma M Xh	Median of the three replicates of the medium label incorporation in soma of a specific time point
Median Label Incorporation Soma H Xh	Median of the three replicates of the heavy label incorporation in soma of a specific time point
Count of values in label incororation Axon M Xh	How many out of the three replicates have medium label incorporation in time X in axon
Count of values in label incororation Axon H Xh	How many out of the three replicates have heavy label incorporation in time X in axon
Count of values in label incororation Soma M Xh	How many out of the three replicates have medium label incorporation in time X in soma
Count of values in label incororation Soma H Xh	How many out of the three replicates have heavy label incorporation in time X in soma
Label Incorporation Axon M Xh repX	Mediam label incorporation in axon of a specific time point of a replicate X calculated acording to equation 1 (see Materials and Methods)
Label Incorporation Axon H Xh repX	Heavy label incorporation in axon of a specific time point of a replicate X calculated acording to equation 1 (see Materials and Methods)
Label incorporation Soma M Xh repX	Mediam label incorporation in soma of a specific time point of a replicate X calculated acording to equation 1 (see Materials and Methods)
Label incorporation Soma HXh repX	Heavy label incorporation in soma of a specific time point of a replicate X calculated acording to equation 1 (see Materials and Methods)
Supplementary Table 3 (S3-3)	Normalized intensity (Figure 4,S4)
Column	Description
id	Unique identifier for protein
Protein names	Names of proteins contained within the group
Gene names	Names of the genes associated to the protein contained within the group
Fasta.headers	Description of proteins contained within the group
ratio axon/soma	The ratio between the median normalized intensity of axon divided by soma
_log2_ratio axon/soma	log2 of the ratio axon/soma
Normalized Intensity Axon_Xh_repX	Normalized Intensity of a protein in axon for each replicate
Normalized Intensity Soma_X_repX	Normalized Intensity of a protein in soma for each replicate
Detected in axon	"+" for those proteins seen at least one time in one axonal sample
Detected in soma	"+" for those proteins seen at least one time in one soma sample
Median Normalized Intensity Axon	Median of the three replicates of the normalized intensity in axon
Median Normalized Intensity Soma	Median of the three replicates of the normalized intensity in soma
Supplementary Table 4 (S3-4)	Proteins enrich in axon (Figure S3)
Column	Description
id	Unique identifier for protein
Protein names	Names of proteins contained within the group
Gene names	Names of the genes associated to the protein contained within the group
Fasta.headers	Description of proteins contained within the group
_log2_ratio axon/soma	log2 of the ratio axon/soma
Detected in axon	"+" for those proteins seen at least one time in one axonal sample
Detected in soma	"+" for those proteins seen at least one time in one soma sample
Median Normalized Intensity Axon	Median of the three replicates of the normalized intensity in axon
Median Normalized Intensity Soma	Median of the three replicates of the normalized intensity in soma
Annotated as AXON in GO term	"+" for those proteins annotated as axon in GO term
Supplementary Table 5 (S3-5)	Enrichment analysis (Figure S2)
Column	Description
PANTHER Pathways	Pathway enriched
Homo sapiens - REFLIST (20592)	Number of proteins belonging to the pathway from the total reference list
Input	Number of proteins belonging to the pathway from the input
Expected
Over/under	"+" for overrepresented pathways and "-" for underrepresented pathways
Fold Enrichment	Fold Enrichment
Raw P-value	Raw P-value
FDR	FDR
Supplementary Table 6 (S3-6)	Correlation between replicates (Figure S2)
Column	Description
Number of valid pairs	Number of protein groups across replicates
Pearson correlation	Pearson correlation between replicates
Supplementary Table 7 (S3-7)	Protein groups CHX
Sample name
Axon_1_Untreated	Sample from axonal compartment where CHX was added to the soma compartment
Axon_2_CHX	Sample from axonal compartment where CHX was added to the axon compartment
Axon_72h	Sample from axonal compartment where CHX was not added
Soma_1_CHX_rep1	Sample from soma compartment where CHX was added to the soma compartment
Soma_2_Untreated_rep1	Sample from soma compartment where CHX was added to the axon compartment
Soma_72h_rep1	Sample from soma compartment where CHX was not added
Column	Description
id	Unique identifier for protein
Protein.IDs	Identifiers of proteins contained in the protein group sorted by the number of identified peptides
Majority protein IDs	Protein IDs that have at least half of the peptides that the leading protein has
Protein.names	Names of proteins contained within the group
Gene.names	Names of the genes associated to the protein contained within the group
Fasta.headers	Description of proteins contained within the group
Number.of.proteins	Number of proteins contained within the group
Peptides	Number of peptides associated with each protein in protein group, for all the proteins in the group
Peptides_Razor+unique	Number of razor + unique peptides associated with each protein in protein group. These peptides are shared with another group.
Peptides_Unique	Number of unique peptides associated with each protein in protein group. These peptides are not shared with anouther group
Peptides Axon/Soma_X_repX	Number of peptides associated with each protein in protein group, for all the proteins in the group in replicate X in a specific treatment
Peptides_Razor+unique_Axon/Soma_X_repX	Number of razor + unique peptides associated with each protein in protein group in replicate X in a specific treatment. These peptides are shared with another group
Peptides_Unique_Axon/Soma_X_repX	Number of unique peptides associated with each protein in protein group in replicate X in a specific treatment. These peptides are not shared with anouther group
Sequence coverage [%]	Percentage of the sequence that is covered by the identified peptides of the first protein sequence contained in the group
Unique + razor sequence coverage [%]	Percentage of the sequence that is covered by the identified unique and razor peptides of the best protein sequence contained in the group
Unique sequence coverage [%]	Percentage of the sequence that is covered by the identified unique peptides of the best protein sequence contained in the group
Mol. weight [kDa]	Molecular weight of the leading protein sequence contained in the protein group
Sequence.length	The length of the leading protein sequence contained in the group
Sequence.lengths	The length of all sequences of the proteins contained in the group
Q.value	Ratio of reverse to forward protein groups
Score	Protein score which is derived from peptide posterior error probabilites
Sequence coverage Axon/Soma_X_repX [%]	Percentage of the sequence that is covered by the identified peptides of the longest protein sequence contained within the group in replicate X in a specific treatment
Intensity	Total Intensity of a protein
Intensity.L	Intensity of light (L) labeled protein for each time point
Intensity.M	Intensity of medium (M) labeled protein for each time point
Intensity.H	Intensity of heavy (H) labeled protein for each time point
Intensity Axon/Soma_X_repX	Total Intensity of a protein in axon or soma in a specific treatment in each replicate
Intensity L Axon/Soma_X_repX	Intensity of light (L) labeled protein for each time point in axon or soma in a specific treatment in each replicate
Intensity M Axon/Soma_X_repX	Intensity of medium (M) labeled protein for each time point in axon or soma in a specific treatment in each replicate
Intensity H Axon/Soma_X_repX	Intensity of heavy (H) labeled protein for each time point in axon or soma in a specific treatment in each replicate
iBAQ.peptides	Peptides used for iBAQ calculation
iBAQ	Total Intensity based absolute quantification (iBAQ) of a protein
iBAQ L	iBAQ Intensity of light (L) labeled protein for each time point
iBAQ M	iBAQ Intensity of medium (M) labeled protein for each time point
iBAQ H	iBAQ Intensity of heavy (H) labeled protein for each time point
iBAQ Axon/Soma_X_repX	Total Intensity based absolute quantification of a protein in axon or soma in a specific treatment in each replicate
iBAQ L Axon/Soma_X_repX	iBAQ Intensity of light (L) labeled protein for each time point in axon or soma in a specific treatment in each replicate
iBAQ M Axon/Soma_X_repX	iBAQ Intensity of medium (M) labeled protein for each time point in axon or soma in a specific treatment in each replicate
iBAQ H Axon/Soma_X_repX	iBAQ Intensity of heavy (H) labeled protein for each time point in axon or soma in a specific treatment in each replicate
Peptide.sequences	Peptide sequences belonging to this protein group
Supplementary Table 8 (S3-8)	Label incorporation CHX
Column	Description
id	Unique identifier for protein
Protein names	Names of proteins contained within the group
Gene names	Names of the genes associated to the protein contained within the group
Peptides	Number of peptides associated with each protein in protein group, for all the proteins in the group
Median Label Incorporation Axon M Xh	Median of the three replicates of the medium label incorporation in axon of a specific treatment
Median Label Incorporation Axon H Xh	Median of the three replicates of the heavy label incorporation in axon of a specific treatment
Median Label Incorporation Soma M Xh	Median of the three replicates of the medium label incorporation in soma of a specific treatment
Median Label Incorporation Soma H Xh	Median of the three replicates of the heavy label incorporation in soma of a specific treatment
Count of values in label incororation Axon M Xh	How many out of the three replicates have medium label incorporation in a specific treatment in axon
Count of values in label incororation Axon H Xh	How many out of the three replicates have heavy label incorporation in a specific treatment in axon
Count of values in label incororation Soma M Xh	How many out of the three replicates have medium label incorporationin in a specific treatment in soma
Count of values in label incororation Soma H Xh	How many out of the three replicates have heavy label incorporationin in a specific treatment in soma
Label Incorporation Axon M Xh repX	Mediam label incorporation in axon of a specific treatment of a replicate X calculated acording to equation 1 (see Materials and Methods)
Label Incorporation Axon H Xh repX	Heavy label incorporation in axon of a specific treatment of a replicate X calculated acording to equation 1 (see Materials and Methods)
Label incorporation Soma M Xh repX	Mediam label incorporation in soma of a specific treatment of a replicate X calculated acording to equation 1 (see Materials and Methods)
Label incorporation Soma HXh repX	Heavy label incorporation in soma of a specific treatment of a replicate X calculated acording to equation 1 (see Materials and Methods)
Supplementary Table 9 (S3-9)	Protein Groups diffussion
Column	Description
id	Unique identifier for protein
Protein.IDs	Identifiers of proteins contained in the protein group sorted by the number of identified peptides
Majority protein IDs	Protein IDs that have at least half of the peptides that the leading protein has
Protein.names	Names of proteins contained within the group
Gene.names	Names of the genes associated to the protein contained within the group
Fasta.headers	Description of proteins contained within the group
Number.of.proteins	Number of proteins contained within the group
Peptides	Number of peptides associated with each protein in protein group, for all the proteins in the group
Peptides_Razor+unique	Number of razor + unique peptides associated with each protein in protein group. These peptides are shared with another group.
Peptides_Unique	Number of unique peptides associated with each protein in protein group. These peptides are not shared with anouther group
Peptides Axon/Soma_repX	Number of peptides associated with each protein in protein group, for all the proteins in the group in axon or soma in replicate X
Peptides_Razor+unique_Axon/Soma_repX	Number of razor + unique peptides associated with each protein in protein group in axon or soma in replicate X. These peptides are shared with another group
Peptides_Unique_Axon/Soma_repX	Number of unique peptides associated with each protein in protein group in axon or soma in replicate X. These peptides are not shared with another group
Sequence coverage [%]	Percentage of the sequence that is covered by the identified peptides of the first protein sequence contained in the group
Unique + razor sequence coverage [%]	Percentage of the sequence that is covered by the identified unique and razor peptides of the best protein sequence contained in the group
Unique sequence coverage [%]	Percentage of the sequence that is covered by the identified unique peptides of the best protein sequence contained in the group
Mol. weight [kDa]	Molecular weight of the leading protein sequence contained in the protein group
Sequence.length	The length of the leading protein sequence contained in the group
Sequence.lengths	The length of all sequences of the proteins contained in the group
Q.value	Ratio of reverse to forward protein groups
Score	Protein score which is derived from peptide posterior error probabilites
Sequence coverage Axon/Soma_repX [%]	Percentage of the sequence that is covered by the identified peptides of the longest protein sequence contained within the group in axon or soma in replicate X
Intensity	Total Intensity of a protein
Intensity.L	Intensity of light (L) labeled protein for each time point
Intensity.M	Intensity of medium (M) labeled protein for each time point
Intensity.H	Intensity of heavy (H) labeled protein for each time point
Intensity Axon/Soma_repX	Total Intensity of a protein in axon or soma in the time point Xh in each replicate
Intensity L Axon/Soma_repX	Intensity of light (L) labeled protein for each time point in axon or soma in each replicate
Intensity M Axon/Soma_repX	Intensity of medium (M) labeled protein for each time point in axon or soma in each replicate
Intensity H Axon/Soma_repX	Intensity of heavy (H) labeled protein for each time point in axon or soma in each replicate
Peptide.sequences	Peptide sequences belonging to this protein group

## Sheet: S3-1
Table S1- Protein groups
id	Protein IDs	Majority protein IDs	Protein names	Gene names	Fasta headers	Number of proteins	Peptides	Razor + unique peptides	Unique peptides	Peptides Axon_1_12h_rep1	Peptides Axon_1_12h_rep2	Peptides Axon_1_12h_rep3	Peptides Axon_2_48h_rep1	Peptides Axon_2_48h_rep2	Peptides Axon_2_48h_rep3	Peptides Axon_3_72h_rep1	Peptides Axon_3_72h_rep2	Peptides Axon_3_72h_rep3	Peptides Axon_4_120h_rep1	Peptides Axon_4_120h_rep2	Peptides Axon_4_120h_rep3	Peptides Soma_1_12h_rep1	Peptides Soma_1_12h_rep2	Peptides Soma_1_12h_rep3	Peptides Soma_2_48h_rep1	Peptides Soma_2_48h_rep2	Peptides Soma_2_48h_rep3	Peptides Soma_3_72h_rep1	Peptides Soma_3_72h_rep2	Peptides Soma_3_72h_rep3	Peptides Soma_4_120h_rep1	Peptides Soma_4_120h_rep2	Peptides Soma_4_120h_rep3	Razor + unique peptides Axon_1_12h_rep1	Razor + unique peptides Axon_1_12h_rep2	Razor + unique peptides Axon_1_12h_rep3	Razor + unique peptides Axon_2_48h_rep1	Razor + unique peptides Axon_2_48h_rep2	Razor + unique peptides Axon_2_48h_rep3	Razor + unique peptides Axon_3_72h_rep1	Razor + unique peptides Axon_3_72h_rep2	Razor + unique peptides Axon_3_72h_rep3	Razor + unique peptides Axon_4_120h_rep1	Razor + unique peptides Axon_4_120h_rep2	Razor + unique peptides Axon_4_120h_rep3	Razor + unique peptides Soma_1_12h_rep1	Razor + unique peptides Soma_1_12h_rep2	Razor + unique peptides Soma_1_12h_rep3	Razor + unique peptides Soma_2_48h_rep1
0	A0A024QZX5;A0A087X1N8;P35237;A0A2R8YD12;A0A2R8Y6A7;A0A2R8YDD0;A0A2R8Y517	A0A024QZX5;A0A087X1N8;P35237;A0A2R8YD12;A0A2R8Y6A7	Serpin B6	SERPINB6	tr|A0A024QZX5|A0A024QZX5_HUMAN Serpin B6 OS=Homo sapiens OX=9606 GN=SERPINB6 PE=1 SV=1;tr|A0A087X1N8|A0A087X1N8_HUMAN Serpin B6 OS=Homo sapiens OX=9606 GN=SERPINB6 PE=1 SV=1;sp|P35237|SPB6_HUMAN Serpin B6 OS=Homo sapiens OX=9606 GN=SERPINB6 PE=1 SV=3;tr|A0	7	7	7	6	0	0	0	0	0	0	0	0	0	0	0	0	5	5	5	2	3	2	3	2	2	2	1	1	0	0	0	0	0	0	0	0	0	0	0	0	5	5	5	2
1	A0A024R1R8;Q9Y2S6	A0A024R1R8;Q9Y2S6	Translation machinery-associated protein 7	hCG_2014768;TMA7	tr|A0A024R1R8|A0A024R1R8_HUMAN Translation machinery-associated protein 7 OS=Homo sapiens OX=9606 GN=LOC112268293 PE=1 SV=1;sp|Q9Y2S6|TMA7_HUMAN Translation machinery-associated protein 7 OS=Homo sapiens OX=9606 GN=TMA7 PE=1 SV=1	2	2	2	2	0	0	0	2	0	0	0	1	0	0	0	0	1	1	2	2	2	1	1	2	1	2	2	1	0	0	0	2	0	0	0	1	0	0	0	0	1	1	2	2
2	A0A024R4E5;Q00341;Q00341-2;H7C0A4;H0Y394;C9J5E5;C9JIZ1;C9JZI8;C9JHS7;C9JHZ8;C9JES8;C9JT62;C9JK79;H7BZC3;H7C2D1	A0A024R4E5;Q00341;Q00341-2;H7C0A4;H0Y394	Vigilin	HDLBP	tr|A0A024R4E5|A0A024R4E5_HUMAN High density lipoprotein binding protein (Vigilin), isoform CRA_a OS=Homo sapiens OX=9606 GN=HDLBP PE=1 SV=1;sp|Q00341|VIGLN_HUMAN Vigilin OS=Homo sapiens OX=9606 GN=HDLBP PE=1 SV=2;sp|Q00341-2|VIGLN_HUMAN Isoform 2 of Vigili	15	14	14	14	0	0	0	0	0	0	0	0	0	0	0	0	8	3	5	1	0	0	2	1	1	5	3	1	0	0	0	0	0	0	0	0	0	0	0	0	8	3	5	1
3	A0A024R571;Q9H4M9;C9JC03;C9J2Z4;C9JDQ8;C9JIJ3;C9IZH1;Q9NZN4	A0A024R571;Q9H4M9;C9JC03;C9J2Z4	EH domain-containing protein 1	EHD1	tr|A0A024R571|A0A024R571_HUMAN EH domain-containing protein 1 OS=Homo sapiens OX=9606 GN=EHD1 PE=1 SV=1;sp|Q9H4M9|EHD1_HUMAN EH domain-containing protein 1 OS=Homo sapiens OX=9606 GN=EHD1 PE=1 SV=2;tr|C9JC03|C9JC03_HUMAN EH domain-containing protein 1 (Fra	8	21	21	13	2	0	0	5	0	0	4	1	0	1	0	0	17	13	16	18	15	15	16	16	14	15	11	14	2	0	0	5	0	0	4	1	0	1	0	0	17	13	16	18
4	A0A024RA52;P25787;A0A7I2V2H3;A0A7I2YQP7;C9JCK5;H3BT36	A0A024RA52;P25787;A0A7I2V2H3	Proteasome subunit alpha type;Proteasome subunit alpha type-2	PSMA2	tr|A0A024RA52|A0A024RA52_HUMAN Proteasome subunit alpha type OS=Homo sapiens OX=9606 GN=PSMA2 PE=1 SV=1;sp|P25787|PSA2_HUMAN Proteasome subunit alpha type-2 OS=Homo sapiens OX=9606 GN=PSMA2 PE=1 SV=2;tr|A0A7I2V2H3|A0A7I2V2H3_HUMAN Proteasome subunit alpha	6	9	9	9	0	0	0	1	0	0	0	0	0	0	1	0	3	5	5	5	6	5	6	5	7	6	4	5	0	0	0	1	0	0	0	0	0	0	1	0	3	5	5	5
5	P46379-3;P46379;P46379-2;P46379-5;P46379-4;A0A7I2V508;A0A0G2JK23;A0A024RCR6;A0A7P0MQS5;A0A0G2JL47;F6S6P2;X6REW1;A0A0G2JJM1;F6UR09;F6U341;F6WML8;F6VEM6;F6X9W3;A0A1B0GX79;A0A0G2JJR8;A0A7I2V3H1;F6XTU0;F6U1F2;H0Y710;H0Y4L1	P46379-3;P46379;P46379-2;P46379-5;P46379-4;A0A7I2V508;A0A0G2JK23;A0A024RCR6;A0A7P0MQS5;A0A0G2JL47;F6S6P2;X6REW1;A0A0G2JJM1	Large proline-rich protein BAG6	BAG6;BAT3	sp|P46379-3|BAG6_HUMAN Isoform 3 of Large proline-rich protein BAG6 OS=Homo sapiens OX=9606 GN=BAG6;sp|P46379|BAG6_HUMAN Large proline-rich protein BAG6 OS=Homo sapiens OX=9606 GN=BAG6 PE=1 SV=2;sp|P46379-2|BAG6_HUMAN Isoform 2 of Large proline-rich protei	25	7	7	7	0	0	0	0	0	0	0	0	0	0	0	0	6	3	3	4	4	2	5	3	5	4	3	4	0	0	0	0	0	0	0	0	0	0	0	0	6	3	3	4
6	A0A075B6F6;A0A0S2Z6F0;A0A3B3IT72;A0A3B3IUB5;Q8TCT9-5;Q8TCT9;Q8TCT9-4;Q8TCT9-2;A0A0C4DGU3	A0A075B6F6;A0A0S2Z6F0;A0A3B3IT72;A0A3B3IUB5;Q8TCT9-5;Q8TCT9;Q8TCT9-4;Q8TCT9-2	Minor histocompatibility antigen H13	HM13	tr|A0A075B6F6|A0A075B6F6_HUMAN Minor histocompatibility antigen H13 (Fragment) OS=Homo sapiens OX=9606 GN=HM13 PE=1 SV=1;tr|A0A0S2Z6F0|A0A0S2Z6F0_HUMAN Histocompatibility 13 isoform 2 OS=Homo sapiens OX=9606 GN=HM13 PE=1 SV=1;tr|A0A3B3IT72|A0A3B3IT72_HUMAN	9	3	3	3	0	0	0	0	0	0	0	0	0	0	1	0	2	2	2	2	2	2	3	2	2	2	1	2	0	0	0	0	0	0	0	0	0	0	1	0	2	2	2	2
7	H0YN88;A0A075B716;H3BNC9;P08708;H0YN73;A0A0J9YYC4	H0YN88;A0A075B716;H3BNC9;P08708;H0YN73	40S ribosomal protein S17	RPS17	tr|H0YN88|H0YN88_HUMAN 40S ribosomal protein S17 OS=Homo sapiens OX=9606 GN=RPS17 PE=1 SV=1;tr|A0A075B716|A0A075B716_HUMAN 40S ribosomal protein S17 OS=Homo sapiens OX=9606 GN=RPS17 PE=1 SV=1;tr|H3BNC9|H3BNC9_HUMAN 40S ribosomal protein S17 OS=Homo sapiens	6	4	4	4	0	0	0	0	0	0	0	0	0	0	0	0	3	3	3	3	3	3	2	3	2	2	2	2	0	0	0	0	0	0	0	0	0	0	0	0	3	3	3	3
8	A0A075B730;P58107	A0A075B730;P58107	Epiplakin	EPPK1	tr|A0A075B730|A0A075B730_HUMAN Epiplakin OS=Homo sapiens OX=9606 GN=EPPK1 PE=1 SV=2;sp|P58107|EPIPL_HUMAN Epiplakin OS=Homo sapiens OX=9606 GN=EPPK1 PE=1 SV=3	2	2	2	2	0	0	0	0	0	0	0	0	0	1	0	0	0	1	1	0	0	0	0	0	0	0	0	0	0	0	0	0	0	0	0	0	0	1	0	0	0	1	1	0
9	U3KPR7;U3KQE2;K7EIV0;A0A075B7C0;K7EKD8;A0A0C4DGQ5;P04632;K7ELJ7;K7EM73;Q96L46	U3KPR7;U3KQE2;K7EIV0;A0A075B7C0;K7EKD8;A0A0C4DGQ5;P04632;K7ELJ7	Calpain small subunit 1	CAPNS1	tr|U3KPR7|U3KPR7_HUMAN Calpain small subunit 1 (Fragment) OS=Homo sapiens OX=9606 GN=CAPNS1 PE=1 SV=1;tr|U3KQE2|U3KQE2_HUMAN Calpain small subunit 1 (Fragment) OS=Homo sapiens OX=9606 GN=CAPNS1 PE=1 SV=1;tr|K7EIV0|K7EIV0_HUMAN Calpain small subunit 1 (Frag	10	5	5	5	0	0	0	0	0	0	0	0	0	0	0	0	3	3	3	3	4	2	4	2	1	4	1	1	0	0	0	0	0	0	0	0	0	0	0	0	3	3	3	3
10	A0A075B7G8;O00213-4;O00213-6;O00213-3;O00213-5;O00213-2;O00213;V9GYR7;V9GY97	A0A075B7G8;O00213-4;O00213-6;O00213-3;O00213-5;O00213-2;O00213;V9GYR7;V9GY97	Amyloid beta A4 precursor protein-binding family B member 1	APBB1	tr|A0A075B7G8|A0A075B7G8_HUMAN Amyloid beta precursor protein-binding family B member 1 OS=Homo sapiens OX=9606 GN=APBB1 PE=1 SV=7;sp|O00213-4|APBB1_HUMAN Isoform 4 of Amyloid beta precursor protein binding family B member 1 OS=Homo sapiens OX=9606 GN=APBB	9	2	2	2	0	0	0	0	0	0	0	0	0	0	0	0	2	0	2	1	0	0	0	0	0	0	0	0	0	0	0	0	0	0	0	0	0	0	0	0	2	0	2	1
11	A0A087WT45;Q4V328;Q4V328-4;Q4V328-2;A0A087WXA6;A0A087WW92;A0A087WZF5	A0A087WT45;Q4V328;Q4V328-4;Q4V328-2	GRIP1-associated protein 1	GRIPAP1	tr|A0A087WT45|A0A087WT45_HUMAN GRIP1-associated protein 1 OS=Homo sapiens OX=9606 GN=GRIPAP1 PE=1 SV=1;sp|Q4V328|GRAP1_HUMAN GRIP1-associated protein 1 OS=Homo sapiens OX=9606 GN=GRIPAP1 PE=1 SV=2;sp|Q4V328-4|GRAP1_HUMAN Isoform 3 of GRIP1-associated prote	7	19	19	19	1	0	0	5	0	0	5	0	0	3	0	0	10	13	9	3	4	6	2	1	5	1	3	2	1	0	0	5	0	0	5	0	0	3	0	0	10	13	9	3
12	A0A087WXD2;H7C5T8;H7C4U7;H7C535;A0A087WT53;Q96QZ7-3;Q96QZ7-5;Q96QZ7-6;Q96QZ7-2;Q96QZ7;Q96QZ7-4;Q96QZ7-7;Q5TCQ9-3;Q5TCQ9-2;Q5TCQ9;Q5TCQ9-1	A0A087WXD2;H7C5T8;H7C4U7;H7C535;A0A087WT53;Q96QZ7-3;Q96QZ7-5;Q96QZ7-6;Q96QZ7-2;Q96QZ7;Q96QZ7-4;Q96QZ7-7	Membrane-associated guanylate kinase, WW and PDZ domain-containing protein 1	MAGI1	tr|A0A087WXD2|A0A087WXD2_HUMAN Membrane-associated guanylate kinase, WW and PDZ domain-containing protein 1 OS=Homo sapiens OX=9606 GN=MAGI1 PE=1 SV=1;tr|H7C5T8|H7C5T8_HUMAN Membrane-associated guanylate kinase, WW and PDZ domain-containing protein 1 (Frag	16	4	4	4	0	0	0	0	0	0	0	0	0	0	0	0	2	2	0	0	0	0	1	0	0	1	1	1	0	0	0	0	0	0	0	0	0	0	0	0	2	2	0	0
13	H0YCJ2;A0A1B0GWB6;A0A087WW73;A0A087WT80;Q9NQ66-2;Q9NQ66;A0A1B0GW62;A0A0D9SGI7;A0A0D9SF51;A0A0D9SG17	H0YCJ2;A0A1B0GWB6;A0A087WW73;A0A087WT80;Q9NQ66-2;Q9NQ66;A0A1B0GW62;A0A0D9SGI7;A0A0D9SF51;A0A0D9SG17	Phosphoinositide phospholipase C;1-phosphatidylinositol 4,5-bisphosphate phosphodiesterase beta-1	PLCB1	tr|H0YCJ2|H0YCJ2_HUMAN Phosphoinositide phospholipase C (Fragment) OS=Homo sapiens OX=9606 GN=PLCB1 PE=1 SV=1;tr|A0A1B0GWB6|A0A1B0GWB6_HUMAN 1-phosphatidylinositol 4,5-bisphosphate phosphodiesterase OS=Homo sapiens OX=9606 GN=PLCB1 PE=1 SV=1;tr|A0A087WW73|	10	2	2	2	0	0	0	0	0	0	0	0	0	0	0	0	0	1	0	0	0	0	1	0	0	0	0	0	0	0	0	0	0	0	0	0	0	0	0	0	0	1	0	0
14	E9PQS1;A0A087WT99;Q9H0W9-2;Q9H0W9;E9PPB5;E9PJU8;Q9H0W9-4;Q9H0W9-3;E9PR95;E9PSC3;E9PLC5;E9PLB3;E9PIP1	E9PQS1;A0A087WT99;Q9H0W9-2;Q9H0W9;E9PPB5;E9PJU8;Q9H0W9-4;Q9H0W9-3	Ester hydrolase C11orf54	C11orf54	tr|E9PQS1|E9PQS1_HUMAN Ester hydrolase C11orf54 (Fragment) OS=Homo sapiens OX=9606 GN=C11orf54 PE=1 SV=1;tr|A0A087WT99|A0A087WT99_HUMAN Ester hydrolase C11orf54 OS=Homo sapiens OX=9606 GN=C11orf54 PE=1 SV=1;sp|Q9H0W9-2|CK054_HUMAN Isoform 2 of Ester hydrol	13	4	4	1	0	0	0	0	0	0	0	0	0	0	0	0	4	0	1	2	2	1	2	1	1	0	1	1	0	0	0	0	0	0	0	0	0	0	0	0	4	0	1	2
15	A0A087WU07;Q5TGZ0-2;Q5TGZ0;R4GMM1;R4GNA1	A0A087WU07;Q5TGZ0-2;Q5TGZ0;R4GMM1;R4GNA1	MICOS complex subunit MIC10	MINOS1;MINOS1-NBL1	tr|A0A087WU07|A0A087WU07_HUMAN MICOS complex subunit MIC10 OS=Homo sapiens OX=9606 GN=MICOS10 PE=1 SV=1;sp|Q5TGZ0-2|MIC10_HUMAN Isoform 2 of MICOS complex subunit MIC10 OS=Homo sapiens OX=9606 GN=MICOS10;sp|Q5TGZ0|MIC10_HUMAN MICOS complex subunit MIC10 OS	5	2	2	2	0	0	0	0	0	0	0	0	0	0	0	0	1	1	1	0	0	0	0	0	0	0	0	0	0	0	0	0	0	0	0	0	0	0	0	0	1	1	1	0
16	A0A087WU28;A0A0B4J2C1;Q4U2R6;M0R176	A0A087WU28;A0A0B4J2C1;Q4U2R6;M0R176	39S ribosomal protein L51, mitochondrial	MRPL51	tr|A0A087WU28|A0A087WU28_HUMAN 39S ribosomal protein L51, mitochondrial (Fragment) OS=Homo sapiens OX=9606 GN=MRPL51 PE=1 SV=1;tr|A0A0B4J2C1|A0A0B4J2C1_HUMAN 39S ribosomal protein L51, mitochondrial OS=Homo sapiens OX=9606 GN=MRPL51 PE=1 SV=1;sp|Q4U2R6|RM5	4	2	2	2	0	0	0	0	0	0	0	0	0	0	0	0	0	1	1	0	0	0	0	1	1	1	0	1	0	0	0	0	0	0	0	0	0	0	0	0	0	1	1	0
17	A0A8I5QJJ8;A0A8I5KUC4;A0A8I5KY62;A0A8I5QJM4;A0A8I5KYH1;A0A8I5QKX7;A0A087WU53;Q9H0U3-2;Q9H0U3	A0A8I5QJJ8;A0A8I5KUC4;A0A8I5KY62;A0A8I5QJM4;A0A8I5KYH1;A0A8I5QKX7;A0A087WU53;Q9H0U3-2;Q9H0U3	Magnesium transporter protein 1	MAGT1	tr|A0A8I5QJJ8|A0A8I5QJJ8_HUMAN Magnesium transporter protein 1 OS=Homo sapiens OX=9606 GN=MAGT1 PE=1 SV=1;tr|A0A8I5KUC4|A0A8I5KUC4_HUMAN Magnesium transporter protein 1 OS=Homo sapiens OX=9606 GN=MAGT1 PE=1 SV=1;tr|A0A8I5KY62|A0A8I5KY62_HUMAN Magnesium tra	9	2	2	2	0	0	0	0	0	0	0	0	0	0	0	0	1	0	0	1	1	1	0	0	0	0	0	0	0	0	0	0	0	0	0	0	0	0	0	0	1	0	0	1
18	A0A087WUB9;Q8WYA6;Q8WYA6-3;Q8WYA6-2;Q8WYA6-4	A0A087WUB9;Q8WYA6;Q8WYA6-3;Q8WYA6-2;Q8WYA6-4	Beta-catenin-like protein 1	CTNNBL1	tr|A0A087WUB9|A0A087WUB9_HUMAN Beta-catenin-like protein 1 OS=Homo sapiens OX=9606 GN=CTNNBL1 PE=1 SV=1;sp|Q8WYA6|CTBL1_HUMAN Beta-catenin-like protein 1 OS=Homo sapiens OX=9606 GN=CTNNBL1 PE=1 SV=1;sp|Q8WYA6-3|CTBL1_HUMAN Isoform 3 of Beta-catenin-like pr	5	7	7	7	0	0	0	0	0	0	0	0	0	0	0	0	5	3	3	2	3	2	2	2	2	3	3	3	0	0	0	0	0	0	0	0	0	0	0	0	5	3	3	2
19	A0A087WUD3;Q9NRP0;Q9NRP0-2	A0A087WUD3;Q9NRP0;Q9NRP0-2	Oligosaccharyltransferase complex subunit OSTC	OSTC	tr|A0A087WUD3|A0A087WUD3_HUMAN Oligosaccharyltransferase complex subunit OS=Homo sapiens OX=9606 GN=OSTC PE=1 SV=1;sp|Q9NRP0|OSTC_HUMAN Oligosaccharyltransferase complex subunit OSTC OS=Homo sapiens OX=9606 GN=OSTC PE=1 SV=1;sp|Q9NRP0-2|OSTC_HUMAN Isoform	3	1	1	1	0	0	0	0	0	0	0	0	0	0	0	0	1	1	1	1	0	0	1	1	1	1	1	1	0	0	0	0	0	0	0	0	0	0	0	0	1	1	1	1
20	F5GYK0;A0A087WUH1;Q7Z4K8-5;Q7Z4K8;Q5VT61;Q7Z4K8-4;Q7Z4K8-3;Q7Z4K8-2	F5GYK0;A0A087WUH1;Q7Z4K8-5;Q7Z4K8;Q5VT61;Q7Z4K8-4;Q7Z4K8-3;Q7Z4K8-2	Tripartite motif-containing protein 46	TRIM46	tr|F5GYK0|F5GYK0_HUMAN Tripartite motif-containing protein 46 OS=Homo sapiens OX=9606 GN=TRIM46 PE=1 SV=1;tr|A0A087WUH1|A0A087WUH1_HUMAN Tripartite motif-containing protein 46 OS=Homo sapiens OX=9606 GN=TRIM46 PE=1 SV=1;sp|Q7Z4K8-5|TRI46_HUMAN Isoform 5 of	8	4	4	4	0	0	0	0	0	0	0	0	0	0	0	0	2	2	1	3	0	0	0	1	0	0	0	1	0	0	0	0	0	0	0	0	0	0	0	0	2	2	1	3
21	A0A804HIS0;A0A087WUI8;Q96IJ6;Q96IJ6-2;A0A804HLK2;A0A804HIM4;A0A804HKA4;A0A0U1RRC2;B4DJR0;A0A804HJC3;C9J255;A0A804HLB2;F8WD54	A0A804HIS0;A0A087WUI8;Q96IJ6;Q96IJ6-2;A0A804HLK2;A0A804HIM4;A0A804HKA4;A0A0U1RRC2;B4DJR0;A0A804HJC3;C9J255;A0A804HLB2;F8WD54	Mannose-1-phosphate guanyltransferase alpha	GMPPA	tr|A0A804HIS0|A0A804HIS0_HUMAN Mannose-1-phosphate guanyltransferase alpha OS=Homo sapiens OX=9606 GN=GMPPA PE=1 SV=1;tr|A0A087WUI8|A0A087WUI8_HUMAN Mannose-1-phosphate guanyltransferase alpha OS=Homo sapiens OX=9606 GN=GMPPA PE=1 SV=1;sp|Q96IJ6|GMPPA_HUMA	13	2	2	2	0	0	0	0	0	0	0	0	0	0	0	0	1	1	0	0	0	0	0	0	0	0	0	0	0	0	0	0	0	0	0	0	0	0	0	0	1	1	0	0
22	A0A087WUK2;O14979	A0A087WUK2;O14979	Heterogeneous nuclear ribonucleoprotein D-like	HNRNPDL	tr|A0A087WUK2|A0A087WUK2_HUMAN Heterogeneous nuclear ribonucleoprotein D-like OS=Homo sapiens OX=9606 GN=HNRNPDL PE=1 SV=1;sp|O14979|HNRDL_HUMAN Heterogeneous nuclear ribonucleoprotein D-like OS=Homo sapiens OX=9606 GN=HNRNPDL PE=1 SV=3	2	15	13	2	0	0	0	0	0	0	0	1	0	0	0	0	11	9	8	9	8	7	9	7	9	7	8	8	0	0	0	0	0	0	0	1	0	0	0	0	9	7	6	7
23	A0A087WZG9;A0A087WXK2;A0A087WUL4;A0A087WX23;Q86TG7-2;Q86TG7-3;Q86TG7-5;Q86TG7;Q86TG7-4	A0A087WZG9;A0A087WXK2;A0A087WUL4;A0A087WX23;Q86TG7-2;Q86TG7-3;Q86TG7-5;Q86TG7;Q86TG7-4	Retrotransposon-derived protein PEG10	PEG10	tr|A0A087WZG9|A0A087WZG9_HUMAN Retrotransposon-derived protein PEG10 OS=Homo sapiens OX=9606 GN=PEG10 PE=1 SV=2;tr|A0A087WXK2|A0A087WXK2_HUMAN Retrotransposon-derived protein PEG10 OS=Homo sapiens OX=9606 GN=PEG10 PE=1 SV=1;tr|A0A087WUL4|A0A087WUL4_HUMAN R	9	2	2	2	0	0	0	0	0	0	0	0	0	0	0	0	0	0	0	1	0	0	1	0	0	2	0	0	0	0	0	0	0	0	0	0	0	0	0	0	0	0	0	1
24	A0A087WUN7;H0YJ40;G3V4X6;G3V2S9;Q9GZT3-2;Q9GZT3;H0YJW7;H0YJ07;H0YJU7;H0YJI1	A0A087WUN7;H0YJ40;G3V4X6;G3V2S9;Q9GZT3-2;Q9GZT3;H0YJW7	SRA stem-loop-interacting RNA-binding protein, mitochondrial	SLIRP	tr|A0A087WUN7|A0A087WUN7_HUMAN SRA stem-loop-interacting RNA-binding protein, mitochondrial OS=Homo sapiens OX=9606 GN=SLIRP PE=1 SV=1;tr|H0YJ40|H0YJ40_HUMAN SRA stem-loop-interacting RNA-binding protein, mitochondrial (Fragment) OS=Homo sapiens OX=9606 GN	10	6	6	6	0	0	0	0	0	0	0	0	0	0	0	0	3	2	3	4	3	1	3	1	1	3	3	1	0	0	0	0	0	0	0	0	0	0	0	0	3	2	3	4
25	A0A087WUT6;O60841	A0A087WUT6;O60841	Eukaryotic translation initiation factor 5B	EIF5B	tr|A0A087WUT6|A0A087WUT6_HUMAN Eukaryotic translation initiation factor 5B OS=Homo sapiens OX=9606 GN=EIF5B PE=1 SV=1;sp|O60841|IF2P_HUMAN Eukaryotic translation initiation factor 5B OS=Homo sapiens OX=9606 GN=EIF5B PE=1 SV=4	2	11	11	11	0	0	0	0	0	0	0	0	0	0	0	0	6	4	4	4	0	1	1	2	0	1	1	0	0	0	0	0	0	0	0	0	0	0	0	0	6	4	4	4
26	A0A087WV24;P20711-3;P20711;F8WER1;A0A087WU57;P20711-2;H7BZF7;P20711-4;C9JMP0	A0A087WV24;P20711-3;P20711;F8WER1;A0A087WU57;P20711-2;H7BZF7;P20711-4	Aromatic-L-amino-acid decarboxylase	DDC	tr|A0A087WV24|A0A087WV24_HUMAN Aromatic-L-amino-acid decarboxylase OS=Homo sapiens OX=9606 GN=DDC PE=1 SV=1;sp|P20711-3|DDC_HUMAN Isoform 3 of Aromatic-L-amino-acid decarboxylase OS=Homo sapiens OX=9606 GN=DDC;sp|P20711|DDC_HUMAN Aromatic-L-amino-acid deca	9	6	6	6	0	0	0	0	0	0	0	0	0	0	0	0	4	3	3	2	2	3	2	2	2	1	2	2	0	0	0	0	0	0	0	0	0	0	0	0	4	3	3	2
27	A0A087WV46;C9JXA7;Q0VGL1	A0A087WV46;C9JXA7;Q0VGL1	Ragulator complex protein LAMTOR4;Ragulator complex protein LAMTOR4, N-terminally processed	LAMTOR4	tr|A0A087WV46|A0A087WV46_HUMAN Ragulator complex protein LAMTOR4 OS=Homo sapiens OX=9606 GN=LAMTOR4 PE=1 SV=1;tr|C9JXA7|C9JXA7_HUMAN Ragulator complex protein LAMTOR4 OS=Homo sapiens OX=9606 GN=LAMTOR4 PE=1 SV=1;sp|Q0VGL1|LTOR4_HUMAN Ragulator complex prot	3	1	1	1	0	0	0	0	0	0	0	0	0	0	0	0	1	0	0	0	0	0	1	0	0	1	0	0	0	0	0	0	0	0	0	0	0	0	0	0	1	0	0	0
28	X6RCC3;A0A087WV97;Q8WU79-2;Q8WU79;Q8WU79-3	X6RCC3;A0A087WV97;Q8WU79-2;Q8WU79;Q8WU79-3	Stromal membrane-associated protein 2	SMAP2	tr|X6RCC3|X6RCC3_HUMAN Stromal membrane-associated protein 2 (Fragment) OS=Homo sapiens OX=9606 GN=SMAP2 PE=1 SV=1;tr|A0A087WV97|A0A087WV97_HUMAN Stromal membrane-associated protein 2 OS=Homo sapiens OX=9606 GN=SMAP2 PE=1 SV=1;sp|Q8WU79-2|SMAP2_HUMAN Isofo	5	3	2	2	0	0	0	0	0	0	0	0	0	0	0	0	1	2	3	0	1	1	0	1	0	0	0	0	0	0	0	0	0	0	0	0	0	0	0	0	1	2	2	0
29	A0A8I5KT56;A0A087WXI3;A0A087WY29;Q06787-8;A0A8I5KTZ9;Q06787-2;A0A8I5KS01;A0A8I5KWH0;Q06787-9;A0A087WVL8;A8MQB8;G3V0J0;A0A8I5KZ21;Q06787;Q06787-3;Q06787-7;Q06787-5;Q06787-6;Q06787-4;A0A8I5KTT6;A0A8I5KUC2;Q06787-11;A0A8I5KYA7;Q06787-10;A0A087WWR6;Q8IXW7;A0A087WWU4;A0A087X1M7	A0A8I5KT56;A0A087WXI3;A0A087WY29;Q06787-8;A0A8I5KTZ9;Q06787-2;A0A8I5KS01;A0A8I5KWH0;Q06787-9;A0A087WVL8;A8MQB8;G3V0J0;A0A8I5KZ21;Q06787;Q06787-3;Q06787-7;Q06787-5;Q06787-6;Q06787-4;A0A8I5KTT6;A0A8I5KUC2;Q06787-11;A0A8I5KYA7;Q06787-10	Fragile X mental retardation protein 1	FMR1	tr|A0A8I5KT56|A0A8I5KT56_HUMAN Fragile X messenger ribonucleoprotein 1 OS=Homo sapiens OX=9606 GN=FMR1 PE=1 SV=1;tr|A0A087WXI3|A0A087WXI3_HUMAN Fragile X messenger ribonucleoprotein 1 OS=Homo sapiens OX=9606 GN=FMR1 PE=1 SV=2;tr|A0A087WY29|A0A087WY29_HUMAN	28	6	4	4	0	0	0	0	0	0	0	0	0	0	0	0	5	4	5	3	3	2	2	2	4	3	2	2	0	0	0	0	0	0	0	0	0	0	0	0	3	2	4	2
30	A0A087WVM4;B7ZM99;Q6UB35;H0Y327;Q6UB35-2;Q4VXM1;Q4VXM0;Q5JYA8;Q5JYA3	A0A087WVM4;B7ZM99;Q6UB35	Monofunctional C1-tetrahydrofolate synthase, mitochondrial	MTHFD1L	tr|A0A087WVM4|A0A087WVM4_HUMAN formate--tetrahydrofolate ligase OS=Homo sapiens OX=9606 GN=MTHFD1L PE=1 SV=1;tr|B7ZM99|B7ZM99_HUMAN formate--tetrahydrofolate ligase OS=Homo sapiens OX=9606 GN=MTHFD1L PE=1 SV=1;sp|Q6UB35|C1TM_HUMAN Monofunctional C1-tetrahy	9	8	8	8	0	0	0	0	0	0	0	0	0	0	0	0	5	4	3	5	2	1	2	2	1	0	0	0	0	0	0	0	0	0	0	0	0	0	0	0	5	4	3	5
31	Q00610;Q00610-2;K7EJJ5;A0A8V8TQ14;A0A087WVQ6;A0A8V8TR47;A0A8V8TRF0;A0A8V8TQK1;A0A8V8TRE8;A0A8V8TQK3;A0A8V8TQ18;J3KRF5;J3KS13;A0A8V8TQK7;J3QL20;F5H5N6;A0A087WXH4;A0A087WV74	Q00610;Q00610-2;K7EJJ5;A0A8V8TQ14;A0A087WVQ6;A0A8V8TR47;A0A8V8TRF0;A0A8V8TQK1;A0A8V8TRE8;A0A8V8TQK3;A0A8V8TQ18	Clathrin heavy chain 1;Clathrin heavy chain	CLTC	sp|Q00610|CLH1_HUMAN Clathrin heavy chain 1 OS=Homo sapiens OX=9606 GN=CLTC PE=1 SV=5;sp|Q00610-2|CLH1_HUMAN Isoform 2 of Clathrin heavy chain 1 OS=Homo sapiens OX=9606 GN=CLTC;tr|K7EJJ5|K7EJJ5_HUMAN Clathrin heavy chain 1 OS=Homo sapiens OX=9606 GN=CLTC P	18	87	87	69	12	14	2	21	5	5	19	4	2	18	10	7	59	50	51	71	50	58	61	51	52	58	48	49	12	14	2	21	5	5	19	4	2	18	10	7	59	50	51	71
32	D6RAC5;A0A087WVT6;A0A087X159;P81877-2;P81877-4;P81877-5;P81877-3;Q9BWW4-2;P81877;Q9BWW4-3;Q9BWW4;U3KQ46;Q9BWG4-2;Q9BWG4	D6RAC5;A0A087WVT6;A0A087X159;P81877-2;P81877-4;P81877-5;P81877-3;Q9BWW4-2;P81877;Q9BWW4-3;Q9BWW4;U3KQ46;Q9BWG4-2;Q9BWG4	Single-stranded DNA-binding protein 2;Single-stranded DNA-binding protein 3;Single-stranded DNA-binding protein 4	SSBP2;SSBP3;SSBP4	tr|D6RAC5|D6RAC5_HUMAN Single-stranded DNA-binding protein 2 (Fragment) OS=Homo sapiens OX=9606 GN=SSBP2 PE=1 SV=2;tr|A0A087WVT6|A0A087WVT6_HUMAN Single-stranded DNA-binding protein 3 OS=Homo sapiens OX=9606 GN=SSBP3 PE=1 SV=1;tr|A0A087X159|A0A087X159_HUMA	14	3	3	3	0	0	0	0	0	0	0	0	0	0	0	0	2	0	1	1	1	0	1	0	0	1	0	2	0	0	0	0	0	0	0	0	0	0	0	0	2	0	1	1
33	A0A087WW00;C9J9H9;Q9Y2X8;P51668;D6RA11	A0A087WW00;C9J9H9;Q9Y2X8;P51668;D6RA11	Ubiquitin-conjugating enzyme E2 D4;Ubiquitin-conjugating enzyme E2 D1	UBE2D1;UBE2D4;UBE2D3	tr|A0A087WW00|A0A087WW00_HUMAN Ubiquitin-conjugating enzyme E2 D1 OS=Homo sapiens OX=9606 GN=UBE2D1 PE=1 SV=1;tr|C9J9H9|C9J9H9_HUMAN Ubiquitin-conjugating enzyme E2 D4 OS=Homo sapiens OX=9606 GN=UBE2D4 PE=1 SV=1;sp|Q9Y2X8|UB2D4_HUMAN Ubiquitin-conjugating	5	2	1	1	0	0	0	0	0	0	0	0	0	0	0	0	2	1	2	2	2	1	2	2	2	1	2	2	0	0	0	0	0	0	0	0	0	0	0	0	1	0	1	1
34	A0A087WW18;D3DPQ2;A0A8C8MQ05;H7C3R6;A0A087X0V4;A8K0B5;Q8IWT0-2;Q8IWT0	A0A087WW18;D3DPQ2;A0A8C8MQ05;H7C3R6;A0A087X0V4;A8K0B5;Q8IWT0-2;Q8IWT0	Protein archease	ZBTB8OS	tr|A0A087WW18|A0A087WW18_HUMAN Protein archease (Fragment) OS=Homo sapiens OX=9606 GN=ZBTB8OS PE=1 SV=1;tr|D3DPQ2|D3DPQ2_HUMAN Protein archease OS=Homo sapiens OX=9606 GN=ZBTB8OS PE=1 SV=1;tr|A0A8C8MQ05|A0A8C8MQ05_HUMAN Protein archease OS=Homo sapiens OX=	8	1	1	1	0	0	0	0	0	0	0	0	0	0	0	0	1	1	1	1	0	1	1	1	1	1	0	1	0	0	0	0	0	0	0	0	0	0	0	0	1	1	1	1
35	A0A087WW40;Q9Y371;Q9Y371-2;Q9Y371-3	A0A087WW40;Q9Y371;Q9Y371-2;Q9Y371-3	Endophilin-B1	SH3GLB1	tr|A0A087WW40|A0A087WW40_HUMAN Endophilin-B1 OS=Homo sapiens OX=9606 GN=SH3GLB1 PE=1 SV=1;sp|Q9Y371|SHLB1_HUMAN Endophilin-B1 OS=Homo sapiens OX=9606 GN=SH3GLB1 PE=1 SV=1;sp|Q9Y371-2|SHLB1_HUMAN Isoform 2 of Endophilin-B1 OS=Homo sapiens OX=9606 GN=SH3GLB1	4	11	11	10	1	1	0	2	0	0	2	0	0	0	0	0	8	4	6	7	4	3	5	2	2	4	3	4	1	1	0	2	0	0	2	0	0	0	0	0	8	4	6	7
36	A0A087WW77;Q15334	A0A087WW77;Q15334	Lethal(2) giant larvae protein homolog 1	LLGL1	tr|A0A087WW77|A0A087WW77_HUMAN Lethal(2) giant larvae protein homolog 1 OS=Homo sapiens OX=9606 GN=LLGL1 PE=1 SV=1;sp|Q15334|L2GL1_HUMAN Lethal(2) giant larvae protein homolog 1 OS=Homo sapiens OX=9606 GN=LLGL1 PE=1 SV=3	2	11	11	11	0	0	0	0	0	0	0	0	0	0	0	0	5	4	9	3	5	6	3	2	3	3	5	3	0	0	0	0	0	0	0	0	0	0	0	0	5	4	9	3
37	A0A087WW88;Q9UQN3-2;Q9UQN3;C9J0A7	A0A087WW88;Q9UQN3-2;Q9UQN3;C9J0A7	Charged multivesicular body protein 2b	CHMP2B	tr|A0A087WW88|A0A087WW88_HUMAN Charged multivesicular body protein 2b OS=Homo sapiens OX=9606 GN=CHMP2B PE=1 SV=2;sp|Q9UQN3-2|CHM2B_HUMAN Isoform 2 of Charged multivesicular body protein 2b OS=Homo sapiens OX=9606 GN=CHMP2B;sp|Q9UQN3|CHM2B_HUMAN Charged mu	4	2	2	2	0	0	0	0	0	0	0	0	0	0	0	0	1	2	1	0	0	0	0	0	0	0	0	0	0	0	0	0	0	0	0	0	0	0	0	0	1	2	1	0
38	A0A8Q3WKX3;A0A087WWF4;A0A8Q3WLG9;A0A8Q3WKX9;A0A087X0M4;Q9BWU0;A0A8Q3WKX1	A0A8Q3WKX3;A0A087WWF4;A0A8Q3WLG9;A0A8Q3WKX9;A0A087X0M4;Q9BWU0;A0A8Q3WKX1	Kanadaptin	SLC4A1AP	tr|A0A8Q3WKX3|A0A8Q3WKX3_HUMAN Kanadaptin OS=Homo sapiens OX=9606 GN=SLC4A1AP PE=1 SV=1;tr|A0A087WWF4|A0A087WWF4_HUMAN Kanadaptin OS=Homo sapiens OX=9606 GN=SLC4A1AP PE=1 SV=2;tr|A0A8Q3WLG9|A0A8Q3WLG9_HUMAN Kanadaptin OS=Homo sapiens OX=9606 GN=SLC4A1AP PE	7	2	2	2	0	0	0	0	0	0	0	0	0	0	0	0	1	1	0	1	0	0	2	1	0	1	0	0	0	0	0	0	0	0	0	0	0	0	0	0	1	1	0	1
39	A0A8I5QKQ1;A0A8I5KT41;A0A8I5KQ63;A0A087WWI6;A0A8I5KRG1;P61962;A0A8I5KTU5;A0A8I5KX45;P61962-2	A0A8I5QKQ1;A0A8I5KT41;A0A8I5KQ63;A0A087WWI6;A0A8I5KRG1;P61962;A0A8I5KTU5	DDB1- and CUL4-associated factor 7	DCAF7	tr|A0A8I5QKQ1|A0A8I5QKQ1_HUMAN DDB1- and CUL4-associated factor 7 OS=Homo sapiens OX=9606 GN=DCAF7 PE=1 SV=1;tr|A0A8I5KT41|A0A8I5KT41_HUMAN DDB1- and CUL4-associated factor 7 OS=Homo sapiens OX=9606 GN=DCAF7 PE=1 SV=1;tr|A0A8I5KQ63|A0A8I5KQ63_HUMAN DDB1- a	9	6	6	5	0	0	0	0	0	0	0	0	0	0	0	0	2	5	5	3	5	4	1	4	4	2	4	4	0	0	0	0	0	0	0	0	0	0	0	0	2	5	5	3
40	A0A494C001;A0A499FJY3;A0A087WWP4;Q96T37-4;Q96T37-2;Q96T37-3;Q96T37	A0A494C001;A0A499FJY3;A0A087WWP4;Q96T37-4;Q96T37-2;Q96T37-3;Q96T37	Putative RNA-binding protein 15	RBM15	tr|A0A494C001|A0A494C001_HUMAN RNA-binding protein 15 OS=Homo sapiens OX=9606 GN=RBM15 PE=1 SV=2;tr|A0A499FJY3|A0A499FJY3_HUMAN RNA-binding protein 15 OS=Homo sapiens OX=9606 GN=RBM15 PE=1 SV=1;tr|A0A087WWP4|A0A087WWP4_HUMAN RNA-binding protein 15 OS=Homo	7	5	5	4	0	0	0	0	0	0	0	0	0	0	0	0	2	1	3	0	0	1	1	0	2	0	0	1	0	0	0	0	0	0	0	0	0	0	0	0	2	1	3	0
41	A0A087WWP8;Q5VWQ0	A0A087WWP8;Q5VWQ0	Round spermatid basic protein 1	RSBN1	tr|A0A087WWP8|A0A087WWP8_HUMAN Lysine-specific demethylase 9 OS=Homo sapiens OX=9606 GN=RSBN1 PE=1 SV=1;sp|Q5VWQ0|RSBN1_HUMAN Lysine-specific demethylase 9 OS=Homo sapiens OX=9606 GN=RSBN1 PE=1 SV=2	2	1	1	1	0	0	0	0	0	0	0	0	0	0	0	0	1	0	1	0	0	0	0	1	1	0	0	1	0	0	0	0	0	0	0	0	0	0	0	0	1	0	1	0
42	A0A087WWT2;Q9NPD7	A0A087WWT2;Q9NPD7	Neuritin	NRN1	tr|A0A087WWT2|A0A087WWT2_HUMAN Neuritin OS=Homo sapiens OX=9606 GN=NRN1 PE=1 SV=1;sp|Q9NPD7|NRN1_HUMAN Neuritin OS=Homo sapiens OX=9606 GN=NRN1 PE=2 SV=1	2	1	1	1	0	0	0	1	0	0	0	0	0	1	0	0	0	0	0	0	0	0	0	0	0	0	0	0	0	0	0	1	0	0	0	0	0	1	0	0	0	0	0	0
43	A0A087WXB0;O15126;A0A087WU14;A0A087WTX8;A0A087WZA6;O15126-2	A0A087WXB0;O15126;A0A087WU14	Secretory carrier-associated membrane protein 1	SCAMP1	tr|A0A087WXB0|A0A087WXB0_HUMAN Secretory carrier-associated membrane protein OS=Homo sapiens OX=9606 GN=SCAMP1 PE=1 SV=1;sp|O15126|SCAM1_HUMAN Secretory carrier-associated membrane protein 1 OS=Homo sapiens OX=9606 GN=SCAMP1 PE=1 SV=2;tr|A0A087WU14|A0A087W	6	5	5	5	3	4	1	2	0	2	2	3	3	1	2	1	4	2	5	5	4	3	4	4	3	3	2	1	3	4	1	2	0	2	2	3	3	1	2	1	4	2	5	5
44	O95299;E7ESZ7;A0A087WXC5;A0A7I2YQU0;A0A7I2V594;O95299-2;A0A7I2V419;A0A7I2V327;A0A7I2V4N8;A0A7I2V2N6;H7C2X4;H7C1Y7;A0A7I2V5B2;A0A7I2V5U7;A0A7I2V2X3;A0A7I2V458;A0A7I2V2W9;A0A7I2V438;A0A7I2V5L0;A0A7I2V3H5;H7C2W5;C9J6X0;A0A7I2V2F6;A0A7I2V3D4;A0A7I2V2I6;Q8N1B9;A0A7I2V2J5	O95299;E7ESZ7;A0A087WXC5;A0A7I2YQU0;A0A7I2V594;O95299-2;A0A7I2V419;A0A7I2V327;A0A7I2V4N8;A0A7I2V2N6;H7C2X4;H7C1Y7;A0A7I2V5B2;A0A7I2V5U7;A0A7I2V2X3;A0A7I2V458;A0A7I2V2W9;A0A7I2V438;A0A7I2V5L0;A0A7I2V3H5	NADH dehydrogenase [ubiquinone] 1 alpha subcomplex subunit 10, mitochondrial	NDUFA10	sp|O95299|NDUAA_HUMAN NADH dehydrogenase [ubiquinone] 1 alpha subcomplex subunit 10, mitochondrial OS=Homo sapiens OX=9606 GN=NDUFA10 PE=1 SV=1;tr|E7ESZ7|E7ESZ7_HUMAN NADH dehydrogenase [ubiquinone] 1 alpha subcomplex subunit 10, mitochondrial OS=Homo sapi	27	10	10	10	0	0	0	0	0	0	0	0	0	0	0	0	7	7	5	6	5	4	6	6	7	6	5	7	0	0	0	0	0	0	0	0	0	0	0	0	7	7	5	6
45	A0A087WXL6;Q9H270;B7Z879;A0A0G2JS92;A0A087X2J4	A0A087WXL6;Q9H270;B7Z879	Vacuolar protein sorting-associated protein 11 homolog	VPS11	tr|A0A087WXL6|A0A087WXL6_HUMAN Vacuolar protein sorting-associated protein 11 homolog OS=Homo sapiens OX=9606 GN=VPS11 PE=1 SV=1;sp|Q9H270|VPS11_HUMAN Vacuolar protein sorting-associated protein 11 homolog OS=Homo sapiens OX=9606 GN=VPS11 PE=1 SV=1;tr|B7Z8	5	9	9	9	0	0	0	0	0	0	0	0	0	0	0	0	2	2	1	3	2	2	2	0	3	0	1	0	0	0	0	0	0	0	0	0	0	0	0	0	2	2	1	3
46	A0A087WXM6;J3QQT2;J3KRX5;A0A0A6YYL6;P18621;P18621-3;J3QLC8;A0A0A0MRF8;P18621-2;J3KRB3;A0A087WWH0;J3QS96;A0A087WY81;J3KSJ0	A0A087WXM6;J3QQT2;J3KRX5;A0A0A6YYL6;P18621;P18621-3;J3QLC8;A0A0A0MRF8;P18621-2;J3KRB3;A0A087WWH0;J3QS96;A0A087WY81	60S ribosomal protein L17	RPL17;RPL17-C18orf32	tr|A0A087WXM6|A0A087WXM6_HUMAN 60S ribosomal protein L17 (Fragment) OS=Homo sapiens OX=9606 GN=RPL17 PE=1 SV=1;tr|J3QQT2|J3QQT2_HUMAN 60S ribosomal protein L17 (Fragment) OS=Homo sapiens OX=9606 GN=RPL17 PE=1 SV=1;tr|J3KRX5|J3KRX5_HUMAN 60S ribosomal prote	14	12	12	12	0	1	0	0	0	0	0	0	0	0	0	0	7	7	7	7	7	6	8	7	7	8	6	5	0	1	0	0	0	0	0	0	0	0	0	0	7	7	7	7
47	A0A087WXM8;P50895	A0A087WXM8;P50895	Basal cell adhesion molecule	BCAM	tr|A0A087WXM8|A0A087WXM8_HUMAN Basal cell adhesion molecule OS=Homo sapiens OX=9606 GN=BCAM PE=1 SV=1;sp|P50895|BCAM_HUMAN Basal cell adhesion molecule OS=Homo sapiens OX=9606 GN=BCAM PE=1 SV=2	2	1	1	1	0	0	0	0	0	0	0	0	0	0	0	0	0	1	1	0	0	0	0	0	0	0	0	0	0	0	0	0	0	0	0	0	0	0	0	0	0	1	1	0
48	A0A087WXU0;A0A804HKF8;A0A804HLE1;A0A2R8Y4J4;A0A804HHW6;Q9NWS8;Q9NWS8-2;A0A804HHY2;A0A2R8Y4P5;A0A2R8YFC3	A0A087WXU0;A0A804HKF8;A0A804HLE1;A0A2R8Y4J4;A0A804HHW6;Q9NWS8;Q9NWS8-2;A0A804HHY2	Required for meiotic nuclear division protein 1 homolog	RMND1	tr|A0A087WXU0|A0A087WXU0_HUMAN Required for meiotic nuclear division protein 1 homolog OS=Homo sapiens OX=9606 GN=RMND1 PE=1 SV=1;tr|A0A804HKF8|A0A804HKF8_HUMAN Required for meiotic nuclear division protein 1 homolog OS=Homo sapiens OX=9606 GN=RMND1 PE=1 S	10	5	5	5	0	0	0	0	0	0	0	0	0	0	0	0	5	3	4	3	4	3	3	3	3	2	2	3	0	0	0	0	0	0	0	0	0	0	0	0	5	3	4	3
49	A0A087WY55;Q9NP79;Q5TGM0;Q9NP79-2	A0A087WY55;Q9NP79;Q5TGM0;Q9NP79-2	Vacuolar protein sorting-associated protein VTA1 homolog	VTA1	tr|A0A087WY55|A0A087WY55_HUMAN Chromosome 6 open reading frame 55, isoform CRA_b OS=Homo sapiens OX=9606 GN=VTA1 PE=1 SV=1;sp|Q9NP79|VTA1_HUMAN Vacuolar protein sorting-associated protein VTA1 homolog OS=Homo sapiens OX=9606 GN=VTA1 PE=1 SV=1;tr|Q5TGM0|Q5T	4	9	9	9	0	0	0	2	0	0	0	0	0	1	0	0	4	4	7	3	3	4	4	5	2	4	3	3	0	0	0	2	0	0	0	0	0	1	0	0	4	4	7	3
50	A0A087WY71;Q96CW1-2;Q96CW1;A0A8I5KWD3;C9JJD3;C9JTK4;C9JGT8;C9JPV8;E9PFW3;H7C4C3;A0A8I5QJU5;C9JJ47;A0A8I5KT55;A0A8I5KTP2	A0A087WY71;Q96CW1-2;Q96CW1;A0A8I5KWD3;C9JJD3;C9JTK4;C9JGT8;C9JPV8;E9PFW3;H7C4C3;A0A8I5QJU5;C9JJ47	AP-2 complex subunit mu	AP2M1	tr|A0A087WY71|A0A087WY71_HUMAN AP-2 complex subunit mu OS=Homo sapiens OX=9606 GN=AP2M1 PE=1 SV=1;sp|Q96CW1-2|AP2M1_HUMAN Isoform 2 of AP-2 complex subunit mu OS=Homo sapiens OX=9606 GN=AP2M1;sp|Q96CW1|AP2M1_HUMAN AP-2 complex subunit mu OS=Homo sapiens OX	14	22	22	22	3	0	0	8	0	0	3	1	2	2	1	0	13	13	10	14	11	8	10	5	6	7	6	6	3	0	0	8	0	0	3	1	2	2	1	0	13	13	10	14
51	D6RAW0;D6RFM0;D6RAH7;H9KV45;A0A087WY85;P62837-2;P62837;P61077;P61077-2;P61077-3	D6RAW0;D6RFM0;D6RAH7;H9KV45;A0A087WY85;P62837-2;P62837;P61077;P61077-2;P61077-3	Ubiquitin-conjugating enzyme E2 D2;Ubiquitin-conjugating enzyme E2 D3	UBE2D3;UBE2D2	tr|D6RAW0|D6RAW0_HUMAN Ubiquitin-conjugating enzyme E2 D3 (Fragment) OS=Homo sapiens OX=9606 GN=UBE2D3 PE=3 SV=1;tr|D6RFM0|D6RFM0_HUMAN Ubiquitin-conjugating enzyme E2 D2 (Fragment) OS=Homo sapiens OX=9606 GN=UBE2D2 PE=1 SV=1;tr|D6RAH7|D6RAH7_HUMAN Ubiquit	10	2	2	1	0	0	0	0	0	0	0	0	0	0	0	0	2	2	2	2	2	2	2	1	1	2	2	2	0	0	0	0	0	0	0	0	0	0	0	0	2	2	2	2
52	A0A087WYC0;A0A8I5KT73;A0A1W2PQY5;A0A8I5KNZ1;A0A8I5QJQ7;A0A6Q8KRG2;B7ZC06;A0A8I5KZ68;A0A8J9BZL8;Q08379-2;Q08379;A0A8I5KZ34;A0A8I5KQL3;A0A8I5KUW5;Q9NVV4-2	A0A087WYC0;A0A8I5KT73;A0A1W2PQY5;A0A8I5KNZ1;A0A8I5QJQ7;A0A6Q8KRG2;B7ZC06;A0A8I5KZ68;A0A8J9BZL8;Q08379-2;Q08379	Golgin subfamily A member 2	GOLGA2	tr|A0A087WYC0|A0A087WYC0_HUMAN Golgin subfamily A member 2 (Fragment) OS=Homo sapiens OX=9606 GN=GOLGA2 PE=1 SV=2;tr|A0A8I5KT73|A0A8I5KT73_HUMAN Golgin subfamily A member 2 (Fragment) OS=Homo sapiens OX=9606 GN=GOLGA2 PE=1 SV=1;tr|A0A1W2PQY5|A0A1W2PQY5_HUM	15	4	4	4	0	0	0	0	0	0	0	0	0	0	0	0	3	4	4	1	1	0	1	0	0	1	1	0	0	0	0	0	0	0	0	0	0	0	0	0	3	4	4	1
53	E9PFH7;A0A087WYG2;A0A669KB35;Q9UPT6;Q5JU32	E9PFH7;A0A087WYG2;A0A669KB35;Q9UPT6	C-Jun-amino-terminal kinase-interacting protein 3	MAPK8IP3	tr|E9PFH7|E9PFH7_HUMAN C-Jun-amino-terminal kinase-interacting protein 3 OS=Homo sapiens OX=9606 GN=MAPK8IP3 PE=1 SV=1;tr|A0A087WYG2|A0A087WYG2_HUMAN C-Jun-amino-terminal kinase-interacting protein 3 OS=Homo sapiens OX=9606 GN=MAPK8IP3 PE=1 SV=1;tr|A0A669K	5	7	5	4	0	0	0	0	0	0	1	0	0	0	0	0	7	4	4	2	2	2	3	2	3	3	3	2	0	0	0	0	0	0	1	0	0	0	0	0	5	2	2	0
54	Q6UXD5-2;Q6UXD5-3;Q6UXD5-4;Q6UXD5-5;A0A087WYL5;Q6UXD5;H3BN26;Q6UXD5-6;Q9BYH1-6;B0QYH5;B7ZLJ8;Q9BYH1-5;Q9BYH1-7;Q9BYH1-4;B0QYH4;Q9BYH1-3;Q9BYH1-2;Q9BYH1	Q6UXD5-2;Q6UXD5-3;Q6UXD5-4;Q6UXD5-5;A0A087WYL5;Q6UXD5;H3BN26;Q6UXD5-6	Seizure 6-like protein 2	SEZ6L2	sp|Q6UXD5-2|SE6L2_HUMAN Isoform 2 of Seizure 6-like protein 2 OS=Homo sapiens OX=9606 GN=SEZ6L2;sp|Q6UXD5-3|SE6L2_HUMAN Isoform 3 of Seizure 6-like protein 2 OS=Homo sapiens OX=9606 GN=SEZ6L2;sp|Q6UXD5-4|SE6L2_HUMAN Isoform 4 of Seizure 6-like protein 2 OS	18	5	5	5	0	0	0	0	0	0	0	0	0	0	0	0	2	1	1	1	1	0	1	0	2	2	2	1	0	0	0	0	0	0	0	0	0	0	0	0	2	1	1	1
55	Q9ULU4-19;Q9ULU4-14;H7C4X9;Q9ULU4-7;Q9ULU4-11;Q9ULU4-10;Q9ULU4-13;Q9ULU4-20;Q9ULU4;Q9ULU4-5;A0A087WYS3;Q9ULU4-16;Q9ULU4-9;Q9ULU4-12;Q9ULU4-18;Q9ULU4-21;Q9ULU4-8;Q9ULU4-23;Q9ULU4-15;Q9ULU4-17;Q9ULU4-6;Q9ULU4-3;Q9ULU4-22;A0A087WVZ6;A0A087WV57;Q9ULU4-4;Q9ULU4-2	Q9ULU4-19;Q9ULU4-14;H7C4X9;Q9ULU4-7;Q9ULU4-11;Q9ULU4-10;Q9ULU4-13;Q9ULU4-20;Q9ULU4;Q9ULU4-5;A0A087WYS3;Q9ULU4-16;Q9ULU4-9;Q9ULU4-12;Q9ULU4-18;Q9ULU4-21;Q9ULU4-8;Q9ULU4-23;Q9ULU4-15;Q9ULU4-17;Q9ULU4-6;Q9ULU4-3;Q9ULU4-22;A0A087WVZ6;A0A087WV57;Q9ULU4-4	Protein kinase C-binding protein 1	ZMYND8	sp|Q9ULU4-19|PKCB1_HUMAN Isoform 19 of Protein kinase C-binding protein 1 OS=Homo sapiens OX=9606 GN=ZMYND8;sp|Q9ULU4-14|PKCB1_HUMAN Isoform 14 of Protein kinase C-binding protein 1 OS=Homo sapiens OX=9606 GN=ZMYND8;tr|H7C4X9|H7C4X9_HUMAN Protein kinase C-	27	6	6	6	0	0	0	0	0	0	0	0	0	0	0	0	6	3	3	1	2	1	1	1	1	1	1	1	0	0	0	0	0	0	0	0	0	0	0	0	6	3	3	1
56	A0A087WYT3;Q15185-3;Q15185-4;Q15185;B4DDC6;Q15185-2	A0A087WYT3;Q15185-3;Q15185-4;Q15185	Prostaglandin E synthase 3	PTGES3	tr|A0A087WYT3|A0A087WYT3_HUMAN Prostaglandin E synthase 3 OS=Homo sapiens OX=9606 GN=PTGES3 PE=1 SV=1;sp|Q15185-3|TEBP_HUMAN Isoform 3 of Prostaglandin E synthase 3 OS=Homo sapiens OX=9606 GN=PTGES3;sp|Q15185-4|TEBP_HUMAN Isoform 4 of Prostaglandin E synth	6	8	8	8	1	1	0	3	0	0	4	0	0	2	0	0	6	5	7	5	6	4	6	4	3	5	4	3	1	1	0	3	0	0	4	0	0	2	0	0	6	5	7	5
57	A0A087WZ62;Q9H6U8;Q9H6U8-3;A0A087WTZ3;A0A087WV58;A0A087WVC0;A0A087WZY8;H0YCW6;Q9H6U8-2;Q9H6U8-4	A0A087WZ62;Q9H6U8;Q9H6U8-3;A0A087WTZ3;A0A087WV58;A0A087WVC0;A0A087WZY8;H0YCW6;Q9H6U8-2;Q9H6U8-4	Alpha-1,2-mannosyltransferase ALG9	ALG9	tr|A0A087WZ62|A0A087WZ62_HUMAN Mannosyltransferase OS=Homo sapiens OX=9606 PE=3 SV=1;sp|Q9H6U8|ALG9_HUMAN Alpha-1,2-mannosyltransferase ALG9 OS=Homo sapiens OX=9606 GN=ALG9 PE=1 SV=2;sp|Q9H6U8-3|ALG9_HUMAN Isoform 3 of Alpha-1,2-mannosyltransferase ALG9 OS	10	2	2	2	0	0	0	0	0	0	0	0	0	0	0	0	1	2	2	1	0	1	0	2	1	0	0	1	0	0	0	0	0	0	0	0	0	0	0	0	1	2	2	1
58	A0A087WZD4;K7ENL9;Q96DM3;K7EIS6	A0A087WZD4;K7ENL9;Q96DM3;K7EIS6	Uncharacterized protein C18orf8	C18orf8	tr|A0A087WZD4|A0A087WZD4_HUMAN Regulator of MON1-CCZ1 complex OS=Homo sapiens OX=9606 GN=RMC1 PE=1 SV=1;tr|K7ENL9|K7ENL9_HUMAN Regulator of MON1-CCZ1 complex OS=Homo sapiens OX=9606 GN=RMC1 PE=1 SV=1;sp|Q96DM3|RMC1_HUMAN Regulator of MON1-CCZ1 complex OS=H	4	2	2	2	0	0	0	0	0	0	0	0	0	0	0	0	2	1	1	0	0	0	0	0	0	0	0	0	0	0	0	0	0	0	0	0	0	0	0	0	2	1	1	0
59	A0A087WZE9;Q15651-2;Q15651	A0A087WZE9;Q15651-2;Q15651	High mobility group nucleosome-binding domain-containing protein 3	HMGN3	tr|A0A087WZE9|A0A087WZE9_HUMAN High mobility group nucleosome-binding domain-containing protein 3 OS=Homo sapiens OX=9606 GN=HMGN3 PE=1 SV=1;sp|Q15651-2|HMGN3_HUMAN Isoform 2 of High mobility group nucleosome-binding domain-containing protein 3 OS=Homo sap	3	3	3	1	0	0	0	0	0	0	0	0	0	0	0	0	1	1	0	1	2	2	1	2	0	1	1	1	0	0	0	0	0	0	0	0	0	0	0	0	1	1	0	1
60	A0A087WZL0;Q86UU1-3;Q86UU1-2;Q86UU1	A0A087WZL0;Q86UU1-3;Q86UU1-2;Q86UU1	Pleckstrin homology-like domain family B member 1	PHLDB1	tr|A0A087WZL0|A0A087WZL0_HUMAN Pleckstrin homology-like domain family B member 1 (Fragment) OS=Homo sapiens OX=9606 GN=PHLDB1 PE=1 SV=1;sp|Q86UU1-3|PHLB1_HUMAN Isoform 3 of Pleckstrin homology-like domain family B member 1 OS=Homo sapiens OX=9606 GN=PHLDB1	4	2	2	2	0	0	0	0	0	0	0	0	0	0	0	0	2	0	0	0	0	0	0	0	0	0	0	0	0	0	0	0	0	0	0	0	0	0	0	0	2	0	0	0
61	A0A087WZN1;O43837;A0A087X2E5;O43837-2;O43837-3;A0A0D9SG66	A0A087WZN1;O43837;A0A087X2E5;O43837-2;O43837-3	Isocitrate dehydrogenase [NAD] subunit, mitochondrial;Isocitrate dehydrogenase [NAD] subunit beta, mitochondrial	IDH3B	tr|A0A087WZN1|A0A087WZN1_HUMAN Isocitrate dehydrogenase [NAD] subunit, mitochondrial OS=Homo sapiens OX=9606 GN=IDH3B PE=1 SV=1;sp|O43837|IDH3B_HUMAN Isocitrate dehydrogenase [NAD] subunit beta, mitochondrial OS=Homo sapiens OX=9606 GN=IDH3B PE=1 SV=2;tr|A	6	7	7	7	0	0	0	0	0	0	0	0	0	0	0	0	4	2	5	3	3	3	3	3	4	2	4	2	0	0	0	0	0	0	0	0	0	0	0	0	4	2	5	3
62	A0A087X0R1;A0A087WZN3;Q6UWP2-2;Q6UWP2-3;Q6UWP2	A0A087X0R1;A0A087WZN3;Q6UWP2-2;Q6UWP2-3;Q6UWP2	Dehydrogenase/reductase SDR family member 11	DHRS11	tr|A0A087X0R1|A0A087X0R1_HUMAN Dehydrogenase/reductase SDR family member 11 (Fragment) OS=Homo sapiens OX=9606 GN=DHRS11 PE=1 SV=1;tr|A0A087WZN3|A0A087WZN3_HUMAN Dehydrogenase/reductase SDR family member 11 (Fragment) OS=Homo sapiens OX=9606 GN=DHRS11 PE=1	5	1	1	1	0	0	0	0	0	0	0	0	0	0	0	0	1	1	1	1	1	1	0	0	0	0	0	0	0	0	0	0	0	0	0	0	0	0	0	0	1	1	1	1
63	A0A087WZV0;A0A8V8TMN4;O43314;O43314-2;D6RBU4;Q6PFW1;A0A8J8ZH50;B7WPL9;F8W9A8;Q6PFW1-5;Q6PFW1-7;Q6PFW1-4;Q6PFW1-3;Q6PFW1-6;Q6PFW1-2;H0Y9S9;D6RFG4	A0A087WZV0;A0A8V8TMN4;O43314;O43314-2;D6RBU4	Inositol hexakisphosphate and diphosphoinositol-pentakisphosphate kinase 2	PPIP5K2	tr|A0A087WZV0|A0A087WZV0_HUMAN Inositol hexakisphosphate and diphosphoinositol-pentakisphosphate kinase OS=Homo sapiens OX=9606 GN=PPIP5K2 PE=1 SV=1;tr|A0A8V8TMN4|A0A8V8TMN4_HUMAN Inositol hexakisphosphate and diphosphoinositol-pentakisphosphate kinase 2 O	17	9	9	9	0	0	0	1	0	0	0	0	0	0	0	0	5	4	6	3	2	2	2	1	2	2	1	2	0	0	0	1	0	0	0	0	0	0	0	0	5	4	6	3
64	A0A087WZX2;O95139;O95139-2;Q7Z6M2	A0A087WZX2;O95139;O95139-2;Q7Z6M2	NADH dehydrogenase [ubiquinone] 1 beta subcomplex subunit 6;F-box only protein 33	NDUFB6;FBXO33	tr|A0A087WZX2|A0A087WZX2_HUMAN NADH dehydrogenase [ubiquinone] 1 beta subcomplex subunit 6 OS=Homo sapiens OX=9606 GN=NDUFB6 PE=1 SV=1;sp|O95139|NDUB6_HUMAN NADH dehydrogenase [ubiquinone] 1 beta subcomplex subunit 6 OS=Homo sapiens OX=9606 GN=NDUFB6 PE=1	4	2	2	2	0	0	0	0	0	0	0	0	0	0	0	0	2	1	2	1	2	1	2	2	2	1	1	1	0	0	0	0	0	0	0	0	0	0	0	0	2	1	2	1
65	J3KPF9;A0A087X011;E9PES4;Q9Y496;C9J9X2;H7C2F6;Q5JRK0;H0Y718;Q6ZMV9-3;Q6ZMV9;O95239-2;O95239;Q2VIQ3	J3KPF9;A0A087X011;E9PES4;Q9Y496	Kinesin-like protein;Kinesin-like protein KIF3A	KIF3A	tr|J3KPF9|J3KPF9_HUMAN Kinesin-like protein OS=Homo sapiens OX=9606 GN=KIF3A PE=1 SV=1;tr|A0A087X011|A0A087X011_HUMAN Kinesin-like protein OS=Homo sapiens OX=9606 GN=KIF3A PE=1 SV=1;tr|E9PES4|E9PES4_HUMAN Kinesin-like protein OS=Homo sapiens OX=9606 GN=KIF	13	10	10	10	0	0	0	0	0	0	0	0	0	0	0	0	7	4	6	5	4	3	5	2	4	3	3	2	0	0	0	0	0	0	0	0	0	0	0	0	7	4	6	5
66	A0A8V8TPK6;A0A087X033;A0A8V8TQX2;A0A8I5KSF9;P60484;P60484-2;A0A8V8TP77;A0A8I5KVQ8;P60484-3	A0A8V8TPK6;A0A087X033;A0A8V8TQX2;A0A8I5KSF9;P60484;P60484-2;A0A8V8TP77;A0A8I5KVQ8;P60484-3	Phosphatidylinositol 3,4,5-trisphosphate 3-phosphatase and dual-specificity protein phosphatase PTEN	PTEN	tr|A0A8V8TPK6|A0A8V8TPK6_HUMAN Phosphatidylinositol 3,4,5-trisphosphate 3-phosphatase and dual-specificity protein phosphatase PTEN (Fragment) OS=Homo sapiens OX=9606 GN=PTEN PE=4 SV=1;tr|A0A087X033|A0A087X033_HUMAN Phosphatidylinositol 3,4,5-trisphosphate	9	2	2	2	0	0	0	0	0	0	0	0	0	1	0	0	1	0	0	0	0	0	0	0	0	0	0	0	0	0	0	0	0	0	0	0	0	1	0	0	1	0	0	0
67	Q9Y4L1;K7EQK2;A0A494C039;A0A087X054;A0A8Q3SHG4;J3QLE9;A0A0G2JRS0;A0A087WWI4;E9PJ21;J3QQH7;Q9Y4L1-2;J3KTF1;J3QL06;A0A8Q3SHP7;A0A0G2JRG7;A0A0G2JRT9;Q9BST8;A0A0G2JR88;A0A0G2JR71	Q9Y4L1;K7EQK2;A0A494C039;A0A087X054;A0A8Q3SHG4;J3QLE9;A0A0G2JRS0;A0A087WWI4;E9PJ21;J3QQH7;Q9Y4L1-2	Hypoxia up-regulated protein 1	HYOU1	sp|Q9Y4L1|HYOU1_HUMAN Hypoxia up-regulated protein 1 OS=Homo sapiens OX=9606 GN=HYOU1 PE=1 SV=1;tr|K7EQK2|K7EQK2_HUMAN Hypoxia up-regulated protein 1 OS=Homo sapiens OX=9606 GN=HYOU1 PE=1 SV=2;tr|A0A494C039|A0A494C039_HUMAN Hypoxia up-regulated protein 1 O	19	39	39	39	0	0	0	2	0	0	0	0	0	0	0	0	28	22	27	29	26	26	29	24	25	22	23	25	0	0	0	2	0	0	0	0	0	0	0	0	28	22	27	29
68	A0A087X091;Q9H1Z4-2;Q9H1Z4	A0A087X091;Q9H1Z4-2;Q9H1Z4	WD repeat-containing protein 13	WDR13	tr|A0A087X091|A0A087X091_HUMAN WD repeat-containing protein 13 (Fragment) OS=Homo sapiens OX=9606 GN=WDR13 PE=1 SV=1;sp|Q9H1Z4-2|WDR13_HUMAN Isoform 2 of WD repeat-containing protein 13 OS=Homo sapiens OX=9606 GN=WDR13;sp|Q9H1Z4|WDR13_HUMAN WD repeat-conta	3	2	2	2	0	0	0	0	0	0	0	0	0	0	0	0	0	2	0	0	1	0	0	1	1	0	1	0	0	0	0	0	0	0	0	0	0	0	0	0	0	2	0	0
69	B4DIB3;A0A087X0I6;Q9P0L2;A0A7I2YQC1;A0A7I2V550;Q9P0L2-3;Q9P0L2-2;A0A7I2V5H7;A0A7I2V3Q1;A0A7I2V4T5;A0A7I2YQJ7;A0A7I2YQ84;A0A7I2V483;A0A7I2YQ91;A0A7I2V2J6;A0A7I2V4P8	B4DIB3;A0A087X0I6;Q9P0L2;A0A7I2YQC1;A0A7I2V550;Q9P0L2-3;Q9P0L2-2	Serine/threonine-protein kinase MARK1	MARK1	tr|B4DIB3|B4DIB3_HUMAN non-specific serine/threonine protein kinase OS=Homo sapiens OX=9606 GN=MARK1 PE=1 SV=1;tr|A0A087X0I6|A0A087X0I6_HUMAN non-specific serine/threonine protein kinase OS=Homo sapiens OX=9606 GN=MARK1 PE=1 SV=1;sp|Q9P0L2|MARK1_HUMAN Seri	16	8	3	3	0	0	0	0	0	0	0	0	0	0	0	0	4	6	6	4	5	4	4	4	3	3	4	3	0	0	0	0	0	0	0	0	0	0	0	0	2	1	3	1
70	A0A0G2JNH2;A0A7I2V5U5;G5E9E7;A0A087X0K9;G3V1L9;Q07157-2;Q07157;H0YKB1	A0A0G2JNH2;A0A7I2V5U5;G5E9E7;A0A087X0K9;G3V1L9;Q07157-2;Q07157;H0YKB1	Tight junction protein ZO-1	TJP1	tr|A0A0G2JNH2|A0A0G2JNH2_HUMAN Tight junction protein ZO-1 OS=Homo sapiens OX=9606 GN=TJP1 PE=1 SV=1;tr|A0A7I2V5U5|A0A7I2V5U5_HUMAN Tight junction protein ZO-1 OS=Homo sapiens OX=9606 GN=TJP1 PE=1 SV=1;tr|G5E9E7|G5E9E7_HUMAN Tight junction protein 1 (Zona	8	2	2	2	0	0	0	0	0	0	0	0	0	0	0	0	2	1	1	1	1	1	1	0	0	1	1	0	0	0	0	0	0	0	0	0	0	0	0	0	2	1	1	1
71	A0A087X0L7;J3KNA0;Q15070-2;Q15070;C9JC63;E7EVY0;Q15070-3	A0A087X0L7;J3KNA0;Q15070-2;Q15070;C9JC63;E7EVY0;Q15070-3	Mitochondrial inner membrane protein OXA1L	OXA1L	tr|A0A087X0L7|A0A087X0L7_HUMAN Mitochondrial inner membrane protein OXA1L OS=Homo sapiens OX=9606 GN=OXA1L PE=1 SV=1;tr|J3KNA0|J3KNA0_HUMAN Mitochondrial inner membrane protein OXA1L OS=Homo sapiens OX=9606 GN=OXA1L PE=1 SV=1;sp|Q15070-2|OXA1L_HUMAN Isofor	7	3	3	3	0	0	0	0	0	0	0	0	0	0	0	0	2	2	1	1	1	0	0	0	0	0	0	0	0	0	0	0	0	0	0	0	0	0	0	0	2	2	1	1
72	A0A087X0N3;O94818-4;Q96MY1;O94818-3;O94818;K7EQ17;Q96MY1-2;O94818-2	A0A087X0N3;O94818-4;Q96MY1;O94818-3;O94818;K7EQ17;Q96MY1-2;O94818-2	Nucleolar protein 4;Nucleolar protein 4-like	NOL4L;NOL4	tr|A0A087X0N3|A0A087X0N3_HUMAN Nucleolar protein 4-like OS=Homo sapiens OX=9606 GN=NOL4L PE=1 SV=1;sp|O94818-4|NOL4_HUMAN Isoform 4 of Nucleolar protein 4 OS=Homo sapiens OX=9606 GN=NOL4;sp|Q96MY1|NOL4L_HUMAN Nucleolar protein 4-like OS=Homo sapiens OX=960	8	4	4	4	0	0	0	0	0	0	0	0	0	0	0	0	2	1	0	1	2	0	2	1	1	3	0	2	0	0	0	0	0	0	0	0	0	0	0	0	2	1	0	1
73	A0A087X0Q1;Q7Z739;A0A024R7W5;A0A087WY31;A0A087X0C3;S4R373	A0A087X0Q1;Q7Z739;A0A024R7W5;A0A087WY31	YTH domain-containing family protein 3	YTHDF3	tr|A0A087X0Q1|A0A087X0Q1_HUMAN YTH domain-containing family protein 3 OS=Homo sapiens OX=9606 GN=YTHDF3 PE=1 SV=1;sp|Q7Z739|YTHD3_HUMAN YTH domain-containing family protein 3 OS=Homo sapiens OX=9606 GN=YTHDF3 PE=1 SV=1;tr|A0A024R7W5|A0A024R7W5_HUMAN YTH do	6	9	9	4	0	0	0	0	0	0	0	0	0	0	0	0	3	2	4	3	1	0	1	1	1	2	2	2	0	0	0	0	0	0	0	0	0	0	0	0	3	2	4	3
74	A0A087X0R6;Q9UMY4;Q9UMY4-1;Q9UMY4-3	A0A087X0R6;Q9UMY4;Q9UMY4-1;Q9UMY4-3	Sorting nexin-12	SNX12	tr|A0A087X0R6|A0A087X0R6_HUMAN Sorting nexin-12 OS=Homo sapiens OX=9606 GN=SNX12 PE=1 SV=1;sp|Q9UMY4|SNX12_HUMAN Sorting nexin-12 OS=Homo sapiens OX=9606 GN=SNX12 PE=1 SV=4;sp|Q9UMY4-1|SNX12_HUMAN Isoform 1 of Sorting nexin-12 OS=Homo sapiens OX=9606 GN=SN	4	9	7	7	0	0	0	2	0	0	1	0	0	0	0	0	4	7	5	6	5	6	5	4	6	3	3	3	0	0	0	2	0	0	1	0	0	0	0	0	4	6	4	5
75	A0A087X0R7;Q9H4L4;J3QL36;A0A087WZ63;J3KSF5;J3QRE4;A0A087WV50	A0A087X0R7;Q9H4L4;J3QL36	Sentrin-specific protease 3	SENP3-EIF4A1;SENP3	tr|A0A087X0R7|A0A087X0R7_HUMAN SENP3-EIF4A1 readthrough (NMD candidate) (Fragment) OS=Homo sapiens OX=9606 GN=SENP3-EIF4A1 PE=3 SV=1;sp|Q9H4L4|SENP3_HUMAN Sentrin-specific protease 3 OS=Homo sapiens OX=9606 GN=SENP3 PE=1 SV=2;tr|J3QL36|J3QL36_HUMAN Sentrin	7	3	3	3	0	0	0	0	0	0	0	0	0	0	0	0	2	3	2	0	0	0	0	0	0	0	0	0	0	0	0	0	0	0	0	0	0	0	0	0	2	3	2	0
76	A0A087X142;A6NMH6;A6NFQ9;F8W8I8;Q92599-2;Q92599-4;Q92599;Q92599-3;C9JV02	A0A087X142;A6NMH6;A6NFQ9;F8W8I8;Q92599-2;Q92599-4;Q92599;Q92599-3	Septin-8	2008-09-01	tr|A0A087X142|A0A087X142_HUMAN Septin OS=Homo sapiens OX=9606 GN=SEPTIN8 PE=1 SV=1;tr|A6NMH6|A6NMH6_HUMAN Septin OS=Homo sapiens OX=9606 GN=SEPTIN8 PE=1 SV=1;tr|A6NFQ9|A6NFQ9_HUMAN Septin OS=Homo sapiens OX=9606 GN=SEPTIN8 PE=1 SV=1;tr|F8W8I8|F8W8I8_HUMAN	9	6	2	2	1	2	0	2	0	0	1	0	0	1	0	2	3	3	3	4	4	2	3	4	3	2	2	3	0	0	0	0	0	0	0	0	0	0	0	0	2	0	1	0
77	A0A087X165;Q9C0H9;A0A087WVV7;A0A590UJ70;Q9C0H9-2;Q9C0H9-4;A0A087WU33	A0A087X165;Q9C0H9;A0A087WVV7;A0A590UJ70;Q9C0H9-2	SRC kinase signaling inhibitor 1	SRCIN1	tr|A0A087X165|A0A087X165_HUMAN SRC kinase-signaling inhibitor 1 OS=Homo sapiens OX=9606 GN=SRCIN1 PE=1 SV=1;sp|Q9C0H9|SRCN1_HUMAN SRC kinase signaling inhibitor 1 OS=Homo sapiens OX=9606 GN=SRCIN1 PE=1 SV=4;tr|A0A087WVV7|A0A087WVV7_HUMAN SRC kinase-signali	7	8	8	8	0	0	0	1	0	0	0	0	0	0	0	0	4	2	2	1	2	0	1	1	0	0	2	0	0	0	0	1	0	0	0	0	0	0	0	0	4	2	2	1
78	A0A087X1E4;P53365-2;P53365-3;P53365	A0A087X1E4;P53365-2;P53365-3;P53365	Arfaptin-2	ARFIP2	tr|A0A087X1E4|A0A087X1E4_HUMAN Arfaptin-2 OS=Homo sapiens OX=9606 GN=ARFIP2 PE=1 SV=1;sp|P53365-2|ARFP2_HUMAN Isoform 2 of Arfaptin-2 OS=Homo sapiens OX=9606 GN=ARFIP2;sp|P53365-3|ARFP2_HUMAN Isoform 3 of Arfaptin-2 OS=Homo sapiens OX=9606 GN=ARFIP2;sp|P53	4	1	1	1	0	0	0	0	0	0	0	0	0	0	0	0	1	1	0	1	0	0	0	0	0	0	0	0	0	0	0	0	0	0	0	0	0	0	0	0	1	1	0	1
79	A0A7I2V2W4;A0A087X1G1;H7BYD0;A0A7I2V3L8;Q16718-2;Q16718;F8WAS3;C9IZN5;A0A024R772;A0A087WXR5	A0A7I2V2W4;A0A087X1G1;H7BYD0;A0A7I2V3L8;Q16718-2;Q16718;F8WAS3;C9IZN5	NADH dehydrogenase [ubiquinone] 1 alpha subcomplex subunit 5	NDUFA5	tr|A0A7I2V2W4|A0A7I2V2W4_HUMAN NADH dehydrogenase [ubiquinone] 1 alpha subcomplex subunit 5 OS=Homo sapiens OX=9606 GN=NDUFA5 PE=1 SV=1;tr|A0A087X1G1|A0A087X1G1_HUMAN NADH dehydrogenase [ubiquinone] 1 alpha subcomplex subunit 5 OS=Homo sapiens OX=9606 GN=N	10	3	3	3	0	0	0	0	0	0	0	0	0	0	0	0	3	2	2	2	1	2	3	2	2	2	2	2	0	0	0	0	0	0	0	0	0	0	0	0	3	2	2	2
80	A0A087X1K9;E5RGR0;O75608-2;O75608;E5RJ48;B4DP64;E5RI35	A0A087X1K9;E5RGR0;O75608-2;O75608;E5RJ48;B4DP64	Acyl-protein thioesterase 1	LYPLA1	tr|A0A087X1K9|A0A087X1K9_HUMAN palmitoyl-protein hydrolase OS=Homo sapiens OX=9606 GN=LYPLA1 PE=1 SV=1;tr|E5RGR0|E5RGR0_HUMAN palmitoyl-protein hydrolase (Fragment) OS=Homo sapiens OX=9606 GN=LYPLA1 PE=1 SV=1;sp|O75608-2|LYPA1_HUMAN Isoform 2 of Acyl-prote	7	4	4	4	0	0	0	0	0	0	0	0	0	0	0	0	2	3	2	2	1	1	3	2	1	0	2	2	0	0	0	0	0	0	0	0	0	0	0	0	2	3	2	2
81	F8WC38;A0A087X1N3;O75818-2;O75818	F8WC38;A0A087X1N3;O75818-2;O75818	Ribonuclease P protein subunit p40	RPP40	tr|F8WC38|F8WC38_HUMAN Ribonuclease P protein subunit p40 OS=Homo sapiens OX=9606 GN=RPP40 PE=1 SV=1;tr|A0A087X1N3|A0A087X1N3_HUMAN Ribonuclease P 40kDa subunit, isoform CRA_c OS=Homo sapiens OX=9606 GN=RPP40 PE=1 SV=1;sp|O75818-2|RPP40_HUMAN Isoform 2 of	4	1	1	1	0	0	0	0	0	0	0	0	0	0	0	0	0	0	1	0	0	1	0	0	0	0	0	0	0	0	0	0	0	0	0	0	0	0	0	0	0	0	1	0
82	A0A087X1X7;E9PRY8;P29692-2;E9PIZ1;H0YCK7;H0YE58;E9PQC9;E9PQR8;A0A8C8L741;E9PKH7;E9PNC8;E9PPY1;E9PJV8;E9PN56;E9PN71;E9PRL0	A0A087X1X7;E9PRY8;P29692-2	Elongation factor 1-delta	EEF1D	tr|A0A087X1X7|A0A087X1X7_HUMAN Elongation factor 1-delta OS=Homo sapiens OX=9606 GN=EEF1D PE=1 SV=1;tr|E9PRY8|E9PRY8_HUMAN Elongation factor 1-delta OS=Homo sapiens OX=9606 GN=EEF1D PE=1 SV=1;sp|P29692-2|EF1D_HUMAN Isoform 2 of Elongation factor 1-delta OS	16	14	14	2	1	2	0	4	0	0	5	0	1	4	1	1	11	8	11	9	8	9	10	9	9	7	8	10	1	2	0	4	0	0	5	0	1	4	1	1	11	8	11	9
83	H0YM70;A0A087X1Z3;Q9UL46;H0YKU2	H0YM70;A0A087X1Z3;Q9UL46	Proteasome activator complex subunit 2	PSME2	tr|H0YM70|H0YM70_HUMAN Proteasome activator complex subunit 2 OS=Homo sapiens OX=9606 GN=PSME2 PE=1 SV=1;tr|A0A087X1Z3|A0A087X1Z3_HUMAN Proteasome activator complex subunit 2 OS=Homo sapiens OX=9606 GN=PSME2 PE=1 SV=1;sp|Q9UL46|PSME2_HUMAN Proteasome activ	4	12	12	12	0	0	0	0	0	0	0	0	0	0	0	0	7	4	4	3	4	4	3	4	4	1	2	1	0	0	0	0	0	0	0	0	0	0	0	0	7	4	4	3
84	A0A087X256;Q2M389;Q2M389-2;F8W1W1;F8VYH7	A0A087X256;Q2M389;Q2M389-2	WASH complex subunit 7	KIAA1033	tr|A0A087X256|A0A087X256_HUMAN WASH complex subunit 4 OS=Homo sapiens OX=9606 GN=WASHC4 PE=1 SV=1;sp|Q2M389|WASC4_HUMAN WASH complex subunit 4 OS=Homo sapiens OX=9606 GN=WASHC4 PE=1 SV=2;sp|Q2M389-2|WASC4_HUMAN Isoform 2 of WASH complex subunit 4 OS=Homo s	5	5	5	5	0	0	0	0	0	0	0	0	0	0	0	0	3	2	1	2	1	0	1	1	1	1	0	0	0	0	0	0	0	0	0	0	0	0	0	0	3	2	1	2
85	K7ES69;A0A087X271;H3BVI6;B4DDF4;B4DUT8;Q99439-2;Q99439;A0A087WV51;H3BQH0;A0A087X1X5	K7ES69;A0A087X271;H3BVI6;B4DDF4;B4DUT8;Q99439-2;Q99439	Calponin;Calponin-2	CNN2	tr|K7ES69|K7ES69_HUMAN Calponin-2 OS=Homo sapiens OX=9606 GN=CNN2 PE=1 SV=1;tr|A0A087X271|A0A087X271_HUMAN Calponin (Fragment) OS=Homo sapiens OX=9606 GN=CNN2 PE=1 SV=1;tr|H3BVI6|H3BVI6_HUMAN Calponin OS=Homo sapiens OX=9606 GN=CNN2 PE=1 SV=2;tr|B4DDF4|B4D	10	3	2	2	0	0	0	0	0	0	1	0	0	0	0	0	2	1	1	1	0	0	2	1	1	1	1	0	0	0	0	0	0	0	0	0	0	0	0	0	1	1	1	0
86	A0A087X283;C9J2P0;H7C061;B7Z306;R4GND1;A0A1B0GX65;P51965-2;P51965-3;P51965;Q96LR5;Q969T4;R4GN77;C9J180	A0A087X283;C9J2P0;H7C061;B7Z306;R4GND1;A0A1B0GX65;P51965-2;P51965-3;P51965;Q96LR5;Q969T4;R4GN77;C9J180	Ubiquitin-conjugating enzyme E2 E1;Ubiquitin-conjugating enzyme E2 E2;Ubiquitin-conjugating enzyme E2 E3	UBE2E2;UBE2E1;UBE2E3	tr|A0A087X283|A0A087X283_HUMAN Ubiquitin-conjugating enzyme E2 E2 OS=Homo sapiens OX=9606 GN=UBE2E2 PE=1 SV=1;tr|C9J2P0|C9J2P0_HUMAN Ubiquitin-conjugating enzyme E2 E1 (Fragment) OS=Homo sapiens OX=9606 GN=UBE2E1 PE=1 SV=1;tr|H7C061|H7C061_HUMAN Ubiquitin-	13	2	2	2	0	0	0	0	0	0	0	0	0	0	0	0	2	1	1	2	0	1	2	1	0	2	1	0	0	0	0	0	0	0	0	0	0	0	0	0	2	1	1	2
87	A0A087X2D5;Q9BRJ2;A0A0G2JMS5;A0A087WU62	A0A087X2D5;Q9BRJ2;A0A0G2JMS5;A0A087WU62	39S ribosomal protein L45, mitochondrial	MRPL45	tr|A0A087X2D5|A0A087X2D5_HUMAN 39S ribosomal protein L45, mitochondrial OS=Homo sapiens OX=9606 GN=MRPL45 PE=1 SV=1;sp|Q9BRJ2|RM45_HUMAN 39S ribosomal protein L45, mitochondrial OS=Homo sapiens OX=9606 GN=MRPL45 PE=1 SV=2;tr|A0A0G2JMS5|A0A0G2JMS5_HUMAN 39S	4	4	4	4	0	0	0	0	0	0	0	0	0	0	0	0	1	2	3	1	0	0	1	2	2	1	0	0	0	0	0	0	0	0	0	0	0	0	0	0	1	2	3	1
88	G3V4V5;A0A8I5KUD6;A0A8I5KU01;H0YJD4;H0YJP0;A0A8I5QJU2;A0A087X2H1;Q9ULT8	G3V4V5;A0A8I5KUD6;A0A8I5KU01;H0YJD4;H0YJP0;A0A8I5QJU2;A0A087X2H1;Q9ULT8	E3 ubiquitin-protein ligase HECTD1	HECTD1	tr|G3V4V5|G3V4V5_HUMAN E3 ubiquitin-protein ligase OS=Homo sapiens OX=9606 GN=HECTD1 PE=1 SV=2;tr|A0A8I5KUD6|A0A8I5KUD6_HUMAN E3 ubiquitin-protein ligase OS=Homo sapiens OX=9606 GN=HECTD1 PE=1 SV=1;tr|A0A8I5KU01|A0A8I5KU01_HUMAN E3 ubiquitin-protein ligase	8	1	1	1	0	0	0	0	0	0	0	0	0	0	0	0	1	0	0	0	0	0	0	0	0	0	0	0	0	0	0	0	0	0	0	0	0	0	0	0	1	0	0	0
89	A0A087X2I1;P62333;H0YJC0;H0YJS8;H0YJX2;H0YJE9;H0YJT1	A0A087X2I1;P62333;H0YJC0	26S protease regulatory subunit 10B	PSMC6	tr|A0A087X2I1|A0A087X2I1_HUMAN 26S proteasome regulatory subunit 10B OS=Homo sapiens OX=9606 GN=PSMC6 PE=1 SV=1;sp|P62333|PRS10_HUMAN 26S proteasome regulatory subunit 10B OS=Homo sapiens OX=9606 GN=PSMC6 PE=1 SV=1;tr|H0YJC0|H0YJC0_HUMAN 26S proteasome reg	7	22	22	22	0	0	0	0	0	0	1	0	0	0	0	0	13	13	14	13	13	12	15	11	10	13	12	10	0	0	0	0	0	0	1	0	0	0	0	0	13	13	14	13
90	P30566;A0A7P0T9A7;A0A7P0Z472;A0A096LNY6;A0A1B0GTJ7;A0A1B0GWJ0;A0A7P0T8E4;A0A0A6YY92;A0A1B0GTG9;P30566-2;A0A1B0GWF8;A0A096LNY5;A0A096LP76;A0A096LP92;A0A096LPA2;V9GY96;A0A096LNY4	P30566;A0A7P0T9A7;A0A7P0Z472;A0A096LNY6;A0A1B0GTJ7;A0A1B0GWJ0;A0A7P0T8E4;A0A0A6YY92;A0A1B0GTG9;P30566-2;A0A1B0GWF8;A0A096LNY5	Adenylosuccinate lyase	ADSL	sp|P30566|PUR8_HUMAN Adenylosuccinate lyase OS=Homo sapiens OX=9606 GN=ADSL PE=1 SV=2;tr|A0A7P0T9A7|A0A7P0T9A7_HUMAN Adenylosuccinate lyase OS=Homo sapiens OX=9606 GN=ADSL PE=1 SV=1;tr|A0A7P0Z472|A0A7P0Z472_HUMAN Adenylosuccinate lyase OS=Homo sapiens OX=9	17	8	8	8	0	0	0	1	0	0	0	0	0	0	0	0	5	2	5	5	2	0	3	2	0	2	1	2	0	0	0	1	0	0	0	0	0	0	0	0	5	2	5	5
91	Q13098-7;Q13098;Q13098-5;A8K070;A0A096LPJ3;A0A096LP07;C9JFE4;Q13098-6;J3KSA5;J3KRJ4;J3QS84;J3QL53;J3KRE8;J3QLT0;J3QLE8;J3KTB0;J3QS88;J3QQX0	Q13098-7;Q13098;Q13098-5;A8K070;A0A096LPJ3;A0A096LP07;C9JFE4;Q13098-6	COP9 signalosome complex subunit 1	GPS1	sp|Q13098-7|CSN1_HUMAN Isoform 2 of COP9 signalosome complex subunit 1 OS=Homo sapiens OX=9606 GN=GPS1;sp|Q13098|CSN1_HUMAN COP9 signalosome complex subunit 1 OS=Homo sapiens OX=9606 GN=GPS1 PE=1 SV=4;sp|Q13098-5|CSN1_HUMAN Isoform 4 of COP9 signalosome co	18	11	11	11	0	0	0	1	0	0	0	0	0	0	0	0	7	4	5	5	5	5	6	4	4	5	3	4	0	0	0	1	0	0	0	0	0	0	0	0	7	4	5	5
92	A0A096LP69;P14209-3;P14209;A8MQT7;P14209-2	A0A096LP69;P14209-3;P14209;A8MQT7;P14209-2	CD99 antigen	CD99	tr|A0A096LP69|A0A096LP69_HUMAN CD99 antigen OS=Homo sapiens OX=9606 GN=CD99 PE=1 SV=1;sp|P14209-3|CD99_HUMAN Isoform 3 of CD99 antigen OS=Homo sapiens OX=9606 GN=CD99;sp|P14209|CD99_HUMAN CD99 antigen OS=Homo sapiens OX=9606 GN=CD99 PE=1 SV=1;tr|A8MQT7|A8M	5	2	2	2	0	0	0	0	0	0	0	0	0	0	0	0	1	1	2	1	1	1	1	1	1	0	1	1	0	0	0	0	0	0	0	0	0	0	0	0	1	1	2	1
93	E9PM57;A0A0A0MQS0;F8W9L8;A8MW92-2;A0A0D9SG14;A8MUE8;A8MXR8;A8MW92-4;A8MW92	E9PM57;A0A0A0MQS0;F8W9L8;A8MW92-2;A0A0D9SG14;A8MUE8;A8MXR8;A8MW92-4;A8MW92	PHD finger protein 20-like protein 1	PHF20L1	tr|E9PM57|E9PM57_HUMAN PHD finger protein 20-like protein 1 OS=Homo sapiens OX=9606 GN=PHF20L1 PE=1 SV=1;tr|A0A0A0MQS0|A0A0A0MQS0_HUMAN PHD finger protein 20-like protein 1 OS=Homo sapiens OX=9606 GN=PHF20L1 PE=1 SV=1;tr|F8W9L8|F8W9L8_HUMAN PHD finger prot	9	2	2	2	0	0	0	0	0	0	0	0	0	0	0	0	2	0	0	0	0	0	0	0	0	0	0	0	0	0	0	0	0	0	0	0	0	0	0	0	2	0	0	0
94	A0A0A0MQS1;Q53H96-2;Q53H96;F8WEI0;B5MD87	A0A0A0MQS1;Q53H96-2;Q53H96;F8WEI0;B5MD87	Pyrroline-5-carboxylate reductase;Pyrroline-5-carboxylate reductase 3	PYCRL	tr|A0A0A0MQS1|A0A0A0MQS1_HUMAN Pyrroline-5-carboxylate reductase OS=Homo sapiens OX=9606 GN=PYCR3 PE=1 SV=1;sp|Q53H96-2|P5CR3_HUMAN Isoform 2 of Pyrroline-5-carboxylate reductase 3 OS=Homo sapiens OX=9606 GN=PYCR3;sp|Q53H96|P5CR3_HUMAN Pyrroline-5-carboxyl	5	2	2	2	0	0	0	0	0	0	0	0	0	0	0	0	2	0	1	0	0	1	0	1	0	0	0	1	0	0	0	0	0	0	0	0	0	0	0	0	2	0	1	0
95	U3KQC1;A0A0A0MQU0;Q9BV38;K7EIR0;K7EML4;A0A087X237;K7EKX5	U3KQC1;A0A0A0MQU0;Q9BV38;K7EIR0	WD repeat-containing protein 18	WDR18	tr|U3KQC1|U3KQC1_HUMAN WD repeat-containing protein 18 (Fragment) OS=Homo sapiens OX=9606 GN=WDR18 PE=1 SV=1;tr|A0A0A0MQU0|A0A0A0MQU0_HUMAN WD repeat-containing protein 18 (Fragment) OS=Homo sapiens OX=9606 GN=WDR18 PE=1 SV=1;sp|Q9BV38|WDR18_HUMAN WD repea	7	7	7	7	0	0	0	0	0	0	0	0	0	0	0	0	2	3	4	5	2	3	4	2	3	3	2	3	0	0	0	0	0	0	0	0	0	0	0	0	2	3	4	5
96	H7C3V9;H7C277;A0A0A0MQU4;Q96I15-2;Q96I15;H7C1N7;C9JNL5	H7C3V9;H7C277;A0A0A0MQU4;Q96I15-2;Q96I15;H7C1N7;C9JNL5	Selenocysteine lyase	SCLY	tr|H7C3V9|H7C3V9_HUMAN Selenocysteine lyase (Fragment) OS=Homo sapiens OX=9606 GN=SCLY PE=1 SV=1;tr|H7C277|H7C277_HUMAN Selenocysteine lyase (Fragment) OS=Homo sapiens OX=9606 GN=SCLY PE=1 SV=1;tr|A0A0A0MQU4|A0A0A0MQU4_HUMAN Selenocysteine lyase OS=Homo sa	7	2	2	2	0	0	0	0	0	0	0	0	0	0	0	0	2	1	1	1	2	2	2	1	1	2	1	1	0	0	0	0	0	0	0	0	0	0	0	0	2	1	1	1
97	A0A0A0MQW0;Q9P2K5-2;A0A0C4DGV1;H0YN19;Q9P2K5-3;H0YKS1;Q9P2K5-4	A0A0A0MQW0;Q9P2K5-2;A0A0C4DGV1;H0YN19;Q9P2K5-3	Myelin expression factor 2	MYEF2	tr|A0A0A0MQW0|A0A0A0MQW0_HUMAN Myelin expression factor 2 OS=Homo sapiens OX=9606 GN=MYEF2 PE=1 SV=1;sp|Q9P2K5-2|MYEF2_HUMAN Isoform 2 of Myelin expression factor 2 OS=Homo sapiens OX=9606 GN=MYEF2;tr|A0A0C4DGV1|A0A0C4DGV1_HUMAN Myelin expression factor 2	7	26	26	1	0	0	0	0	0	0	0	0	0	0	0	0	17	14	11	14	12	12	15	12	11	12	10	11	0	0	0	0	0	0	0	0	0	0	0	0	17	14	11	14
98	A8MY87;A0A2R8Y4X0;A0A0A0MQW1;A0A2R8Y5H9;Q8IVT5-4;Q8IVT5-3;Q8IVT5-2;Q8IVT5	A8MY87;A0A2R8Y4X0;A0A0A0MQW1;A0A2R8Y5H9;Q8IVT5-4;Q8IVT5-3;Q8IVT5-2;Q8IVT5	Kinase suppressor of Ras 1	KSR1	tr|A8MY87|A8MY87_HUMAN non-specific serine/threonine protein kinase (Fragment) OS=Homo sapiens OX=9606 GN=KSR1 PE=1 SV=2;tr|A0A2R8Y4X0|A0A2R8Y4X0_HUMAN non-specific serine/threonine protein kinase OS=Homo sapiens OX=9606 GN=KSR1 PE=1 SV=1;tr|A0A0A0MQW1|A0A	8	4	4	4	0	0	0	0	0	0	0	0	0	0	0	0	1	1	2	1	1	3	1	1	0	1	0	1	0	0	0	0	0	0	0	0	0	0	0	0	1	1	2	1
99	A0A0A0MR39;A0A087WUT0;Q9P2K5	A0A0A0MR39;A0A087WUT0;Q9P2K5	Myelin expression factor 2	MYEF2	tr|A0A0A0MR39|A0A0A0MR39_HUMAN Myelin expression factor 2 OS=Homo sapiens OX=9606 GN=MYEF2 PE=1 SV=1;tr|A0A087WUT0|A0A087WUT0_HUMAN Myelin expression factor 2 OS=Homo sapiens OX=9606 GN=MYEF2 PE=1 SV=1;sp|Q9P2K5|MYEF2_HUMAN Myelin expression factor 2 OS=Ho	3	26	1	1	0	0	0	0	0	0	0	0	0	0	0	0	17	14	11	14	12	12	15	12	11	12	10	11	0	0	0	0	0	0	0	0	0	0	0	0	1	1	1	1
100	A0A0A0MR50;Q13619-2;Q13619	A0A0A0MR50;Q13619-2;Q13619	Cullin-4A	CUL4A	tr|A0A0A0MR50|A0A0A0MR50_HUMAN Cullin-4A OS=Homo sapiens OX=9606 GN=CUL4A PE=1 SV=1;sp|Q13619-2|CUL4A_HUMAN Isoform 2 of Cullin-4A OS=Homo sapiens OX=9606 GN=CUL4A;sp|Q13619|CUL4A_HUMAN Cullin-4A OS=Homo sapiens OX=9606 GN=CUL4A PE=1 SV=3	3	8	2	2	0	0	0	0	0	0	0	0	0	0	0	0	4	2	3	2	6	1	3	2	1	3	1	1	0	0	0	0	0	0	0	0	0	0	0	0	1	0	1	1
101	A0A0A0MR51;O60427;H0YB97;H7C2V0;F5H8G5;O60427-2	A0A0A0MR51;O60427;H0YB97;H7C2V0	Fatty acid desaturase 1	FADS1	tr|A0A0A0MR51|A0A0A0MR51_HUMAN Acyl-CoA (8-3)-desaturase OS=Homo sapiens OX=9606 GN=FADS1 PE=1 SV=1;sp|O60427|FADS1_HUMAN Acyl-CoA (8-3)-desaturase OS=Homo sapiens OX=9606 GN=FADS1 PE=1 SV=3;tr|H0YB97|H0YB97_HUMAN Acyl-CoA (8-3)-desaturase (Fragment) OS=Ho	6	4	3	3	0	0	0	0	0	0	0	0	0	0	0	0	4	1	1	0	1	0	0	1	0	0	0	0	0	0	0	0	0	0	0	0	0	0	0	0	3	1	1	0
102	A0A0A0MRA3;A0A0A0MTS7;Q8WZ42-3;Q8WZ42-10;Q8WZ42-9;Q8WZ42-5;Q8WZ42-11;Q8WZ42-4;Q8WZ42-7;Q8WZ42-2;Q8WZ42;Q8WZ42-8;Q8WZ42-13;Q8WZ42-12	A0A0A0MRA3;A0A0A0MTS7;Q8WZ42-3;Q8WZ42-10;Q8WZ42-9;Q8WZ42-5;Q8WZ42-11;Q8WZ42-4;Q8WZ42-7;Q8WZ42-2;Q8WZ42;Q8WZ42-8;Q8WZ42-13;Q8WZ42-12	Titin	TTN	tr|A0A0A0MRA3|A0A0A0MRA3_HUMAN Titin OS=Homo sapiens OX=9606 GN=TTN PE=1 SV=1;tr|A0A0A0MTS7|A0A0A0MTS7_HUMAN Titin OS=Homo sapiens OX=9606 GN=TTN PE=1 SV=1;sp|Q8WZ42-3|TITIN_HUMAN Isoform 3 of Titin OS=Homo sapiens OX=9606 GN=TTN;sp|Q8WZ42-10|TITIN_HUMAN I	14	7	7	7	0	1	0	1	0	0	1	0	0	0	0	0	1	0	0	0	0	0	0	0	1	1	0	2	0	1	0	1	0	0	1	0	0	0	0	0	1	0	0	0
103	A0A0A0MRA5;B7Z4B8;Q9BUJ2-4;Q9BUJ2-2;Q9BUJ2;M0R3F1;Q9BUJ2-3;M0QYZ0;M0QYI8;M0R203;M0QYM5;M0QZV6;M0R0K8	A0A0A0MRA5;B7Z4B8;Q9BUJ2-4;Q9BUJ2-2;Q9BUJ2;M0R3F1;Q9BUJ2-3;M0QYZ0	Heterogeneous nuclear ribonucleoprotein U-like protein 1	HNRNPUL1	tr|A0A0A0MRA5|A0A0A0MRA5_HUMAN Heterogeneous nuclear ribonucleoprotein U-like protein 1 OS=Homo sapiens OX=9606 GN=HNRNPUL1 PE=1 SV=1;tr|B7Z4B8|B7Z4B8_HUMAN Heterogeneous nuclear ribonucleoprotein U-like protein 1 OS=Homo sapiens OX=9606 GN=HNRNPUL1 PE=1 S	13	15	15	15	0	0	0	0	0	0	0	0	0	0	0	0	12	7	6	7	7	6	8	7	7	8	6	6	0	0	0	0	0	0	0	0	0	0	0	0	12	7	6	7
104	Q9Y2J2;A0A0A0MRA8;Q9Y2J2-4;Q9Y2J2-2;A8K968;A0A0A0MSA4;A0A1B0GTF8;Q9Y2J2-3;A0A0J9YY18;J3KT37;J3QS83;A0A0J9YW26;J3QS55;A0A0J9YWE1;A0A0J9YW31;Q6ZSX4;E9PN54;E9PPC9;Q6R5J7;A0A0J9YWN0;A0A0J9YWS4	Q9Y2J2;A0A0A0MRA8;Q9Y2J2-4;Q9Y2J2-2;A8K968;A0A0A0MSA4;A0A1B0GTF8;Q9Y2J2-3	Band 4.1-like protein 3;Band 4.1-like protein 3, N-terminally processed	EPB41L3	sp|Q9Y2J2|E41L3_HUMAN Band 4.1-like protein 3 OS=Homo sapiens OX=9606 GN=EPB41L3 PE=1 SV=2;tr|A0A0A0MRA8|A0A0A0MRA8_HUMAN Band 4.1-like protein 3 OS=Homo sapiens OX=9606 GN=EPB41L3 PE=1 SV=1;sp|Q9Y2J2-4|E41L3_HUMAN Isoform 4 of Band 4.1-like protein 3 OS=H	21	24	18	15	0	0	0	2	0	0	0	1	1	1	1	0	12	7	12	8	13	9	8	7	7	4	3	1	0	0	0	2	0	0	0	1	1	1	1	0	10	5	9	7
105	A0A0A0MRC9;A0A1B0GVS8;A0A1B0GTU3;Q96L93-5;Q96L93-6;Q96L93-4;Q96L93;Q96L93-2	A0A0A0MRC9;A0A1B0GVS8;A0A1B0GTU3;Q96L93-5;Q96L93-6;Q96L93-4;Q96L93;Q96L93-2	Kinesin-like protein KIF16B	KIF16B	tr|A0A0A0MRC9|A0A0A0MRC9_HUMAN Kinesin-like protein KIF16B OS=Homo sapiens OX=9606 GN=KIF16B PE=1 SV=1;tr|A0A1B0GVS8|A0A1B0GVS8_HUMAN Kinesin-like protein KIF16B (Fragment) OS=Homo sapiens OX=9606 GN=KIF16B PE=1 SV=1;tr|A0A1B0GTU3|A0A1B0GTU3_HUMAN Kinesin-	8	1	1	1	0	0	0	0	0	0	0	0	0	0	0	0	0	0	0	0	1	0	0	0	0	0	0	0	0	0	0	0	0	0	0	0	0	0	0	0	0	0	0	0
106	H0YBF7;A0A0A0MRE5;Q9ULH1;Q9ULH1-2;A0A286YFG8;O43150-2;O43150	H0YBF7;A0A0A0MRE5;Q9ULH1;Q9ULH1-2	Arf-GAP with SH3 domain, ANK repeat and PH domain-containing protein 1	ASAP1	tr|H0YBF7|H0YBF7_HUMAN Arf-GAP with SH3 domain, ANK repeat and PH domain-containing protein 1 (Fragment) OS=Homo sapiens OX=9606 GN=ASAP1 PE=1 SV=1;tr|A0A0A0MRE5|A0A0A0MRE5_HUMAN Arf-GAP with SH3 domain, ANK repeat and PH domain-containing protein 1 OS=Hom	7	5	5	5	0	0	0	0	0	0	0	0	0	0	0	0	1	5	3	1	1	1	1	1	0	0	1	0	0	0	0	0	0	0	0	0	0	0	0	0	1	5	3	1
107	Q99996-6;A0A7P0Z4Q5;A0A7P0TBH8;A0A7P0TBI4;A0A7P0Z4N5;A0A7P0T928;A0A7P0T9A9;A0A7P0TAX3;A0A7P0TAD6;A0A7P0T939;A0A0A0MRF6;Q99996-5;Q99996-3;Q99996;Q99996-1;A0A7P0TAA2;A0A7P0T8N5;A0A2R8Y590;H7BYL6;A0A7P0TAJ1;A0A7P0T9E2;Q99996-4	Q99996-6;A0A7P0Z4Q5;A0A7P0TBH8;A0A7P0TBI4;A0A7P0Z4N5;A0A7P0T928;A0A7P0T9A9;A0A7P0TAX3;A0A7P0TAD6;A0A7P0T939;A0A0A0MRF6;Q99996-5;Q99996-3;Q99996;Q99996-1;A0A7P0TAA2;A0A7P0T8N5;A0A2R8Y590;H7BYL6;A0A7P0TAJ1;A0A7P0T9E2	A-kinase anchor protein 9	AKAP9	sp|Q99996-6|AKAP9_HUMAN Isoform 6 of A-kinase anchor protein 9 OS=Homo sapiens OX=9606 GN=AKAP9;tr|A0A7P0Z4Q5|A0A7P0Z4Q5_HUMAN A-kinase anchor protein 9 OS=Homo sapiens OX=9606 GN=AKAP9 PE=1 SV=1;tr|A0A7P0TBH8|A0A7P0TBH8_HUMAN A-kinase anchor protein 9 OS=	22	10	10	10	1	0	0	1	0	1	1	0	0	0	0	1	3	6	4	1	2	2	3	1	3	3	2	2	1	0	0	1	0	1	1	0	0	0	0	1	3	6	4	1
108	A0A0A0MRG2;E9PG40;P05067-10;P05067-3;P05067-4;P05067-5;P05067-6;P05067-7;P05067-11;P05067-8;P05067-9;P05067;H7C0V9;H7C2L2;P05067-2	A0A0A0MRG2;E9PG40;P05067-10;P05067-3;P05067-4;P05067-5;P05067-6;P05067-7;P05067-11;P05067-8;P05067-9;P05067;H7C0V9	Amyloid beta A4 protein;N-APP;Soluble APP-alpha;Soluble APP-beta;C99;Beta-amyloid protein 42;Beta-amyloid protein 40;C83;P3(42);P3(40);C80;Gamma-secretase C-terminal fragment 59;Gamma-secretase C-terminal fragment 57;Gamma-secretase C-terminal fragment 50;C31	APP	tr|A0A0A0MRG2|A0A0A0MRG2_HUMAN Amyloid-beta A4 protein OS=Homo sapiens OX=9606 GN=APP PE=1 SV=1;tr|E9PG40|E9PG40_HUMAN Amyloid-beta A4 protein OS=Homo sapiens OX=9606 GN=APP PE=1 SV=1;sp|P05067-10|A4_HUMAN Isoform APP639 of Amyloid-beta precursor protein O	15	9	9	8	1	0	0	2	0	0	4	0	0	1	0	0	2	1	1	4	3	1	2	3	1	4	1	0	1	0	0	2	0	0	4	0	0	1	0	0	2	1	1	4
109	A0A0A0MRI2;Q9UNH7;Q9UNH7-2;G3V5X9;H0YJF8;G3V4Z5;G3V5U2;G3V2U1	A0A0A0MRI2;Q9UNH7;Q9UNH7-2;G3V5X9	Sorting nexin-6;Sorting nexin-6, N-terminally processed	SNX6	tr|A0A0A0MRI2|A0A0A0MRI2_HUMAN Sorting nexin OS=Homo sapiens OX=9606 GN=SNX6 PE=1 SV=1;sp|Q9UNH7|SNX6_HUMAN Sorting nexin-6 OS=Homo sapiens OX=9606 GN=SNX6 PE=1 SV=1;sp|Q9UNH7-2|SNX6_HUMAN Isoform 2 of Sorting nexin-6 OS=Homo sapiens OX=9606 GN=SNX6;tr|G3V	8	12	12	11	0	0	0	0	0	0	0	0	0	0	0	0	9	6	5	2	4	3	4	3	5	1	2	4	0	0	0	0	0	0	0	0	0	0	0	0	9	6	5	2
110	A0A0A0MRJ3;A0A8I5KSE4;Q8NEY1-7;Q8NEY1-4;Q8NEY1-2;Q8NEY1-3;Q8NEY1;Q8NEY1-5;Q8NEY1-6;H7BZD9;H0Y6F6	A0A0A0MRJ3;A0A8I5KSE4;Q8NEY1-7;Q8NEY1-4;Q8NEY1-2;Q8NEY1-3;Q8NEY1;Q8NEY1-5	Neuron navigator 1	NAV1	tr|A0A0A0MRJ3|A0A0A0MRJ3_HUMAN Neuron navigator 1 OS=Homo sapiens OX=9606 GN=NAV1 PE=1 SV=1;tr|A0A8I5KSE4|A0A8I5KSE4_HUMAN Neuron navigator 1 OS=Homo sapiens OX=9606 GN=NAV1 PE=1 SV=1;sp|Q8NEY1-7|NAV1_HUMAN Isoform 7 of Neuron navigator 1 OS=Homo sapiens O	11	6	6	6	0	0	0	0	0	0	0	0	0	0	0	0	2	1	1	2	1	1	2	2	3	1	4	2	0	0	0	0	0	0	0	0	0	0	0	0	2	1	1	2
111	Q9UM54-6;A0A1Y0BRN3;A0A0A0MRM8;Q9UM54;Q9UM54-4;Q9UM54-1;Q9UM54-2;Q9UM54-5;A0A590UJ40;A0A590UJ75;A0A590UKB0;A0A0D9SGC1;A0A590UK22;A0A590UK86;A0A590UJY4;A0A5F9ZI03;A0A590UK71;A0A590UJW9;Q5JVM0	Q9UM54-6;A0A1Y0BRN3;A0A0A0MRM8;Q9UM54;Q9UM54-4;Q9UM54-1;Q9UM54-2;Q9UM54-5;A0A590UJ40;A0A590UJ75;A0A590UKB0;A0A0D9SGC1;A0A590UK22	Unconventional myosin-VI	MYO6	sp|Q9UM54-6|MYO6_HUMAN Isoform 6 of Unconventional myosin-VI OS=Homo sapiens OX=9606 GN=MYO6;tr|A0A1Y0BRN3|A0A1Y0BRN3_HUMAN Unconventional myosin-VI OS=Homo sapiens OX=9606 GN=MYO6 PE=1 SV=1;tr|A0A0A0MRM8|A0A0A0MRM8_HUMAN Unconventional myosin-VI OS=Homo s	19	21	21	21	0	0	0	0	0	0	1	0	0	0	0	0	15	5	9	2	8	7	1	5	2	2	2	3	0	0	0	0	0	0	1	0	0	0	0	0	15	5	9	2
112	A0A0A0MRN5;Q9NZT2-2;Q9NZT2	A0A0A0MRN5;Q9NZT2-2;Q9NZT2	Opioid growth factor receptor	OGFR	tr|A0A0A0MRN5|A0A0A0MRN5_HUMAN Opioid growth factor receptor OS=Homo sapiens OX=9606 GN=OGFR PE=1 SV=1;sp|Q9NZT2-2|OGFR_HUMAN Isoform 2 of Opioid growth factor receptor OS=Homo sapiens OX=9606 GN=OGFR;sp|Q9NZT2|OGFR_HUMAN Opioid growth factor receptor OS=H	3	2	2	2	0	0	0	0	0	0	0	0	0	0	0	0	1	1	2	0	0	0	0	0	0	0	0	0	0	0	0	0	0	0	0	0	0	0	0	0	1	1	2	0
113	A0A0A0MRP6;B7ZLQ5;P28370-2;P28370	A0A0A0MRP6;B7ZLQ5;P28370-2;P28370	Probable global transcription activator SNF2L1	SMARCA1	tr|A0A0A0MRP6|A0A0A0MRP6_HUMAN Probable global transcription activator SNF2L1 OS=Homo sapiens OX=9606 GN=SMARCA1 PE=1 SV=1;tr|B7ZLQ5|B7ZLQ5_HUMAN Probable global transcription activator SNF2L1 OS=Homo sapiens OX=9606 GN=SMARCA1 PE=1 SV=1;sp|P28370-2|SMCA1_	4	19	6	6	0	0	0	0	0	0	0	0	0	0	0	0	10	11	10	6	7	6	8	6	4	3	5	4	0	0	0	0	0	0	0	0	0	0	0	0	3	3	2	1
114	E9PSD7;A0A0A0MRR5;Q96BW1-3;Q96BW1	E9PSD7;A0A0A0MRR5;Q96BW1-3;Q96BW1	Uracil phosphoribosyltransferase homolog	UPRT	tr|E9PSD7|E9PSD7_HUMAN Uracil phosphoribosyltransferase homolog OS=Homo sapiens OX=9606 GN=UPRT PE=1 SV=1;tr|A0A0A0MRR5|A0A0A0MRR5_HUMAN Uracil phosphoribosyltransferase homolog OS=Homo sapiens OX=9606 GN=UPRT PE=1 SV=1;sp|Q96BW1-3|UPP_HUMAN Isoform 3 of U	4	1	1	1	0	0	0	0	0	0	0	0	0	0	0	0	0	1	0	0	0	0	0	0	0	0	0	0	0	0	0	0	0	0	0	0	0	0	0	0	0	1	0	0
115	P09234;A0A0A0MRR7;Q5TAL2	P09234;A0A0A0MRR7;Q5TAL2	U1 small nuclear ribonucleoprotein C	SNRPC	sp|P09234|RU1C_HUMAN U1 small nuclear ribonucleoprotein C OS=Homo sapiens OX=9606 GN=SNRPC PE=1 SV=1;tr|A0A0A0MRR7|A0A0A0MRR7_HUMAN U1 small nuclear ribonucleoprotein C OS=Homo sapiens OX=9606 GN=SNRPC PE=1 SV=1;tr|Q5TAL2|Q5TAL2_HUMAN U1 small nuclear ribo	3	2	2	2	0	0	0	0	0	0	0	0	0	0	0	0	1	2	2	0	2	2	2	2	2	2	2	2	0	0	0	0	0	0	0	0	0	0	0	0	1	2	2	0
116	B6VEX4;A0A0A0MRT6;Q8IZP0-10;Q8IZP0-8;Q8IZP0-7;Q8IZP0-2;Q8IZP0-4;Q8IZP0-3;Q8IZP0-5;Q8IZP0-6;Q8IZP0-9;Q8IZP0-12;Q8IZP0;Q8IZP0-11	B6VEX4;A0A0A0MRT6;Q8IZP0-10;Q8IZP0-8;Q8IZP0-7;Q8IZP0-2;Q8IZP0-4;Q8IZP0-3;Q8IZP0-5;Q8IZP0-6;Q8IZP0-9;Q8IZP0-12;Q8IZP0;Q8IZP0-11	Abl interactor 1	ABI1	tr|B6VEX4|B6VEX4_HUMAN Abl interactor 1 OS=Homo sapiens OX=9606 GN=ABI1 PE=1 SV=1;tr|A0A0A0MRT6|A0A0A0MRT6_HUMAN Abl interactor 1 OS=Homo sapiens OX=9606 GN=ABI1 PE=1 SV=1;sp|Q8IZP0-10|ABI1_HUMAN Isoform 10 of Abl interactor 1 OS=Homo sapiens OX=9606 GN=AB	14	4	2	2	0	0	0	3	0	0	2	0	0	1	0	0	3	1	2	1	2	2	0	1	1	1	0	0	0	0	0	1	0	0	1	0	0	0	0	0	2	0	0	0
117	Q14168-4;Q14168;Q14168-3;Q14168-2;Q14168-6;A0A0C4DH75;D3DX49;A0A0A0MRU0;D3DX48;B4DZ84;Q14168-5;E5RI47;A0A087WVY2;A0A087X0C7;E5RFN8;E5RIU3;E5RI32;E5RJK0;E5RK50;E5RK44	Q14168-4;Q14168;Q14168-3;Q14168-2;Q14168-6;A0A0C4DH75;D3DX49;A0A0A0MRU0;D3DX48;B4DZ84;Q14168-5	MAGUK p55 subfamily member 2	MPP2	sp|Q14168-4|MPP2_HUMAN Isoform 4 of MAGUK p55 subfamily member 2 OS=Homo sapiens OX=9606 GN=MPP2;sp|Q14168|MPP2_HUMAN MAGUK p55 subfamily member 2 OS=Homo sapiens OX=9606 GN=MPP2 PE=1 SV=3;sp|Q14168-3|MPP2_HUMAN Isoform 3 of MAGUK p55 subfamily member 2 OS	20	15	15	13	0	0	0	0	0	0	0	0	0	0	0	0	8	9	7	10	6	4	9	5	5	5	4	4	0	0	0	0	0	0	0	0	0	0	0	0	8	9	7	10
118	A0A0A0MRX1;Q12926;Q12926-2;B1AM48;C9JB16	A0A0A0MRX1;Q12926;Q12926-2;B1AM48	ELAV-like protein;ELAV-like protein 2	ELAVL2	tr|A0A0A0MRX1|A0A0A0MRX1_HUMAN ELAV-like protein OS=Homo sapiens OX=9606 GN=ELAVL2 PE=1 SV=1;sp|Q12926|ELAV2_HUMAN ELAV-like protein 2 OS=Homo sapiens OX=9606 GN=ELAVL2 PE=1 SV=2;sp|Q12926-2|ELAV2_HUMAN Isoform 2 of ELAV-like protein 2 OS=Homo sapiens OX=9	5	21	5	5	0	0	0	0	0	0	0	0	0	0	0	0	17	18	19	17	16	17	16	16	17	13	17	14	0	0	0	0	0	0	0	0	0	0	0	0	5	4	5	4
119	A0A0A0MRX9;A0A7I2V3B6;A0A7I2V397;A0A7I2V5C6;A0A7I2V5H2;A0A7I2YQX5;A0A7I2YQT2;Q5JRX3-3;Q5JRX3;Q5JRX3-2;B1APQ0;H0Y7L7;A0A7I2V449;A0A7I2V5R2;H0Y4F7;A0A7I2V3X0	A0A0A0MRX9;A0A7I2V3B6;A0A7I2V397;A0A7I2V5C6;A0A7I2V5H2;A0A7I2YQX5;A0A7I2YQT2;Q5JRX3-3;Q5JRX3;Q5JRX3-2;B1APQ0;H0Y7L7;A0A7I2V449;A0A7I2V5R2;H0Y4F7;A0A7I2V3X0	Presequence protease, mitochondrial	PITRM1	tr|A0A0A0MRX9|A0A0A0MRX9_HUMAN Presequence protease, mitochondrial OS=Homo sapiens OX=9606 GN=PITRM1 PE=1 SV=2;tr|A0A7I2V3B6|A0A7I2V3B6_HUMAN Presequence protease, mitochondrial OS=Homo sapiens OX=9606 GN=PITRM1 PE=1 SV=1;tr|A0A7I2V397|A0A7I2V397_HUMAN Pre	16	2	2	2	0	0	0	0	0	0	0	0	0	0	0	0	1	2	1	0	0	1	1	1	0	0	0	0	0	0	0	0	0	0	0	0	0	0	0	0	1	2	1	0
120	P01857;A0A0A0MS08;A0A0A0MS07	P01857;A0A0A0MS08;A0A0A0MS07	Ig gamma-1 chain C region	IGHG1	sp|P01857|IGHG1_HUMAN Immunoglobulin heavy constant gamma 1 OS=Homo sapiens OX=9606 GN=IGHG1 PE=1 SV=1;tr|A0A0A0MS08|A0A0A0MS08_HUMAN Immunoglobulin heavy constant gamma 1 (Fragment) OS=Homo sapiens OX=9606 GN=IGHG1 PE=1 SV=1;tr|A0A0A0MS07|A0A0A0MS07_HUMAN	3	3	3	3	0	0	0	0	0	1	1	1	0	1	1	0	0	0	0	0	0	0	0	0	0	0	0	0	0	0	0	0	0	1	1	1	0	1	1	0	0	0	0	0
121	P54252-1;G3V526;P54252;P54252-4;P54252-3;A0A2R8Y3X7;F5H211;G3V3R7;A0A0A0MS38;C9JQV6;G3V4U9;G3V328;G3V2G1;E9PJN5;S4R399;D3VVP3;G3V3A6;G3V4F4;G3V5H3;G3V4F5;G3V3T6;G3V3S5;G3V390;G3V4B1;D6R9I5;G3V3T0;A0A2R8Y888;P54252-5;G3V2G2	P54252-1;G3V526;P54252;P54252-4;P54252-3;A0A2R8Y3X7;F5H211;G3V3R7;A0A0A0MS38;C9JQV6;G3V4U9;G3V328;G3V2G1;E9PJN5;S4R399;D3VVP3;G3V3A6;G3V4F4;G3V5H3;G3V4F5;G3V3T6;G3V3S5;G3V390;G3V4B1;D6R9I5;G3V3T0;A0A2R8Y888;P54252-5;G3V2G2	Ataxin-3	ATXN3	sp|P54252-1|ATX3_HUMAN Isoform 1 of Ataxin-3 OS=Homo sapiens OX=9606 GN=ATXN3;tr|G3V526|G3V526_HUMAN ubiquitinyl hydrolase 1 OS=Homo sapiens OX=9606 GN=ATXN3 PE=1 SV=1;sp|P54252|ATX3_HUMAN Ataxin-3 OS=Homo sapiens OX=9606 GN=ATXN3 PE=1 SV=5;sp|P54252-4|ATX	29	2	2	2	0	0	0	2	0	0	1	0	0	0	0	0	1	1	1	0	1	1	0	1	1	0	1	2	0	0	0	2	0	0	1	0	0	0	0	0	1	1	1	0
122	H3BQB2;A0A6I8PIQ6;A0A0A0MS45;J3KNI1;A0A8V8TQM1;Q9H9E3-3;Q9H9E3	H3BQB2;A0A6I8PIQ6;A0A0A0MS45;J3KNI1;A0A8V8TQM1;Q9H9E3-3;Q9H9E3	Conserved oligomeric Golgi complex subunit 4	COG4	tr|H3BQB2|H3BQB2_HUMAN Conserved oligomeric Golgi complex subunit 4 (Fragment) OS=Homo sapiens OX=9606 GN=COG4 PE=1 SV=2;tr|A0A6I8PIQ6|A0A6I8PIQ6_HUMAN Conserved oligomeric Golgi complex subunit 4 OS=Homo sapiens OX=9606 GN=COG4 PE=1 SV=1;tr|A0A0A0MS45|A0A	7	3	3	3	0	0	0	0	0	0	0	0	0	0	0	0	2	0	0	0	0	0	1	0	0	0	0	0	0	0	0	0	0	0	0	0	0	0	0	0	2	0	0	0
123	A0A0A0MSA7;A0A8I5QJH9;A0A804HJV5;A0A8J9G7U8;A0A8I5KT99;A0A0U1RQK7;A0A8I5KV92;O43432-4;O43432;O43432-3;Q68DC6;O43439-2;O43439-5;O43439;O43439-4	A0A0A0MSA7;A0A8I5QJH9;A0A804HJV5;A0A8J9G7U8;A0A8I5KT99;A0A0U1RQK7;A0A8I5KV92;O43432-4;O43432;O43432-3	Eukaryotic translation initiation factor 4 gamma 3	EIF4G3	tr|A0A0A0MSA7|A0A0A0MSA7_HUMAN Eukaryotic translation initiation factor 4 gamma 3 OS=Homo sapiens OX=9606 GN=EIF4G3 PE=1 SV=1;tr|A0A8I5QJH9|A0A8I5QJH9_HUMAN Eukaryotic translation initiation factor 4 gamma 3 OS=Homo sapiens OX=9606 GN=EIF4G3 PE=1 SV=1;tr|A	15	16	12	12	0	0	0	0	0	0	0	0	0	0	0	0	10	8	7	5	5	5	5	3	4	3	4	3	0	0	0	0	0	0	0	0	0	0	0	0	6	5	5	2
124	A0A0A0MSA9;A0A0C4DG49;P15151-3;P15151-2;P15151-4;P15151	A0A0A0MSA9;A0A0C4DG49;P15151-3;P15151-2;P15151-4;P15151	Poliovirus receptor	PVR	tr|A0A0A0MSA9|A0A0A0MSA9_HUMAN Poliovirus receptor OS=Homo sapiens OX=9606 GN=PVR PE=1 SV=1;tr|A0A0C4DG49|A0A0C4DG49_HUMAN Poliovirus receptor OS=Homo sapiens OX=9606 GN=PVR PE=1 SV=1;sp|P15151-3|PVR_HUMAN Isoform Gamma of Poliovirus receptor OS=Homo sapie	6	2	2	2	0	0	0	0	0	0	0	0	0	0	0	0	0	1	2	1	1	1	0	1	1	0	1	1	0	0	0	0	0	0	0	0	0	0	0	0	0	1	2	1
125	A0A0A0MSB8;Q9UPT5-2;Q9UPT5-5;Q9UPT5-1;Q9UPT5-6;Q9UPT5;A0A0A0MRE1;B4DJ07;Q9UPT5-4;C9JME6;C9JKC2;B5MCY9;K7ERQ5	A0A0A0MSB8;Q9UPT5-2;Q9UPT5-5;Q9UPT5-1;Q9UPT5-6;Q9UPT5;A0A0A0MRE1;B4DJ07;Q9UPT5-4	Exocyst complex component 7	EXOC7	tr|A0A0A0MSB8|A0A0A0MSB8_HUMAN Exocyst complex component 7 OS=Homo sapiens OX=9606 GN=EXOC7 PE=1 SV=1;sp|Q9UPT5-2|EXOC7_HUMAN Isoform 2 of Exocyst complex component 7 OS=Homo sapiens OX=9606 GN=EXOC7;sp|Q9UPT5-5|EXOC7_HUMAN Isoform 5 of Exocyst complex com	13	11	11	11	0	0	0	0	0	0	0	0	0	0	0	0	5	4	5	1	3	2	3	4	3	1	1	2	0	0	0	0	0	0	0	0	0	0	0	0	5	4	5	1
126	Q16836-2;Q16836-3;Q16836;E9PF18;A0A0D9SFP2;A0A0A0MSE2;A0A1W2PQV5;A0A1W2PNM1;A0A804HKJ2;A0A804HLB5;A0A804HJW7;A0A1W2PRT2;A0A1W2PQ78;A0A1W2PQC2;A0A804HJK7;A0A1W2PP40;A0A1W2PQ55	Q16836-2;Q16836-3;Q16836;E9PF18;A0A0D9SFP2;A0A0A0MSE2;A0A1W2PQV5;A0A1W2PNM1;A0A804HKJ2;A0A804HLB5;A0A804HJW7;A0A1W2PRT2;A0A1W2PQ78;A0A1W2PQC2	Hydroxyacyl-coenzyme A dehydrogenase, mitochondrial	HADH	sp|Q16836-2|HCDH_HUMAN Isoform 2 of Hydroxyacyl-coenzyme A dehydrogenase, mitochondrial OS=Homo sapiens OX=9606 GN=HADH;sp|Q16836-3|HCDH_HUMAN Isoform 3 of Hydroxyacyl-coenzyme A dehydrogenase, mitochondrial OS=Homo sapiens OX=9606 GN=HADH;sp|Q16836|HCDH_H	17	9	9	9	0	0	0	0	0	0	0	0	0	0	0	0	2	5	7	7	5	5	5	6	5	6	5	6	0	0	0	0	0	0	0	0	0	0	0	0	2	5	7	7
127	A0A0A0MSI2;Q8IXK0-3;Q8IXK0-2;Q8IXK0-4;Q8IXK0;Q8IXK0-5;A0A8I5KY19	A0A0A0MSI2;Q8IXK0-3;Q8IXK0-2;Q8IXK0-4;Q8IXK0;Q8IXK0-5	Polyhomeotic-like protein 2	PHC2	tr|A0A0A0MSI2|A0A0A0MSI2_HUMAN Polyhomeotic-like protein 2 OS=Homo sapiens OX=9606 GN=PHC2 PE=1 SV=1;sp|Q8IXK0-3|PHC2_HUMAN Isoform 3 of Polyhomeotic-like protein 2 OS=Homo sapiens OX=9606 GN=PHC2;sp|Q8IXK0-2|PHC2_HUMAN Isoform 2 of Polyhomeotic-like prote	7	3	3	3	0	0	0	0	0	0	0	0	0	0	0	0	3	2	1	0	0	0	0	0	0	0	0	0	0	0	0	0	0	0	0	0	0	0	0	0	3	2	1	0
128	A0A0A0MSK4;A0A0A0MRC4;Q86YR5-4;Q86YR5;A0A087WVF5;Q86YR5-3;Q86YR5-2	A0A0A0MSK4;A0A0A0MRC4;Q86YR5-4;Q86YR5;A0A087WVF5;Q86YR5-3	G-protein-signaling modulator 1	GPSM1	tr|A0A0A0MSK4|A0A0A0MSK4_HUMAN G-protein-signaling modulator 1 OS=Homo sapiens OX=9606 GN=GPSM1 PE=1 SV=1;tr|A0A0A0MRC4|A0A0A0MRC4_HUMAN G-protein-signaling modulator 1 OS=Homo sapiens OX=9606 GN=GPSM1 PE=1 SV=2;sp|Q86YR5-4|GPSM1_HUMAN Isoform 4 of G-prote	7	16	16	15	0	0	0	7	0	0	8	0	0	1	0	0	8	6	5	9	6	6	8	5	5	5	7	3	0	0	0	7	0	0	8	0	0	1	0	0	8	6	5	9
129	A0A0A0MSK5;Q5JTV8;J3KN66;Q5JTV8-3;H0YDU3;H0YD16;H0Y4R4;Q5JTV8-2	A0A0A0MSK5;Q5JTV8;J3KN66;Q5JTV8-3	Torsin-1A-interacting protein 1	TOR1AIP1	tr|A0A0A0MSK5|A0A0A0MSK5_HUMAN Torsin-1A-interacting protein 1 OS=Homo sapiens OX=9606 GN=TOR1AIP1 PE=1 SV=1;sp|Q5JTV8|TOIP1_HUMAN Torsin-1A-interacting protein 1 OS=Homo sapiens OX=9606 GN=TOR1AIP1 PE=1 SV=2;tr|J3KN66|J3KN66_HUMAN Torsin-1A-interacting pr	8	3	3	3	0	0	0	0	0	0	0	0	0	0	0	0	2	2	1	1	1	1	0	1	1	1	1	1	0	0	0	0	0	0	0	0	0	0	0	0	2	2	1	1
130	A0A0A0MSP4;A0A8V8TNF7;A0A8V8TNK5;A0A8V8TNX7;A0A8V8TQ80;A0A8V8TPT7;Q86WC4	A0A0A0MSP4;A0A8V8TNF7;A0A8V8TNK5;A0A8V8TNX7;A0A8V8TQ80;A0A8V8TPT7;Q86WC4	Osteopetrosis-associated transmembrane protein 1	OSTM1	tr|A0A0A0MSP4|A0A0A0MSP4_HUMAN Osteopetrosis-associated transmembrane protein 1 (Fragment) OS=Homo sapiens OX=9606 GN=OSTM1 PE=1 SV=6;tr|A0A8V8TNF7|A0A8V8TNF7_HUMAN Osteopetrosis-associated transmembrane protein 1 OS=Homo sapiens OX=9606 GN=OSTM1 PE=4 SV=1	7	1	1	1	0	0	0	0	0	0	0	0	0	0	0	0	1	1	1	0	0	0	0	0	0	0	0	0	0	0	0	0	0	0	0	0	0	0	0	0	1	1	1	0
131	A0A0A0MTN9;J3QQX3;A0A0A0MTR6;A0A0C4DFN8;A0A0C4DGN7;A0A0A0MSZ4;A0A0A0MT64;P22570-4;P22570-6;P22570-5;P22570;P22570-2;P22570-7;P22570-3;J3QKZ8;J3QQW7	A0A0A0MTN9;J3QQX3;A0A0A0MTR6;A0A0C4DFN8;A0A0C4DGN7;A0A0A0MSZ4;A0A0A0MT64;P22570-4;P22570-6;P22570-5;P22570;P22570-2;P22570-7;P22570-3	NADPH:adrenodoxin oxidoreductase, mitochondrial	FDXR	tr|A0A0A0MTN9|A0A0A0MTN9_HUMAN NADPH:adrenodoxin oxidoreductase, mitochondrial OS=Homo sapiens OX=9606 GN=FDXR PE=1 SV=1;tr|J3QQX3|J3QQX3_HUMAN NADPH:adrenodoxin oxidoreductase, mitochondrial OS=Homo sapiens OX=9606 GN=FDXR PE=1 SV=2;tr|A0A0A0MTR6|A0A0A0MT	16	5	5	5	0	0	0	0	0	0	0	0	0	0	0	0	0	4	2	1	1	0	0	2	1	0	1	1	0	0	0	0	0	0	0	0	0	0	0	0	0	4	2	1
132	Q5T6K7;E9PI99;A0A0A0MT00;Q5T6K5;Q13952-6;Q13952-7;Q13952-2;Q13952-5;Q13952-3;Q13952	Q5T6K7;E9PI99;A0A0A0MT00;Q5T6K5;Q13952-6;Q13952-7;Q13952-2;Q13952-5;Q13952-3;Q13952	Nuclear transcription factor Y subunit gamma	NFYC	tr|Q5T6K7|Q5T6K7_HUMAN Nuclear transcription factor Y subunit gamma (Fragment) OS=Homo sapiens OX=9606 GN=NFYC PE=1 SV=1;tr|E9PI99|E9PI99_HUMAN Nuclear transcription factor Y subunit gamma (Fragment) OS=Homo sapiens OX=9606 GN=NFYC PE=1 SV=1;tr|A0A0A0MT00|	10	1	1	1	0	0	0	0	0	0	0	0	0	0	0	0	1	1	1	1	1	1	0	1	1	1	1	1	0	0	0	0	0	0	0	0	0	0	0	0	1	1	1	1
133	A0A0A0MT32;Q5T073;P38571-2;P38571	A0A0A0MT32;Q5T073;P38571-2;P38571	Lysosomal acid lipase/cholesteryl ester hydrolase	LIPA	tr|A0A0A0MT32|A0A0A0MT32_HUMAN Lysosomal acid lipase/cholesteryl ester hydrolase OS=Homo sapiens OX=9606 GN=LIPA PE=1 SV=1;tr|Q5T073|Q5T073_HUMAN Lysosomal acid lipase/cholesteryl ester hydrolase (Fragment) OS=Homo sapiens OX=9606 GN=LIPA PE=1 SV=1;sp|P385	4	2	2	2	0	0	0	0	0	0	0	0	0	0	0	0	2	1	2	2	2	1	2	1	1	1	1	1	0	0	0	0	0	0	0	0	0	0	0	0	2	1	2	2
134	A0A0A0MT83;P26440;A0A0S2Z4K7;P26440-2;H0YLC3;H0YN10;H7C4G6;H0YKV0;A0A087WVD3	A0A0A0MT83;P26440;A0A0S2Z4K7;P26440-2;H0YLC3	Isovaleryl-CoA dehydrogenase, mitochondrial	IVD	tr|A0A0A0MT83|A0A0A0MT83_HUMAN Isovaleryl-CoA dehydrogenase, mitochondrial OS=Homo sapiens OX=9606 GN=IVD PE=1 SV=2;sp|P26440|IVD_HUMAN Isovaleryl-CoA dehydrogenase, mitochondrial OS=Homo sapiens OX=9606 GN=IVD PE=1 SV=2;tr|A0A0S2Z4K7|A0A0S2Z4K7_HUMAN Isov	9	11	11	11	0	0	0	1	0	0	0	0	0	0	0	0	4	5	5	3	5	2	4	3	3	3	4	2	0	0	0	1	0	0	0	0	0	0	0	0	4	5	5	3
135	A0A0A0MTB8;Q8NI36	A0A0A0MTB8;Q8NI36	WD repeat-containing protein 36	WDR36	tr|A0A0A0MTB8|A0A0A0MTB8_HUMAN WD repeat-containing protein 36 OS=Homo sapiens OX=9606 GN=WDR36 PE=1 SV=1;sp|Q8NI36|WDR36_HUMAN WD repeat-containing protein 36 OS=Homo sapiens OX=9606 GN=WDR36 PE=1 SV=1	2	4	4	4	0	0	0	0	0	0	0	0	0	0	0	0	2	3	1	0	0	0	0	0	0	0	0	0	0	0	0	0	0	0	0	0	0	0	0	0	2	3	1	0
136	A0A0A0MTH3;Q13418-2;Q13418;Q13418-3;A0A087WWY6	A0A0A0MTH3;Q13418-2;Q13418;Q13418-3	Integrin-linked protein kinase	ILK	tr|A0A0A0MTH3|A0A0A0MTH3_HUMAN Integrin-linked protein kinase OS=Homo sapiens OX=9606 GN=ILK PE=1 SV=1;sp|Q13418-2|ILK_HUMAN Isoform 2 of Integrin-linked protein kinase OS=Homo sapiens OX=9606 GN=ILK;sp|Q13418|ILK_HUMAN Integrin-linked protein kinase OS=Ho	5	5	5	5	0	0	0	0	0	0	0	0	0	0	0	0	3	3	3	1	2	1	0	1	0	3	1	0	0	0	0	0	0	0	0	0	0	0	0	0	3	3	3	1
137	A0A0A0MTI1;Q15392-2;Q15392;A0A3B3IRV7;A0A3B3ISR5;A0A3B3ITT9	A0A0A0MTI1;Q15392-2;Q15392	Delta(24)-sterol reductase	DHCR24	tr|A0A0A0MTI1|A0A0A0MTI1_HUMAN Delta(24)-sterol reductase OS=Homo sapiens OX=9606 GN=DHCR24 PE=1 SV=1;sp|Q15392-2|DHC24_HUMAN Isoform 2 of Delta(24)-sterol reductase OS=Homo sapiens OX=9606 GN=DHCR24;sp|Q15392|DHC24_HUMAN Delta(24)-sterol reductase OS=Homo	6	13	13	13	0	1	0	2	0	0	1	0	0	1	0	1	8	8	8	6	7	4	5	7	6	4	5	4	0	1	0	2	0	0	1	0	0	1	0	1	8	8	8	6
138	H3BQI5;H3BU12;H3BSV5;A0A0A0MTL6;Q6ZS17-2;Q6ZS17;Q6ZS17-3;Q6ZS17-4;H3BS40;H3BUP6;H3BMG9	H3BQI5;H3BU12;H3BSV5;A0A0A0MTL6;Q6ZS17-2;Q6ZS17;Q6ZS17-3;Q6ZS17-4;H3BS40;H3BUP6;H3BMG9	Protein FAM65A	FAM65A	tr|H3BQI5|H3BQI5_HUMAN Rho family-interacting cell polarization regulator 1 (Fragment) OS=Homo sapiens OX=9606 GN=RIPOR1 PE=1 SV=2;tr|H3BU12|H3BU12_HUMAN Rho family-interacting cell polarization regulator 1 (Fragment) OS=Homo sapiens OX=9606 GN=RIPOR1 PE=1	11	2	2	2	0	0	0	0	0	0	0	0	0	0	0	0	2	0	0	0	0	0	0	0	0	0	0	0	0	0	0	0	0	0	0	0	0	0	0	0	2	0	0	0
139	Q13617-2;Q13617;A0A0A0MTN0;A0A8I5QJI3;Q5T2B5;A0A8I5KU22;A0A8I5KYP8;A0A8I5KQQ5;A0A8I5KUA9;A0A0D9SET6;A0A8I5KVR3;A0A8I5KYZ8;A0A8I5KXB2;A0A8I5KTY5;A0A8I5KS98;A0A8I5QKN3;A0A8I5KPX0;A0A8I5KVE2;A0A8I5KWB8;A0A8I5KV54;A0A8I5KYM7;A0A8I5KY75;A0A8I5KTY2;A0A8I5KSW7;Q5T2B7;A0A8I5KR51;A0A8I5KYA3;A0A8I5KUA0	Q13617-2;Q13617;A0A0A0MTN0;A0A8I5QJI3;Q5T2B5;A0A8I5KU22;A0A8I5KYP8;A0A8I5KQQ5;A0A8I5KUA9;A0A0D9SET6;A0A8I5KVR3;A0A8I5KYZ8;A0A8I5KXB2	Cullin-2	CUL2	sp|Q13617-2|CUL2_HUMAN Isoform 2 of Cullin-2 OS=Homo sapiens OX=9606 GN=CUL2;sp|Q13617|CUL2_HUMAN Cullin-2 OS=Homo sapiens OX=9606 GN=CUL2 PE=1 SV=2;tr|A0A0A0MTN0|A0A0A0MTN0_HUMAN Cullin-2 OS=Homo sapiens OX=9606 GN=CUL2 PE=1 SV=1;tr|A0A8I5QJI3|A0A8I5QJI3_	28	20	20	20	0	0	0	0	0	0	0	0	0	0	0	0	15	8	10	5	4	2	3	2	4	2	2	0	0	0	0	0	0	0	0	0	0	0	0	0	15	8	10	5
140	F5H7G2;A0A0A0MTQ4;Q96B86-3;Q96B86;Q96B86-4	F5H7G2;A0A0A0MTQ4;Q96B86-3;Q96B86;Q96B86-4	Repulsive guidance molecule A	RGMA	tr|F5H7G2|F5H7G2_HUMAN Repulsive guidance molecule A OS=Homo sapiens OX=9606 GN=RGMA PE=1 SV=2;tr|A0A0A0MTQ4|A0A0A0MTQ4_HUMAN Repulsive guidance molecule A OS=Homo sapiens OX=9606 GN=RGMA PE=1 SV=1;sp|Q96B86-3|RGMA_HUMAN Isoform 2 of Repulsive guidance mol	5	1	1	1	0	0	0	1	0	0	0	0	0	0	0	0	0	0	0	0	0	0	0	0	0	0	0	0	0	0	0	1	0	0	0	0	0	0	0	0	0	0	0	0
141	A0A0A6YYA0;Q86XR7-2;Q9Y3B3-2;Q9Y3B3;G3V2Y2	A0A0A6YYA0;Q86XR7-2;Q9Y3B3-2;Q9Y3B3	Transmembrane emp24 domain-containing protein 7	TMED7-TICAM2;TMED7	tr|A0A0A6YYA0|A0A0A6YYA0_HUMAN Protein TMED7-TICAM2 OS=Homo sapiens OX=9606 GN=TMED7-TICAM2 PE=3 SV=1;sp|Q86XR7-2|TCAM2_HUMAN Isoform 2 of TIR domain-containing adapter molecule 2 OS=Homo sapiens OX=9606 GN=TICAM2;sp|Q9Y3B3-2|TMED7_HUMAN Isoform 2 of Trans	5	5	5	5	0	0	0	0	0	0	0	0	0	0	0	0	3	4	3	4	2	2	5	2	2	3	2	2	0	0	0	0	0	0	0	0	0	0	0	0	3	4	3	4
142	A0A0A6YYH1;Q7Z6K5-2;H0YLI7;P59780;Q7Z6K5	A0A0A6YYH1;Q7Z6K5-2;H0YLI7;P59780;Q7Z6K5	Arpin;AP-3 complex subunit sigma-2	C15orf38-AP3S2;ARPIN;AP3S2	tr|A0A0A6YYH1|A0A0A6YYH1_HUMAN Arpin OS=Homo sapiens OX=9606 GN=C15orf38-AP3S2 PE=3 SV=1;sp|Q7Z6K5-2|ARPIN_HUMAN Isoform C15orf38-AP3S2 of Arpin OS=Homo sapiens OX=9606 GN=ARPIN;tr|H0YLI7|H0YLI7_HUMAN AP-3 complex subunit sigma-2 OS=Homo sapiens OX=9606 GN	5	2	2	2	0	0	0	0	0	0	0	0	0	0	0	0	2	0	1	0	0	0	0	0	1	0	0	0	0	0	0	0	0	0	0	0	0	0	0	0	2	0	1	0
143	A0A0A6YYJ8;Q96HJ9-2;Q9Y383-3;Q9Y383-2;Q96HJ9	A0A0A6YYJ8;Q96HJ9-2;Q9Y383-3;Q9Y383-2	UPF0562 protein C7orf55;Putative RNA-binding protein Luc7-like 2	LUC7L2;C7orf55	tr|A0A0A6YYJ8|A0A0A6YYJ8_HUMAN Putative RNA-binding protein Luc7-like 2 OS=Homo sapiens OX=9606 GN=LUC7L2 PE=3 SV=1;sp|Q96HJ9-2|FMC1_HUMAN Isoform 2 of Protein FMC1 homolog OS=Homo sapiens OX=9606 GN=FMC1;sp|Q9Y383-3|LC7L2_HUMAN Isoform 3 of Putative RNA-b	5	8	1	1	0	0	0	0	0	0	0	0	0	0	0	0	5	6	5	6	5	6	2	3	4	4	4	3	0	0	0	0	0	0	0	0	0	0	0	0	1	1	0	1
144	P57737-3;A0A0A6YYL4;P57737;P57737-4;P57737-2;I3L167;E7EP81;I3L442;I3L1G9;I3NI06;I3L351;I3L359;I3L0X8;I3L1M1;I3L3T0;I3L0X9;I3L1U7;Q9Y3D7;I3L2Y6	P57737-3;A0A0A6YYL4;P57737;P57737-4;P57737-2	Coronin-7;Coronin	CORO7;CORO7-PAM16	sp|P57737-3|CORO7_HUMAN Isoform 3 of Coronin-7 OS=Homo sapiens OX=9606 GN=CORO7;tr|A0A0A6YYL4|A0A0A6YYL4_HUMAN Coronin OS=Homo sapiens OX=9606 GN=CORO7-PAM16 PE=1 SV=1;sp|P57737|CORO7_HUMAN Coronin-7 OS=Homo sapiens OX=9606 GN=CORO7 PE=1 SV=2;sp|P57737-4|C	19	14	14	12	0	0	0	2	0	0	0	0	0	0	0	0	8	4	7	6	6	5	6	5	5	3	1	1	0	0	0	2	0	0	0	0	0	0	0	0	8	4	7	6
145	A0A0B4J1S8;Q9UBF8-3;Q9UBF8-2;Q9UBF8;H0Y4F8;E9PL47;H0YCW3;F8W860;A6PVV8	A0A0B4J1S8;Q9UBF8-3;Q9UBF8-2;Q9UBF8	Phosphatidylinositol 4-kinase beta	PI4KB	tr|A0A0B4J1S8|A0A0B4J1S8_HUMAN Phosphatidylinositol 4-kinase beta OS=Homo sapiens OX=9606 GN=PI4KB PE=1 SV=1;sp|Q9UBF8-3|PI4KB_HUMAN Isoform 3 of Phosphatidylinositol 4-kinase beta OS=Homo sapiens OX=9606 GN=PI4KB;sp|Q9UBF8-2|PI4KB_HUMAN Isoform 2 of Phosp	9	3	3	3	0	0	0	0	0	0	0	0	0	0	0	0	2	1	1	0	0	0	0	0	0	0	0	0	0	0	0	0	0	0	0	0	0	0	0	0	2	1	1	0
146	A0A0B4J1W3;Q9BXJ9;A0A8V8TPI7;A0A8V8TQ34;Q9BXJ9-4;A0A8V8TQT7;A0A8V8TR41;Q6N069;Q6N069-5;Q6N069-4;Q6N069-3;Q6N069-2;A0A8V8TQ00	A0A0B4J1W3;Q9BXJ9;A0A8V8TPI7;A0A8V8TQ34;Q9BXJ9-4;A0A8V8TQT7	N-alpha-acetyltransferase 15, NatA auxiliary subunit	NAA15	tr|A0A0B4J1W3|A0A0B4J1W3_HUMAN N-alpha-acetyltransferase 15, NatA auxiliary subunit OS=Homo sapiens OX=9606 GN=NAA15 PE=1 SV=1;sp|Q9BXJ9|NAA15_HUMAN N-alpha-acetyltransferase 15, NatA auxiliary subunit OS=Homo sapiens OX=9606 GN=NAA15 PE=1 SV=1;tr|A0A8V8TP	13	21	21	21	0	0	0	0	0	0	0	0	0	0	0	0	13	11	16	12	9	9	10	9	10	4	6	7	0	0	0	0	0	0	0	0	0	0	0	0	13	11	16	12
147	A0A0B4J1Z1;C9JAB2;Q16629-3;Q16629-2;Q16629-4;Q16629;F8WEA1	A0A0B4J1Z1;C9JAB2;Q16629-3;Q16629-2;Q16629-4;Q16629	Serine/arginine-rich splicing factor 7	SRSF7	tr|A0A0B4J1Z1|A0A0B4J1Z1_HUMAN Serine/arginine-rich-splicing factor 7 OS=Homo sapiens OX=9606 GN=SRSF7 PE=1 SV=1;tr|C9JAB2|C9JAB2_HUMAN Serine/arginine-rich-splicing factor 7 OS=Homo sapiens OX=9606 GN=SRSF7 PE=1 SV=1;sp|Q16629-3|SRSF7_HUMAN Isoform 3 of S	7	13	13	12	0	1	0	0	0	0	0	0	0	0	0	0	9	9	10	10	10	10	11	11	9	10	10	10	0	1	0	0	0	0	0	0	0	0	0	0	9	9	10	10
148	A0A0B4J222;Q9NXU5	A0A0B4J222;Q9NXU5	ADP-ribosylation factor-like protein 15	ARL15	tr|A0A0B4J222|A0A0B4J222_HUMAN ADP-ribosylation factor-like protein 15 OS=Homo sapiens OX=9606 GN=ARL15 PE=1 SV=1;sp|Q9NXU5|ARL15_HUMAN ADP-ribosylation factor-like protein 15 OS=Homo sapiens OX=9606 GN=ARL15 PE=1 SV=1	2	1	1	1	0	0	0	0	0	0	0	0	0	0	0	0	1	1	1	1	1	1	1	1	1	1	1	1	0	0	0	0	0	0	0	0	0	0	0	0	1	1	1	1
149	Q5TCZ7;A0A0B4J226;Q9NTM9	Q5TCZ7;A0A0B4J226;Q9NTM9	Copper homeostasis protein cutC homolog	CUTC	tr|Q5TCZ7|Q5TCZ7_HUMAN Copper homeostasis protein cutC homolog (Fragment) OS=Homo sapiens OX=9606 GN=CUTC PE=1 SV=1;tr|A0A0B4J226|A0A0B4J226_HUMAN Copper homeostasis protein cutC homolog OS=Homo sapiens OX=9606 GN=CUTC PE=1 SV=1;sp|Q9NTM9|CUTC_HUMAN Copper	3	1	1	1	0	0	0	0	0	0	0	0	0	0	0	0	1	0	0	0	0	0	0	0	1	0	0	1	0	0	0	0	0	0	0	0	0	0	0	0	1	0	0	0
150	A0A0B4J2A0;Q9UHJ6	A0A0B4J2A0;Q9UHJ6	Sedoheptulokinase	TRPV1;SHPK	tr|A0A0B4J2A0|A0A0B4J2A0_HUMAN FGGY_N domain-containing protein OS=Homo sapiens OX=9606 PE=4 SV=1;sp|Q9UHJ6|SHPK_HUMAN Sedoheptulokinase OS=Homo sapiens OX=9606 GN=SHPK PE=1 SV=4	2	5	5	5	0	0	0	0	0	0	0	0	0	0	0	0	4	2	3	2	2	1	0	1	1	0	1	1	0	0	0	0	0	0	0	0	0	0	0	0	4	2	3	2
151	K7EM56;A0A0B4J2B4;S4R417;K7ELC2;P62841;S4R456;K7EJ78;K7EQJ5	K7EM56;A0A0B4J2B4;S4R417;K7ELC2;P62841;S4R456;K7EJ78;K7EQJ5	40S ribosomal protein S15	RPS15	tr|K7EM56|K7EM56_HUMAN 40S ribosomal protein S15 OS=Homo sapiens OX=9606 GN=RPS15 PE=1 SV=2;tr|A0A0B4J2B4|A0A0B4J2B4_HUMAN 40S ribosomal protein S15 OS=Homo sapiens OX=9606 GN=RPS15 PE=1 SV=1;tr|S4R417|S4R417_HUMAN 40S ribosomal protein S15 OS=Homo sapiens	8	3	3	3	0	0	0	0	0	0	0	0	0	0	0	0	3	1	1	2	2	2	2	1	2	3	2	2	0	0	0	0	0	0	0	0	0	0	0	0	3	1	1	2
152	F8WF49;A0A0B4J2C2;Q9Y2H0-3;Q9Y2H0-1;Q9Y2H0;A0A087X246	F8WF49;A0A0B4J2C2;Q9Y2H0-3;Q9Y2H0-1;Q9Y2H0	Disks large-associated protein 4	DLGAP4	tr|F8WF49|F8WF49_HUMAN Disks large-associated protein 4 OS=Homo sapiens OX=9606 GN=DLGAP4 PE=1 SV=1;tr|A0A0B4J2C2|A0A0B4J2C2_HUMAN Discs, large (Drosophila) homolog-associated protein 4, isoform CRA_b OS=Homo sapiens OX=9606 GN=DLGAP4 PE=1 SV=1;sp|Q9Y2H0-3	6	5	5	5	0	0	0	2	0	0	0	0	0	0	0	0	4	3	5	4	4	4	4	4	4	3	4	4	0	0	0	2	0	0	0	0	0	0	0	0	4	3	5	4
153	Q5W0H4;A0A0B4J2C3;P13693;J3KPG2;P13693-2;E9PJF7;H0YCX0;Q56UQ5	Q5W0H4;A0A0B4J2C3;P13693;J3KPG2;P13693-2;E9PJF7	Translationally-controlled tumor protein	TPT1	tr|Q5W0H4|Q5W0H4_HUMAN Translationally-controlled tumor protein OS=Homo sapiens OX=9606 GN=TPT1 PE=1 SV=1;tr|A0A0B4J2C3|A0A0B4J2C3_HUMAN Translationally-controlled tumor protein OS=Homo sapiens OX=9606 GN=TPT1 PE=1 SV=1;sp|P13693|TCTP_HUMAN Translationally	8	6	6	6	2	2	0	3	0	0	4	0	0	3	0	1	5	3	4	3	5	5	4	4	4	3	3	3	2	2	0	3	0	0	4	0	0	3	0	1	5	3	4	3
154	P0DPI2;A0A0B4J2D5;H7C1F6;H7C2G3;P0DPI2-2;A0A0B4J2D5-2;A0A2R8YDR7;F2Z2Q0;A0A096LP12;A0A2R8Y6K9	P0DPI2;A0A0B4J2D5;H7C1F6;H7C2G3;P0DPI2-2;A0A0B4J2D5-2;A0A2R8YDR7;F2Z2Q0;A0A096LP12;A0A2R8Y6K9		C21orf33	sp|P0DPI2|GAL3A_HUMAN Glutamine amidotransferase-like class 1 domain-containing protein 3, mitochondrial OS=Homo sapiens OX=9606 GN=GATD3 PE=1 SV=1;sp|A0A0B4J2D5|GAL3B_HUMAN Putative glutamine amidotransferase-like class 1 domain-containing protein 3B, mit	10	6	6	6	0	0	0	0	0	0	0	0	0	0	0	0	3	4	4	5	4	4	5	4	5	6	4	5	0	0	0	0	0	0	0	0	0	0	0	0	3	4	4	5
155	A0A0C4DFM1;Q92544	A0A0C4DFM1;Q92544	Transmembrane 9 superfamily member 4	TM9SF4	tr|A0A0C4DFM1|A0A0C4DFM1_HUMAN Transmembrane 9 superfamily member OS=Homo sapiens OX=9606 GN=TM9SF4 PE=1 SV=1;sp|Q92544|TM9S4_HUMAN Transmembrane 9 superfamily member 4 OS=Homo sapiens OX=9606 GN=TM9SF4 PE=1 SV=2	2	4	4	4	0	0	0	0	0	0	0	0	0	0	0	0	4	3	2	2	1	1	1	1	1	2	1	1	0	0	0	0	0	0	0	0	0	0	0	0	4	3	2	2
156	Q5T4F6;A0A0C4DFP6;Q9NQ79-3;Q9NQ79-2;Q9NQ79	Q5T4F6;A0A0C4DFP6;Q9NQ79-3;Q9NQ79-2;Q9NQ79	Cartilage acidic protein 1	CRTAC1	tr|Q5T4F6|Q5T4F6_HUMAN Cartilage acidic protein 1 (Fragment) OS=Homo sapiens OX=9606 GN=CRTAC1 PE=1 SV=1;tr|A0A0C4DFP6|A0A0C4DFP6_HUMAN Cartilage acidic protein 1 OS=Homo sapiens OX=9606 GN=CRTAC1 PE=1 SV=1;sp|Q9NQ79-3|CRAC1_HUMAN Isoform 3 of Cartilage ac	5	2	2	2	0	0	0	0	0	0	0	0	0	0	0	0	0	1	1	0	0	0	0	0	0	0	0	0	0	0	0	0	0	0	0	0	0	0	0	0	0	1	1	0
157	A0A8I5KS71;A0A8J8YYJ1;A0A0C4DFV9;Q01105-3;Q01105-4;Q01105-2;Q01105;P0DME0	A0A8I5KS71;A0A8J8YYJ1;A0A0C4DFV9;Q01105-3;Q01105-4;Q01105-2;Q01105;P0DME0	Protein SET;Protein SETSIP	SET;SETSIP	tr|A0A8I5KS71|A0A8I5KS71_HUMAN Protein SET OS=Homo sapiens OX=9606 GN=SET PE=1 SV=1;tr|A0A8J8YYJ1|A0A8J8YYJ1_HUMAN Protein SET OS=Homo sapiens OX=9606 GN=SET PE=1 SV=1;tr|A0A0C4DFV9|A0A0C4DFV9_HUMAN Protein SET OS=Homo sapiens OX=9606 GN=SET PE=1 SV=2;sp|Q	8	9	9	9	2	3	1	1	1	1	3	2	1	3	3	1	7	4	7	7	6	7	7	6	8	8	5	7	2	3	1	1	1	1	3	2	1	3	3	1	7	4	7	7
158	A0A0C4DFX9;Q9H3P2;C9JHL4;H0Y3X6;H7C0W2;C9JEM7;H7C2C7;H7C3C2;F8W954;F8WF98;H7C2M8;Q9H3P2-7	A0A0C4DFX9;Q9H3P2;C9JHL4;H0Y3X6;H7C0W2;C9JEM7;H7C2C7	Negative elongation factor A	NELFA	tr|A0A0C4DFX9|A0A0C4DFX9_HUMAN Negative elongation factor A OS=Homo sapiens OX=9606 GN=NELFA PE=1 SV=1;sp|Q9H3P2|NELFA_HUMAN Negative elongation factor A OS=Homo sapiens OX=9606 GN=NELFA PE=1 SV=3;tr|C9JHL4|C9JHL4_HUMAN Negative elongation factor A (Fragme	12	4	4	4	0	0	0	0	0	0	0	0	0	0	0	0	3	2	1	1	1	1	2	1	2	1	1	1	0	0	0	0	0	0	0	0	0	0	0	0	3	2	1	1
159	A0A0C4DFZ1;A8MZ54;Q16623-3;Q16623-2;Q16623	A0A0C4DFZ1;A8MZ54;Q16623-3;Q16623-2;Q16623	Syntaxin-1A	STX1A	tr|A0A0C4DFZ1|A0A0C4DFZ1_HUMAN Syntaxin-1A OS=Homo sapiens OX=9606 GN=STX1A PE=1 SV=1;tr|A8MZ54|A8MZ54_HUMAN Syntaxin-1A OS=Homo sapiens OX=9606 GN=STX1A PE=1 SV=1;sp|Q16623-3|STX1A_HUMAN Isoform 3 of Syntaxin-1A OS=Homo sapiens OX=9606 GN=STX1A;sp|Q16623-	5	8	6	6	1	1	0	5	0	0	4	1	1	4	3	3	3	1	2	1	1	3	2	1	1	1	1	1	1	1	0	4	0	0	3	1	1	4	2	3	2	1	1	0
160	A0A0C4DFZ2;P15289;P15289-2	A0A0C4DFZ2;P15289;P15289-2	Arylsulfatase A;Arylsulfatase A component B;Arylsulfatase A component C	ARSA	tr|A0A0C4DFZ2|A0A0C4DFZ2_HUMAN Arylsulfatase A OS=Homo sapiens OX=9606 GN=ARSA PE=1 SV=1;sp|P15289|ARSA_HUMAN Arylsulfatase A OS=Homo sapiens OX=9606 GN=ARSA PE=1 SV=3;sp|P15289-2|ARSA_HUMAN Isoform 2 of Arylsulfatase A OS=Homo sapiens OX=9606 GN=ARSA	3	4	4	4	0	0	0	0	0	0	0	0	0	0	0	0	3	3	1	1	2	1	2	1	2	1	1	1	0	0	0	0	0	0	0	0	0	0	0	0	3	3	1	1
161	A0A0C4DG02;Q9Y6K1-2;Q9Y6K1;F8WE91;A0A8I5QKW3;A0A8I5KNQ0;A0A8I5KXG9;A0A2Z2CIT2;A0A8Q3SIG2;Q9UBC3-7;Q9UBC3-8;Q9UBC3-3;Q9UBC3-2;Q9UBC3-6;Q9UBC3;A0A8I5KTF6	A0A0C4DG02;Q9Y6K1-2;Q9Y6K1	DNA (cytosine-5)-methyltransferase 3A	DNMT3A	tr|A0A0C4DG02|A0A0C4DG02_HUMAN DNA (cytosine-5-)-methyltransferase OS=Homo sapiens OX=9606 GN=DNMT3A PE=1 SV=1;sp|Q9Y6K1-2|DNM3A_HUMAN Isoform 2 of DNA (cytosine-5)-methyltransferase 3A OS=Homo sapiens OX=9606 GN=DNMT3A;sp|Q9Y6K1|DNM3A_HUMAN DNA (cytosine-	16	9	9	9	0	0	0	0	0	0	0	0	0	0	0	0	6	6	4	4	1	0	1	3	3	4	3	2	0	0	0	0	0	0	0	0	0	0	0	0	6	6	4	4
162	A0A0C4DG09;Q8N126-3;Q8N126;Q8N126-2	A0A0C4DG09;Q8N126-3;Q8N126;Q8N126-2	Cell adhesion molecule 3	CADM3	tr|A0A0C4DG09|A0A0C4DG09_HUMAN Cell adhesion molecule 3 (Fragment) OS=Homo sapiens OX=9606 GN=CADM3 PE=1 SV=1;sp|Q8N126-3|CADM3_HUMAN Isoform 3 of Cell adhesion molecule 3 OS=Homo sapiens OX=9606 GN=CADM3;sp|Q8N126|CADM3_HUMAN Cell adhesion molecule 3 OS=H	4	4	4	4	2	1	0	1	0	0	2	0	0	2	0	0	1	2	2	1	2	2	2	2	2	1	2	2	2	1	0	1	0	0	2	0	0	2	0	0	1	2	2	1
163	C9J9K3;A0A8V8TMX1;A0A0C4DG17;A0A8V8TLA4;P08865;A0A8I5KQE6;A0A8V8TMP3;F8WD59;A0A8V8TMZ8	C9J9K3;A0A8V8TMX1;A0A0C4DG17;A0A8V8TLA4;P08865;A0A8I5KQE6;A0A8V8TMP3	40S ribosomal protein SA	RPSA	tr|C9J9K3|C9J9K3_HUMAN 40S ribosomal protein SA (Fragment) OS=Homo sapiens OX=9606 GN=RPSA PE=1 SV=8;tr|A0A8V8TMX1|A0A8V8TMX1_HUMAN 40S ribosomal protein SA OS=Homo sapiens OX=9606 GN=RPSA PE=4 SV=1;tr|A0A0C4DG17|A0A0C4DG17_HUMAN 40S ribosomal protein SA O	9	15	15	15	1	0	0	3	0	0	3	0	1	3	0	0	14	9	12	14	12	11	12	8	14	13	12	10	1	0	0	3	0	0	3	0	1	3	0	0	14	9	12	14
164	Q9NYB9;Q9NYB9-4;Q9NYB9-2;F8WAL6;A0A7D9NKC8;A0A0C4DG21;E7EP65;E7EW77;E9PEZ7;Q9NYB9-3;F8WEB9;H7C3Q7;H0Y6B5;A0A0A0MQU9;F8WAU3;F8WBL5;F8WAZ8;E7EUA1	Q9NYB9;Q9NYB9-4;Q9NYB9-2;F8WAL6;A0A7D9NKC8;A0A0C4DG21;E7EP65;E7EW77;E9PEZ7;Q9NYB9-3	Abl interactor 2	ABI2	sp|Q9NYB9|ABI2_HUMAN Abl interactor 2 OS=Homo sapiens OX=9606 GN=ABI2 PE=1 SV=1;sp|Q9NYB9-4|ABI2_HUMAN Isoform 4 of Abl interactor 2 OS=Homo sapiens OX=9606 GN=ABI2;sp|Q9NYB9-2|ABI2_HUMAN Isoform 2 of Abl interactor 2 OS=Homo sapiens OX=9606 GN=ABI2;tr|F8W	18	9	9	5	0	0	0	2	0	0	3	0	0	2	0	0	4	4	5	3	4	5	2	3	4	3	2	2	0	0	0	2	0	0	3	0	0	2	0	0	4	4	5	3
165	H0Y325;A0A0C4DG40;Q8NF91-8;Q8NF91-2;Q8NF91-4;Q8NF91;H0Y326	H0Y325;A0A0C4DG40;Q8NF91-8;Q8NF91-2;Q8NF91-4;Q8NF91	Nesprin-1	SYNE1	tr|H0Y325|H0Y325_HUMAN Nesprin-1 (Fragment) OS=Homo sapiens OX=9606 GN=SYNE1 PE=1 SV=1;tr|A0A0C4DG40|A0A0C4DG40_HUMAN Nesprin-1 OS=Homo sapiens OX=9606 GN=SYNE1 PE=1 SV=1;sp|Q8NF91-8|SYNE1_HUMAN Isoform 8 of Nesprin-1 OS=Homo sapiens OX=9606 GN=SYNE1;sp|Q8	7	3	3	3	0	0	0	0	0	0	0	0	0	0	0	0	0	2	2	1	1	0	0	0	0	0	0	0	0	0	0	0	0	0	0	0	0	0	0	0	0	2	2	1
166	A0A0C4DG44;A0A8Q3SIX7;O43464-3;O43464;A0A8Q3SJ36;O43464-2;O43464-4	A0A0C4DG44;A0A8Q3SIX7;O43464-3;O43464;A0A8Q3SJ36;O43464-2;O43464-4	Serine protease HTRA2, mitochondrial	HTRA2	tr|A0A0C4DG44|A0A0C4DG44_HUMAN Serine protease HTRA2, mitochondrial (Fragment) OS=Homo sapiens OX=9606 GN=HTRA2 PE=1 SV=1;tr|A0A8Q3SIX7|A0A8Q3SIX7_HUMAN Serine protease HTRA2, mitochondrial OS=Homo sapiens OX=9606 GN=HTRA2 PE=1 SV=1;sp|O43464-3|HTRA2_HUMAN	7	3	3	3	0	0	0	0	0	0	0	0	0	0	0	0	2	0	1	2	0	1	3	0	0	1	0	0	0	0	0	0	0	0	0	0	0	0	0	0	2	0	1	2
167	A0A0U1RRM5;A0A0C4DG54;A0A804HKD7;Q5R372-2;Q5R372-4;Q5R372;Q5R372-3	A0A0U1RRM5;A0A0C4DG54;A0A804HKD7;Q5R372-2;Q5R372-4;Q5R372;Q5R372-3	Rab GTPase-activating protein 1-like	RABGAP1L	tr|A0A0U1RRM5|A0A0U1RRM5_HUMAN Rab GTPase-activating protein 1-like OS=Homo sapiens OX=9606 GN=RABGAP1L PE=1 SV=1;tr|A0A0C4DG54|A0A0C4DG54_HUMAN Rab GTPase-activating protein 1-like (Fragment) OS=Homo sapiens OX=9606 GN=RABGAP1L PE=1 SV=1;tr|A0A804HKD7|A0A	7	2	2	2	0	0	0	0	0	0	0	0	0	0	0	0	2	2	1	0	0	0	0	0	0	0	0	0	0	0	0	0	0	0	0	0	0	0	0	0	2	2	1	0
168	P14859-6;P14859-2;P14859;P14859-3;P14859-5;P14859-4;A0A0C4DG88;P09086-3;A0A8I5KYI8;H0YKT2;B5ME60;U3KQ96;H0YNW1;U3KQN1;P09086;P09086-2;H0YLL6;Q9UKI9-2;Q9UKI9;Q9UKI9-3;P09086-5;P09086-4;A0A0A0MT46;H0YLC5	P14859-6;P14859-2;P14859;P14859-3;P14859-5;P14859-4;A0A0C4DG88;P09086-3;A0A8I5KYI8;H0YKT2;B5ME60;U3KQ96;H0YNW1;U3KQN1;P09086;P09086-2;H0YLL6;Q9UKI9-2;Q9UKI9;Q9UKI9-3;P09086-5;P09086-4	POU domain, class 2, transcription factor 1;POU domain protein;POU domain, class 2, transcription factor 2;POU domain, class 2, transcription factor 3	POU2F1;POU2F2;POU2F3	sp|P14859-6|PO2F1_HUMAN Isoform 6 of POU domain, class 2, transcription factor 1 OS=Homo sapiens OX=9606 GN=POU2F1;sp|P14859-2|PO2F1_HUMAN Isoform 2 of POU domain, class 2, transcription factor 1 OS=Homo sapiens OX=9606 GN=POU2F1;sp|P14859|PO2F1_HUMAN POU	24	5	5	5	0	0	0	0	0	0	0	0	0	0	0	0	4	2	2	2	1	0	1	1	1	0	1	0	0	0	0	0	0	0	0	0	0	0	0	0	4	2	2	2
169	A0A0C4DG89;Q7L014;D6RJA6;H0Y9U3	A0A0C4DG89;Q7L014	Probable ATP-dependent RNA helicase DDX46	DDX46	tr|A0A0C4DG89|A0A0C4DG89_HUMAN RNA helicase OS=Homo sapiens OX=9606 GN=DDX46 PE=1 SV=1;sp|Q7L014|DDX46_HUMAN Probable ATP-dependent RNA helicase DDX46 OS=Homo sapiens OX=9606 GN=DDX46 PE=1 SV=2	4	13	13	13	0	0	0	0	0	0	0	0	0	0	0	0	8	9	8	3	9	5	5	7	8	3	3	6	0	0	0	0	0	0	0	0	0	0	0	0	8	9	8	3
170	A0A0C4DG97;F8W946;Q9BXM9-2;Q9BXM9;Q8N450;C9JD05;Q9BXM9-3	A0A0C4DG97;F8W946;Q9BXM9-2;Q9BXM9;Q8N450;C9JD05	FSD1-like protein	FSD1L	tr|A0A0C4DG97|A0A0C4DG97_HUMAN FSD1-like protein OS=Homo sapiens OX=9606 GN=FSD1L PE=1 SV=1;tr|F8W946|F8W946_HUMAN FSD1-like protein OS=Homo sapiens OX=9606 GN=FSD1L PE=1 SV=1;sp|Q9BXM9-2|FSD1L_HUMAN Isoform 2 of FSD1-like protein OS=Homo sapiens OX=9606 G	7	9	9	9	0	0	0	0	0	0	0	0	0	0	0	0	6	5	5	5	3	1	1	2	1	0	1	1	0	0	0	0	0	0	0	0	0	0	0	0	6	5	5	5
171	Q8NI27;A0A0C4DG98;H0Y815	Q8NI27;A0A0C4DG98	THO complex subunit 2	THOC2	sp|Q8NI27|THOC2_HUMAN THO complex subunit 2 OS=Homo sapiens OX=9606 GN=THOC2 PE=1 SV=2;tr|A0A0C4DG98|A0A0C4DG98_HUMAN THO complex subunit 2 OS=Homo sapiens OX=9606 GN=THOC2 PE=1 SV=1	3	7	7	7	0	0	0	0	0	0	0	0	0	0	0	0	3	4	4	0	1	0	0	0	0	0	0	1	0	0	0	0	0	0	0	0	0	0	0	0	3	4	4	0
172	A0A0C4DGA2;O75521-2;O75521;F1LLU7;F8WAW4;C9JB63;F8W6J1	A0A0C4DGA2;O75521-2;O75521;F1LLU7;F8WAW4;C9JB63	Enoyl-CoA delta isomerase 2, mitochondrial	ECI2	tr|A0A0C4DGA2|A0A0C4DGA2_HUMAN Enoyl-CoA delta isomerase 2 OS=Homo sapiens OX=9606 GN=ECI2 PE=1 SV=1;sp|O75521-2|ECI2_HUMAN Isoform 2 of Enoyl-CoA delta isomerase 2 OS=Homo sapiens OX=9606 GN=ECI2;sp|O75521|ECI2_HUMAN Enoyl-CoA delta isomerase 2 OS=Homo sa	7	5	5	5	0	0	0	0	0	0	0	0	0	0	0	0	3	2	2	0	1	1	1	0	1	0	0	0	0	0	0	0	0	0	0	0	0	0	0	0	3	2	2	0
173	A0A0C4DGB9;D6RAD3	A0A0C4DGB9;D6RAD3		PPA2	tr|A0A0C4DGB9|A0A0C4DGB9_HUMAN inorganic diphosphatase OS=Homo sapiens OX=9606 GN=PPA2 PE=1 SV=1;tr|D6RAD3|D6RAD3_HUMAN inorganic diphosphatase OS=Homo sapiens OX=9606 GN=PPA2 PE=1 SV=1	2	2	1	1	0	0	0	0	0	0	0	0	0	0	0	0	2	2	2	1	2	2	2	2	2	2	2	2	0	0	0	0	0	0	0	0	0	0	0	0	1	1	1	1
174	A0A0C4DGG3;Q8NHM5-4;Q8NHM5-2;Q8NHM5-3;Q8NHM5	A0A0C4DGG3;Q8NHM5-4;Q8NHM5-2;Q8NHM5-3;Q8NHM5	Lysine-specific demethylase 2B	KDM2B	tr|A0A0C4DGG3|A0A0C4DGG3_HUMAN Lysine-specific demethylase 2B OS=Homo sapiens OX=9606 GN=KDM2B PE=1 SV=1;sp|Q8NHM5-4|KDM2B_HUMAN Isoform 4 of Lysine-specific demethylase 2B OS=Homo sapiens OX=9606 GN=KDM2B;sp|Q8NHM5-2|KDM2B_HUMAN Isoform 2 of Lysine-specif	5	2	2	2	0	0	0	0	0	0	0	0	0	1	0	0	1	1	0	0	0	0	0	0	0	0	0	0	0	0	0	0	0	0	0	0	0	1	0	0	1	1	0	0
175	A0A2R8Y425;A0A2R8Y521;A0A2R8YFK9;A0A2U3TZM0;A0A2R8YFD8;F5GWX5;A0A2R8Y5J0;A0A2R8Y212;A0A0C4DGG9;Q14839;Q14839-2;A0A2R8YDJ9;A0A2R8YD40;A0A2R8YDW2;A0A2R8Y4X2;A0A2R8YER1;A0A2R8Y8C1;A0A2R8Y445;A0A2R8Y7I0;A0A2R8Y7M9;A0A2R8Y685;A0A2R8Y5Z7;A0A2R8Y8B3;A0A2R8Y5M9;Q8TDI0;A0A2R8YE38;K7EMY3;F5H6N4;I3L229;H7C3H7;H7C0J3;F2Z2R5;A0A2R8Y7X1	A0A2R8Y425;A0A2R8Y521;A0A2R8YFK9;A0A2U3TZM0;A0A2R8YFD8;F5GWX5;A0A2R8Y5J0;A0A2R8Y212;A0A0C4DGG9;Q14839;Q14839-2;A0A2R8YDJ9;A0A2R8YD40;A0A2R8YDW2;A0A2R8Y4X2;A0A2R8YER1;A0A2R8Y8C1;A0A2R8Y445;A0A2R8Y7I0;A0A2R8Y7M9	Chromodomain-helicase-DNA-binding protein 4	CHD4	tr|A0A2R8Y425|A0A2R8Y425_HUMAN DNA helicase (Fragment) OS=Homo sapiens OX=9606 GN=CHD4 PE=1 SV=1;tr|A0A2R8Y521|A0A2R8Y521_HUMAN DNA helicase OS=Homo sapiens OX=9606 GN=CHD4 PE=1 SV=1;tr|A0A2R8YFK9|A0A2R8YFK9_HUMAN DNA helicase OS=Homo sapiens OX=9606 GN=CH	33	41	41	32	0	0	0	0	0	0	0	0	0	0	0	0	29	26	28	18	17	11	17	16	15	19	15	14	0	0	0	0	0	0	0	0	0	0	0	0	29	26	28	18
176	A0A0C4DGH0;Q5ZPR3-4;Q5ZPR3;H0YL10;Q5ZPR3-2;Q5ZPR3-3;H0YK40;H0YK59;H0YN29	A0A0C4DGH0;Q5ZPR3-4;Q5ZPR3;H0YL10;Q5ZPR3-2;Q5ZPR3-3;H0YK40;H0YK59	CD276 antigen	CD276	tr|A0A0C4DGH0|A0A0C4DGH0_HUMAN CD276 antigen OS=Homo sapiens OX=9606 GN=CD276 PE=1 SV=1;sp|Q5ZPR3-4|CD276_HUMAN Isoform 4 of CD276 antigen OS=Homo sapiens OX=9606 GN=CD276;sp|Q5ZPR3|CD276_HUMAN CD276 antigen OS=Homo sapiens OX=9606 GN=CD276 PE=1 SV=1;tr|H0	9	4	4	4	1	0	0	1	0	0	1	0	0	0	0	0	2	1	1	3	0	2	2	1	2	2	1	1	1	0	0	1	0	0	1	0	0	0	0	0	2	1	1	3
177	M0R0Q4;M0QZV7;M0QXQ4;M0QYC2;A0A0C4DGH3;Q9Y6R0	M0R0Q4;M0QZV7;M0QXQ4;M0QYC2;A0A0C4DGH3;Q9Y6R0	Numb-like protein	NUMBL	tr|M0R0Q4|M0R0Q4_HUMAN Numb-like protein (Fragment) OS=Homo sapiens OX=9606 GN=NUMBL PE=1 SV=1;tr|M0QZV7|M0QZV7_HUMAN Numb-like protein (Fragment) OS=Homo sapiens OX=9606 GN=NUMBL PE=1 SV=1;tr|M0QXQ4|M0QXQ4_HUMAN Numb-like protein (Fragment) OS=Homo sapien	6	2	2	2	0	0	0	0	0	0	0	0	0	0	0	0	1	0	0	1	1	1	0	1	1	0	0	0	0	0	0	0	0	0	0	0	0	0	0	0	1	0	0	1
178	F8VV96;A0A0C4DGI8;F8VUZ4;Q8N9I9;Q8N9I9-2	F8VV96;A0A0C4DGI8;F8VUZ4;Q8N9I9;Q8N9I9-2	Probable E3 ubiquitin-protein ligase DTX3	DTX3	tr|F8VV96|F8VV96_HUMAN Probable E3 ubiquitin-protein ligase DTX3 (Fragment) OS=Homo sapiens OX=9606 GN=DTX3 PE=1 SV=8;tr|A0A0C4DGI8|A0A0C4DGI8_HUMAN E3 ubiquitin-protein ligase (Fragment) OS=Homo sapiens OX=9606 GN=DTX3 PE=1 SV=1;tr|F8VUZ4|F8VUZ4_HUMAN E3	5	2	2	2	0	0	0	0	0	0	0	0	0	0	0	0	2	2	2	0	1	0	1	0	1	2	1	0	0	0	0	0	0	0	0	0	0	0	0	0	2	2	2	0
179	A0A0C4DGM4;A2RU49-3;A2RU49	A0A0C4DGM4;A2RU49-3;A2RU49	Hydroxylysine kinase	HYKK	tr|A0A0C4DGM4|A0A0C4DGM4_HUMAN Hydroxylysine kinase OS=Homo sapiens OX=9606 GN=HYKK PE=1 SV=1;sp|A2RU49-3|HYKK_HUMAN Isoform 3 of Hydroxylysine kinase OS=Homo sapiens OX=9606 GN=HYKK;sp|A2RU49|HYKK_HUMAN Hydroxylysine kinase OS=Homo sapiens OX=9606 GN=HYKK	3	1	1	1	0	0	0	0	0	0	0	0	0	0	0	0	0	0	0	1	0	0	0	0	0	1	0	0	0	0	0	0	0	0	0	0	0	0	0	0	0	0	0	1
180	Q9Y2X7-3;A0A0C4DGN6;Q9Y2X7;J3QRU8;J3QLH1;J3QL89;F8W822;R4GNG3;F8VXI9;Q14161;Q14161-3;K7EN79;Q14161-4;Q14161-10;Q14161-8;Q9Y2X7-2;Q14161-6;Q14161-9;Q14161-7;Q14161-11;Q14161-2;Q14161-5	Q9Y2X7-3;A0A0C4DGN6;Q9Y2X7;J3QRU8	ARF GTPase-activating protein GIT1	GIT1	sp|Q9Y2X7-3|GIT1_HUMAN Isoform 3 of ARF GTPase-activating protein GIT1 OS=Homo sapiens OX=9606 GN=GIT1;tr|A0A0C4DGN6|A0A0C4DGN6_HUMAN ARF GTPase-activating protein GIT1 OS=Homo sapiens OX=9606 GN=GIT1 PE=1 SV=1;sp|Q9Y2X7|GIT1_HUMAN ARF GTPase-activating pr	22	12	12	12	0	0	0	0	0	0	0	0	0	0	0	0	6	4	6	3	4	4	4	1	3	2	2	2	0	0	0	0	0	0	0	0	0	0	0	0	6	4	6	3
181	A0A0C4DGP0;Q9UKF7-2;Q9UKF7;J3QS95;J3QRS7	A0A0C4DGP0;Q9UKF7-2;Q9UKF7	Cytoplasmic phosphatidylinositol transfer protein 1	PITPNC1	tr|A0A0C4DGP0|A0A0C4DGP0_HUMAN Cytoplasmic phosphatidylinositol transfer protein 1 OS=Homo sapiens OX=9606 GN=PITPNC1 PE=1 SV=1;sp|Q9UKF7-2|PITC1_HUMAN Isoform 2 of Cytoplasmic phosphatidylinositol transfer protein 1 OS=Homo sapiens OX=9606 GN=PITPNC1;sp|Q	5	6	6	6	0	0	0	1	0	0	1	0	0	0	0	0	3	1	1	2	4	2	2	2	3	2	1	2	0	0	0	1	0	0	1	0	0	0	0	0	3	1	1	2
182	A0A0C4DGR1;B4DHA8;M0QY66;Q9BZC1-5;Q9BZC1-3;Q9BZC1-2;Q9BZC1-4;Q9BZC1;K7EPX2;K7EQ97;K7EJK3;A0A0A0MTT3;B4DFI3	A0A0C4DGR1;B4DHA8;M0QY66;Q9BZC1-5;Q9BZC1-3;Q9BZC1-2;Q9BZC1-4;Q9BZC1	CUGBP Elav-like family member 4	CELF4	tr|A0A0C4DGR1|A0A0C4DGR1_HUMAN CUGBP Elav-like family member 4 (Fragment) OS=Homo sapiens OX=9606 GN=CELF4 PE=1 SV=1;tr|B4DHA8|B4DHA8_HUMAN CUGBP Elav-like family member 4 OS=Homo sapiens OX=9606 GN=CELF4 PE=1 SV=1;tr|M0QY66|M0QY66_HUMAN CUGBP Elav-like fa	13	4	2	2	0	0	0	0	0	0	0	0	0	0	0	0	2	4	4	1	2	2	2	4	3	2	2	3	0	0	0	0	0	0	0	0	0	0	0	0	1	2	2	0
183	A0A0C4DGS1;P39656-3;P39656;P39656-2;U3KQ84	A0A0C4DGS1;P39656-3;P39656;P39656-2;U3KQ84	Dolichyl-diphosphooligosaccharide--protein glycosyltransferase 48 kDa subunit	DDOST	tr|A0A0C4DGS1|A0A0C4DGS1_HUMAN Dolichyl-diphosphooligosaccharide--protein glycosyltransferase 48 kDa subunit OS=Homo sapiens OX=9606 GN=DDOST PE=1 SV=1;sp|P39656-3|OST48_HUMAN Isoform 3 of Dolichyl-diphosphooligosaccharide--protein glycosyltransferase 48 k	5	12	12	12	0	0	0	0	0	0	0	0	0	0	0	0	7	7	7	9	8	7	10	8	10	8	8	8	0	0	0	0	0	0	0	0	0	0	0	0	7	7	7	9
184	A0A2R8Y7T6;A0A3B3IRZ4;Q6DN90-2;Q6DN90-3;Q6DN90;A0A3B3IU98;A0A0C4DGT3;A0A6Q8PFR7;A0A2R8Y695;Q5JU85;A0A1W2PR28;Q5JU85-3;A0A1W2PRJ5;A0A1W2PPU7;A0A0G2JLG2;Q9UPP2;Q9UPP2-2;A0A1W2PR18	A0A2R8Y7T6;A0A3B3IRZ4;Q6DN90-2;Q6DN90-3;Q6DN90;A0A3B3IU98;A0A0C4DGT3;A0A6Q8PFR7;A0A2R8Y695;Q5JU85;A0A1W2PR28;Q5JU85-3;A0A1W2PRJ5	IQ motif and SEC7 domain-containing protein 1;IQ motif and SEC7 domain-containing protein 2	IQSEC1;IQSEC2	tr|A0A2R8Y7T6|A0A2R8Y7T6_HUMAN IQ motif and SEC7 domain-containing protein 1 OS=Homo sapiens OX=9606 GN=IQSEC1 PE=1 SV=1;tr|A0A3B3IRZ4|A0A3B3IRZ4_HUMAN IQ motif and SEC7 domain-containing protein 1 OS=Homo sapiens OX=9606 GN=IQSEC1 PE=1 SV=1;sp|Q6DN90-2|IQ	18	5	5	5	0	0	0	0	0	0	0	0	0	0	0	0	3	2	4	1	1	2	1	1	1	0	1	2	0	0	0	0	0	0	0	0	0	0	0	0	3	2	4	1
185	A0A0C4DGX7;H7C2T5;Q9Y2G5-2;Q9Y2G5-1;Q9Y2G5	A0A0C4DGX7;H7C2T5;Q9Y2G5-2;Q9Y2G5-1;Q9Y2G5	GDP-fucose protein O-fucosyltransferase 2	POFUT2	tr|A0A0C4DGX7|A0A0C4DGX7_HUMAN GDP-fucose protein O-fucosyltransferase 2 OS=Homo sapiens OX=9606 GN=POFUT2 PE=1 SV=1;tr|H7C2T5|H7C2T5_HUMAN GDP-fucose protein O-fucosyltransferase 2 (Fragment) OS=Homo sapiens OX=9606 GN=POFUT2 PE=1 SV=1;sp|Q9Y2G5-2|OFUT2_H	5	2	2	2	0	0	0	0	0	0	0	0	0	0	0	0	1	1	2	0	1	1	0	1	1	0	1	1	0	0	0	0	0	0	0	0	0	0	0	0	1	1	2	0
186	A0A0C4DH22;A0A1B0GTW6;Q9H4G0;Q9H4G0-4;Q9H4G0-3;X6RC15;Q4VXN0;H7C2K6;Q4VXN1;H0Y482;Q4VXN5;Q4VXN6;Q4VXN2;Q4VXN7	A0A0C4DH22;A0A1B0GTW6;Q9H4G0;Q9H4G0-4;Q9H4G0-3	Band 4.1-like protein 1	EPB41L1	tr|A0A0C4DH22|A0A0C4DH22_HUMAN Band 4.1-like protein 1 OS=Homo sapiens OX=9606 GN=EPB41L1 PE=1 SV=1;tr|A0A1B0GTW6|A0A1B0GTW6_HUMAN Band 4.1-like protein 1 OS=Homo sapiens OX=9606 GN=EPB41L1 PE=1 SV=2;sp|Q9H4G0|E41L1_HUMAN Band 4.1-like protein 1 OS=Homo sa	14	32	32	3	4	3	2	10	0	1	11	3	1	11	1	2	17	16	15	22	20	19	18	15	15	15	11	9	4	3	2	10	0	1	11	3	1	11	1	2	17	16	15	22
187	A0A0D9SEI0;Q9P0P8	A0A0D9SEI0;Q9P0P8	Uncharacterized protein C6orf203	C6orf203	tr|A0A0D9SEI0|A0A0D9SEI0_HUMAN Mitochondrial transcription rescue factor 1 OS=Homo sapiens OX=9606 GN=MTRES1 PE=1 SV=1;sp|Q9P0P8|MRES1_HUMAN Mitochondrial transcription rescue factor 1 OS=Homo sapiens OX=9606 GN=MTRES1 PE=1 SV=1	2	3	3	3	0	0	0	0	0	0	0	0	0	0	0	0	2	1	0	1	1	0	0	1	0	0	0	0	0	0	0	0	0	0	0	0	0	0	0	0	2	1	0	1
188	P21127;P21127-8;A0A0D9SER5;A0A0D9SEI3;Q5QPR3;Q9UQ88-3;P21127-2;Q9UQ88-2;P21127-3;A0A0D9SEN2;Q9UQ88;Q9UQ88-4;P21127-6;Q9UQ88-10;Q5QPR4;P21127-9;P21127-12;Q9UQ88-5;P21127-4;P21127-5;P21127-10;Q9UQ88-9;Q13882;E9PFJ2;Q9UQ88-8;E7ESP2;J3KS35;A0A087X1I0;A0A087WYI9;Q5QPQ9	P21127;P21127-8;A0A0D9SER5;A0A0D9SEI3;Q5QPR3;Q9UQ88-3;P21127-2;Q9UQ88-2;P21127-3;A0A0D9SEN2;Q9UQ88;Q9UQ88-4;P21127-6;Q9UQ88-10;Q5QPR4;P21127-9;P21127-12;Q9UQ88-5;P21127-4;P21127-5;P21127-10;Q9UQ88-9	Cyclin-dependent kinase 11B;Cyclin-dependent kinase 11A	CDK11B;CDK11A	sp|P21127|CD11B_HUMAN Cyclin-dependent kinase 11B OS=Homo sapiens OX=9606 GN=CDK11B PE=1 SV=4;sp|P21127-8|CD11B_HUMAN Isoform 8 of Cyclin-dependent kinase 11B OS=Homo sapiens OX=9606 GN=CDK11B;tr|A0A0D9SER5|A0A0D9SER5_HUMAN Cyclin-dependent kinase 11B OS=H	30	8	8	8	0	0	0	0	0	0	0	0	0	0	0	0	4	5	3	3	0	0	2	3	1	5	2	3	0	0	0	0	0	0	0	0	0	0	0	0	4	5	3	3
189	A0A0D9SEJ5;F5GY05;Q96EK7;Q96EK7-3;Q96EK7-2	A0A0D9SEJ5;F5GY05;Q96EK7;Q96EK7-3;Q96EK7-2	Constitutive coactivator of peroxisome proliferator-activated receptor gamma	FAM120B	tr|A0A0D9SEJ5|A0A0D9SEJ5_HUMAN Constitutive coactivator of peroxisome proliferator-activated receptor gamma OS=Homo sapiens OX=9606 GN=FAM120B PE=1 SV=1;tr|F5GY05|F5GY05_HUMAN Constitutive coactivator of peroxisome proliferator-activated receptor gamma OS=	5	3	3	3	0	0	0	0	0	0	0	0	0	0	0	0	0	2	1	1	1	0	2	1	2	2	2	2	0	0	0	0	0	0	0	0	0	0	0	0	0	2	1	1
190	A0A0D9SEM4;Q08170	A0A0D9SEM4;Q08170	Serine/arginine-rich splicing factor 4	SRSF4	tr|A0A0D9SEM4|A0A0D9SEM4_HUMAN Serine/arginine-rich-splicing factor 4 (Fragment) OS=Homo sapiens OX=9606 GN=SRSF4 PE=1 SV=1;sp|Q08170|SRSF4_HUMAN Serine/arginine-rich splicing factor 4 OS=Homo sapiens OX=9606 GN=SRSF4 PE=1 SV=2	2	10	6	6	0	0	0	0	0	0	0	0	0	0	0	0	4	6	6	4	7	6	6	6	7	4	5	5	0	0	0	0	0	0	0	0	0	0	0	0	2	3	3	1
191	A0A0D9SF30	A0A0D9SF30		NCAM1	tr|A0A0D9SF30|A0A0D9SF30_HUMAN Neural cell adhesion molecule 1 (Fragment) OS=Homo sapiens OX=9606 GN=NCAM1 PE=1 SV=1	1	20	14	14	7	8	6	14	2	7	12	12	11	11	11	7	13	14	13	14	13	11	12	13	11	11	11	12	5	6	6	11	2	7	9	9	9	8	9	6	10	12	11	11
192	A0A2R8YCW1;A0A2R8YF78;A0A2R8YFR4;A0A2R8YFS5;A0A2U3TZJ9;A0A2R8Y4A4;A0A2R8Y645;A0A0D9SG12;A0A0D9SFB3;O00571-2;A0A2R8Y5G6;O00571;A0A0D9SF53;F6S8Q4;A0A2R8Y7T2;A0A2R8YDT5;O15523;O15523-2;A0A2R8YDH3;A0A0J9YVQ7;O15523-3;A0A087WVZ1;C9J081;C9J8G5;A0A2R8Y650;A0A2R8YCU0;A0A2R8Y4D2;D6RCM4;Q9NQI0-4;Q9NQI0-2;Q9NQI0-3;Q9NQI0;A0A087WX09;A0A2R8YF89;H0Y960	A0A2R8YCW1;A0A2R8YF78;A0A2R8YFR4;A0A2R8YFS5;A0A2U3TZJ9;A0A2R8Y4A4;A0A2R8Y645;A0A0D9SG12;A0A0D9SFB3;O00571-2;A0A2R8Y5G6;O00571;A0A0D9SF53;F6S8Q4;A0A2R8Y7T2;A0A2R8YDT5;O15523;O15523-2;A0A2R8YDH3	ATP-dependent RNA helicase DDX3X;ATP-dependent RNA helicase DDX3Y	DDX3X;DDX3Y	tr|A0A2R8YCW1|A0A2R8YCW1_HUMAN RNA helicase OS=Homo sapiens OX=9606 GN=DDX3X PE=1 SV=1;tr|A0A2R8YF78|A0A2R8YF78_HUMAN RNA helicase OS=Homo sapiens OX=9606 GN=DDX3X PE=1 SV=1;tr|A0A2R8YFR4|A0A2R8YFR4_HUMAN RNA helicase OS=Homo sapiens OX=9606 GN=DDX3X PE=1	35	25	24	24	0	0	0	0	0	0	0	0	0	0	0	0	16	13	14	19	11	9	13	11	10	13	10	8	0	0	0	0	0	0	0	0	0	0	0	0	15	13	13	18
193	A0A0D9SF63;Q9BZK7;A0A1B0GVH3;C9JLJ1;C9JCK0;C9JBN1;A0A0D9SF25;A0A1B0GUU2;C9IYU9;A0A804HJZ5;A0A2R8YFW3;Q9BQ87;O60907-2;O60907	A0A0D9SF63;Q9BZK7;A0A1B0GVH3	F-box-like/WD repeat-containing protein TBL1XR1	TBL1XR1	tr|A0A0D9SF63|A0A0D9SF63_HUMAN F-box-like/WD repeat-containing protein TBL1XR1 OS=Homo sapiens OX=9606 GN=TBL1XR1 PE=1 SV=1;sp|Q9BZK7|TBL1R_HUMAN F-box-like/WD repeat-containing protein TBL1XR1 OS=Homo sapiens OX=9606 GN=TBL1XR1 PE=1 SV=1;tr|A0A1B0GVH3|A0A	14	3	3	3	0	0	0	0	0	0	0	0	0	0	0	0	1	0	2	1	2	0	1	0	2	3	1	1	0	0	0	0	0	0	0	0	0	0	0	0	1	0	2	1
194	A0A0D9SFA9;A0A0G2JMD7;A0A8V8TPS8;Q02410-2;Q02410;Q99767-2;Q99767	A0A0D9SFA9;A0A0G2JMD7;A0A8V8TPS8;Q02410-2;Q02410;Q99767-2;Q99767	Amyloid beta A4 precursor protein-binding family A member 1;Amyloid beta A4 precursor protein-binding family A member 2	APBA1;APBA2	tr|A0A0D9SFA9|A0A0D9SFA9_HUMAN Amyloid-beta A4 precursor protein-binding family A member 1 (Fragment) OS=Homo sapiens OX=9606 GN=APBA1 PE=1 SV=1;tr|A0A0G2JMD7|A0A0G2JMD7_HUMAN Amyloid-beta A4 precursor protein-binding family A member 1 (Fragment) OS=Homo s	7	2	2	2	0	0	0	0	0	0	0	0	0	1	0	0	2	1	1	1	1	1	1	1	1	1	1	1	0	0	0	0	0	0	0	0	0	1	0	0	2	1	1	1
195	A0A0D9SFG6;Q99418-2;Q99418;M0R2J0;F8W8E2;G5E9B7;Q15438-3;Q15438-2;Q15438;O43739-2;O43739;K7ERV8;K7ENQ8;A0A286YF81;K7EKA2;Q9UIA0	A0A0D9SFG6;Q99418-2;Q99418;M0R2J0;F8W8E2;G5E9B7;Q15438-3;Q15438-2;Q15438;O43739-2;O43739;K7ERV8;K7ENQ8;A0A286YF81	Cytohesin-2;Cytohesin-1;Cytohesin-3	CYTH2;CYTH1;CYTH3	tr|A0A0D9SFG6|A0A0D9SFG6_HUMAN Cytohesin-2 OS=Homo sapiens OX=9606 GN=CYTH2 PE=1 SV=1;sp|Q99418-2|CYH2_HUMAN Isoform 2 of Cytohesin-2 OS=Homo sapiens OX=9606 GN=CYTH2;sp|Q99418|CYH2_HUMAN Cytohesin-2 OS=Homo sapiens OX=9606 GN=CYTH2 PE=1 SV=2;tr|M0R2J0|M0R	16	4	4	4	0	0	0	0	0	0	0	0	0	0	0	0	3	4	1	3	0	0	2	0	0	2	0	1	0	0	0	0	0	0	0	0	0	0	0	0	3	4	1	3
196	H7BY36;A0A0D9SFL3;B0QYK0;C9JGE3;Q01844-2;Q01844-6;Q01844-3;Q01844;Q01844-5	H7BY36;A0A0D9SFL3;B0QYK0;C9JGE3;Q01844-2;Q01844-6;Q01844-3;Q01844;Q01844-5	RNA-binding protein EWS	EWSR1	tr|H7BY36|H7BY36_HUMAN RNA-binding protein EWS (Fragment) OS=Homo sapiens OX=9606 GN=EWSR1 PE=1 SV=1;tr|A0A0D9SFL3|A0A0D9SFL3_HUMAN RNA-binding protein EWS OS=Homo sapiens OX=9606 GN=EWSR1 PE=1 SV=1;tr|B0QYK0|B0QYK0_HUMAN RNA-binding protein EWS OS=Homo sa	9	3	3	3	0	0	0	0	0	0	0	0	0	0	0	0	3	3	2	3	3	3	3	3	3	2	3	3	0	0	0	0	0	0	0	0	0	0	0	0	3	3	2	3
197	A0A0D9SG77;A0A6Q8PHE5;A0A1B0GVL3;Q05086-2;Q05086-3;Q05086;A0A0D9SF91;A0A0D9SES7;A0A0D9SFU3;A0A0D9SG54;S4R306	A0A0D9SG77;A0A6Q8PHE5;A0A1B0GVL3;Q05086-2;Q05086-3;Q05086	Ubiquitin-protein ligase E3A	UBE3A	tr|A0A0D9SG77|A0A0D9SG77_HUMAN Ubiquitin-protein ligase E3A OS=Homo sapiens OX=9606 GN=UBE3A PE=1 SV=1;tr|A0A6Q8PHE5|A0A6Q8PHE5_HUMAN Ubiquitin-protein ligase E3A OS=Homo sapiens OX=9606 GN=UBE3A PE=1 SV=1;tr|A0A1B0GVL3|A0A1B0GVL3_HUMAN Ubiquitin-protein l	11	11	11	11	0	0	0	0	0	0	0	0	0	0	0	0	8	5	6	5	6	4	0	2	2	3	1	2	0	0	0	0	0	0	0	0	0	0	0	0	8	5	6	5
198	Q5JRC6;A0A0D9SGE8;Q8IWS0-5;Q8IWS0-3;Q8IWS0;Q8IWS0-4;Q8IWS0-2	Q5JRC6;A0A0D9SGE8;Q8IWS0-5;Q8IWS0-3;Q8IWS0;Q8IWS0-4;Q8IWS0-2	PHD finger protein 6	PHF6	tr|Q5JRC6|Q5JRC6_HUMAN PHD finger protein 6 OS=Homo sapiens OX=9606 GN=PHF6 PE=1 SV=1;tr|A0A0D9SGE8|A0A0D9SGE8_HUMAN PHD finger protein 6 OS=Homo sapiens OX=9606 GN=PHF6 PE=1 SV=1;sp|Q8IWS0-5|PHF6_HUMAN Isoform 5 of PHD finger protein 6 OS=Homo sapiens OX=	7	3	3	3	0	0	0	0	0	0	0	0	0	0	0	0	1	2	0	1	1	0	1	1	2	2	2	2	0	0	0	0	0	0	0	0	0	0	0	0	1	2	0	1
199	Q13813-2;A0A0D9SGF6;Q13813;A0A0D9SF54;Q13813-3;A0A0D9SFF6;A0A5F9ZHC3;A0A1B0GTB7;A0A1B0GV13;A0A0D9SFH4;REV__Q04637-3;REV__Q04637-9;REV__Q04637-8;REV__Q04637;REV__A0A7I2Y1C3;REV__E7EUU4;REV__E9PGM1;REV__C9J6B6;A0A1B0GUH3;REV__Q04637-4;REV__E7EX73;REV__Q04637-7;REV__Q04637-6;REV__C9JF13;REV__Q04637-5	Q13813-2;A0A0D9SGF6;Q13813;A0A0D9SF54;Q13813-3	Spectrin alpha chain, non-erythrocytic 1	SPTAN1	sp|Q13813-2|SPTN1_HUMAN Isoform 2 of Spectrin alpha chain, non-erythrocytic 1 OS=Homo sapiens OX=9606 GN=SPTAN1;tr|A0A0D9SGF6|A0A0D9SGF6_HUMAN Spectrin alpha chain, non-erythrocytic 1 OS=Homo sapiens OX=9606 GN=SPTAN1 PE=1 SV=1;sp|Q13813|SPTN1_HUMAN Spectr	25	132	132	132	20	19	0	59	0	3	51	3	0	28	5	5	75	64	78	81	77	74	83	61	62	91	55	60	20	19	0	59	0	3	51	3	0	28	5	5	75	64	78	81
200	J3KPK1;C9JFZ1;A0A0D9SGJ6;J3KQV8;O43426-4;O43426-2;O43426;C9JW66;O43426-5;C9J1Z6	J3KPK1;C9JFZ1;A0A0D9SGJ6;J3KQV8;O43426-4;O43426-2;O43426;C9JW66;O43426-5	Synaptojanin-1	SYNJ1	tr|J3KPK1|J3KPK1_HUMAN phosphoinositide 5-phosphatase OS=Homo sapiens OX=9606 GN=SYNJ1 PE=1 SV=2;tr|C9JFZ1|C9JFZ1_HUMAN phosphoinositide 5-phosphatase OS=Homo sapiens OX=9606 GN=SYNJ1 PE=1 SV=1;tr|A0A0D9SGJ6|A0A0D9SGJ6_HUMAN phosphoinositide 5-phosphatase	10	12	12	12	0	0	0	0	0	0	0	0	0	0	0	0	6	6	5	4	7	4	4	7	4	1	1	2	0	0	0	0	0	0	0	0	0	0	0	0	6	6	5	4
201	A0A0G2JHC2;Q6NYC8;Q6NYC8-2;Q6NYC8-4;Q6NYC8-3	A0A0G2JHC2;Q6NYC8;Q6NYC8-2	Phostensin	PPP1R18	tr|A0A0G2JHC2|A0A0G2JHC2_HUMAN PPP1R18 OS=Homo sapiens OX=9606 GN=PPP1R18 PE=1 SV=1;sp|Q6NYC8|PPR18_HUMAN Phostensin OS=Homo sapiens OX=9606 GN=PPP1R18 PE=1 SV=1;sp|Q6NYC8-2|PPR18_HUMAN Isoform 2 of Phostensin OS=Homo sapiens OX=9606 GN=PPP1R18	5	6	6	6	0	0	0	2	0	0	2	0	0	1	0	0	2	1	2	0	0	0	1	0	0	0	0	0	0	0	0	2	0	0	2	0	0	1	0	0	2	1	2	0
202	A0A0G2JIW1;P0DMV9;P0DMV8;P0DMV8-2;V9GZ37	A0A0G2JIW1;P0DMV9;P0DMV8;P0DMV8-2;V9GZ37	Heat shock 70 kDa protein 1B;Heat shock 70 kDa protein 1A	HSPA1B;HSPA1A	tr|A0A0G2JIW1|A0A0G2JIW1_HUMAN Heat shock 70 kDa protein 1B OS=Homo sapiens OX=9606 GN=HSPA1B PE=1 SV=1;sp|P0DMV9|HS71B_HUMAN Heat shock 70 kDa protein 1B OS=Homo sapiens OX=9606 GN=HSPA1B PE=1 SV=1;sp|P0DMV8|HS71A_HUMAN Heat shock 70 kDa protein 1A OS=Hom	5	39	33	21	13	11	2	11	6	6	16	6	2	13	7	10	26	26	31	30	26	29	29	22	27	29	28	26	11	9	1	9	4	4	13	4	1	10	5	8	22	22	26	24
203	A0A0G2JJD3;O95870-2;O95870;A0A0G2JI89	A0A0G2JJD3;O95870-2;O95870;A0A0G2JI89	Abhydrolase domain-containing protein 16A	ABHD16A	tr|A0A0G2JJD3|A0A0G2JJD3_HUMAN Phosphatidylserine lipase ABHD16A OS=Homo sapiens OX=9606 GN=ABHD16A PE=1 SV=1;sp|O95870-2|ABHGA_HUMAN Isoform 2 of Phosphatidylserine lipase ABHD16A OS=Homo sapiens OX=9606 GN=ABHD16A;sp|O95870|ABHGA_HUMAN Phosphatidylserine	4	4	4	4	0	0	0	0	0	0	0	0	0	0	0	0	3	4	3	2	3	2	3	2	2	3	2	3	0	0	0	0	0	0	0	0	0	0	0	0	3	4	3	2
204	A0A140TA42;A0A0G2JKF9;Q9UBS5-5;Q9UBS5-4;Q9UBS5;C9J342;F8WAV2;C9JZG6;F8WDC0;A0A140T9S4;Q9UBS5-2;Q9UBS5-3	A0A140TA42;A0A0G2JKF9;Q9UBS5-5;Q9UBS5-4;Q9UBS5;C9J342;F8WAV2;C9JZG6;F8WDC0;A0A140T9S4;Q9UBS5-2;Q9UBS5-3	Gamma-aminobutyric acid type B receptor subunit 1	GABBR1	tr|A0A140TA42|A0A140TA42_HUMAN Gamma-aminobutyric acid type B receptor subunit 1 OS=Homo sapiens OX=9606 GN=GABBR1 PE=1 SV=1;tr|A0A0G2JKF9|A0A0G2JKF9_HUMAN GABBR1 OS=Homo sapiens OX=9606 GN=GABBR1 PE=1 SV=1;sp|Q9UBS5-5|GABR1_HUMAN Isoform 1E of Gamma-amino	12	2	2	2	0	0	0	0	0	0	0	0	0	0	0	0	0	1	1	0	0	0	0	0	0	1	1	0	0	0	0	0	0	0	0	0	0	0	0	0	0	1	1	0
205	A0A0G2JNZ5;A0A0G2JNZ0;A0A0G2JLB3;P04062-4;P04062-5;P04062-2;P04062;P04062-3	A0A0G2JNZ5;A0A0G2JNZ0;A0A0G2JLB3;P04062-4;P04062-5;P04062-2;P04062;P04062-3	Glucosylceramidase	GBA	tr|A0A0G2JNZ5|A0A0G2JNZ5_HUMAN Glucosylceramidase OS=Homo sapiens OX=9606 GN=GBA1 PE=1 SV=1;tr|A0A0G2JNZ0|A0A0G2JNZ0_HUMAN Glucosylceramidase OS=Homo sapiens OX=9606 GN=GBA1 PE=1 SV=1;tr|A0A0G2JLB3|A0A0G2JLB3_HUMAN Glucosylceramidase OS=Homo sapiens OX=960	8	9	9	9	0	0	0	0	0	0	0	0	0	0	0	0	6	4	6	7	4	6	4	4	3	6	3	4	0	0	0	0	0	0	0	0	0	0	0	0	6	4	6	7
206	A0A0G2JMS7;A0A0G2JNZ2;A0A0G2JPP5;A0A669KB89;Q14160-2;Q14160;Q14160-3;H0YCG0	A0A0G2JMS7;A0A0G2JNZ2;A0A0G2JPP5;A0A669KB89;Q14160-2;Q14160;Q14160-3	Protein scribble homolog	SCRIB	tr|A0A0G2JMS7|A0A0G2JMS7_HUMAN Protein scribble homolog OS=Homo sapiens OX=9606 GN=SCRIB PE=1 SV=1;tr|A0A0G2JNZ2|A0A0G2JNZ2_HUMAN Protein scribble homolog OS=Homo sapiens OX=9606 GN=SCRIB PE=1 SV=1;tr|A0A0G2JPP5|A0A0G2JPP5_HUMAN Protein scribble homolog OS	8	9	9	9	0	1	0	1	0	0	1	0	0	0	1	0	6	4	4	4	3	3	3	3	2	1	3	1	0	1	0	1	0	0	1	0	0	0	1	0	6	4	4	4
207	A0A0G2JQ41;A0A1C7CYZ0;I3L4Y1;Q12979-4;Q12979-2;Q12979;B7Z683;Q12979-3;I3L2C0;I3L2P5;A0A0G2JRJ1;I3L379;I3L3W0;I3L1U8;I3NI05	A0A0G2JQ41;A0A1C7CYZ0;I3L4Y1;Q12979-4;Q12979-2;Q12979;B7Z683;Q12979-3	Active breakpoint cluster region-related protein	ABR	tr|A0A0G2JQ41|A0A0G2JQ41_HUMAN Active breakpoint cluster region-related protein (Fragment) OS=Homo sapiens OX=9606 GN=ABR PE=1 SV=1;tr|A0A1C7CYZ0|A0A1C7CYZ0_HUMAN Active breakpoint cluster region-related protein OS=Homo sapiens OX=9606 GN=ABR PE=1 SV=1;tr|	15	5	2	2	0	0	0	0	0	0	0	0	0	0	0	0	3	3	2	2	2	1	1	1	1	2	1	2	0	0	0	0	0	0	0	0	0	0	0	0	1	2	1	1
208	A0A0G2JRI7;A0A0G2JQ62;Q8NF37	A0A0G2JRI7;A0A0G2JQ62;Q8NF37	Lysophosphatidylcholine acyltransferase 1	LPCAT1	tr|A0A0G2JRI7|A0A0G2JRI7_HUMAN Lysophosphatidylcholine acyltransferase 1 OS=Homo sapiens OX=9606 GN=LPCAT1 PE=1 SV=1;tr|A0A0G2JQ62|A0A0G2JQ62_HUMAN Lysophosphatidylcholine acyltransferase 1 (Fragment) OS=Homo sapiens OX=9606 GN=LPCAT1 PE=1 SV=1;sp|Q8NF37|P	3	3	3	3	0	0	0	1	0	0	0	0	0	0	0	0	3	1	2	1	1	2	2	1	2	1	1	0	0	0	0	1	0	0	0	0	0	0	0	0	3	1	2	1
209	O43251;O43251-6;A0A0G2JRA5;A0A8Q3WKT3;O43251-10;O43251-2;O43251-8;O43251-5;B0QYV1;S4R469;O43251-4;A0A8Q3SI75;B0QYY4;O43251-7;O43251-9;A0A8Q3SI58;Q9NWB1-4;Q9NWB1-2;J3KNW3;B7Z1U7;A0A6Q8PGE0;A0A804HJM2;A0A087X2B1;A0A6Q8PH77;F8VZG9;F8VR27;A0A6Q8PFM4;Q9NWB1-5;I3L1D4;A0A286YEU2;Q9NWB1-3;Q9NWB1;F8VZY7;A0A804HKG7;A0A6Q8PHA3;O43251-3;A0A8Q3SI19;A0A0G2JSB3;S4R3K7;A0A8I5KWJ3;B0QYY7;A0A0G2JRD1;J3QRF4;A0A3B3I…	O43251;O43251-6;A0A0G2JRA5;A0A8Q3WKT3;O43251-10;O43251-2;O43251-8;O43251-5;B0QYV1;S4R469;O43251-4;A0A8Q3SI75;B0QYY4;O43251-7;O43251-9;A0A8Q3SI58;Q9NWB1-4;Q9NWB1-2;J3KNW3;B7Z1U7;A0A6Q8PGE0;A0A804HJM2;A0A087X2B1;A0A6Q8PH77;F8VZG9;F8VR27;A0A6Q8PFM4;Q9NWB1-5;I3L1D4;A0A286YEU2;Q9NWB1-3;Q9NWB1;F8VZY7;A0A804HKG7;A0A6Q8PHA3;O43251-3;A0A8Q3SI19;A0A0G2JSB3;S4R3K7;A0A8I5KWJ3;B0QYY7;A0A0G2JRD1;J3QRF4;A0A3B3I…	RNA binding protein fox-1 homolog 2;RNA binding protein fox-1 homolog;RNA binding protein fox-1 homolog 1;RNA binding protein fox-1 homolog 3	RBFOX2;RBFOX1;RBFOX3	sp|O43251|RFOX2_HUMAN RNA binding protein fox-1 homolog 2 OS=Homo sapiens OX=9606 GN=RBFOX2 PE=1 SV=3;sp|O43251-6|RFOX2_HUMAN Isoform 6 of RNA binding protein fox-1 homolog 2 OS=Homo sapiens OX=9606 GN=RBFOX2;tr|A0A0G2JRA5|A0A0G2JRA5_HUMAN RNA-binding prot	52	9	9	9	0	0	0	0	0	0	0	0	0	0	0	0	4	3	6	3	3	3	6	3	3	5	5	4	0	0	0	0	0	0	0	0	0	0	0	0	4	3	6	3
210	A0A0G2JS52;Q01538;Q01538-2	A0A0G2JS52;Q01538;Q01538-2	Myelin transcription factor 1	MYT1	tr|A0A0G2JS52|A0A0G2JS52_HUMAN MYT1 domain-containing protein (Fragment) OS=Homo sapiens OX=9606 PE=1 SV=1;sp|Q01538|MYT1_HUMAN Myelin transcription factor 1 OS=Homo sapiens OX=9606 GN=MYT1 PE=1 SV=2;sp|Q01538-2|MYT1_HUMAN Isoform 2 of Myelin transcription	3	2	2	2	0	0	0	0	0	0	0	0	0	0	0	0	1	1	1	0	0	0	0	0	0	0	1	0	0	0	0	0	0	0	0	0	0	0	0	0	1	1	1	0
211	Q9UHX1;Q9UHX1-2;A0A0J9YXX5;A0A0J9YVP6;Q9UHX1-5;Q9UHX1-3;Q9UHX1-6;Q9UHX1-4;A0A0J9YXJ8;A0A0J9YYL3;A0A0J9YWM1;A0A0J9YVR6;E9PQ56;H0YEM1;E9PN18;E9PMU7;E9PL19;H0YCP8	Q9UHX1;Q9UHX1-2;A0A0J9YXX5;A0A0J9YVP6;Q9UHX1-5;Q9UHX1-3;Q9UHX1-6;Q9UHX1-4;A0A0J9YXJ8;A0A0J9YYL3;A0A0J9YWM1;A0A0J9YVR6;E9PQ56;H0YEM1;E9PN18;E9PMU7	Poly(U)-binding-splicing factor PUF60	PUF60	sp|Q9UHX1|PUF60_HUMAN Poly(U)-binding-splicing factor PUF60 OS=Homo sapiens OX=9606 GN=PUF60 PE=1 SV=1;sp|Q9UHX1-2|PUF60_HUMAN Isoform 2 of Poly(U)-binding-splicing factor PUF60 OS=Homo sapiens OX=9606 GN=PUF60;tr|A0A0J9YXX5|A0A0J9YXX5_HUMAN Poly(U)-bindin	18	16	16	16	0	0	0	0	0	0	0	0	0	0	0	0	15	10	10	7	10	5	8	7	4	8	5	5	0	0	0	0	0	0	0	0	0	0	0	0	15	10	10	7
212	A0A0J9YW36;Q9NZ72-2;Q9NZ72	A0A0J9YW36;Q9NZ72-2;Q9NZ72	Stathmin-3	STMN3	tr|A0A0J9YW36|A0A0J9YW36_HUMAN Stathmin-3 (Fragment) OS=Homo sapiens OX=9606 GN=STMN3 PE=1 SV=1;sp|Q9NZ72-2|STMN3_HUMAN Isoform 2 of Stathmin-3 OS=Homo sapiens OX=9606 GN=STMN3;sp|Q9NZ72|STMN3_HUMAN Stathmin-3 OS=Homo sapiens OX=9606 GN=STMN3 PE=1 SV=3	3	2	2	2	0	0	0	2	0	1	1	0	0	0	1	0	0	0	0	0	0	0	0	0	0	0	0	0	0	0	0	2	0	1	1	0	0	0	1	0	0	0	0	0
213	A0A0J9YW64;A6NIW2;Q5JSL3	A0A0J9YW64;A6NIW2;Q5JSL3	Dedicator of cytokinesis protein 11	DOCK11	tr|A0A0J9YW64|A0A0J9YW64_HUMAN Dedicator of cytokinesis protein 11 (Fragment) OS=Homo sapiens OX=9606 GN=DOCK11 PE=1 SV=1;tr|A6NIW2|A6NIW2_HUMAN Dedicator of cytokinesis protein 11 OS=Homo sapiens OX=9606 GN=DOCK11 PE=1 SV=2;sp|Q5JSL3|DOC11_HUMAN Dedicator	3	5	5	5	0	0	0	1	0	0	0	0	0	0	0	0	3	0	1	0	0	0	1	0	0	0	0	0	0	0	0	1	0	0	0	0	0	0	0	0	3	0	1	0
214	A0A0J9YWQ2;Q9BVG9	A0A0J9YWQ2;Q9BVG9	Phosphatidylserine synthase 2	PTDSS2	tr|A0A0J9YWQ2|A0A0J9YWQ2_HUMAN Phosphatidylserine synthase (Fragment) OS=Homo sapiens OX=9606 GN=PTDSS2 PE=1 SV=1;sp|Q9BVG9|PTSS2_HUMAN Phosphatidylserine synthase 2 OS=Homo sapiens OX=9606 GN=PTDSS2 PE=1 SV=1	2	2	2	2	0	0	0	0	0	0	0	0	0	0	0	0	2	2	2	1	0	0	1	0	0	0	0	1	0	0	0	0	0	0	0	0	0	0	0	0	2	2	2	1
215	A0A0J9YWR7;A0A0J9YXE4;Q8N2F6-4;Q8N2F6-3;Q8N2F6-2;Q8N2F6;H7C2M7;Q8N2F6-6;Q8N2F6-5;A0A0J9YXV5;C9J5N7;A0A0J9YY38;H7BXQ8	A0A0J9YWR7;A0A0J9YXE4;Q8N2F6-4;Q8N2F6-3;Q8N2F6-2;Q8N2F6;H7C2M7;Q8N2F6-6;Q8N2F6-5;A0A0J9YXV5;C9J5N7	Armadillo repeat-containing protein 10	ARMC10	tr|A0A0J9YWR7|A0A0J9YWR7_HUMAN Armadillo repeat-containing protein 10 (Fragment) OS=Homo sapiens OX=9606 GN=ARMC10 PE=1 SV=1;tr|A0A0J9YXE4|A0A0J9YXE4_HUMAN Armadillo repeat-containing protein 10 (Fragment) OS=Homo sapiens OX=9606 GN=ARMC10 PE=1 SV=1;sp|Q8N	13	6	6	6	0	0	0	0	0	0	0	0	0	0	0	0	3	3	3	1	1	1	1	2	0	1	1	1	0	0	0	0	0	0	0	0	0	0	0	0	3	3	3	1
216	V9GYD9;Q5VZZ6;A0A0J9YX66;A0A1B0GU44;E9PC62;A0A1B0GUN8;A0A0J9YXJ0;O95319-5;O95319-2;O95319;O95319-4;O95319-3;V9GY47;A0A0J9YXK1	V9GYD9;Q5VZZ6;A0A0J9YX66;A0A1B0GU44;E9PC62;A0A1B0GUN8;A0A0J9YXJ0;O95319-5;O95319-2;O95319;O95319-4;O95319-3	CUGBP Elav-like family member 2	CELF2	tr|V9GYD9|V9GYD9_HUMAN CUGBP Elav-like family member 2 OS=Homo sapiens OX=9606 GN=CELF2 PE=1 SV=1;tr|Q5VZZ6|Q5VZZ6_HUMAN CUGBP Elav-like family member 2 OS=Homo sapiens OX=9606 GN=CELF2 PE=1 SV=2;tr|A0A0J9YX66|A0A0J9YX66_HUMAN CUGBP Elav-like family member	14	5	4	4	0	0	0	0	0	0	0	0	0	0	0	0	4	4	3	3	3	3	3	2	3	2	3	3	0	0	0	0	0	0	0	0	0	0	0	0	3	3	2	2
217	A0A0J9YXF2;Q15165-3;Q15165-1;Q15165;G3XAK4;A0A0J9YXU7;A0A0J9YYJ1	A0A0J9YXF2;Q15165-3;Q15165-1;Q15165	Serum paraoxonase/arylesterase 2	PON2	tr|A0A0J9YXF2|A0A0J9YXF2_HUMAN Paraoxonase OS=Homo sapiens OX=9606 GN=PON2 PE=1 SV=1;sp|Q15165-3|PON2_HUMAN Isoform 3 of Serum paraoxonase/arylesterase 2 OS=Homo sapiens OX=9606 GN=PON2;sp|Q15165-1|PON2_HUMAN Isoform 1 of Serum paraoxonase/arylesterase 2 O	7	7	7	7	0	0	0	0	0	0	0	0	0	0	0	0	4	3	4	6	3	3	4	3	3	4	3	3	0	0	0	0	0	0	0	0	0	0	0	0	4	3	4	6
218	A0A0J9YXQ7	A0A0J9YXQ7			tr|A0A0J9YXQ7|A0A0J9YXQ7_HUMAN Dedicator of cytokinesis protein 11 (Fragment) OS=Homo sapiens OX=9606 GN=DOCK11 PE=1 SV=1	1	1	1	1	0	0	0	0	0	0	0	0	0	0	0	0	0	1	1	0	1	0	0	1	0	0	0	0	0	0	0	0	0	0	0	0	0	0	0	0	0	1	1	0
219	H7C5H6;A0A0J9YXT0;Q9H0F7;Q9H0F7-2	H7C5H6;A0A0J9YXT0;Q9H0F7;Q9H0F7-2	ADP-ribosylation factor-like protein 6	ARL6	tr|H7C5H6|H7C5H6_HUMAN ADP-ribosylation factor-like protein 6 (Fragment) OS=Homo sapiens OX=9606 GN=ARL6 PE=1 SV=1;tr|A0A0J9YXT0|A0A0J9YXT0_HUMAN ADP-ribosylation factor-like protein 6 (Fragment) OS=Homo sapiens OX=9606 GN=ARL6 PE=1 SV=1;sp|Q9H0F7|ARL6_HUM	4	1	1	1	0	0	0	0	0	0	0	0	0	0	0	0	1	0	0	1	0	0	0	0	0	0	0	0	0	0	0	0	0	0	0	0	0	0	0	0	1	0	0	1
220	A0A0J9YYE0;Q92804-2;Q92804;A0A0J9YY24	A0A0J9YYE0;Q92804-2;Q92804	TATA-binding protein-associated factor 2N	TAF15	tr|A0A0J9YYE0|A0A0J9YYE0_HUMAN TATA-binding protein-associated factor 2N OS=Homo sapiens OX=9606 GN=TAF15 PE=1 SV=1;sp|Q92804-2|RBP56_HUMAN Isoform Short of TATA-binding protein-associated factor 2N OS=Homo sapiens OX=9606 GN=TAF15;sp|Q92804|RBP56_HUMAN TA	4	6	4	4	0	0	0	0	0	0	1	0	0	0	0	0	2	3	2	6	4	4	4	2	3	3	3	4	0	0	0	0	0	0	0	0	0	0	0	0	1	2	1	4
221	P26378-2;A0A494C0F8;P26378;P26378-3;P26378-1;P26378-5;P26378-4;A0A494C147;B1APY9;A0A0R4J2E6;A0A494C1D9;A0A494C015;A0A494C173;A0A494C0Q5;A0A494C011;A0A494C0M6;A0A494BZW4	P26378-2;A0A494C0F8;P26378;P26378-3;P26378-1;P26378-5;P26378-4;A0A494C147;B1APY9;A0A0R4J2E6;A0A494C1D9;A0A494C015;A0A494C173	ELAV-like protein 4;ELAV-like protein	ELAVL4	sp|P26378-2|ELAV4_HUMAN Isoform 2 of ELAV-like protein 4 OS=Homo sapiens OX=9606 GN=ELAVL4;tr|A0A494C0F8|A0A494C0F8_HUMAN ELAV-like protein OS=Homo sapiens OX=9606 GN=ELAVL4 PE=1 SV=1;sp|P26378|ELAV4_HUMAN ELAV-like protein 4 OS=Homo sapiens OX=9606 GN=ELA	17	22	22	5	0	0	0	0	0	0	0	0	0	0	0	0	18	18	20	18	15	16	17	15	16	14	16	15	0	0	0	0	0	0	0	0	0	0	0	0	18	18	20	18
222	P43243;A8MXP9;A0A0R4J2E8;D6REM6;D6R991;P43243-2;B3KM87;H0Y8T4;D6R8Z5;D6RE02;D6RIA2;D6RBI2;D6REK4;D6RCM3;D6RBK5;A0A1B0GX04;D6RBS2;D6RAY2;D6RAM9;D6R9F3;D6RB45	P43243;A8MXP9;A0A0R4J2E8;D6REM6;D6R991	Matrin-3	MATR3	sp|P43243|MATR3_HUMAN Matrin-3 OS=Homo sapiens OX=9606 GN=MATR3 PE=1 SV=2;tr|A8MXP9|A8MXP9_HUMAN Matrin-3 OS=Homo sapiens OX=9606 GN=MATR3 PE=1 SV=1;tr|A0A0R4J2E8|A0A0R4J2E8_HUMAN Matrin-3 OS=Homo sapiens OX=9606 GN=MATR3 PE=1 SV=1;tr|D6REM6|D6REM6_HUMAN M	21	34	34	34	0	0	0	1	1	0	0	0	0	0	0	0	22	18	20	25	22	21	20	21	21	21	22	20	0	0	0	1	1	0	0	0	0	0	0	0	22	18	20	25
223	Q9ULB1-3;E7ERL8;Q9ULB1-2;A0A1D5RMU6;A0A0R4J2G7;Q9ULB1;A0A0U1RRK7;P58401;P58400;A0A0D9SEM5;H7C3J4;H0Y568;A0A0D9SFF4;A0A0D9SFY6;H7BZC7;H7C3D6;A0A0U1RQP8;A0A1B0GTL0;H7BYC7;P58400-1;Q9ULB1-4;A0A0D9SF36	Q9ULB1-3;E7ERL8;Q9ULB1-2;A0A1D5RMU6;A0A0R4J2G7;Q9ULB1;A0A0U1RRK7	Neurexin-1	NRXN1	sp|Q9ULB1-3|NRX1A_HUMAN Isoform 3a of Neurexin-1 OS=Homo sapiens OX=9606 GN=NRXN1;tr|E7ERL8|E7ERL8_HUMAN Neurexin-1-beta OS=Homo sapiens OX=9606 GN=NRXN1 PE=1 SV=1;sp|Q9ULB1-2|NRX1A_HUMAN Isoform 2a of Neurexin-1 OS=Homo sapiens OX=9606 GN=NRXN1;tr|A0A1D5R	22	5	2	2	0	0	0	0	0	0	0	0	0	1	1	1	0	0	2	0	1	2	1	1	2	0	1	1	0	0	0	0	0	0	0	0	0	0	0	0	0	0	1	0
224	A0A0S2Z377;P08133-2;P08133;E5RK69;E7EMC6;E5RJF5;E5RI05;E5RK63;E5RFF0;E5RIU8;E5RJR0;H0YC77	A0A0S2Z377;P08133-2;P08133	Annexin A6	ANXA6	tr|A0A0S2Z377|A0A0S2Z377_HUMAN Annexin (Fragment) OS=Homo sapiens OX=9606 GN=ANXA6 PE=2 SV=1;sp|P08133-2|ANXA6_HUMAN Isoform 2 of Annexin A6 OS=Homo sapiens OX=9606 GN=ANXA6;sp|P08133|ANXA6_HUMAN Annexin A6 OS=Homo sapiens OX=9606 GN=ANXA6 PE=1 SV=3	12	16	16	16	1	0	0	1	0	0	1	0	0	0	0	0	6	8	6	5	4	4	3	7	3	8	2	3	1	0	0	1	0	0	1	0	0	0	0	0	6	8	6	5
225	A0A0S2Z4G6;P09493-9;P09493;Q6ZN40;P09493-7;P09493-6;H0YKP3;H0YL80;A0A494C0I0;A0A087WTJ7	A0A0S2Z4G6;P09493-9;P09493;Q6ZN40;P09493-7;P09493-6;H0YKP3;H0YL80	Tropomyosin alpha-1 chain	TPM1	tr|A0A0S2Z4G6|A0A0S2Z4G6_HUMAN Tropomyosin 1 (Alpha), isoform CRA_o (Fragment) OS=Homo sapiens OX=9606 GN=TPM1 PE=1 SV=1;sp|P09493-9|TPM1_HUMAN Isoform 9 of Tropomyosin alpha-1 chain OS=Homo sapiens OX=9606 GN=TPM1;sp|P09493|TPM1_HUMAN Tropomyosin alpha-1	10	9	1	0	4	4	2	4	2	3	5	2	3	4	3	4	4	6	4	3	5	4	5	4	4	5	3	3	0	0	0	0	0	0	0	0	0	0	0	0	0	0	0	0
226	O75122-3;E3W994;O75122;E7EW49;E7ERI8;A0A804HJG7;A0A0U1RQI6;J3KR49;E7ENG2;B3KR06;O75122-2;D6RBU8;H7C4I5;H7C4X8;C9J668;H7C5M8;H7C4M5	O75122-3;E3W994;O75122;E7EW49;E7ERI8;A0A804HJG7;A0A0U1RQI6;J3KR49	CLIP-associating protein 2	CLASP2	sp|O75122-3|CLAP2_HUMAN Isoform 3 of CLIP-associating protein 2 OS=Homo sapiens OX=9606 GN=CLASP2;tr|E3W994|E3W994_HUMAN CLIP-associating protein 2 OS=Homo sapiens OX=9606 GN=CLASP2 PE=1 SV=2;sp|O75122|CLAP2_HUMAN CLIP-associating protein 2 OS=Homo sapiens	17	34	34	31	1	4	0	15	0	0	6	3	0	0	1	0	14	15	12	10	13	10	7	9	11	10	10	11	1	4	0	15	0	0	6	3	0	0	1	0	14	15	12	10
227	A0A0U1RQP1;Q05193-3;Q05193;A0A0D9SFB1;A0A0D9SFE4;Q05193-5;Q05193-2;A0A1B0GU67;A0A1B0GUX5;H7C5U0	A0A0U1RQP1;Q05193-3;Q05193;A0A0D9SFB1;A0A0D9SFE4;Q05193-5;Q05193-2;A0A1B0GU67	Dynamin-1	DNM1	tr|A0A0U1RQP1|A0A0U1RQP1_HUMAN dynamin GTPase OS=Homo sapiens OX=9606 GN=DNM1 PE=1 SV=1;sp|Q05193-3|DYN1_HUMAN Isoform 3 of Dynamin-1 OS=Homo sapiens OX=9606 GN=DNM1;sp|Q05193|DYN1_HUMAN Dynamin-1 OS=Homo sapiens OX=9606 GN=DNM1 PE=1 SV=2;tr|A0A0D9SFB1|A0A	10	33	33	20	2	1	0	7	0	0	5	0	0	3	0	0	20	20	24	22	24	22	19	21	18	21	17	19	2	1	0	7	0	0	5	0	0	3	0	0	20	20	24	22
228	F8VSC5;A0A0U1RQQ9;Q6P3W7;H0YIK6	F8VSC5;A0A0U1RQQ9;Q6P3W7;H0YIK6	SCY1-like protein 2	SCYL2	tr|F8VSC5|F8VSC5_HUMAN SCY1-like protein 2 (Fragment) OS=Homo sapiens OX=9606 GN=SCYL2 PE=1 SV=1;tr|A0A0U1RQQ9|A0A0U1RQQ9_HUMAN SCY1-like protein 2 OS=Homo sapiens OX=9606 GN=SCYL2 PE=1 SV=1;sp|Q6P3W7|SCYL2_HUMAN SCY1-like protein 2 OS=Homo sapiens OX=9606	4	2	2	2	0	0	0	0	0	0	0	0	0	0	0	0	0	2	2	0	1	0	0	0	0	0	0	0	0	0	0	0	0	0	0	0	0	0	0	0	0	2	2	0
229	H0Y4H3;A0A0U1RQT8;Q8TCZ2-3;Q8TCZ2-2;Q8TCZ2;Q8TCZ2-5	H0Y4H3;A0A0U1RQT8;Q8TCZ2-3;Q8TCZ2-2;Q8TCZ2;Q8TCZ2-5	CD99 antigen-like protein 2	CD99L2	tr|H0Y4H3|H0Y4H3_HUMAN CD99 antigen-like protein 2 (Fragment) OS=Homo sapiens OX=9606 GN=CD99L2 PE=1 SV=2;tr|A0A0U1RQT8|A0A0U1RQT8_HUMAN CD99 antigen-like protein 2 (Fragment) OS=Homo sapiens OX=9606 GN=CD99L2 PE=1 SV=1;sp|Q8TCZ2-3|C99L2_HUMAN Isoform 3 of	6	1	1	1	0	0	0	1	0	0	0	0	0	0	0	0	1	0	1	0	0	0	1	0	0	0	0	0	0	0	0	1	0	0	0	0	0	0	0	0	1	0	1	0
230	P23468;A0A0U1RQU1;P23468-3;P23468-7;P23468-5;P23468-6;P23468-4;Q3KPI9;F5GWR7;P23468-2;P10586;P10586-2;H0Y6Z7;H0Y380;H0Y7Z9;H0Y4H1;A2A437	P23468;A0A0U1RQU1;P23468-3;P23468-7;P23468-5;P23468-6;P23468-4;Q3KPI9;F5GWR7;P23468-2;P10586;P10586-2;H0Y6Z7;H0Y380;H0Y7Z9;H0Y4H1	Receptor-type tyrosine-protein phosphatase delta;Protein-tyrosine-phosphatase;Receptor-type tyrosine-protein phosphatase F	PTPRD;PTPRF	sp|P23468|PTPRD_HUMAN Receptor-type tyrosine-protein phosphatase delta OS=Homo sapiens OX=9606 GN=PTPRD PE=1 SV=2;tr|A0A0U1RQU1|A0A0U1RQU1_HUMAN protein-tyrosine-phosphatase OS=Homo sapiens OX=9606 GN=PTPRD PE=1 SV=1;sp|P23468-3|PTPRD_HUMAN Isoform 3 of Re	17	7	2	2	2	0	0	3	0	0	2	0	0	4	0	0	5	4	4	2	2	3	1	1	3	4	3	1	0	0	0	0	0	0	0	0	0	0	0	0	2	1	1	0
231	A0A0U1RQW6;Q9Y2E4;E7EPU2;H0Y5A8;Q9Y2E4-2	A0A0U1RQW6;Q9Y2E4;E7EPU2	Disco-interacting protein 2 homolog C	DIP2C	tr|A0A0U1RQW6|A0A0U1RQW6_HUMAN Disco-interacting protein 2 homolog C OS=Homo sapiens OX=9606 GN=DIP2C PE=1 SV=1;sp|Q9Y2E4|DIP2C_HUMAN Disco-interacting protein 2 homolog C OS=Homo sapiens OX=9606 GN=DIP2C PE=1 SV=2;tr|E7EPU2|E7EPU2_HUMAN Disco-interacting	5	9	9	8	0	0	0	0	0	0	0	0	0	0	0	0	6	2	4	3	1	0	3	0	2	1	0	1	0	0	0	0	0	0	0	0	0	0	0	0	6	2	4	3
232	A0A0U1RR39;P22681;A0A1B0GW38;A0A0U1RQX8;A0A2R8YDW4;C9JU85;A0A2R8Y7I2;A0A2R8Y8D8;A0A2R8Y5E1;A0A2R8YFD4;Q13191-3;Q13191-2;Q13191	A0A0U1RR39;P22681;A0A1B0GW38;A0A0U1RQX8	E3 ubiquitin-protein ligase CBL	CBL	tr|A0A0U1RR39|A0A0U1RR39_HUMAN E3 ubiquitin-protein ligase CBL OS=Homo sapiens OX=9606 GN=CBL PE=1 SV=1;sp|P22681|CBL_HUMAN E3 ubiquitin-protein ligase CBL OS=Homo sapiens OX=9606 GN=CBL PE=1 SV=2;tr|A0A1B0GW38|A0A1B0GW38_HUMAN E3 ubiquitin-protein ligase	13	4	4	4	0	0	0	0	0	0	0	0	0	0	0	0	3	0	2	1	1	0	1	1	0	1	0	0	0	0	0	0	0	0	0	0	0	0	0	0	3	0	2	1
233	G5E9L9;A0A0U1RR70;Q8N568-2;Q8N568;Q8N568-3;A0A1B0GTZ4;Q9C098	G5E9L9;A0A0U1RR70;Q8N568-2;Q8N568;Q8N568-3	Serine/threonine-protein kinase DCLK2	DCLK2	tr|G5E9L9|G5E9L9_HUMAN Doublecortin and CaM kinase-like 2, isoform CRA_c OS=Homo sapiens OX=9606 GN=DCLK2 PE=1 SV=1;tr|A0A0U1RR70|A0A0U1RR70_HUMAN Serine/threonine-protein kinase DCLK2 OS=Homo sapiens OX=9606 GN=DCLK2 PE=1 SV=1;sp|Q8N568-2|DCLK2_HUMAN Isof	7	11	8	8	0	0	0	1	0	0	1	0	0	0	0	0	5	6	5	7	2	2	5	4	2	4	3	4	0	0	0	1	0	0	1	0	0	0	0	0	4	6	5	5
234	A0A0U1RRB6;Q9Y2D4;J3QT38;Q9Y2D4-2	A0A0U1RRB6;Q9Y2D4;J3QT38;Q9Y2D4-2	Exocyst complex component 6B	EXOC6B	tr|A0A0U1RRB6|A0A0U1RRB6_HUMAN Exocyst complex component OS=Homo sapiens OX=9606 GN=EXOC6B PE=1 SV=1;sp|Q9Y2D4|EXC6B_HUMAN Exocyst complex component 6B OS=Homo sapiens OX=9606 GN=EXOC6B PE=1 SV=3;tr|J3QT38|J3QT38_HUMAN Exocyst complex component OS=Homo sap	4	7	7	5	0	0	0	0	0	0	0	0	0	0	0	0	2	2	5	3	1	1	1	2	0	0	0	0	0	0	0	0	0	0	0	0	0	0	0	0	2	2	5	3
235	X5D293;H7C0A7;H7C211;A0A0U1RRF1;Q9UPQ3-3;Q9UPQ3-2;Q9UPQ3;C9J8Z2	X5D293;H7C0A7;H7C211;A0A0U1RRF1;Q9UPQ3-3;Q9UPQ3-2;Q9UPQ3	Arf-GAP with GTPase, ANK repeat and PH domain-containing protein 1	AGAP1	tr|X5D293|X5D293_HUMAN Arf-GAP with GTPase, ANK repeat and PH domain-containing protein 1 (Fragment) OS=Homo sapiens OX=9606 GN=AGAP1 PE=2 SV=1;tr|H7C0A7|H7C0A7_HUMAN Arf-GAP with GTPase, ANK repeat and PH domain-containing protein 1 OS=Homo sapiens OX=960	8	3	2	1	0	0	0	1	0	0	1	0	0	0	0	0	2	2	2	1	2	1	0	2	1	0	0	2	0	0	0	0	0	0	0	0	0	0	0	0	2	2	2	1
236	A0A0U1RRM4;P26599-1;P26599-2;P26599;A6NLN1;A0A7I2V621;A0A7I2V4H6;A0A6Q8PEX4;A0A0D9SF20;K7EKJ7;K7EK45;A0A087WU68;A0A087WUW5;K7ELW5;K7ES59;X6R242	A0A0U1RRM4;P26599-1;P26599-2;P26599;A6NLN1;A0A7I2V621;A0A7I2V4H6;A0A6Q8PEX4;A0A0D9SF20;K7EKJ7;K7EK45	Polypyrimidine tract-binding protein 1	PTBP1	tr|A0A0U1RRM4|A0A0U1RRM4_HUMAN Polypyrimidine tract-binding protein 1 OS=Homo sapiens OX=9606 GN=PTBP1 PE=1 SV=1;sp|P26599-1|PTBP1_HUMAN Isoform 2 of Polypyrimidine tract-binding protein 1 OS=Homo sapiens OX=9606 GN=PTBP1;sp|P26599-2|PTBP1_HUMAN Isoform 3	16	10	10	9	0	0	0	0	0	0	0	0	0	0	0	0	7	6	5	5	3	1	4	5	5	3	3	3	0	0	0	0	0	0	0	0	0	0	0	0	7	6	5	5
237	A0A0U1RRM6;Q8N8S7-3;Q8N8S7-2;Q8N8S7;A0A075B6E5;A0A0U1RQP7;A0A8Q3WLE0	A0A0U1RRM6;Q8N8S7-3;Q8N8S7-2;Q8N8S7;A0A075B6E5	Protein enabled homolog	ENAH	tr|A0A0U1RRM6|A0A0U1RRM6_HUMAN Protein enabled homolog OS=Homo sapiens OX=9606 GN=ENAH PE=1 SV=1;sp|Q8N8S7-3|ENAH_HUMAN Isoform 3 of Protein enabled homolog OS=Homo sapiens OX=9606 GN=ENAH;sp|Q8N8S7-2|ENAH_HUMAN Isoform 2 of Protein enabled homolog OS=Homo	7	7	6	6	0	1	0	4	0	0	0	0	0	1	0	0	6	5	6	4	4	4	5	3	3	4	2	1	0	1	0	4	0	0	0	0	0	1	0	0	6	4	5	4
238	A0A0U1RRM8;H0YJ34;Q96AC1-2;Q96AC1;Q96AC1-3;H0YJB6;G3V3J0;A0A8V8TN73;Q9BQL6-4;Q9BQL6-2;Q9BQL6	A0A0U1RRM8;H0YJ34;Q96AC1-2;Q96AC1;Q96AC1-3	Fermitin family homolog 2	FERMT2	tr|A0A0U1RRM8|A0A0U1RRM8_HUMAN Fermitin family homolog 2 (Fragment) OS=Homo sapiens OX=9606 GN=FERMT2 PE=1 SV=1;tr|H0YJ34|H0YJ34_HUMAN Fermitin family homolog 2 (Fragment) OS=Homo sapiens OX=9606 GN=FERMT2 PE=1 SV=1;sp|Q96AC1-2|FERM2_HUMAN Isoform 2 of Fer	11	5	5	5	0	0	0	0	0	0	0	0	0	0	0	0	2	2	2	1	0	0	1	0	1	1	0	0	0	0	0	0	0	0	0	0	0	0	0	0	2	2	2	1
239	H0Y9C3;A0A0U1RRM9;Q4VXL4;D6RAA5;Q4VXL8;E7EMZ9;E9PBC6;O95359-2;O95359-6;O95359-1;O95359-5;O95359-3;O95359	H0Y9C3;A0A0U1RRM9;Q4VXL4;D6RAA5;Q4VXL8;E7EMZ9;E9PBC6;O95359-2;O95359-6;O95359-1;O95359-5;O95359-3;O95359	Transforming acidic coiled-coil-containing protein 2	TACC2	tr|H0Y9C3|H0Y9C3_HUMAN Transforming acidic coiled-coil-containing protein 2 (Fragment) OS=Homo sapiens OX=9606 GN=TACC2 PE=1 SV=1;tr|A0A0U1RRM9|A0A0U1RRM9_HUMAN Transforming acidic coiled-coil-containing protein 2 (Fragment) OS=Homo sapiens OX=9606 GN=TACC	13	2	2	2	0	0	0	0	0	0	0	0	0	0	0	0	2	0	1	1	1	1	1	1	1	1	1	1	0	0	0	0	0	0	0	0	0	0	0	0	2	0	1	1
240	A0A140LJL2;Q8N350;Q8N350-4;K7ELJ5	A0A140LJL2;Q8N350;Q8N350-4;K7ELJ5	Protein Dos	DOS;C19orf26	tr|A0A140LJL2|A0A140LJL2_HUMAN Voltage-dependent calcium channel beta subunit-associated regulatory protein OS=Homo sapiens OX=9606 GN=CBARP PE=1 SV=1;sp|Q8N350|CBARP_HUMAN Voltage-dependent calcium channel beta subunit-associated regulatory protein OS=Hom	4	4	4	4	0	0	0	1	0	0	1	0	0	0	0	0	0	1	0	1	0	0	0	0	0	0	0	0	0	0	0	1	0	0	1	0	0	0	0	0	0	1	0	1
241	A0A140T9D0;Q8NBI6-3;Q8NBI6-2;Q8NBI6	A0A140T9D0;Q8NBI6-3;Q8NBI6-2;Q8NBI6	Xyloside xylosyltransferase 1	XXYLT1	tr|A0A140T9D0|A0A140T9D0_HUMAN Xyloside xylosyltransferase 1 OS=Homo sapiens OX=9606 GN=XXYLT1 PE=1 SV=1;sp|Q8NBI6-3|XXLT1_HUMAN Isoform 3 of Xyloside xylosyltransferase 1 OS=Homo sapiens OX=9606 GN=XXYLT1;sp|Q8NBI6-2|XXLT1_HUMAN Isoform 2 of Xyloside xylo	4	1	1	1	0	0	0	0	0	0	0	0	0	0	0	0	1	0	0	0	1	0	0	0	0	0	0	0	0	0	0	0	0	0	0	0	0	0	0	0	1	0	0	0
242	P43004;A0A2R8Y6B8;P43004-3;H0YEK4;A0A163QEF0;A0A2R8YG01;A0A2R8YFE3;A0A2U3U0E3;A0A2R8Y740;A0A2R8Y860;A0A2R8Y4W1;A0A2U3TZS7;A0A2R8Y5Y1;A0A2R8Y6J5;A0A2R8Y862;A0A2R8YD46;P43004-2;A0A2R8Y642;A0A2R8YHI4;A0A2R8Y4N0;H0YEB1;A0A2R8YH93;C9J9N5;A0A2R8Y4D1	P43004;A0A2R8Y6B8;P43004-3;H0YEK4;A0A163QEF0;A0A2R8YG01;A0A2R8YFE3;A0A2U3U0E3;A0A2R8Y740;A0A2R8Y860;A0A2R8Y4W1;A0A2U3TZS7;A0A2R8Y5Y1;A0A2R8Y6J5;A0A2R8Y862;A0A2R8YD46;P43004-2;A0A2R8Y642;A0A2R8YHI4;A0A2R8Y4N0;H0YEB1	Excitatory amino acid transporter 2;Amino acid transporter	SLC1A2	sp|P43004|EAA2_HUMAN Excitatory amino acid transporter 2 OS=Homo sapiens OX=9606 GN=SLC1A2 PE=1 SV=2;tr|A0A2R8Y6B8|A0A2R8Y6B8_HUMAN Amino acid transporter (Fragment) OS=Homo sapiens OX=9606 GN=SLC1A2 PE=1 SV=1;sp|P43004-3|EAA2_HUMAN Isoform 3 of Excitatory	24	7	7	7	0	0	0	3	0	0	2	0	0	0	0	0	0	2	3	1	1	1	1	0	0	0	0	0	0	0	0	3	0	0	2	0	0	0	0	0	0	2	3	1
243	Q16881;Q16881-6;Q16881-3;Q16881-4;Q16881-2;A0A182DWI3;Q16881-5;E9PIR7;Q16881-7;E9PKD3;E9PIZ5;A0A0B4J225;E9PKI4;E9PLT3;E9PQI3;E7EWK1;A0A096LPD9;A0A182DWF2;A0A096LPK7;Q9NNW7-2;D3YTF8;A0A182DWF3;Q9NNW7;E9PRI8	Q16881;Q16881-6;Q16881-3;Q16881-4;Q16881-2;A0A182DWI3;Q16881-5;E9PIR7;Q16881-7	Thioredoxin reductase 1, cytoplasmic	TXNRD1	sp|Q16881|TRXR1_HUMAN Thioredoxin reductase 1, cytoplasmic OS=Homo sapiens OX=9606 GN=TXNRD1 PE=1 SV=3;sp|Q16881-6|TRXR1_HUMAN Isoform 6 of Thioredoxin reductase 1, cytoplasmic OS=Homo sapiens OX=9606 GN=TXNRD1;sp|Q16881-3|TRXR1_HUMAN Isoform 3 of Thioredo	24	17	17	17	0	0	0	0	0	0	1	0	0	1	0	0	7	9	9	12	5	4	7	5	4	8	6	6	0	0	0	0	0	0	1	0	0	1	0	0	7	9	9	12
244	O75787;A0A1B0GTB0;O75787-2;A0A1C7CYW4;A0A1B0GVW0;A0A1B0GUT7;A0A1B0GVB9;A0A1B0GWJ8;H7C3E1;B7Z1I9;A0A1B0GV24;A0A1B0GW13;A0A1B0GV60;B7Z413;A0A1B0GTU8;A0A1B0GVC7;A0A1B0GVI9;A0A1B0GWD6;A0A1B0GU12	O75787;A0A1B0GTB0;O75787-2;A0A1C7CYW4;A0A1B0GVW0;A0A1B0GUT7;A0A1B0GVB9;A0A1B0GWJ8;H7C3E1;B7Z1I9;A0A1B0GV24;A0A1B0GW13;A0A1B0GV60	Renin receptor	ATP6AP2	sp|O75787|RENR_HUMAN Renin receptor OS=Homo sapiens OX=9606 GN=ATP6AP2 PE=1 SV=2;tr|A0A1B0GTB0|A0A1B0GTB0_HUMAN Renin receptor (Fragment) OS=Homo sapiens OX=9606 GN=ATP6AP2 PE=1 SV=1;sp|O75787-2|RENR_HUMAN Isoform 2 of Renin receptor OS=Homo sapiens OX=960	19	3	3	3	0	0	0	0	0	0	0	0	0	0	0	0	0	2	0	1	0	2	1	1	1	0	0	1	0	0	0	0	0	0	0	0	0	0	0	0	0	2	0	1
245	A0A1B0GTB8;A0A1B0GWC0;A0A1B0GVF3;P23786;A0A1B0GV75;A0A1B0GTM0;A0A1B0GUD9	A0A1B0GTB8;A0A1B0GWC0;A0A1B0GVF3;P23786;A0A1B0GV75	Carnitine O-palmitoyltransferase 2, mitochondrial	CPT2	tr|A0A1B0GTB8|A0A1B0GTB8_HUMAN Carnitine O-palmitoyltransferase 2, mitochondrial OS=Homo sapiens OX=9606 GN=CPT2 PE=1 SV=1;tr|A0A1B0GWC0|A0A1B0GWC0_HUMAN Carnitine O-palmitoyltransferase 2, mitochondrial OS=Homo sapiens OX=9606 GN=CPT2 PE=1 SV=1;tr|A0A1B0G	7	11	11	11	0	0	0	0	0	0	0	0	0	0	0	0	5	3	4	5	5	2	4	4	5	2	3	1	0	0	0	0	0	0	0	0	0	0	0	0	5	3	4	5
246	A0A1B0GTY1;A0A1B0GUC3;A0A1B0GV98;A0A1B0GTC5;A0A1B0GU26;A0A1B0GTC3;A0A1B0GVH5;Q9C0B1;A0A1B0GTI3;A0A1B0GUY7	A0A1B0GTY1;A0A1B0GUC3;A0A1B0GV98;A0A1B0GTC5;A0A1B0GU26;A0A1B0GTC3;A0A1B0GVH5;Q9C0B1	Alpha-ketoglutarate-dependent dioxygenase FTO	FTO	tr|A0A1B0GTY1|A0A1B0GTY1_HUMAN Alpha-ketoglutarate-dependent dioxygenase FTO OS=Homo sapiens OX=9606 GN=FTO PE=1 SV=1;tr|A0A1B0GUC3|A0A1B0GUC3_HUMAN Alpha-ketoglutarate-dependent dioxygenase FTO OS=Homo sapiens OX=9606 GN=FTO PE=1 SV=1;tr|A0A1B0GV98|A0A1B0	10	8	8	8	0	0	0	0	0	0	0	0	0	0	0	0	5	4	6	2	2	2	3	3	3	2	1	2	0	0	0	0	0	0	0	0	0	0	0	0	5	4	6	2
247	A0A6I8PIT5;A0A6I8PIW1;A0A6I8PLB1;A0A1B0GTF3;O43301;A0A6I8PL32;A0A6I8PL68;A0A6I8PIU5;Q5JX83;Q96MM6;K7ELE6	A0A6I8PIT5;A0A6I8PIW1;A0A6I8PLB1;A0A1B0GTF3;O43301;A0A6I8PL32	Heat shock 70 kDa protein 12A	HSPA12A	tr|A0A6I8PIT5|A0A6I8PIT5_HUMAN Heat shock 70 kDa protein 12A OS=Homo sapiens OX=9606 GN=HSPA12A PE=1 SV=1;tr|A0A6I8PIW1|A0A6I8PIW1_HUMAN Heat shock 70 kDa protein 12A OS=Homo sapiens OX=9606 GN=HSPA12A PE=1 SV=1;tr|A0A6I8PLB1|A0A6I8PLB1_HUMAN Heat shock 70	11	16	16	16	0	0	0	4	0	0	1	0	0	1	0	0	11	8	10	12	8	6	8	9	7	11	8	7	0	0	0	4	0	0	1	0	0	1	0	0	11	8	10	12
248	A0A1B0GWC4;A0A1B0GVP5;A0A1B0GTV8;B3KTU4;A0A1B0GTM2;A0A1B0GUH1;P48728-2;P48728-3;P48728;A0A1B0GUU7;A0A1B0GTB6;H0Y695;A0A1B0GTA8;P48728-4	A0A1B0GWC4;A0A1B0GVP5;A0A1B0GTV8;B3KTU4;A0A1B0GTM2;A0A1B0GUH1;P48728-2;P48728-3;P48728;A0A1B0GUU7;A0A1B0GTB6;H0Y695;A0A1B0GTA8;P48728-4	Aminomethyltransferase;Aminomethyltransferase, mitochondrial	AMT	tr|A0A1B0GWC4|A0A1B0GWC4_HUMAN Aminomethyltransferase, mitochondrial OS=Homo sapiens OX=9606 GN=AMT PE=1 SV=1;tr|A0A1B0GVP5|A0A1B0GVP5_HUMAN Aminomethyltransferase OS=Homo sapiens OX=9606 GN=AMT PE=1 SV=1;tr|A0A1B0GTV8|A0A1B0GTV8_HUMAN Aminomethyltransfera	14	2	2	2	0	0	0	0	0	0	0	0	0	0	0	0	1	2	1	1	1	0	1	0	0	1	0	0	0	0	0	0	0	0	0	0	0	0	0	0	1	2	1	1
249	Q13510-2;Q13510;A0A1B0GTZ5;A0A1B0GTM3;A0A1B0GUA4;A0A1B0GW68;E7EMM4;A0A1B0GUH5;A0A1B0GUW4;A0A1B0GTP7;A0A1B0GUE3;Q13510-3;A0A1B0GUG1;A0A1B0GV06;A0A1B0GVG2;A0A1B0GU62;A0A1B0GUB3;A0A1B0GU06;A0A1B0GVE7;A0A1B0GVJ1;A0A1B0GW48;A0A1B0GUJ3;A0A1B0GW66;A0A1B0GV95;A0A1B0GVA3;A0A1B0GVC9	Q13510-2;Q13510;A0A1B0GTZ5;A0A1B0GTM3;A0A1B0GUA4;A0A1B0GW68;E7EMM4;A0A1B0GUH5;A0A1B0GUW4;A0A1B0GTP7;A0A1B0GUE3;Q13510-3;A0A1B0GUG1;A0A1B0GV06	Acid ceramidase;Acid ceramidase subunit alpha;Acid ceramidase subunit beta	ASAH1	sp|Q13510-2|ASAH1_HUMAN Isoform 2 of Acid ceramidase OS=Homo sapiens OX=9606 GN=ASAH1;sp|Q13510|ASAH1_HUMAN Acid ceramidase OS=Homo sapiens OX=9606 GN=ASAH1 PE=1 SV=5;tr|A0A1B0GTZ5|A0A1B0GTZ5_HUMAN ceramidase OS=Homo sapiens OX=9606 GN=ASAH1 PE=1 SV=1;tr|A	26	12	12	12	0	0	0	0	0	0	1	0	0	0	0	0	7	7	7	11	6	4	9	5	6	11	6	7	0	0	0	0	0	0	1	0	0	0	0	0	7	7	7	11
250	F5GZ78;A0A1B0GTU4;P49023-4;P49023-2;P49023;P49023-3	F5GZ78;A0A1B0GTU4;P49023-4;P49023-2;P49023;P49023-3	Paxillin	PXN	tr|F5GZ78|F5GZ78_HUMAN Paxillin OS=Homo sapiens OX=9606 GN=PXN PE=1 SV=1;tr|A0A1B0GTU4|A0A1B0GTU4_HUMAN Paxillin OS=Homo sapiens OX=9606 GN=PXN PE=1 SV=1;sp|P49023-4|PAXI_HUMAN Isoform 4 of Paxillin OS=Homo sapiens OX=9606 GN=PXN;sp|P49023-2|PAXI_HUMAN Iso	6	3	3	3	0	0	0	0	0	0	0	0	0	0	0	0	1	0	0	0	1	2	0	1	1	0	0	0	0	0	0	0	0	0	0	0	0	0	0	0	1	0	0	0
251	A0A1B0GUF2	A0A1B0GUF2			tr|A0A1B0GUF2|A0A1B0GUF2_HUMAN SH3 and PX domain-containing protein 2B (Fragment) OS=Homo sapiens OX=9606 GN=SH3PXD2B PE=1 SV=1	1	10	2	2	0	0	0	1	0	0	0	0	0	0	0	0	6	4	4	3	2	1	4	2	1	2	2	3	0	0	0	0	0	0	0	0	0	0	0	0	2	0	1	0
252	H0YJB5;A0A1B0GUI1;A0A7P0TAR5;Q6GYQ0;Q6GYQ0-7;Q6GYQ0-5;Q6GYQ0-6;Q6GYQ0-2;Q6GYQ0-4;Q6GYQ0-3;H0YJ04	H0YJB5;A0A1B0GUI1;A0A7P0TAR5;Q6GYQ0;Q6GYQ0-7;Q6GYQ0-5;Q6GYQ0-6;Q6GYQ0-2;Q6GYQ0-4	Ral GTPase-activating protein subunit alpha-1	RALGAPA1	tr|H0YJB5|H0YJB5_HUMAN Ral GTPase-activating protein subunit alpha-1 OS=Homo sapiens OX=9606 GN=RALGAPA1 PE=1 SV=2;tr|A0A1B0GUI1|A0A1B0GUI1_HUMAN Ral GTPase-activating protein subunit alpha-1 OS=Homo sapiens OX=9606 GN=RALGAPA1 PE=1 SV=1;tr|A0A7P0TAR5|A0A7	11	8	8	8	0	0	0	0	0	0	0	0	0	0	0	0	5	5	3	2	2	2	2	1	0	1	1	1	0	0	0	0	0	0	0	0	0	0	0	0	5	5	3	2
253	A0A1B0GV54;A0A1B0GUS1;Q9H1Y0-2;Q9H1Y0	A0A1B0GV54;A0A1B0GUS1;Q9H1Y0-2;Q9H1Y0	Autophagy protein 5	ATG5	tr|A0A1B0GV54|A0A1B0GV54_HUMAN Autophagy protein 5 OS=Homo sapiens OX=9606 GN=ATG5 PE=1 SV=1;tr|A0A1B0GUS1|A0A1B0GUS1_HUMAN Autophagy protein 5 OS=Homo sapiens OX=9606 GN=ATG5 PE=1 SV=1;sp|Q9H1Y0-2|ATG5_HUMAN Isoform Short of Autophagy protein 5 OS=Homo sa	4	1	1	1	0	0	0	0	0	0	0	0	0	0	0	0	0	1	1	0	1	0	0	0	0	0	0	0	0	0	0	0	0	0	0	0	0	0	0	0	0	1	1	0
254	I6L9J0;B1AM27;A0A1B0GVW8;A0A1B0GUS7;O14795;O14795-2;A0A0U1RRB5;A0A3B3ISZ1;Q8NB66	I6L9J0;B1AM27;A0A1B0GVW8;A0A1B0GUS7;O14795;O14795-2;A0A0U1RRB5	Protein unc-13 homolog B	UNC13B	tr|I6L9J0|I6L9J0_HUMAN Protein unc-13 homolog B OS=Homo sapiens OX=9606 GN=UNC13B PE=1 SV=1;tr|B1AM27|B1AM27_HUMAN Protein unc-13 homolog B OS=Homo sapiens OX=9606 GN=UNC13B PE=1 SV=1;tr|A0A1B0GVW8|A0A1B0GVW8_HUMAN Protein unc-13 homolog B OS=Homo sapiens	9	6	6	4	0	0	0	0	0	0	0	0	0	0	0	0	4	3	2	3	2	2	0	2	2	0	0	2	0	0	0	0	0	0	0	0	0	0	0	0	4	3	2	3
256	E7ESW5;A0A1B0GV73;A0A805TBS0;A0A7P0TAS2;Q5T5U3-3;Q5T5U3;A0A087WW76;A0A1B0GTZ9	E7ESW5;A0A1B0GV73;A0A805TBS0;A0A7P0TAS2;Q5T5U3-3;Q5T5U3;A0A087WW76	Rho GTPase-activating protein 21	ARHGAP21	tr|E7ESW5|E7ESW5_HUMAN Rho GTPase-activating protein 21 (Fragment) OS=Homo sapiens OX=9606 GN=ARHGAP21 PE=1 SV=1;tr|A0A1B0GV73|A0A1B0GV73_HUMAN Rho GTPase-activating protein 21 OS=Homo sapiens OX=9606 GN=ARHGAP21 PE=1 SV=1;tr|A0A805TBS0|A0A805TBS0_HUMAN Rh	8	3	3	3	0	0	0	2	0	0	1	0	0	1	0	0	2	0	0	0	1	0	0	0	1	0	0	1	0	0	0	2	0	0	1	0	0	1	0	0	2	0	0	0
257	A0A1B0GVD3;Q6ZN17;A0A1B0GTK2;Q6ZN17-2	A0A1B0GVD3;Q6ZN17;A0A1B0GTK2	Protein lin-28 homolog B	LIN28B	tr|A0A1B0GVD3|A0A1B0GVD3_HUMAN Protein lin-28 homolog B OS=Homo sapiens OX=9606 GN=LIN28B PE=1 SV=1;sp|Q6ZN17|LN28B_HUMAN Protein lin-28 homolog B OS=Homo sapiens OX=9606 GN=LIN28B PE=1 SV=1;tr|A0A1B0GTK2|A0A1B0GTK2_HUMAN Protein lin-28 homolog B (Fragment	4	5	5	5	0	0	0	0	0	0	0	0	0	0	0	0	4	2	3	3	4	1	2	1	4	3	2	1	0	0	0	0	0	0	0	0	0	0	0	0	4	2	3	3
258	F8W787;A0A1B0GW44;A0A1B0GVD5;A0A1B0GWE8;P07339;A0A1B0GV23;C9JH19;A0A1B0GVP3;A0A1B0GU92;A0A1B0GU03;H7C469;F8WD96;A0A1B0GVF1	F8W787;A0A1B0GW44;A0A1B0GVD5;A0A1B0GWE8;P07339;A0A1B0GV23;C9JH19;A0A1B0GVP3;A0A1B0GU92;A0A1B0GU03;H7C469	Cathepsin D;Cathepsin D light chain;Cathepsin D heavy chain	CTSD	tr|F8W787|F8W787_HUMAN Cathepsin D OS=Homo sapiens OX=9606 GN=CTSD PE=1 SV=2;tr|A0A1B0GW44|A0A1B0GW44_HUMAN Cathepsin D OS=Homo sapiens OX=9606 GN=CTSD PE=1 SV=1;tr|A0A1B0GVD5|A0A1B0GVD5_HUMAN Cathepsin D OS=Homo sapiens OX=9606 GN=CTSD PE=1 SV=1;tr|A0A1B0	13	14	14	14	0	0	0	1	0	2	0	0	0	1	2	0	7	7	9	10	8	7	10	6	7	9	6	9	0	0	0	1	0	2	0	0	0	1	2	0	7	7	9	10
260	Q99250;Q9NY46;A0A1W2PRD1;Q9NY46-3;Q99250-2;A0A1B0GWA6;Q9NY46-2;Q9NY46-4;P35499;A0A1W2PQ58;A0A1B0GTS6;E7EUE6;A0A1W2PSB2;A0A590UJH3;A0A1B0GW40;A0A1B0GW67;F6U291	Q99250;Q9NY46;A0A1W2PRD1;Q9NY46-3;Q99250-2;A0A1B0GWA6;Q9NY46-2;Q9NY46-4;P35499;A0A1W2PQ58;A0A1B0GTS6;E7EUE6;A0A1W2PSB2;A0A590UJH3;A0A1B0GW40;A0A1B0GW67;F6U291	Sodium channel protein type 2 subunit alpha;Sodium channel protein type 3 subunit alpha;Sodium channel protein type 4 subunit alpha	SCN2A;SCN3A;SCN4A	sp|Q99250|SCN2A_HUMAN Sodium channel protein type 2 subunit alpha OS=Homo sapiens OX=9606 GN=SCN2A PE=1 SV=3;sp|Q9NY46|SCN3A_HUMAN Sodium channel protein type 3 subunit alpha OS=Homo sapiens OX=9606 GN=SCN3A PE=1 SV=2;tr|A0A1W2PRD1|A0A1W2PRD1_HUMAN Sodium	17	2	2	1	0	1	0	0	0	0	0	0	0	0	0	0	2	1	1	1	1	1	0	1	0	0	0	0	0	1	0	0	0	0	0	0	0	0	0	0	2	1	1	1
261	A0A1B0GWD1;A8K340;O43602-2;O43602;E7EU50;A0A804CF28;A0A7P0T9C5	A0A1B0GWD1;A8K340;O43602-2;O43602;E7EU50;A0A804CF28;A0A7P0T9C5	Neuronal migration protein doublecortin	DCX	tr|A0A1B0GWD1|A0A1B0GWD1_HUMAN Neuronal migration protein doublecortin OS=Homo sapiens OX=9606 GN=DCX PE=1 SV=1;tr|A8K340|A8K340_HUMAN Neuronal migration protein doublecortin OS=Homo sapiens OX=9606 GN=DCX PE=1 SV=1;sp|O43602-2|DCX_HUMAN Isoform 2 of Neuro	7	29	29	25	4	6	3	6	3	4	11	5	4	7	6	7	20	15	18	24	18	19	22	15	17	21	17	14	4	6	3	6	3	4	11	5	4	7	6	7	20	15	18	24
262	A0A1B0GWI2;O75503;A0A087WZY0;A0A1B0GTR6;A0A1B0GWJ7;A0A1C7CYZ2;A0A1B0GTV7;A0A1B0GUE8;A0A1B0GV94;A0A1B0GU14;A0A1B0GVL0	A0A1B0GWI2;O75503;A0A087WZY0;A0A1B0GTR6;A0A1B0GWJ7;A0A1C7CYZ2;A0A1B0GTV7;A0A1B0GUE8;A0A1B0GV94	Ceroid-lipofuscinosis neuronal protein 5	CLN5	tr|A0A1B0GWI2|A0A1B0GWI2_HUMAN Ceroid-lipofuscinosis neuronal protein 5 (Fragment) OS=Homo sapiens OX=9606 GN=CLN5 PE=1 SV=1;sp|O75503|CLN5_HUMAN Ceroid-lipofuscinosis neuronal protein 5 OS=Homo sapiens OX=9606 GN=CLN5 PE=1 SV=2;tr|A0A087WZY0|A0A087WZY0_HU	11	4	4	4	0	0	0	0	0	0	0	0	0	0	0	0	2	4	3	4	2	2	3	4	3	2	2	3	0	0	0	0	0	0	0	0	0	0	0	0	2	4	3	4
263	A0A1B0GWK2;Q674X7-3;Q674X7-2;Q674X7;Q674X7-4;Q674X7-5	A0A1B0GWK2;Q674X7-3;Q674X7-2;Q674X7;Q674X7-4;Q674X7-5	Kazrin	KAZN	tr|A0A1B0GWK2|A0A1B0GWK2_HUMAN Kazrin OS=Homo sapiens OX=9606 GN=KAZN PE=1 SV=1;sp|Q674X7-3|KAZRN_HUMAN Isoform 3 of Kazrin OS=Homo sapiens OX=9606 GN=KAZN;sp|Q674X7-2|KAZRN_HUMAN Isoform 2 of Kazrin OS=Homo sapiens OX=9606 GN=KAZN;sp|Q674X7|KAZRN_HUMAN Ka	6	2	2	2	0	0	0	0	0	0	0	0	0	0	0	0	0	0	2	0	0	0	0	0	0	0	0	0	0	0	0	0	0	0	0	0	0	0	0	0	0	0	2	0
264	C9J6N5;C9JQ40;C9JW51;A0A1C7CYX8;Q9H098;Q9H098-2;C9J3Q3	C9J6N5;C9JQ40;C9JW51;A0A1C7CYX8;Q9H098;Q9H098-2;C9J3Q3	Protein FAM107B	FAM107B	tr|C9J6N5|C9J6N5_HUMAN Protein FAM107B (Fragment) OS=Homo sapiens OX=9606 GN=FAM107B PE=1 SV=8;tr|C9JQ40|C9JQ40_HUMAN Protein FAM107B (Fragment) OS=Homo sapiens OX=9606 GN=FAM107B PE=1 SV=1;tr|C9JW51|C9JW51_HUMAN Protein FAM107B (Fragment) OS=Homo sapiens	7	2	2	2	0	0	0	2	0	1	2	0	0	2	0	0	0	0	0	0	0	0	0	0	0	0	0	0	0	0	0	2	0	1	2	0	0	2	0	0	0	0	0	0
265	A0A1C7CYX9;Q16555-2;E5RFU4	A0A1C7CYX9;Q16555-2	Dihydropyrimidinase-related protein 2	DPYSL2	tr|A0A1C7CYX9|A0A1C7CYX9_HUMAN Dihydropyrimidinase-related protein 2 OS=Homo sapiens OX=9606 GN=DPYSL2 PE=1 SV=1;sp|Q16555-2|DPYL2_HUMAN Isoform 2 of Dihydropyrimidinase-related protein 2 OS=Homo sapiens OX=9606 GN=DPYSL2	3	52	52	9	27	34	22	35	21	28	36	24	24	33	29	27	39	44	41	40	42	45	39	41	42	39	39	40	27	34	22	35	21	28	36	24	24	33	29	27	39	44	41	40
266	A0A8I5KQB8;U3KPV7;A0A8I5KX93;A0A8I5KRE1;A0A8I5QKJ2;A0A8I5KTX0;A0A8I5KQI3;A0A2R8Y6K6;A0A1C7CYY3;A0A2R8YD64;A0A2R8Y5P1;Q9H902-2;Q9H902;Q9H902-3	A0A8I5KQB8;U3KPV7;A0A8I5KX93;A0A8I5KRE1;A0A8I5QKJ2;A0A8I5KTX0;A0A8I5KQI3;A0A2R8Y6K6;A0A1C7CYY3;A0A2R8YD64;A0A2R8Y5P1;Q9H902-2;Q9H902;Q9H902-3	Receptor expression-enhancing protein;Receptor expression-enhancing protein 1	REEP1	tr|A0A8I5KQB8|A0A8I5KQB8_HUMAN Receptor expression-enhancing protein OS=Homo sapiens OX=9606 GN=REEP1 PE=1 SV=1;tr|U3KPV7|U3KPV7_HUMAN Receptor expression-enhancing protein (Fragment) OS=Homo sapiens OX=9606 GN=REEP1 PE=1 SV=1;tr|A0A8I5KX93|A0A8I5KX93_HUMA	14	4	4	4	0	0	0	2	0	0	1	0	0	0	0	0	2	0	1	1	1	0	0	0	0	0	0	0	0	0	0	2	0	0	1	0	0	0	0	0	2	0	1	1
267	Q969N2;A0A1W2PPR6;A0A1W2PR73;A0A1W2PNP0;Q969N2-5;A0A1W2PPC3;A0A1W2PPS0;A0A1W2PRZ8;A0A1W2PP57;Q969N2-4;A0A1W2PP13;Q969N2-6;A0A1W2PPQ7;A0A1W2PP53;Q969N2-2;A0A1W2PR92;A0A1W2PRH2;Q969N2-3;A0A1W2PNW9;A0A1W2PRV7;A0A1W2PQ29;A0A1W2PQY1;A0A1W2PPI8;A0A1W2PQ52;A0A1W2PSC5;A0A1W2PRG1;A0A1W2PR22;A0A1W2PP91;H7C2Y2;A0A1W2PP98;A0A1W2PP03;A0A1W2PRH8;A0A1W2PQL3;A0A1W2PNS2;A0A1W2PPU8;A0A1W2PNZ5;B7Z7C5;A0A1W2PPK4	Q969N2;A0A1W2PPR6;A0A1W2PR73;A0A1W2PNP0;Q969N2-5;A0A1W2PPC3;A0A1W2PPS0;A0A1W2PRZ8;A0A1W2PP57;Q969N2-4;A0A1W2PP13;Q969N2-6;A0A1W2PPQ7;A0A1W2PP53;Q969N2-2;A0A1W2PR92;A0A1W2PRH2	GPI transamidase component PIG-T	PIGT	sp|Q969N2|PIGT_HUMAN GPI transamidase component PIG-T OS=Homo sapiens OX=9606 GN=PIGT PE=1 SV=1;tr|A0A1W2PPR6|A0A1W2PPR6_HUMAN GPI transamidase component PIG-T OS=Homo sapiens OX=9606 GN=PIGT PE=1 SV=2;tr|A0A1W2PR73|A0A1W2PR73_HUMAN GPI transamidase compon	38	7	7	7	0	0	0	0	0	0	0	0	0	0	0	0	5	3	4	3	1	0	1	1	0	0	0	0	0	0	0	0	0	0	0	0	0	0	0	0	5	3	4	3
268	A0A1W2PNR9;Q9Y5U9	A0A1W2PNR9;Q9Y5U9	Immediate early response 3-interacting protein 1	IER3IP1	tr|A0A1W2PNR9|A0A1W2PNR9_HUMAN Immediate early response 3-interacting protein 1 OS=Homo sapiens OX=9606 GN=IER3IP1 PE=1 SV=1;sp|Q9Y5U9|IR3IP_HUMAN Immediate early response 3-interacting protein 1 OS=Homo sapiens OX=9606 GN=IER3IP1 PE=1 SV=1	2	2	2	2	0	0	0	0	0	0	0	0	0	0	0	0	2	2	2	1	2	1	2	2	1	1	2	1	0	0	0	0	0	0	0	0	0	0	0	0	2	2	2	1
269	A0A1W2PNV4;E9PF58;Q92747-2;F8WFD3	A0A1W2PNV4;E9PF58;Q92747-2	Actin-related protein 2/3 complex subunit 1A	ARPC1A	tr|A0A1W2PNV4|A0A1W2PNV4_HUMAN Actin-related protein 2/3 complex subunit 1A OS=Homo sapiens OX=9606 PE=3 SV=1;tr|E9PF58|E9PF58_HUMAN Actin-related protein 2/3 complex subunit 1A OS=Homo sapiens OX=9606 GN=ARPC1A PE=1 SV=1;sp|Q92747-2|ARC1A_HUMAN Isoform 2	4	18	1	0	0	0	0	1	0	0	0	0	0	0	0	0	9	8	8	11	10	8	11	8	7	10	8	6	0	0	0	0	0	0	0	0	0	0	0	0	1	0	0	0
270	A0A1W2PQ06;I3L1K7;E7EQ34;A0A1W2PS81;A0A1W2PQM3;A0A1W2PRC2;A0A1W2PPG1;I3L4Z6;A0A1W2PPP5;A0A1W2PPG5;A0A1W2PRP7;A0A1W2PRV0;A0A1X7SBU8;A0A1W2PR02;A0A1W2PQ77;A0A1W2PPW8;A0A1W2PR23;I3NI02;O14653-3;O14653;O14653-2	A0A1W2PQ06;I3L1K7;E7EQ34;A0A1W2PS81;A0A1W2PQM3;A0A1W2PRC2;A0A1W2PPG1;I3L4Z6;A0A1W2PPP5;A0A1W2PPG5;A0A1W2PRP7;A0A1W2PRV0;A0A1X7SBU8;A0A1W2PR02;A0A1W2PQ77;A0A1W2PPW8;A0A1W2PR23;I3NI02;O14653-3;O14653;O14653-2	Golgi SNAP receptor complex member 2	GOSR2	tr|A0A1W2PQ06|A0A1W2PQ06_HUMAN Golgi SNAP receptor complex member 2 OS=Homo sapiens OX=9606 GN=GOSR2 PE=1 SV=1;tr|I3L1K7|I3L1K7_HUMAN Golgi SNAP receptor complex member 2 OS=Homo sapiens OX=9606 GN=GOSR2 PE=1 SV=1;tr|E7EQ34|E7EQ34_HUMAN Golgi SNAP receptor	21	1	1	1	0	0	0	0	0	0	0	0	0	0	0	0	1	1	1	0	1	0	1	0	0	0	0	0	0	0	0	0	0	0	0	0	0	0	0	0	1	1	1	0
271	J3QT87;A0A1W2PPJ5;Q96SW2-2;Q96SW2	J3QT87;A0A1W2PPJ5;Q96SW2-2;Q96SW2	Protein cereblon	CRBN	tr|J3QT87|J3QT87_HUMAN Protein cereblon (Fragment) OS=Homo sapiens OX=9606 GN=CRBN PE=1 SV=1;tr|A0A1W2PPJ5|A0A1W2PPJ5_HUMAN Protein cereblon OS=Homo sapiens OX=9606 GN=CRBN PE=1 SV=1;sp|Q96SW2-2|CRBN_HUMAN Isoform 2 of Protein cereblon OS=Homo sapiens OX=9	4	3	3	3	0	0	0	0	0	0	0	0	0	0	0	0	1	0	2	0	0	0	0	0	0	1	0	0	0	0	0	0	0	0	0	0	0	0	0	0	1	0	2	0
272	A0A1W2PPX5;A0A1W2PQR6;A0A1W2PQB7;A0A1W2PS43;Q14108;A0A1W2PRS1;A0A1W2PPU6;A0A1W2PRF6;A0A1W2PSE4;Q14108-2;A0A1W2PS70;A0A1W2PNX7;D6RDG0	A0A1W2PPX5;A0A1W2PQR6;A0A1W2PQB7;A0A1W2PS43;Q14108;A0A1W2PRS1;A0A1W2PPU6;A0A1W2PRF6	Lysosome membrane protein 2	SCARB2	tr|A0A1W2PPX5|A0A1W2PPX5_HUMAN Lysosome membrane protein 2 OS=Homo sapiens OX=9606 GN=SCARB2 PE=1 SV=1;tr|A0A1W2PQR6|A0A1W2PQR6_HUMAN Lysosome membrane protein 2 OS=Homo sapiens OX=9606 GN=SCARB2 PE=1 SV=1;tr|A0A1W2PQB7|A0A1W2PQB7_HUMAN Lysosome membrane p	13	11	11	11	0	0	0	1	0	0	0	0	0	0	0	0	8	5	6	8	5	5	6	5	6	4	4	5	0	0	0	1	0	0	0	0	0	0	0	0	8	5	6	8
273	A0A1W2PPZ5;P23193;E5RIS7;A0A1W2PRL9;P23193-2;E5RJ93;E5RK46;A0A1W2PS15;E5RFI1;B7Z4S1	A0A1W2PPZ5;P23193;E5RIS7;A0A1W2PRL9;P23193-2;E5RJ93	Transcription elongation factor A protein 1	TCEA1	tr|A0A1W2PPZ5|A0A1W2PPZ5_HUMAN Transcription elongation factor OS=Homo sapiens OX=9606 GN=TCEA1 PE=1 SV=1;sp|P23193|TCEA1_HUMAN Transcription elongation factor A protein 1 OS=Homo sapiens OX=9606 GN=TCEA1 PE=1 SV=2;tr|E5RIS7|E5RIS7_HUMAN Transcription elon	10	8	8	8	0	0	0	0	0	0	0	0	0	0	0	0	5	6	4	2	5	3	1	3	5	5	4	4	0	0	0	0	0	0	0	0	0	0	0	0	5	6	4	2
274	A0A1W2PQ90;Q92878;Q92878-2;Q92878-3;A0A494C1B7;H7C0V2;A0A494BZX8;A0A494C0Y7;E7ESD9;A0A494BZX5;A0A494C122;C9JNH8;H7C0P8;E7EN38	A0A1W2PQ90;Q92878;Q92878-2;Q92878-3	DNA repair protein RAD50	RAD50	tr|A0A1W2PQ90|A0A1W2PQ90_HUMAN Zinc-hook domain-containing protein OS=Homo sapiens OX=9606 PE=4 SV=2;sp|Q92878|RAD50_HUMAN DNA repair protein RAD50 OS=Homo sapiens OX=9606 GN=RAD50 PE=1 SV=1;sp|Q92878-2|RAD50_HUMAN Isoform 2 of DNA repair protein RAD50 OS=	14	8	8	8	0	0	0	1	0	0	0	0	0	0	0	0	2	4	0	0	2	1	0	1	2	0	1	1	0	0	0	1	0	0	0	0	0	0	0	0	2	4	0	0
275	C9J7M5;C9JA15;A0A1W2PQE7;C9JAW0;C9J6Q2;Q5T376;Q9Y2L6-2;Q9Y2L6;Q9P2Q2	C9J7M5;C9JA15;A0A1W2PQE7;C9JAW0;C9J6Q2;Q5T376;Q9Y2L6-2;Q9Y2L6;Q9P2Q2	FERM domain-containing protein 4B;FERM domain-containing protein 4A	FRMD4B;FRMD4A	tr|C9J7M5|C9J7M5_HUMAN FERM domain-containing protein 4B (Fragment) OS=Homo sapiens OX=9606 GN=FRMD4B PE=1 SV=1;tr|C9JA15|C9JA15_HUMAN FERM domain-containing protein 4B (Fragment) OS=Homo sapiens OX=9606 GN=FRMD4B PE=1 SV=1;tr|A0A1W2PQE7|A0A1W2PQE7_HUMAN F	9	1	1	1	0	0	0	0	0	0	0	0	0	0	0	0	1	0	0	0	0	0	0	0	0	0	0	0	0	0	0	0	0	0	0	0	0	0	0	0	1	0	0	0
276	A0A1W2PQS6;F6U211;A0A2R8Y7H1;A0A2R8YFH6;A0A2R8Y6L3;S4R435	A0A1W2PQS6;F6U211;A0A2R8Y7H1;A0A2R8YFH6;A0A2R8Y6L3;S4R435		RPS10;RPS10-NUDT3	tr|A0A1W2PQS6|A0A1W2PQS6_HUMAN RPS10-NUDT3 readthrough OS=Homo sapiens OX=9606 GN=RPS10-NUDT3 PE=3 SV=1;tr|F6U211|F6U211_HUMAN 40S ribosomal protein S10 OS=Homo sapiens OX=9606 GN=RPS10 PE=3 SV=1;tr|A0A2R8Y7H1|A0A2R8Y7H1_HUMAN 40S ribosomal protein S10 OS=	6	15	14	0	1	0	0	2	0	0	0	0	0	0	0	0	9	9	7	8	11	7	10	6	9	10	7	6	1	0	0	2	0	0	0	0	0	0	0	0	9	8	6	8
277	A0A1W2PQV2;H3BUH9;P23434	A0A1W2PQV2;H3BUH9;P23434	Glycine cleavage system H protein, mitochondrial	GCSH	tr|A0A1W2PQV2|A0A1W2PQV2_HUMAN Glycine cleavage system H protein, mitochondrial (Fragment) OS=Homo sapiens OX=9606 GN=GCSH PE=1 SV=1;tr|H3BUH9|H3BUH9_HUMAN Glycine cleavage system H protein, mitochondrial (Fragment) OS=Homo sapiens OX=9606 GN=GCSH PE=1 SV=	3	2	2	2	0	0	0	1	0	1	1	0	0	1	0	0	2	1	1	2	1	1	1	1	1	1	1	1	0	0	0	1	0	1	1	0	0	1	0	0	2	1	1	2
278	F5GYH1;A0A1W2PRM0;A0A1W2PRL5;A0A1W2PR09;Q8NC96;A0A1W2PR27;A0A1W2PPF5;F5H2U7;A0A1W2PRQ7;A0A1W2PNT6;Q8NC96-2;A0A1W2PRW5	F5GYH1;A0A1W2PRM0;A0A1W2PRL5;A0A1W2PR09;Q8NC96;A0A1W2PR27;A0A1W2PPF5;F5H2U7;A0A1W2PRQ7;A0A1W2PNT6;Q8NC96-2	Adaptin ear-binding coat-associated protein 1	NECAP1	tr|F5GYH1|F5GYH1_HUMAN Adaptin ear-binding coat-associated protein 1 (Fragment) OS=Homo sapiens OX=9606 GN=NECAP1 PE=1 SV=2;tr|A0A1W2PRM0|A0A1W2PRM0_HUMAN Adaptin ear-binding coat-associated protein 1 OS=Homo sapiens OX=9606 GN=NECAP1 PE=1 SV=1;tr|A0A1W2PR	12	4	4	4	0	0	0	0	0	0	0	0	0	0	0	0	3	1	1	3	1	1	1	0	0	2	1	0	0	0	0	0	0	0	0	0	0	0	0	0	3	1	1	3
279	A0A1X7SBR1;Q7Z3G6;C9JY03	A0A1X7SBR1;Q7Z3G6	Prickle-like protein 2	PRICKLE2	tr|A0A1X7SBR1|A0A1X7SBR1_HUMAN Prickle-like protein 2 OS=Homo sapiens OX=9606 GN=PRICKLE2 PE=1 SV=1;sp|Q7Z3G6|PRIC2_HUMAN Prickle-like protein 2 OS=Homo sapiens OX=9606 GN=PRICKLE2 PE=1 SV=2	3	3	3	3	0	0	0	0	0	0	0	0	0	0	0	0	1	0	1	0	1	0	0	0	0	0	1	0	0	0	0	0	0	0	0	0	0	0	0	0	1	0	1	0
280	R4GN82;R4GMP0;H7C5C6;H7C5A5;A0A1X7SBY3;H0Y860;A0A8V8TMC8;Q9P246-3;Q9P246;Q9P246-2	R4GN82;R4GMP0;H7C5C6;H7C5A5;A0A1X7SBY3;H0Y860;A0A8V8TMC8;Q9P246-3;Q9P246;Q9P246-2	Stromal interaction molecule 2	STIM2	tr|R4GN82|R4GN82_HUMAN Stromal interaction molecule 2 (Fragment) OS=Homo sapiens OX=9606 GN=STIM2 PE=1 SV=1;tr|R4GMP0|R4GMP0_HUMAN Stromal interaction molecule 2 (Fragment) OS=Homo sapiens OX=9606 GN=STIM2 PE=1 SV=1;tr|H7C5C6|H7C5C6_HUMAN Stromal interacti	10	1	1	1	0	0	0	0	0	0	0	0	0	0	0	0	1	0	0	0	0	0	0	0	0	0	0	0	0	0	0	0	0	0	0	0	0	0	0	0	1	0	0	0
281	A0A1X7SBZ2;A0A5H1ZRQ2;Q92841;Q92841-1;Q92841-3;Q92841-2;A0A0U1RQJ0	A0A1X7SBZ2;A0A5H1ZRQ2;Q92841;Q92841-1;Q92841-3;Q92841-2	Probable ATP-dependent RNA helicase DDX17	DDX17	tr|A0A1X7SBZ2|A0A1X7SBZ2_HUMAN RNA helicase OS=Homo sapiens OX=9606 GN=DDX17 PE=1 SV=1;tr|A0A5H1ZRQ2|A0A5H1ZRQ2_HUMAN RNA helicase OS=Homo sapiens OX=9606 GN=DDX17 PE=1 SV=2;sp|Q92841|DDX17_HUMAN Probable ATP-dependent RNA helicase DDX17 OS=Homo sapiens OX	7	34	34	23	1	0	0	1	0	0	1	0	0	0	0	0	28	20	23	28	27	23	27	21	25	24	22	25	1	0	0	1	0	0	1	0	0	0	0	0	28	20	23	28
282	A0A286YEY1;P01876	A0A286YEY1;P01876	Ig alpha-1 chain C region	IGHA1	tr|A0A286YEY1|A0A286YEY1_HUMAN Immunoglobulin heavy constant alpha 1 (Fragment) OS=Homo sapiens OX=9606 GN=IGHA1 PE=1 SV=1;sp|P01876|IGHA1_HUMAN Immunoglobulin heavy constant alpha 1 OS=Homo sapiens OX=9606 GN=IGHA1 PE=1 SV=2	2	1	1	1	0	0	0	1	0	1	1	1	0	0	0	1	0	0	0	0	0	0	0	0	0	0	0	0	0	0	0	1	0	1	1	1	0	0	0	1	0	0	0	0
283	L7P8G6;A0A286YF17;A0A286YFD0;Q5SNW7;P42898;P42898-2	L7P8G6;A0A286YF17;A0A286YFD0;Q5SNW7;P42898;P42898-2	Methylenetetrahydrofolate reductase	MTHFR	tr|L7P8G6|L7P8G6_HUMAN Methylenetetrahydrofolate reductase OS=Homo sapiens OX=9606 GN=MTHFR PE=1 SV=1;tr|A0A286YF17|A0A286YF17_HUMAN Methylenetetrahydrofolate reductase OS=Homo sapiens OX=9606 GN=MTHFR PE=1 SV=1;tr|A0A286YFD0|A0A286YFD0_HUMAN Methylenetetr	6	5	5	5	0	0	0	0	0	0	0	0	0	0	0	0	2	1	3	1	2	0	2	1	1	0	0	0	0	0	0	0	0	0	0	0	0	0	0	0	2	1	3	1
284	A0A286YF22;O43175;A0A2C9F2M7;A0A286YFA2;A0A286YFL2;A0A286YFM8;A0A286YF78;A0A286YER3;A0A286YFC8;A0A286YFB2;A0A286YF34;A0A286YFE1;A0A286YFF3;A0A286YFK5	A0A286YF22;O43175;A0A2C9F2M7;A0A286YFA2;A0A286YFL2;A0A286YFM8	D-3-phosphoglycerate dehydrogenase	PHGDH	tr|A0A286YF22|A0A286YF22_HUMAN D-3-phosphoglycerate dehydrogenase OS=Homo sapiens OX=9606 GN=PHGDH PE=1 SV=1;sp|O43175|SERA_HUMAN D-3-phosphoglycerate dehydrogenase OS=Homo sapiens OX=9606 GN=PHGDH PE=1 SV=4;tr|A0A2C9F2M7|A0A2C9F2M7_HUMAN D-3-phosphoglycer	14	16	16	16	0	1	0	1	0	0	1	0	0	1	0	0	11	9	10	11	13	13	11	8	10	9	9	11	0	1	0	1	0	0	1	0	0	1	0	0	11	9	10	11
285	R4GNH2;A0A286YF37;Q9UK22	R4GNH2;A0A286YF37;Q9UK22	F-box only protein 2	FBXO2	tr|R4GNH2|R4GNH2_HUMAN F-box only protein 2 (Fragment) OS=Homo sapiens OX=9606 GN=FBXO2 PE=1 SV=1;tr|A0A286YF37|A0A286YF37_HUMAN F-box only protein 2 (Fragment) OS=Homo sapiens OX=9606 GN=FBXO2 PE=1 SV=1;sp|Q9UK22|FBX2_HUMAN F-box only protein 2 OS=Homo sa	3	1	1	1	0	0	0	0	0	0	0	0	0	0	0	0	1	1	0	0	0	0	0	0	0	0	0	0	0	0	0	0	0	0	0	0	0	0	0	0	1	1	0	0
286	A0A2C9F2P4;A0A286YFF7;P50897;Q5T0S4;A0A286YFE3;A0A286YFL8;P50897-2;E9PIA8;E9PSE5;E9PK48;A0A286YFL6	A0A2C9F2P4;A0A286YFF7;P50897;Q5T0S4;A0A286YFE3;A0A286YFL8;P50897-2	Palmitoyl-protein thioesterase 1	PPT1	tr|A0A2C9F2P4|A0A2C9F2P4_HUMAN Palmitoyl-protein thioesterase 1 OS=Homo sapiens OX=9606 GN=PPT1 PE=1 SV=1;tr|A0A286YFF7|A0A286YFF7_HUMAN Palmitoyl-protein thioesterase 1 OS=Homo sapiens OX=9606 GN=PPT1 PE=1 SV=1;sp|P50897|PPT1_HUMAN Palmitoyl-protein thioe	11	7	7	7	0	0	0	0	0	0	0	0	0	0	0	0	6	6	6	6	6	6	6	7	7	6	6	6	0	0	0	0	0	0	0	0	0	0	0	0	6	6	6	6
287	A0A286YFF8;Q7Z3U7-2;Q7Z3U7-6;Q7Z3U7-5;Q7Z3U7;Q7Z3U7-3;F8VZV1	A0A286YFF8;Q7Z3U7-2;Q7Z3U7-6;Q7Z3U7-5;Q7Z3U7;Q7Z3U7-3	Protein MON2 homolog	MON2	tr|A0A286YFF8|A0A286YFF8_HUMAN Protein MON2 homolog OS=Homo sapiens OX=9606 GN=MON2 PE=1 SV=1;sp|Q7Z3U7-2|MON2_HUMAN Isoform 2 of Protein MON2 homolog OS=Homo sapiens OX=9606 GN=MON2;sp|Q7Z3U7-6|MON2_HUMAN Isoform 6 of Protein MON2 homolog OS=Homo sapiens	7	7	7	7	0	0	0	0	0	0	0	0	0	0	0	0	4	3	3	0	0	0	1	1	0	0	0	0	0	0	0	0	0	0	0	0	0	0	0	0	4	3	3	0
288	Q7Z3E5;H7BZY2;A0A804HHZ1;A0A804HJ52;A0A2Q3DP09;A0A804HIH2;A0A804HIU9;A0A804HK42;A0A804HJI1;A0A804HK85;A0A804HL13;A0A804HJ95;Q7Z3E5-2;A0A804HIT2;A0A804HI20;C9JW07;A0A804HLH5	Q7Z3E5;H7BZY2;A0A804HHZ1;A0A804HJ52;A0A2Q3DP09;A0A804HIH2;A0A804HIU9;A0A804HK42;A0A804HJI1;A0A804HK85;A0A804HL13;A0A804HJ95;Q7Z3E5-2	LisH domain-containing protein ARMC9	ARMC9	sp|Q7Z3E5|ARMC9_HUMAN LisH domain-containing protein ARMC9 OS=Homo sapiens OX=9606 GN=ARMC9 PE=1 SV=3;tr|H7BZY2|H7BZY2_HUMAN LisH domain-containing protein ARMC9 OS=Homo sapiens OX=9606 GN=ARMC9 PE=1 SV=9;tr|A0A804HHZ1|A0A804HHZ1_HUMAN LisH domain-containi	17	3	3	3	0	0	0	0	0	0	0	0	0	0	0	0	2	2	1	0	1	0	0	1	0	0	0	0	0	0	0	0	0	0	0	0	0	0	0	0	2	2	1	0
289	Q13555-6;Q13555-2;H0Y6G2;Q5SWX3;A0A2Q3DQE3;Q13555-9;Q13555-8;Q13555;Q13555-4;Q13555-11;Q13555-7;Q13555-5;Q13555-3;Q13555-10;A0A8V8TQ60;A0A8V8TPN2;Q8WU40;A0A8V8TQ82;A0A8V8TQW6	Q13555-6;Q13555-2;H0Y6G2;Q5SWX3;A0A2Q3DQE3;Q13555-9;Q13555-8;Q13555;Q13555-4;Q13555-11;Q13555-7;Q13555-5;Q13555-3;Q13555-10;A0A8V8TQ60;A0A8V8TPN2;Q8WU40	Calcium/calmodulin-dependent protein kinase type II subunit gamma	CAMK2G	sp|Q13555-6|KCC2G_HUMAN Isoform 6 of Calcium/calmodulin-dependent protein kinase type II subunit gamma OS=Homo sapiens OX=9606 GN=CAMK2G;sp|Q13555-2|KCC2G_HUMAN Isoform 2 of Calcium/calmodulin-dependent protein kinase type II subunit gamma OS=Homo sapiens	19	12	7	1	0	0	0	4	0	0	3	0	0	0	0	0	9	9	9	10	10	10	9	11	11	8	9	9	0	0	0	2	0	0	1	0	0	0	0	0	4	6	5	5
290	Q13367;A0A2R8Y2A8;A0A5F9UJV3;Q13367-4;Q13367-3;A0A590UKC4;A0A590UK04;A0A590UJ60;A0A590UJE5;A0A590UJU0;A0A590UKD3;A0A590UJU7;A0A590UJW5;F5GWU4;Q13367-2;A0A590UK30;A0A590UK64;A0A590UK69;A0A590UJ44;F5GYB0;A0A590UJ88	Q13367;A0A2R8Y2A8;A0A5F9UJV3;Q13367-4;Q13367-3;A0A590UKC4;A0A590UK04;A0A590UJ60;A0A590UJE5;A0A590UJU0;A0A590UKD3	AP-3 complex subunit beta-2	AP3B2	sp|Q13367|AP3B2_HUMAN AP-3 complex subunit beta-2 OS=Homo sapiens OX=9606 GN=AP3B2 PE=1 SV=2;tr|A0A2R8Y2A8|A0A2R8Y2A8_HUMAN AP-3 complex subunit beta OS=Homo sapiens OX=9606 GN=AP3B2 PE=1 SV=1;tr|A0A5F9UJV3|A0A5F9UJV3_HUMAN AP-3 complex subunit beta OS=Hom	21	27	27	21	0	0	0	3	0	0	2	0	0	3	0	0	13	14	18	14	12	11	11	14	7	9	9	8	0	0	0	3	0	0	2	0	0	3	0	0	13	14	18	14
291	A0A2R8Y6I1;A0A2R8Y3N3;A0A2R8Y5P7;P49590-2;P49590;D6RB22;D6RJE6;B4DQ67;A0A2R8Y4X6;A0A2R8Y5E8	A0A2R8Y6I1;A0A2R8Y3N3;A0A2R8Y5P7;P49590-2;P49590;D6RB22;D6RJE6;B4DQ67	Probable histidine--tRNA ligase, mitochondrial	HARS2	tr|A0A2R8Y6I1|A0A2R8Y6I1_HUMAN histidine--tRNA ligase OS=Homo sapiens OX=9606 GN=HARS2 PE=1 SV=1;tr|A0A2R8Y3N3|A0A2R8Y3N3_HUMAN histidine--tRNA ligase OS=Homo sapiens OX=9606 GN=HARS2 PE=1 SV=1;tr|A0A2R8Y5P7|A0A2R8Y5P7_HUMAN histidine--tRNA ligase OS=Homo	10	9	5	5	0	0	0	0	0	0	0	0	0	0	0	0	5	5	4	4	4	5	6	5	4	3	4	4	0	0	0	0	0	0	0	0	0	0	0	0	3	2	2	1
292	A0A2R8Y430;P48637;A0A2R8Y5T7;P48637-2;A0A2R8Y7I7;A0A2R8Y6Q7;A0A2R8YF34;A0A2R8Y2X9;A0A2R8Y6Y6;A0A2R8Y4V9;A0A2R8Y790;A0A2R8Y446;A0A0S2Z4J7;A0A2R8Y2F2	A0A2R8Y430;P48637;A0A2R8Y5T7;P48637-2	Glutathione synthetase	GSS	tr|A0A2R8Y430|A0A2R8Y430_HUMAN Glutathione synthetase OS=Homo sapiens OX=9606 GN=GSS PE=1 SV=1;sp|P48637|GSHB_HUMAN Glutathione synthetase OS=Homo sapiens OX=9606 GN=GSS PE=1 SV=1;tr|A0A2R8Y5T7|A0A2R8Y5T7_HUMAN Glutathione synthetase (Fragment) OS=Homo sap	14	14	14	14	0	0	0	1	0	0	0	0	0	0	0	0	9	9	8	4	7	7	6	7	4	4	3	5	0	0	0	1	0	0	0	0	0	0	0	0	9	9	8	4
293	A0A2R8Y620;A0A2R8Y7U2;A0A2R8Y600;A0A2R8Y455;Q86VX2-2;Q86VX2	A0A2R8Y620;A0A2R8Y7U2;A0A2R8Y600;A0A2R8Y455;Q86VX2-2;Q86VX2	COMM domain-containing protein 7	COMMD7	tr|A0A2R8Y620|A0A2R8Y620_HUMAN COMM domain-containing protein OS=Homo sapiens OX=9606 PE=4 SV=1;tr|A0A2R8Y7U2|A0A2R8Y7U2_HUMAN COMM domain-containing protein OS=Homo sapiens OX=9606 PE=4 SV=1;tr|A0A2R8Y600|A0A2R8Y600_HUMAN COMM domain-containing protein OS	6	1	1	1	0	0	0	0	0	0	0	0	0	0	0	0	1	1	1	0	1	0	0	1	1	0	0	0	0	0	0	0	0	0	0	0	0	0	0	0	1	1	1	0
294	A0A2R8Y473;A0A590UJS8;B4DGL8;A0A5F9ZA98;O75027;O75027-2;A0A087WW65;O75027-3;E9PJR8;E9PNQ5;A0A2R8Y3N2	A0A2R8Y473;A0A590UJS8;B4DGL8;A0A5F9ZA98;O75027;O75027-2;A0A087WW65;O75027-3	ATP-binding cassette sub-family B member 7, mitochondrial	ABCB7	tr|A0A2R8Y473|A0A2R8Y473_HUMAN Iron-sulfur clusters transporter ABCB7, mitochondrial OS=Homo sapiens OX=9606 GN=ABCB7 PE=1 SV=1;tr|A0A590UJS8|A0A590UJS8_HUMAN Iron-sulfur clusters transporter ABCB7, mitochondrial OS=Homo sapiens OX=9606 GN=ABCB7 PE=1 SV=1;	11	5	5	5	0	0	0	0	0	0	0	0	0	0	0	0	2	4	2	1	1	1	1	2	2	1	1	1	0	0	0	0	0	0	0	0	0	0	0	0	2	4	2	1
295	A0A2R8Y5E4;A0A2R8YFK2;A0A2R8Y6M6;A0A2R8Y4C2;A0A2R8YFS8;A0A2R8Y8C4;A0A2R8Y5C9;A0A2R8Y596;P56945-4;P56945-5;P56945-8;P56945;P56945-7;P56945-3;P56945-2;P56945-6	A0A2R8Y5E4;A0A2R8YFK2;A0A2R8Y6M6;A0A2R8Y4C2;A0A2R8YFS8;A0A2R8Y8C4;A0A2R8Y5C9;A0A2R8Y596;P56945-4;P56945-5;P56945-8;P56945;P56945-7;P56945-3;P56945-2;P56945-6	Breast cancer anti-estrogen resistance protein 1	BCAR1	tr|A0A2R8Y5E4|A0A2R8Y5E4_HUMAN Breast cancer anti-estrogen resistance protein 1 OS=Homo sapiens OX=9606 GN=BCAR1 PE=1 SV=1;tr|A0A2R8YFK2|A0A2R8YFK2_HUMAN Breast cancer anti-estrogen resistance protein 1 OS=Homo sapiens OX=9606 GN=BCAR1 PE=1 SV=1;tr|A0A2R8Y	16	2	2	2	0	0	0	0	0	0	0	0	0	0	0	0	1	1	0	0	0	1	1	0	1	1	1	0	0	0	0	0	0	0	0	0	0	0	0	0	1	1	0	0
296	A0A2R8Y4H2;Q9UH03-2;Q9UH03;B1AHR1;Q9UH03-3	A0A2R8Y4H2;Q9UH03-2;Q9UH03;B1AHR1	Neuronal-specific septin-3	2003-09-01	tr|A0A2R8Y4H2|A0A2R8Y4H2_HUMAN Neuronal-specific septin-3 OS=Homo sapiens OX=9606 GN=SEPTIN3 PE=1 SV=1;sp|Q9UH03-2|SEPT3_HUMAN Isoform 2 of Neuronal-specific septin-3 OS=Homo sapiens OX=9606 GN=SEPTIN3;sp|Q9UH03|SEPT3_HUMAN Neuronal-specific septin-3 OS=Ho	5	17	17	10	1	0	0	3	0	0	3	1	0	1	0	0	14	11	11	14	15	13	14	11	9	12	12	10	1	0	0	3	0	0	3	1	0	1	0	0	14	11	11	14
297	P51532;P51532-4;P51532-3;P51532-2;P51532-5;Q9HBD4;A0A2R8Y7S2;A0A2R8Y4P4;A0A2R8YGG3;A0A2R8YGP5;A0A2R8Y440;A0A2R8YG32;A0A2R8Y4C5;A0A2R8Y6N0;A0A2R8Y7F3;A0A2R8YF58;A0A2R8Y7Y7;A0A2R8Y526;A0A2R8YF80;A0A2R8Y6V2;A0A2R8YDA1;A0A2R8Y523;A0A2R8YCY3;A0A2R8Y4R6;A0A2R8YFV8;A0A2R8Y5K3;A0A2R8YFK5;K7EQF0;A0A0U1RRF5;K7EP28;A0A0U1RQE1;A0A2R8Y7R0	P51532;P51532-4;P51532-3;P51532-2;P51532-5;Q9HBD4;A0A2R8Y7S2;A0A2R8Y4P4;A0A2R8YGG3;A0A2R8YGP5;A0A2R8Y440;A0A2R8YG32;A0A2R8Y4C5;A0A2R8Y6N0;A0A2R8Y7F3;A0A2R8YF58;A0A2R8Y7Y7;A0A2R8Y526;A0A2R8YF80;A0A2R8Y6V2;A0A2R8YDA1	Transcription activator BRG1	SMARCA4	sp|P51532|SMCA4_HUMAN Transcription activator BRG1 OS=Homo sapiens OX=9606 GN=SMARCA4 PE=1 SV=2;sp|P51532-4|SMCA4_HUMAN Isoform 4 of Transcription activator BRG1 OS=Homo sapiens OX=9606 GN=SMARCA4;sp|P51532-3|SMCA4_HUMAN Isoform 3 of Transcription activato	32	25	25	13	0	0	0	0	0	0	0	0	0	0	0	0	17	14	13	11	6	11	7	9	6	10	4	7	0	0	0	0	0	0	0	0	0	0	0	0	17	14	13	11
298	A0A2R8YGZ0;A0A2R8Y6K2;A0A2R8Y726;A0A2R8Y7B8;A0A2R8Y4Y7;A0A2R8YDQ1;A0A2R8YFW4;A0A2U3TZH1;Q9UQ90	A0A2R8YGZ0;A0A2R8Y6K2;A0A2R8Y726;A0A2R8Y7B8;A0A2R8Y4Y7;A0A2R8YDQ1;A0A2R8YFW4;A0A2U3TZH1;Q9UQ90	Paraplegin	SPG7	tr|A0A2R8YGZ0|A0A2R8YGZ0_HUMAN Paraplegin (Fragment) OS=Homo sapiens OX=9606 GN=SPG7 PE=1 SV=1;tr|A0A2R8Y6K2|A0A2R8Y6K2_HUMAN Paraplegin OS=Homo sapiens OX=9606 GN=SPG7 PE=1 SV=1;tr|A0A2R8Y726|A0A2R8Y726_HUMAN Paraplegin OS=Homo sapiens OX=9606 GN=SPG7 PE=	9	1	1	1	0	0	0	0	0	0	0	0	0	0	0	0	1	0	1	0	1	1	1	1	1	0	1	1	0	0	0	0	0	0	0	0	0	0	0	0	1	0	1	0
299	A0A2R8Y804;A0A2R8Y543;A0A2R8YCH5;A0A2R8Y5A3;P35222;B4DGU4;A0A2R8Y7Z0;A0A2R8Y750;A0A2R8Y5C3;A0A2R8Y5Z1;A0A2R8Y6G0;A0A2R8Y815;A0A2R8YG06;C9IZ65	A0A2R8Y804;A0A2R8Y543;A0A2R8YCH5;A0A2R8Y5A3;P35222;B4DGU4;A0A2R8Y7Z0;A0A2R8Y750;A0A2R8Y5C3;A0A2R8Y5Z1	Catenin beta-1	CTNNB1	tr|A0A2R8Y804|A0A2R8Y804_HUMAN Catenin beta-1 OS=Homo sapiens OX=9606 GN=CTNNB1 PE=1 SV=1;tr|A0A2R8Y543|A0A2R8Y543_HUMAN Catenin beta-1 OS=Homo sapiens OX=9606 GN=CTNNB1 PE=1 SV=1;tr|A0A2R8YCH5|A0A2R8YCH5_HUMAN Catenin beta-1 (Fragment) OS=Homo sapiens OX=	14	26	26	24	2	2	0	6	0	2	5	0	1	5	0	2	13	14	16	13	11	11	14	11	11	14	8	9	2	2	0	6	0	2	5	0	1	5	0	2	13	14	16	13
300	Q9UBN7;A0A8V8TKY7;A0A2R8Y559;A0A8V8TL08;A0A2R8YDE6;A0A8V8TM63;A0A2R8YCS4;Q9UBN7-2;A0A8V8TMA5;A0A8V8TLA9;A0A2R8Y6Z9;A0A2R8Y758;A6NDI8;C9J172;E7ER52;E7EP63;Q9BRX7;A0A2R8Y5Z4	Q9UBN7;A0A8V8TKY7;A0A2R8Y559;A0A8V8TL08;A0A2R8YDE6;A0A8V8TM63;A0A2R8YCS4;Q9UBN7-2;A0A8V8TMA5;A0A8V8TLA9;A0A2R8Y6Z9	Histone deacetylase 6	HDAC6	sp|Q9UBN7|HDAC6_HUMAN Histone deacetylase 6 OS=Homo sapiens OX=9606 GN=HDAC6 PE=1 SV=2;tr|A0A8V8TKY7|A0A8V8TKY7_HUMAN Histone deacetylase 6 OS=Homo sapiens OX=9606 GN=HDAC6 PE=4 SV=1;tr|A0A2R8Y559|A0A2R8Y559_HUMAN Histone deacetylase 6 OS=Homo sapiens OX=9	18	9	9	9	0	0	0	2	0	0	1	0	0	0	0	0	4	4	4	3	5	3	2	4	4	1	1	3	0	0	0	2	0	0	1	0	0	0	0	0	4	4	4	3
301	A0A2R8Y566;Q9P260-2;Q9P260;A0A075B785;A0A075B768	A0A2R8Y566;Q9P260-2;Q9P260;A0A075B785	LisH domain and HEAT repeat-containing protein KIAA1468	KIAA1468	tr|A0A2R8Y566|A0A2R8Y566_HUMAN RAB11-binding protein RELCH OS=Homo sapiens OX=9606 GN=RELCH PE=1 SV=1;sp|Q9P260-2|RELCH_HUMAN Isoform 2 of RAB11-binding protein RELCH OS=Homo sapiens OX=9606 GN=RELCH;sp|Q9P260|RELCH_HUMAN RAB11-binding protein RELCH OS=Hom	5	10	10	10	0	0	0	0	0	0	0	0	0	0	0	0	4	5	7	3	1	1	2	1	3	0	0	0	0	0	0	0	0	0	0	0	0	0	0	0	4	5	7	3
302	A0A2R8Y595;A0A2R8YFL0;P49711-2;P49711;V9GY73;Q8NI51-11;Q8NI51-6;Q8NI51-5;Q8NI51-10;Q8NI51-2;Q8NI51;Q8NI51-3;Q8NI51-7;F5H2V8;Q8NI51-8	A0A2R8Y595;A0A2R8YFL0;P49711-2;P49711;V9GY73;Q8NI51-11;Q8NI51-6;Q8NI51-5;Q8NI51-10;Q8NI51-2;Q8NI51;Q8NI51-3;Q8NI51-7	Transcriptional repressor CTCF;Transcriptional repressor CTCFL	CTCF;CTCFL	tr|A0A2R8Y595|A0A2R8Y595_HUMAN Transcriptional repressor CTCF OS=Homo sapiens OX=9606 GN=CTCF PE=1 SV=1;tr|A0A2R8YFL0|A0A2R8YFL0_HUMAN Transcriptional repressor CTCF OS=Homo sapiens OX=9606 GN=CTCF PE=1 SV=1;sp|P49711-2|CTCF_HUMAN Isoform 2 of Transcriptio	15	3	3	3	0	0	0	0	0	0	0	0	0	0	0	0	2	3	2	0	1	1	0	0	0	0	0	0	0	0	0	0	0	0	0	0	0	0	0	0	2	3	2	0
303	A0A2R8YDM9;A0A2R8Y5A6;Q99700;A0A5F9ZHW5;A0A5F9ZHX3;A0A2R8Y7E6;A0A5F9ZI57;V9GY86;F8WB06;A0A5F9ZHH4;A0A2R8Y7P6;H0YH87;Q99700-2;Q99700-4;F8VRK6;F8VQP2;F8W0B5;A0A5F9ZH85;A0A2R8YGV1;Q99700-5;A0A2R8Y6W7	A0A2R8YDM9;A0A2R8Y5A6;Q99700;A0A5F9ZHW5;A0A5F9ZHX3;A0A2R8Y7E6;A0A5F9ZI57;V9GY86;F8WB06;A0A5F9ZHH4;A0A2R8Y7P6;H0YH87;Q99700-2;Q99700-4	Ataxin-2	ATXN2	tr|A0A2R8YDM9|A0A2R8YDM9_HUMAN Ataxin-2 OS=Homo sapiens OX=9606 GN=ATXN2 PE=1 SV=1;tr|A0A2R8Y5A6|A0A2R8Y5A6_HUMAN Ataxin-2 OS=Homo sapiens OX=9606 GN=ATXN2 PE=1 SV=1;sp|Q99700|ATX2_HUMAN Ataxin-2 OS=Homo sapiens OX=9606 GN=ATXN2 PE=1 SV=2;tr|A0A5F9ZHW5|A0A	21	3	3	3	0	0	0	0	0	0	0	0	0	0	0	0	0	1	3	0	0	0	0	0	0	0	0	0	0	0	0	0	0	0	0	0	0	0	0	0	0	1	3	0
304	A0A2R8YEZ4;A0A2R8Y5D3;O15160-2;O15160;A0A2R8Y8D6;A0A2R8YEY5;E7EQB9;D6RDJ3	A0A2R8YEZ4;A0A2R8Y5D3;O15160-2;O15160;A0A2R8Y8D6;A0A2R8YEY5;E7EQB9;D6RDJ3	DNA-directed RNA polymerases I and III subunit RPAC1	POLR1C	tr|A0A2R8YEZ4|A0A2R8YEZ4_HUMAN DNA-directed RNA polymerases I and III subunit RPAC1 OS=Homo sapiens OX=9606 GN=POLR1C PE=1 SV=1;tr|A0A2R8Y5D3|A0A2R8Y5D3_HUMAN DNA-directed RNA polymerases I and III subunit RPAC1 OS=Homo sapiens OX=9606 GN=POLR1C PE=1 SV=1;	8	4	4	2	0	0	0	0	0	0	0	0	0	0	0	0	2	1	2	1	1	1	0	2	2	1	1	0	0	0	0	0	0	0	0	0	0	0	0	0	2	1	2	1
305	P49815;H3BMQ0;A0A2R8YGD6;P49815-4;P49815-2;P49815-3;P49815-7;A0A2R8Y7C8;P49815-5;A0A2R8YDR3;A0A2R8Y7X5;A0A2R8YGU4;A0A2R8Y5F1;X5D2U8;A0A2R8YDZ2;A0A2R8Y6C9;P49815-6;A0A2R8Y5B2;A0A2R8YEJ8;A0A2R8YGE6;P49815-8;A0A2R8YCR8	P49815;H3BMQ0;A0A2R8YGD6;P49815-4;P49815-2;P49815-3;P49815-7;A0A2R8Y7C8;P49815-5;A0A2R8YDR3;A0A2R8Y7X5;A0A2R8YGU4;A0A2R8Y5F1;X5D2U8;A0A2R8YDZ2;A0A2R8Y6C9;P49815-6	Tuberin	TSC2	sp|P49815|TSC2_HUMAN Tuberin OS=Homo sapiens OX=9606 GN=TSC2 PE=1 SV=2;tr|H3BMQ0|H3BMQ0_HUMAN Tuberin OS=Homo sapiens OX=9606 GN=TSC2 PE=1 SV=1;tr|A0A2R8YGD6|A0A2R8YGD6_HUMAN Tuberin OS=Homo sapiens OX=9606 GN=TSC2 PE=1 SV=1;sp|P49815-4|TSC2_HUMAN Isoform	22	6	6	6	0	0	0	0	0	0	0	0	0	0	0	0	2	2	2	0	0	0	1	0	0	0	0	2	0	0	0	0	0	0	0	0	0	0	0	0	2	2	2	0
306	A0A2R8Y6S8;A0A2R8Y5J1;A0A2R8Y5Q4;A0A2R8Y6N1;A0A2R8YGL0;A0A2R8Y5F8;Q86WV8;A0A2R8Y7E9;A0A2R8Y6W1;Q59IT9;A0A2R8YFV7;A0A2R8Y5N2;A0A2R8Y5S3;Q92574	A0A2R8Y6S8;A0A2R8Y5J1;A0A2R8Y5Q4;A0A2R8Y6N1;A0A2R8YGL0;A0A2R8Y5F8;Q86WV8;A0A2R8Y7E9;A0A2R8Y6W1;Q59IT9;A0A2R8YFV7;A0A2R8Y5N2;A0A2R8Y5S3;Q92574	Hamartin	TSC1	tr|A0A2R8Y6S8|A0A2R8Y6S8_HUMAN Hamartin (Fragment) OS=Homo sapiens OX=9606 GN=TSC1 PE=1 SV=1;tr|A0A2R8Y5J1|A0A2R8Y5J1_HUMAN Hamartin OS=Homo sapiens OX=9606 GN=TSC1 PE=1 SV=1;tr|A0A2R8Y5Q4|A0A2R8Y5Q4_HUMAN Hamartin OS=Homo sapiens OX=9606 GN=TSC1 PE=1 SV=1	14	1	1	1	0	0	0	0	0	0	0	0	0	0	0	0	1	1	1	1	1	1	1	1	0	1	1	1	0	0	0	0	0	0	0	0	0	0	0	0	1	1	1	1
307	A0A2R8YFA1;A0A2R8YE59;A0A2R8Y5H3;A0A2U3TZL3;A0A2R8Y7Q9;A0A2R8YEK8;A0A2R8Y5S9;Q9Y5P4-2;Q9Y5P4;Q9Y5P4-3;A0A2R8YE18;A0A2R8Y7C5;A0A2R8Y773;H0Y9J1;A0A2R8YFI2;A0A2R8YEA4	A0A2R8YFA1;A0A2R8YE59;A0A2R8Y5H3;A0A2U3TZL3;A0A2R8Y7Q9;A0A2R8YEK8;A0A2R8Y5S9;Q9Y5P4-2;Q9Y5P4;Q9Y5P4-3;A0A2R8YE18;A0A2R8Y7C5	Collagen type IV alpha-3-binding protein	COL4A3BP	tr|A0A2R8YFA1|A0A2R8YFA1_HUMAN Ceramide transfer protein (Fragment) OS=Homo sapiens OX=9606 GN=CERT1 PE=1 SV=1;tr|A0A2R8YE59|A0A2R8YE59_HUMAN Ceramide transfer protein (Fragment) OS=Homo sapiens OX=9606 GN=CERT1 PE=1 SV=1;tr|A0A2R8Y5H3|A0A2R8Y5H3_HUMAN Cer	16	3	3	3	0	0	0	0	0	0	0	0	0	0	0	0	1	1	2	0	0	1	0	0	0	0	0	0	0	0	0	0	0	0	0	0	0	0	0	0	1	1	2	0
308	A0A2R8Y5U5;A0A5F9ZHW7;A0A2R8Y5K2;Q96LT7;Q96LT7-2	A0A2R8Y5U5;A0A5F9ZHW7;A0A2R8Y5K2;Q96LT7;Q96LT7-2	Protein C9orf72	C9orf72	tr|A0A2R8Y5U5|A0A2R8Y5U5_HUMAN Guanine nucleotide exchange factor C9orf72 OS=Homo sapiens OX=9606 GN=C9orf72 PE=1 SV=1;tr|A0A5F9ZHW7|A0A5F9ZHW7_HUMAN Guanine nucleotide exchange factor C9orf72 OS=Homo sapiens OX=9606 GN=C9orf72 PE=1 SV=1;tr|A0A2R8Y5K2|A0A2	5	2	2	2	0	0	0	0	0	0	0	0	0	0	0	0	1	0	1	0	0	0	0	0	0	0	0	0	0	0	0	0	0	0	0	0	0	0	0	0	1	0	1	0
309	A0A2R8Y5N1;O60610-2;O60610-3;O60610;B4E2I7;A0A2R8YEF8	A0A2R8Y5N1;O60610-2;O60610-3;O60610	Protein diaphanous homolog 1	DIAPH1	tr|A0A2R8Y5N1|A0A2R8Y5N1_HUMAN Protein diaphanous homolog 1 OS=Homo sapiens OX=9606 GN=DIAPH1 PE=1 SV=1;sp|O60610-2|DIAP1_HUMAN Isoform 2 of Protein diaphanous homolog 1 OS=Homo sapiens OX=9606 GN=DIAPH1;sp|O60610-3|DIAP1_HUMAN Isoform 3 of Protein diaphan	6	7	7	7	0	0	0	0	0	0	1	0	0	0	0	0	2	3	3	0	0	0	0	0	0	0	0	0	0	0	0	0	0	0	1	0	0	0	0	0	2	3	3	0
310	A0A2R8Y5P9;Q8TF72;Q9ULL8-2;Q9ULL8	A0A2R8Y5P9;Q8TF72;Q9ULL8-2;Q9ULL8	Protein Shroom3;Protein Shroom4	SHROOM3;SHROOM4	tr|A0A2R8Y5P9|A0A2R8Y5P9_HUMAN Protein Shroom3 OS=Homo sapiens OX=9606 GN=SHROOM3 PE=1 SV=1;sp|Q8TF72|SHRM3_HUMAN Protein Shroom3 OS=Homo sapiens OX=9606 GN=SHROOM3 PE=1 SV=2;sp|Q9ULL8-2|SHRM4_HUMAN Isoform 2 of Protein Shroom4 OS=Homo sapiens OX=9606 GN=S	4	2	1	1	0	1	1	1	1	0	1	1	1	0	1	1	1	1	1	1	1	1	1	1	1	1	1	1	0	1	1	1	1	0	1	1	1	0	1	1	0	0	0	0
311	A0A2R8Y661;A0A8I5KZ40;A0A2R8YGD3;Q9Y4G8	A0A2R8Y661;A0A8I5KZ40;A0A2R8YGD3;Q9Y4G8	Rap guanine nucleotide exchange factor 2	RAPGEF2	tr|A0A2R8Y661|A0A2R8Y661_HUMAN Rap guanine nucleotide exchange factor 2 OS=Homo sapiens OX=9606 GN=RAPGEF2 PE=1 SV=1;tr|A0A8I5KZ40|A0A8I5KZ40_HUMAN Rap guanine nucleotide exchange factor 2 OS=Homo sapiens OX=9606 GN=RAPGEF2 PE=1 SV=1;tr|A0A2R8YGD3|A0A2R8YG	4	3	3	3	0	0	0	0	0	0	0	0	0	0	0	0	2	1	1	0	1	0	0	0	0	0	1	0	0	0	0	0	0	0	0	0	0	0	0	0	2	1	1	0
312	A0A2R8YDF3;A0A2R8Y6L5;A0A2R8Y6I6;Q13627-4;Q13627-3;Q13627-5;Q13627-2;Q13627;A0A2R8YEY4;M0R2X3;M0R131;E7EMI5;A0A2R8Y443;Q9Y463-2;Q9Y463-3;Q9Y463	A0A2R8YDF3;A0A2R8Y6L5;A0A2R8Y6I6;Q13627-4;Q13627-3;Q13627-5;Q13627-2;Q13627;A0A2R8YEY4;M0R2X3;M0R131;E7EMI5;A0A2R8Y443;Q9Y463-2;Q9Y463-3;Q9Y463	Dual specificity tyrosine-phosphorylation-regulated kinase 1A;Dual specificity tyrosine-phosphorylation-regulated kinase 1B	DYRK1A;DYRK1B	tr|A0A2R8YDF3|A0A2R8YDF3_HUMAN dual-specificity kinase (Fragment) OS=Homo sapiens OX=9606 GN=DYRK1A PE=1 SV=1;tr|A0A2R8Y6L5|A0A2R8Y6L5_HUMAN dual-specificity kinase (Fragment) OS=Homo sapiens OX=9606 GN=DYRK1A PE=1 SV=1;tr|A0A2R8Y6I6|A0A2R8Y6I6_HUMAN dual-	16	3	3	3	0	0	0	0	0	0	0	0	0	0	0	0	2	2	1	0	0	0	0	0	0	0	0	0	0	0	0	0	0	0	0	0	0	0	0	0	2	2	1	0
313	A0A2R8YDQ9;A0A2R8Y6Y7;Q9P2R7-2;Q9P2R7;Q5T9Q5;A0A0U1RQF8;A0A2R8Y5P6;A0A2R8Y6E6;Q5T9Q8;A0A0U1RQL1;A0A0U1RRI1;A0A0U1RQU7;A0A2R8Y5P4	A0A2R8YDQ9;A0A2R8Y6Y7;Q9P2R7-2;Q9P2R7;Q5T9Q5	Succinyl-CoA ligase [ADP-forming] subunit beta, mitochondrial	SUCLA2	tr|A0A2R8YDQ9|A0A2R8YDQ9_HUMAN Succinate--CoA ligase [ADP-forming] subunit beta, mitochondrial OS=Homo sapiens OX=9606 GN=SUCLA2 PE=1 SV=1;tr|A0A2R8Y6Y7|A0A2R8Y6Y7_HUMAN Succinate--CoA ligase [ADP-forming] subunit beta, mitochondrial OS=Homo sapiens OX=960	13	17	17	17	0	0	0	0	0	0	0	0	0	0	0	0	11	10	10	10	9	8	13	10	8	10	12	8	0	0	0	0	0	0	0	0	0	0	0	0	11	10	10	10
314	Q14204;A0A2R8Y706;A0A7P0T9C4;A0A7P0TA13;A0A2R8Y5T0;A0A7P0T9R4;A0A7P0TAW9;A0A7P0T7V5;A0A7P0T916;A0A7P0T8N2;A0A7P0TBJ7;A0A7P0TAF3;A0A7P0TB75;A0A2R8Y6H2;A0A7P0T9K2;A0A7P0T9F1;A0A7P0T8W5;A0A2R8YFZ7;A0A7P0TAM4;A0A7P0T825;A0A7P0TB64;A0A7P0TAV5;A0A7P0T990;A0A804HHY6;A0A7P0T942;A0A2R8YGC7;A0A7P0T9S3;A0A7P0T934;A0A7P0T9Y3;A0A7P0TBC9;A0A7P0TAS7;A0A7P0TB96	Q14204;A0A2R8Y706;A0A7P0T9C4;A0A7P0TA13;A0A2R8Y5T0;A0A7P0T9R4;A0A7P0TAW9;A0A7P0T7V5;A0A7P0T916;A0A7P0T8N2;A0A7P0TBJ7;A0A7P0TAF3;A0A7P0TB75;A0A2R8Y6H2;A0A7P0T9K2;A0A7P0T9F1;A0A7P0T8W5;A0A2R8YFZ7;A0A7P0TAM4;A0A7P0T825;A0A7P0TB64;A0A7P0TAV5;A0A7P0T990;A0A804HHY6;A0A7P0T942;A0A2R8YGC7;A0A7P0T9S3;A0A7P0T934	Cytoplasmic dynein 1 heavy chain 1	DYNC1H1	sp|Q14204|DYHC1_HUMAN Cytoplasmic dynein 1 heavy chain 1 OS=Homo sapiens OX=9606 GN=DYNC1H1 PE=1 SV=5;tr|A0A2R8Y706|A0A2R8Y706_HUMAN Cytoplasmic dynein 1 heavy chain 1 OS=Homo sapiens OX=9606 GN=DYNC1H1 PE=1 SV=2;tr|A0A7P0T9C4|A0A7P0T9C4_HUMAN Cytoplasmic	32	277	277	277	21	16	0	63	2	5	62	7	6	55	13	13	195	165	185	207	182	179	189	167	174	180	151	153	21	16	0	63	2	5	62	7	6	55	13	13	195	165	185	207
315	Q3V6T2;Q3V6T2-3;Q3V6T2-2;Q3V6T2-4;A0A2R8Y7B1;Q3V6T2-5;A0A2U3TZV9;A0A2R8YG73;A0A2R8Y4W8;A0A2R8Y4X4;A0A2R8YCU9;A0A2R8Y820;A0A2R8Y5D7;H7C2C6;H0Y470;A0A2R8Y885;A0A2R8YDS8;A0A2R8Y7D4;H0Y7U8;A0A2R8YGU1;A0A2R8YG52;A0A2R8Y4Z5;A0A2R8Y6B2;A0A2R8Y7D9;H0Y7K3;A0A2R8Y802;A0A2R8Y4C6	Q3V6T2;Q3V6T2-3;Q3V6T2-2;Q3V6T2-4;A0A2R8Y7B1;Q3V6T2-5;A0A2U3TZV9;A0A2R8YG73;A0A2R8Y4W8;A0A2R8Y4X4;A0A2R8YCU9;A0A2R8Y820;A0A2R8Y5D7;H7C2C6;H0Y470;A0A2R8Y885;A0A2R8YDS8;A0A2R8Y7D4;H0Y7U8	Girdin	CCDC88A	sp|Q3V6T2|GRDN_HUMAN Girdin OS=Homo sapiens OX=9606 GN=CCDC88A PE=1 SV=2;sp|Q3V6T2-3|GRDN_HUMAN Isoform 3 of Girdin OS=Homo sapiens OX=9606 GN=CCDC88A;sp|Q3V6T2-2|GRDN_HUMAN Isoform 2 of Girdin OS=Homo sapiens OX=9606 GN=CCDC88A;sp|Q3V6T2-4|GRDN_HUMAN Isof	27	10	10	10	0	0	0	0	0	0	0	0	0	0	0	0	2	6	3	0	1	0	0	0	0	0	0	0	0	0	0	0	0	0	0	0	0	0	0	0	2	6	3	0
316	Q969G3;J3QKS7;Q969G3-4;Q969G3-2;B4DGM3;Q969G3-5;A0A2R8Y855;A0A2R8Y7I9;A0A2U3TZQ7;A0A2R8YES3;A0A2R8Y4T4;A0A2R8Y765;A0A2R8Y7U4;J3QR61;Q969G3-6;Q969G3-3;A0A2R8YEB8;J3QKX6;A0A2R8YD78;J3KT85;A0A2R8YFC8	Q969G3;J3QKS7;Q969G3-4;Q969G3-2;B4DGM3;Q969G3-5;A0A2R8Y855;A0A2R8Y7I9;A0A2U3TZQ7;A0A2R8YES3;A0A2R8Y4T4;A0A2R8Y765;A0A2R8Y7U4;J3QR61;Q969G3-6;Q969G3-3	SWI/SNF-related matrix-associated actin-dependent regulator of chromatin subfamily E member 1	SMARCE1	sp|Q969G3|SMCE1_HUMAN SWI/SNF-related matrix-associated actin-dependent regulator of chromatin subfamily E member 1 OS=Homo sapiens OX=9606 GN=SMARCE1 PE=1 SV=2;tr|J3QKS7|J3QKS7_HUMAN SWI/SNF-related matrix-associated actin-dependent regulator of chromatin	21	5	5	5	0	0	0	0	0	0	0	0	0	0	0	0	4	4	3	3	1	3	3	2	2	3	2	2	0	0	0	0	0	0	0	0	0	0	0	0	4	4	3	3
317	A0A2R8Y7R9;Q13136-2;Q13136;E9PPF6;E9PJZ7;E9PID5;F8VWR9;H0YHJ4;A0A1B0GVT3;O75334-8	A0A2R8Y7R9;Q13136-2;Q13136;E9PPF6;E9PJZ7	Liprin-alpha-1	PPFIA1	tr|A0A2R8Y7R9|A0A2R8Y7R9_HUMAN Liprin-alpha-1 (Fragment) OS=Homo sapiens OX=9606 GN=PPFIA1 PE=1 SV=1;sp|Q13136-2|LIPA1_HUMAN Isoform 2 of Liprin-alpha-1 OS=Homo sapiens OX=9606 GN=PPFIA1;sp|Q13136|LIPA1_HUMAN Liprin-alpha-1 OS=Homo sapiens OX=9606 GN=PPFIA	10	3	1	1	0	0	0	0	0	0	0	0	0	0	0	0	2	0	2	1	1	1	1	1	1	0	1	0	0	0	0	0	0	0	0	0	0	0	0	0	1	0	1	0
318	P62263;A0A2R8Y811;E5RH77	P62263;A0A2R8Y811;E5RH77	40S ribosomal protein S14	RPS14	sp|P62263|RS14_HUMAN 40S ribosomal protein S14 OS=Homo sapiens OX=9606 GN=RPS14 PE=1 SV=3;tr|A0A2R8Y811|A0A2R8Y811_HUMAN 40S ribosomal protein S14 (Fragment) OS=Homo sapiens OX=9606 GN=RPS14 PE=1 SV=1;tr|E5RH77|E5RH77_HUMAN 40S ribosomal protein S14 OS=Hom	3	5	5	5	0	0	0	1	0	0	0	0	0	0	0	0	5	3	5	5	5	4	5	5	5	5	4	5	0	0	0	1	0	0	0	0	0	0	0	0	5	3	5	5
319	E7ETK0;A0A2R8Y849;A0A2R8YD14;P62847-2;P62847-3;P62847;P62847-4;A0A2R8Y8A0	E7ETK0;A0A2R8Y849;A0A2R8YD14;P62847-2;P62847-3;P62847;P62847-4;A0A2R8Y8A0	40S ribosomal protein S24	RPS24	tr|E7ETK0|E7ETK0_HUMAN 40S ribosomal protein S24 OS=Homo sapiens OX=9606 GN=RPS24 PE=1 SV=1;tr|A0A2R8Y849|A0A2R8Y849_HUMAN 40S ribosomal protein S24 OS=Homo sapiens OX=9606 GN=RPS24 PE=1 SV=1;tr|A0A2R8YD14|A0A2R8YD14_HUMAN 40S ribosomal protein S24 OS=Homo	8	4	4	4	0	1	0	1	0	0	0	0	0	0	0	0	4	3	2	3	2	2	3	2	2	3	3	3	0	1	0	1	0	0	0	0	0	0	0	0	4	3	2	3
320	A0A2R8Y851;P62273;P62273-2;A0A2R8Y6P7;A0A087WTT6	A0A2R8Y851;P62273;P62273-2;A0A2R8Y6P7;A0A087WTT6	40S ribosomal protein S29	RPS29	tr|A0A2R8Y851|A0A2R8Y851_HUMAN 40S ribosomal protein S29 OS=Homo sapiens OX=9606 GN=RPS29 PE=1 SV=1;sp|P62273|RS29_HUMAN 40S ribosomal protein S29 OS=Homo sapiens OX=9606 GN=RPS29 PE=1 SV=2;sp|P62273-2|RS29_HUMAN Isoform 2 of 40S ribosomal protein S29 OS=H	5	2	2	2	0	0	0	0	0	0	0	0	0	0	0	0	2	1	1	2	1	2	2	2	1	2	2	1	0	0	0	0	0	0	0	0	0	0	0	0	2	1	1	2
321	A0A2R8Y891;P08237;P08237-3;P08237-2;F8VZI0;F8VZQ1;F8VW30;F8VX13;F8VP00;F8VSF7;F8VTQ3;F8VUB8;F8VYK8;H0YHB8;F8VVE3	A0A2R8Y891;P08237;P08237-3;P08237-2;F8VZI0	ATP-dependent 6-phosphofructokinase, muscle type	PFKM	tr|A0A2R8Y891|A0A2R8Y891_HUMAN ATP-dependent 6-phosphofructokinase OS=Homo sapiens OX=9606 GN=PFKM PE=1 SV=1;sp|P08237|PFKAM_HUMAN ATP-dependent 6-phosphofructokinase, muscle type OS=Homo sapiens OX=9606 GN=PFKM PE=1 SV=2;sp|P08237-3|PFKAM_HUMAN Isoform 3	15	33	33	29	2	3	0	7	0	2	4	0	0	3	0	2	25	25	26	19	27	23	23	23	24	19	23	22	2	3	0	7	0	2	4	0	0	3	0	2	25	25	26	19
322	H7C560;A0A2U3TZI2;A0A2R8Y8E0;P15056;A0A2R8YDP5;H7C4S5;A0A2R8Y492;A0A2R8Y679;A0A2R8Y467;H7C155;P10398;A0A8I5KSI1;A0A2R8YES9;H7C5K3;A0A8I5KWF7	H7C560;A0A2U3TZI2;A0A2R8Y8E0;P15056;A0A2R8YDP5;H7C4S5;A0A2R8Y492	Serine/threonine-protein kinase B-raf	BRAF	tr|H7C560|H7C560_HUMAN non-specific serine/threonine protein kinase OS=Homo sapiens OX=9606 GN=BRAF PE=1 SV=2;tr|A0A2U3TZI2|A0A2U3TZI2_HUMAN non-specific serine/threonine protein kinase OS=Homo sapiens OX=9606 GN=BRAF PE=1 SV=1;tr|A0A2R8Y8E0|A0A2R8Y8E0_HUM	15	6	6	4	0	0	0	1	0	0	0	0	0	0	0	0	4	5	3	3	3	5	3	3	4	2	0	3	0	0	0	1	0	0	0	0	0	0	0	0	4	5	3	3
323	A0A2R8YCS7;Q9Y3Z3-4;Q9Y3Z3;A0A2R8YD90;Q9Y3Z3-3;A0A2R8YF51;A0A2R8Y5D2;A0A2R8Y586;A0A804HL67;A0A2R8YG48;A0A2R8YF18;A0A2R8Y7R5;A0A2R8Y755;A0A2R8YFV6	A0A2R8YCS7;Q9Y3Z3-4;Q9Y3Z3;A0A2R8YD90;Q9Y3Z3-3	Deoxynucleoside triphosphate triphosphohydrolase SAMHD1	SAMHD1	tr|A0A2R8YCS7|A0A2R8YCS7_HUMAN Deoxynucleoside triphosphate triphosphohydrolase SAMHD1 OS=Homo sapiens OX=9606 GN=SAMHD1 PE=1 SV=1;sp|Q9Y3Z3-4|SAMH1_HUMAN Isoform 4 of Deoxynucleoside triphosphate triphosphohydrolase SAMHD1 OS=Homo sapiens OX=9606 GN=SAMHD	14	9	9	9	0	0	0	0	0	0	0	0	0	0	0	0	3	2	4	5	5	3	4	5	4	1	3	3	0	0	0	0	0	0	0	0	0	0	0	0	3	2	4	5
324	A0A2R8YFQ7;A0A2R8YCZ4;Q9Y2S2-2;Q9Y2S2;A0A2R8Y4K2;A0A2R8Y7B4;A0A2R8Y5S5;A0A087WW38	A0A2R8YFQ7;A0A2R8YCZ4;Q9Y2S2-2;Q9Y2S2;A0A2R8Y4K2;A0A2R8Y7B4;A0A2R8Y5S5;A0A087WW38	Lambda-crystallin homolog	CRYL1	tr|A0A2R8YFQ7|A0A2R8YFQ7_HUMAN Lambda-crystallin homolog OS=Homo sapiens OX=9606 GN=CRYL1 PE=1 SV=1;tr|A0A2R8YCZ4|A0A2R8YCZ4_HUMAN Lambda-crystallin homolog OS=Homo sapiens OX=9606 GN=CRYL1 PE=1 SV=1;sp|Q9Y2S2-2|CRYL1_HUMAN Isoform 2 of Lambda-crystallin h	8	4	4	4	0	0	0	0	0	0	0	0	0	0	0	0	4	2	2	1	1	1	0	0	1	0	0	0	0	0	0	0	0	0	0	0	0	0	0	0	4	2	2	1
325	P68400;E7EU96;A0A2R8YD58;A0A2R8YF43;A0A2R8Y5A0;Q8NEV1;A0A2R8YFU2;A0A2R8YDP2;P68400-2;A0A2R8Y4D6;A0A2R8Y4H0;V9GYA2;A0A2R8YEW1;A0A087WY74;A0A2R8YDY7;A0A2R8YCK2;A0A2R8Y3W6;A0A2R8Y7T1;A0A2R8YF47;V9GY80;A0A2R8YEL7;A0A2R8Y797;A0A2R8YCC9	P68400;E7EU96;A0A2R8YD58;A0A2R8YF43;A0A2R8Y5A0;Q8NEV1;A0A2R8YFU2;A0A2R8YDP2;P68400-2;A0A2R8Y4D6;A0A2R8Y4H0	Casein kinase II subunit alpha;Casein kinase II subunit alpha 3	CSNK2A1;CSNK2A3	sp|P68400|CSK21_HUMAN Casein kinase II subunit alpha OS=Homo sapiens OX=9606 GN=CSNK2A1 PE=1 SV=1;tr|E7EU96|E7EU96_HUMAN Casein kinase II subunit alpha OS=Homo sapiens OX=9606 GN=CSNK2A1 PE=1 SV=1;tr|A0A2R8YD58|A0A2R8YD58_HUMAN Casein kinase II subunit alp	23	16	16	16	0	0	0	1	0	0	1	0	0	0	0	0	9	11	10	10	11	8	10	10	9	9	8	7	0	0	0	1	0	0	1	0	0	0	0	0	9	11	10	10
327	H7BXF5;A0A2R8YDB8;Q9H0E3-2;Q9H0E3;Q9H0E3-3	H7BXF5;A0A2R8YDB8;Q9H0E3-2;Q9H0E3;Q9H0E3-3	Histone deacetylase complex subunit SAP130	SAP130	tr|H7BXF5|H7BXF5_HUMAN Histone deacetylase complex subunit SAP130 OS=Homo sapiens OX=9606 GN=SAP130 PE=1 SV=1;tr|A0A2R8YDB8|A0A2R8YDB8_HUMAN Histone deacetylase complex subunit SAP130 OS=Homo sapiens OX=9606 GN=SAP130 PE=1 SV=1;sp|Q9H0E3-2|SP130_HUMAN Isof	5	1	1	1	0	0	0	0	0	0	0	0	0	0	0	0	1	0	1	0	1	0	0	0	0	0	0	0	0	0	0	0	0	0	0	0	0	0	0	0	1	0	1	0
328	O15050;A0A2R8YEM9;A0A2R8Y8A3	O15050;A0A2R8YEM9;A0A2R8Y8A3	TPR and ankyrin repeat-containing protein 1	TRANK1	sp|O15050|TRNK1_HUMAN TPR and ankyrin repeat-containing protein 1 OS=Homo sapiens OX=9606 GN=TRANK1 PE=2 SV=4;tr|A0A2R8YEM9|A0A2R8YEM9_HUMAN TPR and ankyrin repeat-containing protein 1 OS=Homo sapiens OX=9606 GN=TRANK1 PE=1 SV=1;tr|A0A2R8Y8A3|A0A2R8Y8A3_HU	3	3	3	3	0	0	0	0	0	0	0	0	0	0	0	0	0	1	2	0	1	0	1	0	1	1	0	1	0	0	0	0	0	0	0	0	0	0	0	0	0	1	2	0
329	M0R192;A0A2R8YEP4;P30043	M0R192;A0A2R8YEP4;P30043	Flavin reductase (NADPH)	BLVRB	tr|M0R192|M0R192_HUMAN Flavin reductase (NADPH) OS=Homo sapiens OX=9606 GN=BLVRB PE=1 SV=1;tr|A0A2R8YEP4|A0A2R8YEP4_HUMAN Flavin reductase (NADPH) OS=Homo sapiens OX=9606 GN=BLVRB PE=1 SV=1;sp|P30043|BLVRB_HUMAN Flavin reductase (NADPH) OS=Homo sapiens OX=	3	1	1	1	0	0	0	0	0	0	0	0	0	0	0	0	0	1	1	0	0	1	0	0	0	0	0	0	0	0	0	0	0	0	0	0	0	0	0	0	0	1	1	0
330	H3BMM5;A0A2R8YF87;Q96AX1;F5H6Y0;F5H7N5;F5H2X5;A0A2R8Y5U3	H3BMM5;A0A2R8YF87;Q96AX1;F5H6Y0	Vacuolar protein sorting-associated protein 33A	VPS33A	tr|H3BMM5|H3BMM5_HUMAN Vacuolar protein sorting-associated protein 33A OS=Homo sapiens OX=9606 PE=3 SV=1;tr|A0A2R8YF87|A0A2R8YF87_HUMAN Vacuolar protein sorting-associated protein 33A OS=Homo sapiens OX=9606 GN=VPS33A PE=1 SV=1;sp|Q96AX1|VP33A_HUMAN Vacuol	7	6	6	6	0	0	0	0	0	0	0	0	0	0	0	0	4	2	4	3	1	2	2	1	2	2	0	1	0	0	0	0	0	0	0	0	0	0	0	0	4	2	4	3
331	A0A2R8YFH5;Q15437;Q5QPE2;Q5QPE1;A0A2R8Y633;A0A2R8Y7S7;A0A2R8YF30	A0A2R8YFH5;Q15437;Q5QPE2	Protein transport protein Sec23B	SEC23B	tr|A0A2R8YFH5|A0A2R8YFH5_HUMAN Protein transport protein SEC23 OS=Homo sapiens OX=9606 GN=SEC23B PE=1 SV=1;sp|Q15437|SC23B_HUMAN Protein transport protein Sec23B OS=Homo sapiens OX=9606 GN=SEC23B PE=1 SV=2;tr|Q5QPE2|Q5QPE2_HUMAN Protein transport protein S	7	11	6	6	1	0	0	1	0	0	1	0	0	0	0	0	5	8	6	3	4	3	3	2	3	2	1	2	0	0	0	0	0	0	0	0	0	0	0	0	4	5	3	2
332	A0A2R8YFN3;A1Z1Q3;A1Z1Q3-1	A0A2R8YFN3;A1Z1Q3;A1Z1Q3-1	O-acetyl-ADP-ribose deacetylase MACROD2	MACROD2	tr|A0A2R8YFN3|A0A2R8YFN3_HUMAN ADP-ribose glycohydrolase MACROD2 OS=Homo sapiens OX=9606 GN=MACROD2 PE=1 SV=1;sp|A1Z1Q3|MACD2_HUMAN ADP-ribose glycohydrolase MACROD2 OS=Homo sapiens OX=9606 GN=MACROD2 PE=1 SV=2;sp|A1Z1Q3-1|MACD2_HUMAN Isoform 1 of ADP-ribo	3	1	1	1	0	0	0	1	0	0	1	0	0	0	0	0	1	1	1	0	1	1	0	1	0	0	0	0	0	0	0	1	0	0	1	0	0	0	0	0	1	1	1	0
333	B9EGQ5;A0A669KBG4;M0QXA7;A0A669KBH9;A0A2R8YFV2;A0A669KAV7;O95785-4;O95785-3;O95785;O95785-2	B9EGQ5;A0A669KBG4;M0QXA7;A0A669KBH9;A0A2R8YFV2;A0A669KAV7;O95785-4;O95785-3;O95785;O95785-2	Protein Wiz	WIZ	tr|B9EGQ5|B9EGQ5_HUMAN Protein Wiz OS=Homo sapiens OX=9606 GN=WIZ PE=1 SV=1;tr|A0A669KBG4|A0A669KBG4_HUMAN Protein Wiz OS=Homo sapiens OX=9606 GN=WIZ PE=1 SV=1;tr|M0QXA7|M0QXA7_HUMAN Protein Wiz OS=Homo sapiens OX=9606 GN=WIZ PE=1 SV=1;tr|A0A669KBH9|A0A669	10	3	3	3	0	0	0	0	0	0	0	0	0	0	0	0	1	2	0	0	0	0	0	0	0	0	0	0	0	0	0	0	0	0	0	0	0	0	0	0	1	2	0	0
334	A0A2R8YG42;A0A8V8TQ72;Q14155;Q14155-3;Q14155-2;Q14155-5;Q14155-1;B1ALK7;Q14155-6;E7EUY6;E9PDQ5;Q15052;Q15052-2;E7ENL8;E7EU80;C9JDI6;B1ANY6;F6SJA5	A0A2R8YG42;A0A8V8TQ72;Q14155;Q14155-3;Q14155-2;Q14155-5;Q14155-1;B1ALK7;Q14155-6;E7EUY6;E9PDQ5	Rho guanine nucleotide exchange factor 7	ARHGEF7	tr|A0A2R8YG42|A0A2R8YG42_HUMAN Rho guanine nucleotide exchange factor 7 OS=Homo sapiens OX=9606 GN=ARHGEF7 PE=1 SV=1;tr|A0A8V8TQ72|A0A8V8TQ72_HUMAN Rho guanine nucleotide exchange factor (GEF) 7, isoform CRA_f OS=Homo sapiens OX=9606 GN=ARHGEF7 PE=4 SV=1;s	18	11	11	11	0	0	0	0	0	0	0	0	0	0	0	0	7	8	6	3	4	2	4	3	2	1	2	3	0	0	0	0	0	0	0	0	0	0	0	0	7	8	6	3
335	A0A2R8YGD1;A0A804HJ17;O14773-2;O14773;A0A2R8Y7U1;A0A2R8YD45;A0A2R8Y7I4;A0A2R8YD72;A0A2R8YDY1	A0A2R8YGD1;A0A804HJ17;O14773-2;O14773;A0A2R8Y7U1;A0A2R8YD45;A0A2R8Y7I4	Tripeptidyl-peptidase 1	TPP1	tr|A0A2R8YGD1|A0A2R8YGD1_HUMAN Tripeptidyl-peptidase 1 OS=Homo sapiens OX=9606 GN=TPP1 PE=1 SV=1;tr|A0A804HJ17|A0A804HJ17_HUMAN Tripeptidyl-peptidase 1 OS=Homo sapiens OX=9606 GN=TPP1 PE=1 SV=1;sp|O14773-2|TPP1_HUMAN Isoform 2 of Tripeptidyl-peptidase 1 OS	9	4	4	4	0	0	0	0	0	1	0	0	0	0	0	0	3	2	4	2	1	3	2	1	3	1	2	3	0	0	0	0	0	1	0	0	0	0	0	0	3	2	4	2
336	A0A2R8YGH5;H7C1E4;P61966-2;P61966	A0A2R8YGH5;H7C1E4;P61966-2;P61966	AP-1 complex subunit sigma-1A	AP1S1	tr|A0A2R8YGH5|A0A2R8YGH5_HUMAN AP complex subunit sigma OS=Homo sapiens OX=9606 GN=AP1S1 PE=1 SV=1;tr|H7C1E4|H7C1E4_HUMAN AP-1 complex subunit sigma-1A (Fragment) OS=Homo sapiens OX=9606 GN=AP1S1 PE=1 SV=1;sp|P61966-2|AP1S1_HUMAN Isoform 2 of AP-1 complex	4	3	2	2	0	0	0	0	0	0	0	0	0	0	0	0	3	3	3	2	3	2	2	2	3	1	2	1	0	0	0	0	0	0	0	0	0	0	0	0	2	2	2	1
337	Q15813-2;Q15813;A0A2R8YHI9;A0A2U3TZJ6;A0A2R8Y5Q8;A0A2R8Y6Q1;A0A2R8Y7E7;A0A2R8YFL4;A0A2R8Y7H8;A0A2R8Y809;A0A2R8YFG9;A0A2R8YFM3;A0A2R8YER9;A0A2R8Y784;A0A2R8Y4P2;A0A2R8Y6G3;A0A2R8Y787;A0A2R8Y5H6;A0A2R8Y4V6	Q15813-2;Q15813;A0A2R8YHI9;A0A2U3TZJ6;A0A2R8Y5Q8;A0A2R8Y6Q1;A0A2R8Y7E7	Tubulin-specific chaperone E	TBCE	sp|Q15813-2|TBCE_HUMAN Isoform 2 of Tubulin-specific chaperone E OS=Homo sapiens OX=9606 GN=TBCE;sp|Q15813|TBCE_HUMAN Tubulin-specific chaperone E OS=Homo sapiens OX=9606 GN=TBCE PE=1 SV=1;tr|A0A2R8YHI9|A0A2R8YHI9_HUMAN Tubulin-specific chaperone E OS=Homo	19	8	8	8	0	0	0	0	0	0	0	0	0	0	0	0	3	4	3	1	1	0	3	1	1	0	1	1	0	0	0	0	0	0	0	0	0	0	0	0	3	4	3	1
338	A0A2U3TZH3;Q05639;A0A2R8Y488;A0A2R8Y660;A0A2R8YDN5;A0A6Q8PFK6	A0A2U3TZH3;Q05639;A0A2R8Y488	Elongation factor 1-alpha 2	EEF1A2	tr|A0A2U3TZH3|A0A2U3TZH3_HUMAN Elongation factor 1-alpha OS=Homo sapiens OX=9606 GN=EEF1A2 PE=1 SV=1;sp|Q05639|EF1A2_HUMAN Elongation factor 1-alpha 2 OS=Homo sapiens OX=9606 GN=EEF1A2 PE=1 SV=1;tr|A0A2R8Y488|A0A2R8Y488_HUMAN Elongation factor 1-alpha 2 (F	6	22	9	9	6	9	4	11	6	4	7	6	5	7	7	4	15	14	16	15	16	16	16	15	16	12	13	12	0	0	0	3	0	0	1	0	0	0	0	0	8	5	6	7
339	E9PNW4;A0A2U3TZL5;P13987;P13987-2	E9PNW4;A0A2U3TZL5;P13987;P13987-2	CD59 glycoprotein	CD59	tr|E9PNW4|E9PNW4_HUMAN CD59 glycoprotein OS=Homo sapiens OX=9606 PE=1 SV=1;tr|A0A2U3TZL5|A0A2U3TZL5_HUMAN CD59 glycoprotein (Fragment) OS=Homo sapiens OX=9606 GN=CD59 PE=1 SV=1;sp|P13987|CD59_HUMAN CD59 glycoprotein OS=Homo sapiens OX=9606 GN=CD59 PE=1 SV=	4	2	2	2	1	1	0	1	0	0	1	1	0	1	0	0	2	1	1	0	1	1	1	1	0	1	1	0	1	1	0	1	0	0	1	1	0	1	0	0	2	1	1	0
340	O14936-2;O14936-6;O14936-4;A0A2U3TZN6;A0A2U3TZM4;O14936-3;O14936;A0A2R8YE77;A0A2U3TZM1;A0A2R8YEK3;Q5JS79;A0A2R8YFN5;A0A7I2RJN6;A0A2R8Y6F8;A0A2R8YEJ7;A0A2R8Y3B3;O14936-5;A0A2R8Y6D8;A0A2R8Y4K4;A0A2R8YGH2;A0A2R8Y7X6;A0A2R8Y472	O14936-2;O14936-6;O14936-4;A0A2U3TZN6;A0A2U3TZM4;O14936-3;O14936;A0A2R8YE77;A0A2U3TZM1;A0A2R8YEK3;Q5JS79;A0A2R8YFN5;A0A7I2RJN6;A0A2R8Y6F8;A0A2R8YEJ7	Peripheral plasma membrane protein CASK	CASK	sp|O14936-2|CSKP_HUMAN Isoform 2 of Peripheral plasma membrane protein CASK OS=Homo sapiens OX=9606 GN=CASK;sp|O14936-6|CSKP_HUMAN Isoform 6 of Peripheral plasma membrane protein CASK OS=Homo sapiens OX=9606 GN=CASK;sp|O14936-4|CSKP_HUMAN Isoform 4 of Peri	22	24	24	24	1	3	0	8	0	0	6	0	0	4	1	0	12	14	16	12	14	16	12	7	9	6	6	3	1	3	0	8	0	0	6	0	0	4	1	0	12	14	16	12
341	A0A2U3TZY2;Q9H078-2;Q9H078;Q9H078-3;Q9H078-4;F5H392;F5H7A5;A0A2R8Y6R5;Q9H078-5;A0A2R8YDH5;H0YGM0;A0A2R8Y7E8;A0A2R8Y602	A0A2U3TZY2;Q9H078-2;Q9H078;Q9H078-3;Q9H078-4;F5H392;F5H7A5;A0A2R8Y6R5;Q9H078-5	Caseinolytic peptidase B protein homolog	CLPB	tr|A0A2U3TZY2|A0A2U3TZY2_HUMAN Caseinolytic peptidase B protein homolog OS=Homo sapiens OX=9606 GN=CLPB PE=1 SV=1;sp|Q9H078-2|CLPB_HUMAN Isoform 2 of Caseinolytic peptidase B protein homolog OS=Homo sapiens OX=9606 GN=CLPB;sp|Q9H078|CLPB_HUMAN Caseinolytic	13	4	4	4	0	0	0	0	0	0	0	0	0	0	0	0	2	3	2	1	2	0	0	2	1	0	0	0	0	0	0	0	0	0	0	0	0	0	0	0	2	3	2	1
342	P56556;A0A2Y9D025;R4GN43	P56556;A0A2Y9D025;R4GN43	NADH dehydrogenase [ubiquinone] 1 alpha subcomplex subunit 6	NDUFA6	sp|P56556|NDUA6_HUMAN NADH dehydrogenase [ubiquinone] 1 alpha subcomplex subunit 6 OS=Homo sapiens OX=9606 GN=NDUFA6 PE=1 SV=4;tr|A0A2Y9D025|A0A2Y9D025_HUMAN NADH dehydrogenase [ubiquinone] 1 alpha subcomplex subunit 6 OS=Homo sapiens OX=9606 GN=NDUFA6 PE=	3	4	4	4	0	0	0	0	0	0	0	0	0	0	0	0	3	2	3	1	3	3	2	2	3	2	1	3	0	0	0	0	0	0	0	0	0	0	0	0	3	2	3	1
343	A0A384DVU0;Q8IY17-5;Q8IY17-2;Q8IY17-3;Q8IY17	A0A384DVU0;Q8IY17-5;Q8IY17-2;Q8IY17-3;Q8IY17	Neuropathy target esterase	PNPLA6	tr|A0A384DVU0|A0A384DVU0_HUMAN Patatin-like phospholipase domain-containing protein 6 OS=Homo sapiens OX=9606 GN=PNPLA6 PE=1 SV=1;sp|Q8IY17-5|PLPL6_HUMAN Isoform 5 of Patatin-like phospholipase domain-containing protein 6 OS=Homo sapiens OX=9606 GN=PNPLA6;	5	1	1	1	0	0	0	0	0	0	0	0	0	0	0	0	1	0	0	0	0	0	0	0	0	0	0	0	0	0	0	0	0	0	0	0	0	0	0	0	1	0	0	0
344	A0A3B3IRI2;P17812;A0A8Q3WKZ7;A0A8Q3WL40;A0A3B3IRQ8;A0A3B3ITF6;A0A3B3ITB8;B4E1E0;P17812-2;A0A3B3ISY3;A0A3B3ITH9;A0A8Q3WL00;A0A8Q3WL12	A0A3B3IRI2;P17812;A0A8Q3WKZ7;A0A8Q3WL40;A0A3B3IRQ8;A0A3B3ITF6;A0A3B3ITB8;B4E1E0;P17812-2	CTP synthase 1;CTP synthase	CTPS1	tr|A0A3B3IRI2|A0A3B3IRI2_HUMAN CTP synthase OS=Homo sapiens OX=9606 GN=CTPS1 PE=1 SV=1;sp|P17812|PYRG1_HUMAN CTP synthase 1 OS=Homo sapiens OX=9606 GN=CTPS1 PE=1 SV=2;tr|A0A8Q3WKZ7|A0A8Q3WKZ7_HUMAN CTP synthase OS=Homo sapiens OX=9606 GN=CTPS1 PE=1 SV=1;tr	13	13	11	11	0	0	0	1	0	0	1	0	0	0	0	0	10	8	7	6	8	5	7	5	5	6	4	6	0	0	0	1	0	0	1	0	0	0	0	0	9	6	6	5
345	A0A3B3IRZ0;A0A3B3IT30;A6NGJ7;A0A3B3ISJ4;A0A3B3IS68;A0A3B3IT04;A0A3B3ITZ3;A0A3B3IRI9;Q9BY41;A0A3B3IRV1;Q9BY41-4;A0A3B3ISE4;A0A3B3IT95;A0A3B3ISS7;A0A3B3IRZ8;A0A3B3IU52;A0A3B3IT84;E7EVA8;A0A3B3IRP8;A6NFW1;A6NMT1;A0A3B3IS37;A0A3B3IU62;Q9BY41-5;A0A3B3IRJ3	A0A3B3IRZ0;A0A3B3IT30;A6NGJ7;A0A3B3ISJ4;A0A3B3IS68;A0A3B3IT04;A0A3B3ITZ3;A0A3B3IRI9;Q9BY41;A0A3B3IRV1;Q9BY41-4;A0A3B3ISE4;A0A3B3IT95;A0A3B3ISS7;A0A3B3IRZ8;A0A3B3IU52;A0A3B3IT84;E7EVA8;A0A3B3IRP8;A6NFW1;A6NMT1;A0A3B3IS37;A0A3B3IU62;Q9BY41-5;A0A3B3IRJ3	Histone deacetylase 8	HDAC8	tr|A0A3B3IRZ0|A0A3B3IRZ0_HUMAN Histone deacetylase 8 (Fragment) OS=Homo sapiens OX=9606 GN=HDAC8 PE=4 SV=1;tr|A0A3B3IT30|A0A3B3IT30_HUMAN histone deacetylase OS=Homo sapiens OX=9606 GN=HDAC8 PE=3 SV=1;tr|A6NGJ7|A6NGJ7_HUMAN Histone deacetylase 8 OS=Homo sa	25	2	2	2	0	0	0	0	0	0	0	0	0	0	0	0	2	2	2	1	1	0	1	1	0	0	0	0	0	0	0	0	0	0	0	0	0	0	0	0	2	2	2	1
346	A0A3B3IRJ9;Q9Y2H2;A0A3B3ITL0;A0A3B3ISI3;A0A3B3ITR9;A0A3B3ISJ5;Q9Y2H2-2;Q9Y2H2-4;A0A1B0GUS5;A0A0J9YY79;Q9Y2H2-3;A0A3B3IU10;A0A3B3ISG0;A0A3B3IS29;A0A3B3IS98;A0A3B3ISK0	A0A3B3IRJ9;Q9Y2H2;A0A3B3ITL0;A0A3B3ISI3;A0A3B3ITR9	Phosphatidylinositide phosphatase SAC2	INPP5F	tr|A0A3B3IRJ9|A0A3B3IRJ9_HUMAN Phosphatidylinositide phosphatase SAC2 OS=Homo sapiens OX=9606 GN=INPP5F PE=1 SV=1;sp|Q9Y2H2|SAC2_HUMAN Phosphatidylinositide phosphatase SAC2 OS=Homo sapiens OX=9606 GN=INPP5F PE=1 SV=3;tr|A0A3B3ITL0|A0A3B3ITL0_HUMAN Phospha	16	11	11	11	0	0	0	0	0	0	0	0	0	0	0	0	6	4	9	5	7	4	3	1	3	0	2	0	0	0	0	0	0	0	0	0	0	0	0	0	6	4	9	5
347	A0A3B3IRK2;O75342	A0A3B3IRK2;O75342	Arachidonate 12-lipoxygenase, 12R-type	ALOX12B	tr|A0A3B3IRK2|A0A3B3IRK2_HUMAN Arachidonate 12-lipoxygenase, 12R-type (Fragment) OS=Homo sapiens OX=9606 GN=ALOX12B PE=1 SV=1;sp|O75342|LX12B_HUMAN Arachidonate 12-lipoxygenase, 12R-type OS=Homo sapiens OX=9606 GN=ALOX12B PE=1 SV=1	2	1	1	1	0	0	0	0	0	1	0	0	0	0	0	0	0	0	0	0	0	0	0	0	0	0	0	0	0	0	0	0	0	1	0	0	0	0	0	0	0	0	0	0
348	A0A3B3IRL5;C9J381;P20839-2;P20839-4;P20839;P20839-3;P20839-7;P20839-5;P20839-6;C9K0R9	A0A3B3IRL5;C9J381;P20839-2;P20839-4;P20839;P20839-3;P20839-7;P20839-5;P20839-6	Inosine-5-monophosphate dehydrogenase;Inosine-5-monophosphate dehydrogenase 1	IMPDH1	tr|A0A3B3IRL5|A0A3B3IRL5_HUMAN Inosine-5-monophosphate dehydrogenase (Fragment) OS=Homo sapiens OX=9606 GN=IMPDH1 PE=1 SV=1;tr|C9J381|C9J381_HUMAN Inosine-5-monophosphate dehydrogenase OS=Homo sapiens OX=9606 GN=IMPDH1 PE=1 SV=1;sp|P20839-2|IMDH1_HUMAN I	10	3	3	3	0	0	0	0	0	0	0	0	0	0	0	0	1	0	0	2	1	1	0	0	0	0	0	1	0	0	0	0	0	0	0	0	0	0	0	0	1	0	0	2
349	C9J3L8;C9J5W0;A0A3B3IRT8;E9PAL7;C9IZQ1;P43307;P43307-2	C9J3L8;C9J5W0;A0A3B3IRT8;E9PAL7;C9IZQ1;P43307;P43307-2	Translocon-associated protein subunit alpha	SSR1	tr|C9J3L8|C9J3L8_HUMAN Translocon-associated protein subunit alpha OS=Homo sapiens OX=9606 GN=SSR1 PE=1 SV=1;tr|C9J5W0|C9J5W0_HUMAN Translocon-associated protein subunit alpha OS=Homo sapiens OX=9606 GN=SSR1 PE=1 SV=1;tr|A0A3B3IRT8|A0A3B3IRT8_HUMAN Translo	7	2	2	2	0	0	0	0	0	0	0	0	0	0	0	0	1	1	0	2	2	1	1	2	1	2	2	2	0	0	0	0	0	0	0	0	0	0	0	0	1	1	0	2
350	A0A3B3IRX8;E7EV01;O15484	A0A3B3IRX8;E7EV01;O15484	Calpain-5	CAPN5	tr|A0A3B3IRX8|A0A3B3IRX8_HUMAN Calpain-5 (Fragment) OS=Homo sapiens OX=9606 GN=CAPN5 PE=1 SV=1;tr|E7EV01|E7EV01_HUMAN Calpain-5 OS=Homo sapiens OX=9606 GN=CAPN5 PE=1 SV=2;sp|O15484|CAN5_HUMAN Calpain-5 OS=Homo sapiens OX=9606 GN=CAPN5 PE=1 SV=2	3	5	5	5	0	0	0	0	0	0	0	0	0	0	0	0	2	1	4	2	1	1	2	1	0	0	0	0	0	0	0	0	0	0	0	0	0	0	0	0	2	1	4	2
351	A0A3B3IRY2;A0A3B3ITJ1;A0A3B3ISJ0;O43299-2;O43299	A0A3B3IRY2;A0A3B3ITJ1;A0A3B3ISJ0;O43299-2;O43299	AP-5 complex subunit zeta-1	AP5Z1	tr|A0A3B3IRY2|A0A3B3IRY2_HUMAN AP-5 complex subunit zeta-1 OS=Homo sapiens OX=9606 GN=AP5Z1 PE=1 SV=1;tr|A0A3B3ITJ1|A0A3B3ITJ1_HUMAN AP-5 complex subunit zeta-1 OS=Homo sapiens OX=9606 GN=AP5Z1 PE=1 SV=1;tr|A0A3B3ISJ0|A0A3B3ISJ0_HUMAN AP-5 complex subunit	5	1	1	1	0	0	0	0	0	0	0	0	0	0	0	0	0	0	0	0	1	0	0	0	0	0	0	0	0	0	0	0	0	0	0	0	0	0	0	0	0	0	0	0
352	A0A3B3IS01;A0A3B3IT01;A0A3B3ISK7;Q6PI48;A0A3B3ITK9;A0A3B3ITS3;A0A3B3IS54	A0A3B3IS01;A0A3B3IT01;A0A3B3ISK7;Q6PI48;A0A3B3ITK9;A0A3B3ITS3;A0A3B3IS54	Aspartate--tRNA ligase, mitochondrial	DARS2	tr|A0A3B3IS01|A0A3B3IS01_HUMAN Aspartate--tRNA ligase, mitochondrial OS=Homo sapiens OX=9606 GN=DARS2 PE=1 SV=1;tr|A0A3B3IT01|A0A3B3IT01_HUMAN Aspartate--tRNA ligase, mitochondrial OS=Homo sapiens OX=9606 GN=DARS2 PE=1 SV=1;tr|A0A3B3ISK7|A0A3B3ISK7_HUMAN A	7	2	2	2	0	0	0	0	0	0	0	0	0	0	0	0	1	1	2	2	1	1	0	2	2	0	1	1	0	0	0	0	0	0	0	0	0	0	0	0	1	1	2	2
353	P78352-2;P78352;P78352-3;B9EGL1;A0A3B3ISQ5;A0A3B3IS17;B7Z647;A0A3B3ISR0;B7Z3U2;A0A3B3IU19;O14909;A0A3B3ITI9;C9JYG3;K7EKP9;K7EKU8;A0A3B3IRP2;C9JWP9;A0A3B3ISL1	P78352-2;P78352;P78352-3;B9EGL1;A0A3B3ISQ5;A0A3B3IS17;B7Z647;A0A3B3ISR0;B7Z3U2;A0A3B3IU19;O14909;A0A3B3ITI9;C9JYG3;K7EKP9	Disks large homolog 4	DLG4	sp|P78352-2|DLG4_HUMAN Isoform 2 of Disks large homolog 4 OS=Homo sapiens OX=9606 GN=DLG4;sp|P78352|DLG4_HUMAN Disks large homolog 4 OS=Homo sapiens OX=9606 GN=DLG4 PE=1 SV=3;sp|P78352-3|DLG4_HUMAN Isoform 3 of Disks large homolog 4 OS=Homo sapiens OX=9606	18	6	6	6	0	0	0	0	0	0	0	0	0	0	0	0	2	1	2	1	0	0	0	0	0	0	0	0	0	0	0	0	0	0	0	0	0	0	0	0	2	1	2	1
354	A0A3B3ITA8;A0A3B3ITE7;A0A3B3IT25;A0A3B3IS40;Q9UGL1;Q9UGL1-2;A0A3B3ITR3;A0A3B3ISK2;A0A3B3IS31;A0A3B3ITR1;A0A3B3IT85;B3KV94;A0A3B3ISE6;A0A3B3ITJ7	A0A3B3ITA8;A0A3B3ITE7;A0A3B3IT25;A0A3B3IS40;Q9UGL1;Q9UGL1-2;A0A3B3ITR3;A0A3B3ISK2;A0A3B3IS31;A0A3B3ITR1;A0A3B3IT85	Lysine-specific demethylase 5B	KDM5B	tr|A0A3B3ITA8|A0A3B3ITA8_HUMAN [histone H3]-trimethyl-L-lysine(4) demethylase OS=Homo sapiens OX=9606 GN=KDM5B PE=1 SV=1;tr|A0A3B3ITE7|A0A3B3ITE7_HUMAN [histone H3]-trimethyl-L-lysine(4) demethylase OS=Homo sapiens OX=9606 GN=KDM5B PE=1 SV=1;tr|A0A3B3IT25|	14	3	3	3	0	0	0	0	0	0	0	0	0	0	0	0	0	1	1	1	2	1	0	3	2	0	1	1	0	0	0	0	0	0	0	0	0	0	0	0	0	1	1	1
355	F8W8M4;A0A3B3IS55;O14639-2;O14639-6;O14639;A0A494C1P1;A0A494C1G0;O14639-4;O14639-3;O14639-5;H0Y7N6;F6XFR5	F8W8M4;A0A3B3IS55;O14639-2;O14639-6;O14639;A0A494C1P1;A0A494C1G0;O14639-4;O14639-3;O14639-5	Actin-binding LIM protein 1	ABLIM1	tr|F8W8M4|F8W8M4_HUMAN Actin-binding LIM protein 1 OS=Homo sapiens OX=9606 GN=ABLIM1 PE=1 SV=1;tr|A0A3B3IS55|A0A3B3IS55_HUMAN Actin-binding LIM protein 1 OS=Homo sapiens OX=9606 GN=ABLIM1 PE=1 SV=1;sp|O14639-2|ABLM1_HUMAN Isoform 2 of Actin-binding LIM pro	12	7	7	7	0	0	0	0	0	0	0	0	0	0	0	0	3	3	3	3	1	2	0	1	2	3	0	0	0	0	0	0	0	0	0	0	0	0	0	0	3	3	3	3
356	A0A3B3IS62;A0A3B3ITD6;A0A3B3ITI5;S4R350;Q9Y672	A0A3B3IS62;A0A3B3ITD6;A0A3B3ITI5;S4R350;Q9Y672	Dolichyl pyrophosphate Man9GlcNAc2 alpha-1,3-glucosyltransferase	ALG6	tr|A0A3B3IS62|A0A3B3IS62_HUMAN Alpha-1,3-glucosyltransferase OS=Homo sapiens OX=9606 GN=ALG6 PE=1 SV=1;tr|A0A3B3ITD6|A0A3B3ITD6_HUMAN Alpha-1,3-glucosyltransferase OS=Homo sapiens OX=9606 GN=ALG6 PE=1 SV=1;tr|A0A3B3ITI5|A0A3B3ITI5_HUMAN Alpha-1,3-glucosylt	5	2	2	2	0	0	0	0	0	0	0	0	0	0	0	0	1	1	1	1	1	2	0	1	1	0	1	0	0	0	0	0	0	0	0	0	0	0	0	0	1	1	1	1
357	A0A7P0T8Y4;A0A3B3IS90;Q2TAA5	A0A7P0T8Y4;A0A3B3IS90;Q2TAA5	GDP-Man:Man(3)GlcNAc(2)-PP-Dol alpha-1,2-mannosyltransferase	ALG11	tr|A0A7P0T8Y4|A0A7P0T8Y4_HUMAN GDP-Man:Man(3)GlcNAc(2)-PP-Dol alpha-1,2-mannosyltransferase OS=Homo sapiens OX=9606 GN=ALG11 PE=1 SV=1;tr|A0A3B3IS90|A0A3B3IS90_HUMAN GDP-Man:Man(3)GlcNAc(2)-PP-Dol alpha-1,2-mannosyltransferase OS=Homo sapiens OX=9606 GN=AL	3	2	2	2	0	0	0	0	0	0	0	0	0	0	0	0	1	1	2	1	2	1	0	1	1	1	0	2	0	0	0	0	0	0	0	0	0	0	0	0	1	1	2	1
358	Q5T8C6;A0A3B3ISD2;Q13042-4;Q13042-3;Q13042-2;Q13042	Q5T8C6;A0A3B3ISD2;Q13042-4;Q13042-3;Q13042-2;Q13042	Cell division cycle protein 16 homolog	CDC16	tr|Q5T8C6|Q5T8C6_HUMAN Cell division cycle protein 16 homolog OS=Homo sapiens OX=9606 GN=CDC16 PE=1 SV=1;tr|A0A3B3ISD2|A0A3B3ISD2_HUMAN Cell division cycle protein 16 homolog OS=Homo sapiens OX=9606 GN=CDC16 PE=1 SV=1;sp|Q13042-4|CDC16_HUMAN Isoform 4 of C	6	2	2	2	0	0	0	0	0	0	0	0	0	0	0	0	0	2	0	0	0	0	1	0	0	0	0	0	0	0	0	0	0	0	0	0	0	0	0	0	0	2	0	0
359	A0A7I2V610;A0A7I2V3E3;A0A7I2V2P6;A0A3B3ISG5;P14735;A0A7I2V3K9;B3KSB8;A0A7I2V2S1;A0A7I2V4Q3;A0A7I2YQV5;P14735-2;A0A7I2V634;A0A7I2V4A4;A0A7I2YQS6;A0A7I2V612;A0A7I2V373	A0A7I2V610;A0A7I2V3E3;A0A7I2V2P6;A0A3B3ISG5;P14735;A0A7I2V3K9;B3KSB8;A0A7I2V2S1;A0A7I2V4Q3;A0A7I2YQV5;P14735-2	Insulin-degrading enzyme	IDE	tr|A0A7I2V610|A0A7I2V610_HUMAN Insulin-degrading enzyme OS=Homo sapiens OX=9606 GN=IDE PE=1 SV=1;tr|A0A7I2V3E3|A0A7I2V3E3_HUMAN Insulin-degrading enzyme OS=Homo sapiens OX=9606 GN=IDE PE=1 SV=1;tr|A0A7I2V2P6|A0A7I2V2P6_HUMAN Insulin-degrading enzyme OS=Hom	16	3	3	3	0	0	0	0	0	0	0	0	0	0	0	0	2	0	1	0	1	0	0	0	0	0	0	0	0	0	0	0	0	0	0	0	0	0	0	0	2	0	1	0
360	A0A3B3ISH6;Q86U38	A0A3B3ISH6;Q86U38	Nucleolar protein 9	NOP9	tr|A0A3B3ISH6|A0A3B3ISH6_HUMAN Nucleolar protein 9 (Fragment) OS=Homo sapiens OX=9606 GN=NOP9 PE=1 SV=1;sp|Q86U38|NOP9_HUMAN Nucleolar protein 9 OS=Homo sapiens OX=9606 GN=NOP9 PE=1 SV=1	2	2	2	2	0	0	0	0	0	0	0	0	0	0	0	0	1	1	1	0	0	0	0	0	0	0	0	0	0	0	0	0	0	0	0	0	0	0	0	0	1	1	1	0
361	A0A3B3ISP1;Q92625;A0A3B3ITU5;Q92625-2	A0A3B3ISP1;Q92625;A0A3B3ITU5;Q92625-2	Ankyrin repeat and SAM domain-containing protein 1A	ANKS1A	tr|A0A3B3ISP1|A0A3B3ISP1_HUMAN Ankyrin repeat and SAM domain-containing protein 1A OS=Homo sapiens OX=9606 GN=ANKS1A PE=1 SV=1;sp|Q92625|ANS1A_HUMAN Ankyrin repeat and SAM domain-containing protein 1A OS=Homo sapiens OX=9606 GN=ANKS1A PE=1 SV=4;tr|A0A3B3IT	4	2	2	2	0	0	0	0	0	0	0	0	0	0	0	0	2	0	1	0	1	0	1	0	0	0	0	0	0	0	0	0	0	0	0	0	0	0	0	0	2	0	1	0
362	D6RB26;D6RCF5;F6SDC8;A0A3B3ISS3;Q96CQ1-2;Q96CQ1-3;Q96CQ1;Q9BSK2	D6RB26;D6RCF5;F6SDC8;A0A3B3ISS3;Q96CQ1-2;Q96CQ1-3;Q96CQ1;Q9BSK2	Solute carrier family 25 member 36;Solute carrier family 25 member 33	SLC25A36;SLC25A33	tr|D6RB26|D6RB26_HUMAN Solute carrier family 25 member 36 OS=Homo sapiens OX=9606 GN=SLC25A36 PE=1 SV=1;tr|D6RCF5|D6RCF5_HUMAN Solute carrier family 25 member 36 OS=Homo sapiens OX=9606 GN=SLC25A36 PE=1 SV=1;tr|F6SDC8|F6SDC8_HUMAN Solute carrier family 25	8	1	1	1	0	0	0	0	0	0	0	0	0	0	0	0	1	1	0	0	0	0	0	0	0	0	0	0	0	0	0	0	0	0	0	0	0	0	0	0	1	1	0	0
363	A0A3B3IST1;B5MD23;O75954	A0A3B3IST1;B5MD23;O75954	Tetraspanin;Tetraspanin-9	TSPAN9	tr|A0A3B3IST1|A0A3B3IST1_HUMAN Tetraspanin-9 (Fragment) OS=Homo sapiens OX=9606 GN=TSPAN9 PE=1 SV=1;tr|B5MD23|B5MD23_HUMAN Tetraspanin OS=Homo sapiens OX=9606 GN=TSPAN9 PE=1 SV=1;sp|O75954|TSN9_HUMAN Tetraspanin-9 OS=Homo sapiens OX=9606 GN=TSPAN9 PE=1 SV=	3	1	1	1	0	0	0	0	0	0	0	0	0	0	0	0	0	1	0	0	1	0	0	0	0	0	0	0	0	0	0	0	0	0	0	0	0	0	0	0	0	1	0	0
364	A0A3B3ISV3;P02462;P29400;P29400-2	A0A3B3ISV3;P02462;P29400;P29400-2	Collagen alpha-1(IV) chain;Arresten;Collagen alpha-5(IV) chain	COL4A1;COL4A5	tr|A0A3B3ISV3|A0A3B3ISV3_HUMAN Collagen alpha-1(IV) chain (Fragment) OS=Homo sapiens OX=9606 GN=COL4A1 PE=1 SV=1;sp|P02462|CO4A1_HUMAN Collagen alpha-1(IV) chain OS=Homo sapiens OX=9606 GN=COL4A1 PE=1 SV=4;sp|P29400|CO4A5_HUMAN Collagen alpha-5(IV) chain O	4	4	4	4	4	0	0	4	0	0	4	0	0	4	0	0	0	0	0	0	0	0	0	0	0	0	0	0	4	0	0	4	0	0	4	0	0	4	0	0	0	0	0	0
365	A0A3B3ISV4;Q8N0U8;Q8N0U8-2	A0A3B3ISV4;Q8N0U8;Q8N0U8-2	Vitamin K epoxide reductase complex subunit 1-like protein 1	VKORC1L1	tr|A0A3B3ISV4|A0A3B3ISV4_HUMAN vitamin-K-epoxide reductase (warfarin-sensitive) OS=Homo sapiens OX=9606 GN=VKORC1L1 PE=1 SV=1;sp|Q8N0U8|VKORL_HUMAN Vitamin K epoxide reductase complex subunit 1-like protein 1 OS=Homo sapiens OX=9606 GN=VKORC1L1 PE=1 SV=2;s	3	2	2	2	0	0	0	0	0	0	0	0	0	0	0	0	1	1	2	0	0	1	0	0	0	0	0	1	0	0	0	0	0	0	0	0	0	0	0	0	1	1	2	0
366	H3BSW0;A0A3B3ISV5;Q8N9N7	H3BSW0;A0A3B3ISV5;Q8N9N7	Leucine-rich repeat-containing protein 57	LRRC57	tr|H3BSW0|H3BSW0_HUMAN Leucine-rich repeat-containing protein 57 (Fragment) OS=Homo sapiens OX=9606 GN=LRRC57 PE=1 SV=1;tr|A0A3B3ISV5|A0A3B3ISV5_HUMAN Leucine-rich repeat-containing protein 57 OS=Homo sapiens OX=9606 PE=4 SV=1;sp|Q8N9N7|LRC57_HUMAN Leucine	3	4	4	4	0	0	0	0	0	0	0	0	0	0	0	0	3	2	3	0	1	2	1	2	2	1	1	2	0	0	0	0	0	0	0	0	0	0	0	0	3	2	3	0
367	H0Y4B0;A0A3B3ISV9;O43414-3;O43414-2;O43414;F6QUN3;F6UGJ8	H0Y4B0;A0A3B3ISV9;O43414-3;O43414-2;O43414;F6QUN3	ERI1 exoribonuclease 3	ERI3	tr|H0Y4B0|H0Y4B0_HUMAN ERI1 exoribonuclease 3 (Fragment) OS=Homo sapiens OX=9606 GN=ERI3 PE=1 SV=2;tr|A0A3B3ISV9|A0A3B3ISV9_HUMAN ERI1 exoribonuclease 3 OS=Homo sapiens OX=9606 GN=ERI3 PE=1 SV=1;sp|O43414-3|ERI3_HUMAN Isoform 3 of ERI1 exoribonuclease 3 OS	7	4	4	4	0	0	0	0	0	0	0	0	0	0	0	0	2	3	3	1	2	1	1	1	1	0	0	0	0	0	0	0	0	0	0	0	0	0	0	0	2	3	3	1
368	A0A3B3IT28;Q12756;A0A3B3ITE5;A0A3B3IU40;A0A3F2YNW9;A0A3B3IUA1;A0A3B3ITF7;A0A3B3ITW6;Q12756-3;Q12756-2;A0A3B3ITK3;H7C3Y8;H7C0K6;A0A8Q3WLB3;A0A6Q8PGE4;A0A8Q3WM94;A0A087WWA3;Q4R9M9;A0A6Q8PFR5;A0A8Q3WL98;A0A8Q3WLB2;O60333-2;O60333-3;O43896;O60333;O60333-4	A0A3B3IT28;Q12756;A0A3B3ITE5;A0A3B3IU40;A0A3F2YNW9;A0A3B3IUA1;A0A3B3ITF7;A0A3B3ITW6;Q12756-3;Q12756-2;A0A3B3ITK3;H7C3Y8	Kinesin-like protein KIF1A	KIF1A	tr|A0A3B3IT28|A0A3B3IT28_HUMAN Kinesin-like protein KIF1A OS=Homo sapiens OX=9606 GN=KIF1A PE=1 SV=1;sp|Q12756|KIF1A_HUMAN Kinesin-like protein KIF1A OS=Homo sapiens OX=9606 GN=KIF1A PE=1 SV=2;tr|A0A3B3ITE5|A0A3B3ITE5_HUMAN Kinesin-like protein KIF1A OS=Ho	26	7	7	7	0	0	0	2	0	0	1	0	0	0	0	0	1	2	0	4	2	2	5	1	3	4	2	2	0	0	0	2	0	0	1	0	0	0	0	0	1	2	0	4
369	A0A3B3IT47;Q9Y2I8;Q9Y2I8-2;C9JGR9;E7EQ49;Q9Y2I8-3	A0A3B3IT47;Q9Y2I8;Q9Y2I8-2;C9JGR9;E7EQ49;Q9Y2I8-3	WD repeat-containing protein 37	WDR37	tr|A0A3B3IT47|A0A3B3IT47_HUMAN WD repeat-containing protein 37 OS=Homo sapiens OX=9606 GN=WDR37 PE=1 SV=1;sp|Q9Y2I8|WDR37_HUMAN WD repeat-containing protein 37 OS=Homo sapiens OX=9606 GN=WDR37 PE=1 SV=2;sp|Q9Y2I8-2|WDR37_HUMAN Isoform 2 of WD repeat-contai	6	9	9	9	0	0	0	2	0	0	1	0	0	1	0	0	4	5	5	5	6	2	2	4	6	1	2	1	0	0	0	2	0	0	1	0	0	1	0	0	4	5	5	5
370	A0A3B3IT57;A0A7I2V620;E7EWZ0;E9PF49;Q9Y6M9;E9PH64;A0A7I2YQN0	A0A3B3IT57;A0A7I2V620;E7EWZ0;E9PF49;Q9Y6M9;E9PH64	NADH dehydrogenase [ubiquinone] 1 beta subcomplex subunit 9	NDUFB9	tr|A0A3B3IT57|A0A3B3IT57_HUMAN NADH dehydrogenase [ubiquinone] 1 beta subcomplex subunit 9 OS=Homo sapiens OX=9606 GN=NDUFB9 PE=1 SV=1;tr|A0A7I2V620|A0A7I2V620_HUMAN NADH dehydrogenase [ubiquinone] 1 beta subcomplex subunit 9 OS=Homo sapiens OX=9606 GN=NDU	7	6	6	6	0	0	0	0	0	0	0	0	0	0	0	0	4	3	2	3	1	1	3	2	2	3	2	1	0	0	0	0	0	0	0	0	0	0	0	0	4	3	2	3
371	E9PC15;A0A3B3ITD0;Q53H12;A0A3B3ISY9;A0A3B3ISZ0;E9PG39;A0A0G2JLG5;A0A3B3ITV0;A0A0G2JLD0;A0A3B3ITX7;A0A3B3IUC9;A0A3B3IS09	E9PC15;A0A3B3ITD0;Q53H12;A0A3B3ISY9;A0A3B3ISZ0;E9PG39;A0A0G2JLG5	Acylglycerol kinase, mitochondrial	AGK	tr|E9PC15|E9PC15_HUMAN Acylglycerol kinase, mitochondrial OS=Homo sapiens OX=9606 GN=AGK PE=1 SV=1;tr|A0A3B3ITD0|A0A3B3ITD0_HUMAN Acylglycerol kinase, mitochondrial OS=Homo sapiens OX=9606 GN=AGK PE=1 SV=1;sp|Q53H12|AGK_HUMAN Acylglycerol kinase, mitochond	12	10	10	10	0	0	0	0	0	0	0	0	0	0	0	0	4	4	6	5	6	4	6	3	6	3	4	4	0	0	0	0	0	0	0	0	0	0	0	0	4	4	6	5
372	A0A3B3ITF0;Q96C86	A0A3B3ITF0;Q96C86	m7GpppX diphosphatase	DCPS	tr|A0A3B3ITF0|A0A3B3ITF0_HUMAN m7GpppX diphosphatase OS=Homo sapiens OX=9606 GN=DCPS PE=1 SV=1;sp|Q96C86|DCPS_HUMAN m7GpppX diphosphatase OS=Homo sapiens OX=9606 GN=DCPS PE=1 SV=2	2	7	7	7	0	0	0	0	0	0	0	0	0	0	0	0	2	2	4	2	3	1	1	1	1	1	0	1	0	0	0	0	0	0	0	0	0	0	0	0	2	2	4	2
373	A0A3B3ITG3;Q5VWQ8-3;Q5VWQ8-4;Q5VWQ8-2;Q5VWQ8-5;Q5VWQ8;A0A8V8TNA8;A0A2R8YDS2;A0A804HJ92;A0A0A0MQZ2;B7ZCA0;A0A2R8Y6T2;Q96PV0-3;Q96PV0-2;Q96PV0-4;Q96PV0	A0A3B3ITG3;Q5VWQ8-3;Q5VWQ8-4;Q5VWQ8-2;Q5VWQ8-5;Q5VWQ8;A0A8V8TNA8	Disabled homolog 2-interacting protein	DAB2IP	tr|A0A3B3ITG3|A0A3B3ITG3_HUMAN Disabled homolog 2-interacting protein OS=Homo sapiens OX=9606 GN=DAB2IP PE=1 SV=1;sp|Q5VWQ8-3|DAB2P_HUMAN Isoform 3 of Disabled homolog 2-interacting protein OS=Homo sapiens OX=9606 GN=DAB2IP;sp|Q5VWQ8-4|DAB2P_HUMAN Isoform	16	5	5	4	0	0	0	0	0	0	0	0	0	0	0	0	3	3	3	3	1	3	1	1	1	3	0	1	0	0	0	0	0	0	0	0	0	0	0	0	3	3	3	3
374	A0A3B3ITK7;P36871;P36871-2;P36871-3	A0A3B3ITK7;P36871;P36871-2;P36871-3	Phosphoglucomutase-1	PGM1	tr|A0A3B3ITK7|A0A3B3ITK7_HUMAN Phosphoglucomutase-1 OS=Homo sapiens OX=9606 GN=PGM1 PE=1 SV=1;sp|P36871|PGM1_HUMAN Phosphoglucomutase-1 OS=Homo sapiens OX=9606 GN=PGM1 PE=1 SV=3;sp|P36871-2|PGM1_HUMAN Isoform 2 of Phosphoglucomutase-1 OS=Homo sapiens OX=96	4	14	14	14	0	0	0	1	0	0	0	0	0	0	0	0	10	9	6	6	6	6	4	8	5	2	5	5	0	0	0	1	0	0	0	0	0	0	0	0	10	9	6	6
375	A0A3B3ITT1;Q6IQ22	A0A3B3ITT1;Q6IQ22	Ras-related protein Rab-12	RAB12	tr|A0A3B3ITT1|A0A3B3ITT1_HUMAN Ras-related protein Rab-12 OS=Homo sapiens OX=9606 GN=RAB12 PE=1 SV=1;sp|Q6IQ22|RAB12_HUMAN Ras-related protein Rab-12 OS=Homo sapiens OX=9606 GN=RAB12 PE=1 SV=3	2	3	3	3	0	0	0	0	0	0	0	0	0	0	0	0	1	0	1	1	1	1	1	1	1	1	0	0	0	0	0	0	0	0	0	0	0	0	0	0	1	0	1	1
376	A0A3B3ITT5;P47914;F8WF43;C9IYI4	A0A3B3ITT5;P47914	60S ribosomal protein L29	RPL29	tr|A0A3B3ITT5|A0A3B3ITT5_HUMAN 60S ribosomal protein L29 OS=Homo sapiens OX=9606 GN=RPL29 PE=1 SV=1;sp|P47914|RL29_HUMAN 60S ribosomal protein L29 OS=Homo sapiens OX=9606 GN=RPL29 PE=1 SV=2	4	3	3	3	0	0	0	0	0	0	0	0	0	0	0	0	2	3	3	2	2	3	2	2	2	3	3	3	0	0	0	0	0	0	0	0	0	0	0	0	2	3	3	2
377	A0A3B3ITW3;P28288-2;P28288;P28288-3	A0A3B3ITW3;P28288-2;P28288	ATP-binding cassette sub-family D member 3	ABCD3	tr|A0A3B3ITW3|A0A3B3ITW3_HUMAN ATP-binding cassette sub-family D member 3 OS=Homo sapiens OX=9606 GN=ABCD3 PE=1 SV=2;sp|P28288-2|ABCD3_HUMAN Isoform 2 of ATP-binding cassette sub-family D member 3 OS=Homo sapiens OX=9606 GN=ABCD3;sp|P28288|ABCD3_HUMAN ATP-	4	6	6	6	0	0	0	0	0	0	0	0	0	0	0	0	6	3	4	4	2	2	3	3	3	2	1	3	0	0	0	0	0	0	0	0	0	0	0	0	6	3	4	4
378	A0A3B3ITZ9;Q9Y2W1	A0A3B3ITZ9;Q9Y2W1	Thyroid hormone receptor-associated protein 3	THRAP3	tr|A0A3B3ITZ9|A0A3B3ITZ9_HUMAN Thyroid hormone receptor-associated protein 3 OS=Homo sapiens OX=9606 GN=THRAP3 PE=1 SV=1;sp|Q9Y2W1|TR150_HUMAN Thyroid hormone receptor-associated protein 3 OS=Homo sapiens OX=9606 GN=THRAP3 PE=1 SV=2	2	17	17	16	0	0	0	0	0	0	0	0	0	0	0	0	12	10	10	7	6	8	5	2	5	2	4	4	0	0	0	0	0	0	0	0	0	0	0	0	12	10	10	7
379	H0YEL0;A0A8J9FN78;A0A8J9FJK1;A0A3B3IU42;O14893-3;O14893-2;O14893-5;O14893	H0YEL0;A0A8J9FN78;A0A8J9FJK1;A0A3B3IU42;O14893-3;O14893-2;O14893-5;O14893	Gem-associated protein 2	GEMIN2	tr|H0YEL0|H0YEL0_HUMAN Gem-associated protein 2 (Fragment) OS=Homo sapiens OX=9606 GN=GEMIN2 PE=1 SV=2;tr|A0A8J9FN78|A0A8J9FN78_HUMAN Gem-associated protein 2 OS=Homo sapiens OX=9606 GN=GEMIN2 PE=1 SV=1;tr|A0A8J9FJK1|A0A8J9FJK1_HUMAN Gem-associated protein	8	1	1	1	0	0	0	0	0	0	0	0	0	0	0	0	0	1	0	1	0	0	1	0	0	0	1	0	0	0	0	0	0	0	0	0	0	0	0	0	0	1	0	1
380	F8W717;A0A3B3IU69;O00423;O00423-3;G3V500;G3V3N9;G3V4U5;G3V5C8;G3V497;G3V4H6;G3V538;G3V3J1	F8W717;A0A3B3IU69;O00423;O00423-3;G3V500;G3V3N9;G3V4U5;G3V5C8;G3V497;G3V4H6;G3V538	Echinoderm microtubule-associated protein-like 1	EML1	tr|F8W717|F8W717_HUMAN Echinoderm microtubule-associated protein-like 1 OS=Homo sapiens OX=9606 GN=EML1 PE=1 SV=1;tr|A0A3B3IU69|A0A3B3IU69_HUMAN Echinoderm microtubule-associated protein-like 1 OS=Homo sapiens OX=9606 GN=EML1 PE=1 SV=1;sp|O00423|EMAL1_HUMA	12	6	6	5	0	0	0	0	0	0	0	0	0	0	0	0	3	3	2	1	1	0	0	0	0	0	0	0	0	0	0	0	0	0	0	0	0	0	0	0	3	3	2	1
381	A0A3B3IUB1;Q13144;A0A3B3IUF2;A0A3B3ISM8;A0A3B3ISX3;A0A3B3ITG6;A0A3B3IS56;A0A3B3ISV1;A0A3B3IRP4;A0A3B3ITQ2;A0A3B3ITK8;A0A3B3IST9;A0A3B3ISI2;A0A3B3ISS1;C9JRD9;A0A3B3IT53	A0A3B3IUB1;Q13144;A0A3B3IUF2;A0A3B3ISM8;A0A3B3ISX3;A0A3B3ITG6;A0A3B3IS56;A0A3B3ISV1;A0A3B3IRP4;A0A3B3ITQ2	Translation initiation factor eIF-2B subunit epsilon	EIF2B5	tr|A0A3B3IUB1|A0A3B3IUB1_HUMAN eIF-2B GDP-GTP exchange factor subunit epsilon OS=Homo sapiens OX=9606 GN=EIF2B5 PE=1 SV=1;sp|Q13144|EI2BE_HUMAN Translation initiation factor eIF-2B subunit epsilon OS=Homo sapiens OX=9606 GN=EIF2B5 PE=1 SV=3;tr|A0A3B3IUF2|A	16	8	8	8	0	0	0	1	0	0	0	0	0	1	0	0	5	3	4	6	4	3	5	1	2	2	3	1	0	0	0	1	0	0	0	0	0	1	0	0	5	3	4	6
382	A0A3B3IUD2;Q9BUK6-7;Q9BUK6-3;Q9BUK6-2;Q9BUK6;A0A8V8TLP0;Q9BUK6-5	A0A3B3IUD2;Q9BUK6-7;Q9BUK6-3;Q9BUK6-2;Q9BUK6	Protein misato homolog 1	MSTO1	tr|A0A3B3IUD2|A0A3B3IUD2_HUMAN Protein misato homolog 1 OS=Homo sapiens OX=9606 GN=MSTO1 PE=1 SV=1;sp|Q9BUK6-7|MSTO1_HUMAN Isoform 7 of Protein misato homolog 1 OS=Homo sapiens OX=9606 GN=MSTO1;sp|Q9BUK6-3|MSTO1_HUMAN Isoform 3 of Protein misato homolog 1	7	3	3	3	0	0	0	0	0	0	0	0	0	0	0	0	3	0	1	1	0	1	1	0	0	0	0	0	0	0	0	0	0	0	0	0	0	0	0	0	3	0	1	1
383	A0A3B3IUD7;Q14690	A0A3B3IUD7;Q14690	Protein RRP5 homolog	PDCD11	tr|A0A3B3IUD7|A0A3B3IUD7_HUMAN Programmed cell death 11, isoform CRA_a OS=Homo sapiens OX=9606 GN=PDCD11 PE=1 SV=1;sp|Q14690|RRP5_HUMAN Protein RRP5 homolog OS=Homo sapiens OX=9606 GN=PDCD11 PE=1 SV=3	2	4	4	4	0	0	0	0	0	0	0	0	0	0	0	0	2	2	2	0	1	1	0	0	0	0	0	0	0	0	0	0	0	0	0	0	0	0	0	0	2	2	2	0
384	Q8NFD5-3;Q8NFD5-2;Q8NFD5;Q8NFD5-1;A0A6Q8NVI4;A0A3F2YNW7;A0A8Q3S458;A0A8J9GB59;H0Y7H8;A0A1B0GVK1;A0A1B0GWJ2;A0A1B0GTJ8;A0A1B0GV63;A0A1B0GTI6;H0Y2R3;A0A6I8PTU7;H0Y3S9	Q8NFD5-3;Q8NFD5-2;Q8NFD5;Q8NFD5-1;A0A6Q8NVI4;A0A3F2YNW7;A0A8Q3S458;A0A8J9GB59;H0Y7H8;A0A1B0GVK1;A0A1B0GWJ2;A0A1B0GTJ8;A0A1B0GV63;A0A1B0GTI6	AT-rich interactive domain-containing protein 1B	ARID1B	sp|Q8NFD5-3|ARI1B_HUMAN Isoform 3 of AT-rich interactive domain-containing protein 1B OS=Homo sapiens OX=9606 GN=ARID1B;sp|Q8NFD5-2|ARI1B_HUMAN Isoform 2 of AT-rich interactive domain-containing protein 1B OS=Homo sapiens OX=9606 GN=ARID1B;sp|Q8NFD5|ARI1B_	17	4	4	4	0	0	0	0	0	0	0	0	0	0	0	0	2	1	2	0	0	0	0	0	0	0	0	0	0	0	0	0	0	0	0	0	0	0	0	0	2	1	2	0
385	A0A8I5KPG1;A0A3F2YNX0;A0A3F2YNZ0;F1T0I1;O15027-2;O15027-4;O15027-3;O15027;O15027-5;X6RGP5;A0A0C4DH09;A0A8I5KQ88	A0A8I5KPG1;A0A3F2YNX0;A0A3F2YNZ0;F1T0I1;O15027-2;O15027-4;O15027-3;O15027;O15027-5;X6RGP5;A0A0C4DH09	Protein transport protein Sec16A	SEC16A	tr|A0A8I5KPG1|A0A8I5KPG1_HUMAN Protein transport protein sec16 OS=Homo sapiens OX=9606 GN=SEC16A PE=1 SV=1;tr|A0A3F2YNX0|A0A3F2YNX0_HUMAN Protein transport protein sec16 (Fragment) OS=Homo sapiens OX=9606 GN=SEC16A PE=1 SV=2;tr|A0A3F2YNZ0|A0A3F2YNZ0_HUMAN	12	8	8	8	0	0	0	0	0	0	0	0	0	0	0	0	7	4	5	1	2	1	1	2	1	1	0	0	0	0	0	0	0	0	0	0	0	0	0	0	7	4	5	1
386	A0A494BZV2;Q6WCQ1-3;Q6WCQ1;Q6WCQ1-2;K7EJ14;A8MZF8;J3KSK7;J3KSW8	A0A494BZV2;Q6WCQ1-3;Q6WCQ1;Q6WCQ1-2;K7EJ14;A8MZF8;J3KSK7;J3KSW8	Myosin phosphatase Rho-interacting protein	MPRIP	tr|A0A494BZV2|A0A494BZV2_HUMAN Myosin phosphatase Rho-interacting protein OS=Homo sapiens OX=9606 GN=MPRIP PE=1 SV=1;sp|Q6WCQ1-3|MPRIP_HUMAN Isoform 3 of Myosin phosphatase Rho-interacting protein OS=Homo sapiens OX=9606 GN=MPRIP;sp|Q6WCQ1|MPRIP_HUMAN Myos	8	2	2	2	0	0	0	0	0	0	0	0	0	0	0	0	1	2	1	0	0	0	0	0	0	0	0	0	0	0	0	0	0	0	0	0	0	0	0	0	1	2	1	0
387	H0Y4T6;J3KMW3;H0Y610;H0Y8P6;A0A494C021;Q9Y237;Q9Y237-3;Q9Y237-2	H0Y4T6;J3KMW3;H0Y610;H0Y8P6;A0A494C021;Q9Y237;Q9Y237-3;Q9Y237-2	Peptidyl-prolyl cis-trans isomerase NIMA-interacting 4	PIN4	tr|H0Y4T6|H0Y4T6_HUMAN peptidylprolyl isomerase OS=Homo sapiens OX=9606 GN=PIN4 PE=1 SV=2;tr|J3KMW3|J3KMW3_HUMAN peptidylprolyl isomerase OS=Homo sapiens OX=9606 GN=PIN4 PE=1 SV=2;tr|H0Y610|H0Y610_HUMAN peptidylprolyl isomerase OS=Homo sapiens OX=9606 GN=P	8	1	1	1	0	0	0	0	0	0	0	0	0	0	0	0	1	0	0	0	0	0	0	0	0	0	0	0	0	0	0	0	0	0	0	0	0	0	0	0	1	0	0	0
388	H0Y993;A0A494C028;P35659;H0Y8X0;B4DFG0;P35659-2;D6RDA2;A0A494C198;D6R9L5	H0Y993;A0A494C028;P35659;H0Y8X0;B4DFG0;P35659-2;D6RDA2;A0A494C198	Protein DEK	DEK	tr|H0Y993|H0Y993_HUMAN DEK oncogene (DNA binding), isoform CRA_b OS=Homo sapiens OX=9606 GN=DEK PE=1 SV=2;tr|A0A494C028|A0A494C028_HUMAN Protein DEK OS=Homo sapiens OX=9606 GN=DEK PE=1 SV=1;sp|P35659|DEK_HUMAN Protein DEK OS=Homo sapiens OX=9606 GN=DEK PE=	9	13	13	13	0	0	0	0	0	0	0	0	0	0	0	0	10	4	7	7	6	7	5	4	5	6	4	6	0	0	0	0	0	0	0	0	0	0	0	0	10	4	7	7
389	F2Z2W6;F2Z2Y5;H7BXJ5;A0A494C035;P05114;A6NEL0	F2Z2W6;F2Z2Y5;H7BXJ5;A0A494C035;P05114;A6NEL0	Non-histone chromosomal protein HMG-14	HMGN1	tr|F2Z2W6|F2Z2W6_HUMAN Non-histone chromosomal protein HMG-14 OS=Homo sapiens OX=9606 GN=HMGN1 PE=1 SV=1;tr|F2Z2Y5|F2Z2Y5_HUMAN Non-histone chromosomal protein HMG-14 OS=Homo sapiens OX=9606 GN=HMGN1 PE=1 SV=1;tr|H7BXJ5|H7BXJ5_HUMAN Non-histone chromosomal	6	2	2	2	0	0	0	0	0	0	0	0	0	0	0	0	0	1	2	1	1	1	0	1	1	0	1	1	0	0	0	0	0	0	0	0	0	0	0	0	0	1	2	1
390	A0A494C066;B7Z4W5;Q16773-2;Q16773;Q5T278;Q16773-3;Q5T277;Q5T276	A0A494C066;B7Z4W5;Q16773-2;Q16773;Q5T278;Q16773-3	Kynurenine--oxoglutarate transaminase 1	CCBL1	tr|A0A494C066|A0A494C066_HUMAN Kynurenine--oxoglutarate transaminase 1 OS=Homo sapiens OX=9606 GN=KYAT1 PE=4 SV=1;tr|B7Z4W5|B7Z4W5_HUMAN Cysteine conjugate-beta lyase cytoplasmic (Glutamine transaminase K, kyneurenine aminotransferase), isoform CRA_b OS=Ho	8	4	4	4	0	0	0	0	0	0	0	0	0	0	0	0	3	0	3	0	2	1	0	2	0	0	0	0	0	0	0	0	0	0	0	0	0	0	0	0	3	0	3	0
391	A0A494C0Q8;A0A494C085;P06132;A0A494C0S8;Q5T446;A0A1B0GVN9;H0Y5R6;A0A494BZY8;A0A1B0GVZ4	A0A494C0Q8;A0A494C085;P06132;A0A494C0S8;Q5T446;A0A1B0GVN9	Uroporphyrinogen decarboxylase	UROD	tr|A0A494C0Q8|A0A494C0Q8_HUMAN Uroporphyrinogen decarboxylase OS=Homo sapiens OX=9606 GN=UROD PE=1 SV=1;tr|A0A494C085|A0A494C085_HUMAN Uroporphyrinogen decarboxylase OS=Homo sapiens OX=9606 GN=UROD PE=1 SV=1;sp|P06132|DCUP_HUMAN Uroporphyrinogen decarboxyl	9	3	3	3	0	0	0	0	0	0	0	0	0	0	0	0	2	2	0	0	0	0	0	0	0	0	0	0	0	0	0	0	0	0	0	0	0	0	0	0	2	2	0	0
392	K7ENJ0;K7ELW1;A0A494C0B4;P54725-2;P54725-3;P54725	K7ENJ0;K7ELW1;A0A494C0B4;P54725-2;P54725-3;P54725	UV excision repair protein RAD23 homolog A	RAD23A	tr|K7ENJ0|K7ENJ0_HUMAN UV excision repair protein RAD23 homolog A OS=Homo sapiens OX=9606 GN=RAD23A PE=1 SV=1;tr|K7ELW1|K7ELW1_HUMAN UV excision repair protein RAD23 homolog A OS=Homo sapiens OX=9606 GN=RAD23A PE=1 SV=1;tr|A0A494C0B4|A0A494C0B4_HUMAN UV ex	6	5	2	2	1	0	0	3	0	0	2	0	0	1	1	1	1	2	3	4	3	3	2	2	2	2	2	2	0	0	0	1	0	0	0	0	0	0	0	0	0	1	1	2
393	C9J719;C9JJ78;A0A494C0F3;Q15125	C9J719;C9JJ78;A0A494C0F3;Q15125	3-beta-hydroxysteroid-Delta(8),Delta(7)-isomerase	EBP	tr|C9J719|C9J719_HUMAN 3-beta-hydroxysteroid-Delta(8),Delta(7)-isomerase (Fragment) OS=Homo sapiens OX=9606 GN=EBP PE=1 SV=8;tr|C9JJ78|C9JJ78_HUMAN 3-beta-hydroxysteroid-Delta(8),Delta(7)-isomerase (Fragment) OS=Homo sapiens OX=9606 GN=EBP PE=1 SV=1;tr|A0A	4	2	2	2	0	0	0	1	0	0	1	0	0	1	0	0	2	1	1	2	1	1	1	1	2	1	1	1	0	0	0	1	0	0	1	0	0	1	0	0	2	1	1	2
394	O95394-3;O95394;H0Y987;A0A8V8TMH7;A0A8V8TLT8;A0A494C1Q4;A0A494C0G1;A0A8V8TNH4;O95394-4;A0A087WT27;A0A494C1E2;J3KN95;A0A8V8TMI1;A0A8V8TM25;A0A494C099;H0Y8I3;A0A494C163;A0A8V8TNM1;A0A8V8TNT6;D6RCQ8;A0A8V8TNG4;D6RCD1;D6RF77;D6RC77;D6RIS6	O95394-3;O95394;H0Y987;A0A8V8TMH7;A0A8V8TLT8;A0A494C1Q4;A0A494C0G1;A0A8V8TNH4;O95394-4;A0A087WT27;A0A494C1E2;J3KN95;A0A8V8TMI1;A0A8V8TM25;A0A494C099;H0Y8I3;A0A494C163;A0A8V8TNM1	Phosphoacetylglucosamine mutase	PGM3	sp|O95394-3|AGM1_HUMAN Isoform 2 of Phosphoacetylglucosamine mutase OS=Homo sapiens OX=9606 GN=PGM3;sp|O95394|AGM1_HUMAN Phosphoacetylglucosamine mutase OS=Homo sapiens OX=9606 GN=PGM3 PE=1 SV=1;tr|H0Y987|H0Y987_HUMAN Phosphoacetylglucosamine mutase OS=Hom	25	8	8	8	0	0	0	0	0	0	0	0	0	0	0	0	6	4	4	6	3	5	3	2	3	4	3	3	0	0	0	0	0	0	0	0	0	0	0	0	6	4	4	6
395	A0A494C0J7;Q08188	A0A494C0J7;Q08188	Protein-glutamine gamma-glutamyltransferase E;Protein-glutamine gamma-glutamyltransferase E 50 kDa catalytic chain;Protein-glutamine gamma-glutamyltransferase E 27 kDa non-catalytic chain	TGM3	tr|A0A494C0J7|A0A494C0J7_HUMAN TGc domain-containing protein OS=Homo sapiens OX=9606 PE=3 SV=1;sp|Q08188|TGM3_HUMAN Protein-glutamine gamma-glutamyltransferase E OS=Homo sapiens OX=9606 GN=TGM3 PE=1 SV=4	2	6	6	6	0	0	0	1	1	5	2	1	0	2	1	2	0	0	0	0	0	0	0	0	0	0	0	0	0	0	0	1	1	5	2	1	0	2	1	2	0	0	0	0
396	A0A8V8TQW9;A0A494C0M1;A0A8V8TQJ0;P52701-4;P52701-3;P52701;P52701-2;A0A8V8TPJ4	A0A8V8TQW9;A0A494C0M1;A0A8V8TQJ0;P52701-4;P52701-3;P52701;P52701-2	DNA mismatch repair protein Msh6	MSH6	tr|A0A8V8TQW9|A0A8V8TQW9_HUMAN DNA mismatch repair protein Msh6 (Fragment) OS=Homo sapiens OX=9606 GN=MSH6 PE=4 SV=1;tr|A0A494C0M1|A0A494C0M1_HUMAN DNA mismatch repair protein OS=Homo sapiens OX=9606 GN=MSH6 PE=1 SV=1;tr|A0A8V8TQJ0|A0A8V8TQJ0_HUMAN DNA mis	8	10	10	10	0	0	0	0	0	0	0	0	0	0	0	0	8	5	7	1	4	2	1	2	2	1	2	2	0	0	0	0	0	0	0	0	0	0	0	0	8	5	7	1
397	A0A494C128;O00567;Q5JXT2;H0Y653;H0YDU4	A0A494C128;O00567;Q5JXT2	Nucleolar protein 56	NOP56	tr|A0A494C128|A0A494C128_HUMAN Nucleolar protein 56 OS=Homo sapiens OX=9606 GN=NOP56 PE=1 SV=1;sp|O00567|NOP56_HUMAN Nucleolar protein 56 OS=Homo sapiens OX=9606 GN=NOP56 PE=1 SV=4;tr|Q5JXT2|Q5JXT2_HUMAN Nucleolar protein 56 (Fragment) OS=Homo sapiens OX=9	5	19	19	19	0	0	0	0	0	0	0	0	0	0	0	0	11	12	16	12	15	11	14	10	15	12	12	13	0	0	0	0	0	0	0	0	0	0	0	0	11	12	16	12
398	P50336;A0A494C146;A0A494C0D4;A0A494C0M9;A0A1W2PRF9;D3DVG2;F5GZT7;A0A1W2PPA5;A0A1W2PNH4;H0YFP3;F5H1I5;A0A494C0L4;A0A494C134;A0A494C1M8;F5H825;H0YFE1;A0A1W2PQM0	P50336;A0A494C146;A0A494C0D4;A0A494C0M9;A0A1W2PRF9;D3DVG2;F5GZT7;A0A1W2PPA5	Protoporphyrinogen oxidase	PPOX	sp|P50336|PPOX_HUMAN Protoporphyrinogen oxidase OS=Homo sapiens OX=9606 GN=PPOX PE=1 SV=1;tr|A0A494C146|A0A494C146_HUMAN Protoporphyrinogen oxidase (Fragment) OS=Homo sapiens OX=9606 GN=PPOX PE=1 SV=1;tr|A0A494C0D4|A0A494C0D4_HUMAN Protoporphyrinogen oxida	17	8	8	8	0	0	0	0	0	0	0	0	0	0	0	0	5	2	5	3	2	1	3	3	0	2	2	3	0	0	0	0	0	0	0	0	0	0	0	0	5	2	5	3
399	A0A494C165;P12955;A0A8V8TLL9;A0A8V8TLR1;A0A8V8TNF2;P12955-2;A0A8V8TLP2;P12955-3;K7ES25;A0A8V8TLP4;A0A8V8TN48;A0A8V8TLN7;A0A494C194;A0A8V8TM86;V9GYL0;A0A8V8TLR6;A0A8V8TN70;A0A8V8TNH5;A0A8V8TM81;V9GYE4	A0A494C165;P12955;A0A8V8TLL9;A0A8V8TLR1;A0A8V8TNF2;P12955-2;A0A8V8TLP2;P12955-3;K7ES25;A0A8V8TLP4;A0A8V8TN48;A0A8V8TLN7;A0A494C194	Xaa-Pro dipeptidase	PEPD	tr|A0A494C165|A0A494C165_HUMAN Xaa-Pro dipeptidase OS=Homo sapiens OX=9606 GN=PEPD PE=1 SV=2;sp|P12955|PEPD_HUMAN Xaa-Pro dipeptidase OS=Homo sapiens OX=9606 GN=PEPD PE=1 SV=3;tr|A0A8V8TLL9|A0A8V8TLL9_HUMAN Xaa-Pro dipeptidase OS=Homo sapiens OX=9606 GN=PE	20	11	11	11	0	0	0	1	0	0	0	0	0	1	0	0	9	5	5	5	5	3	4	5	2	4	2	4	0	0	0	1	0	0	0	0	0	1	0	0	9	5	5	5
400	E9PCN2;A0A494C1B9;Q02153-2;Q02153-3;Q02153	E9PCN2;A0A494C1B9;Q02153-2;Q02153-3;Q02153	Guanylate cyclase soluble subunit beta-1	GUCY1B3	tr|E9PCN2|E9PCN2_HUMAN guanylate cyclase OS=Homo sapiens OX=9606 GN=GUCY1B1 PE=1 SV=1;tr|A0A494C1B9|A0A494C1B9_HUMAN guanylate cyclase OS=Homo sapiens OX=9606 GN=GUCY1B1 PE=1 SV=1;sp|Q02153-2|GCYB1_HUMAN Isoform HSGC-2 of Guanylate cyclase soluble subunit	5	1	1	1	0	0	0	0	0	0	0	0	0	0	0	0	1	0	0	0	0	0	0	0	0	0	0	0	0	0	0	0	0	0	0	0	0	0	0	0	1	0	0	0
401	A0A8Q3SHZ4;A0A494C1F2;P35658-2;P35658-4;P35658;P35658-3;P35658-5;A0A8Q3WLX1;A0A494BZU9;H0YF36;E9PKD2;B7ZAV2;H0Y837	A0A8Q3SHZ4;A0A494C1F2;P35658-2;P35658-4;P35658;P35658-3;P35658-5;A0A8Q3WLX1;A0A494BZU9	Nuclear pore complex protein Nup214	NUP214	tr|A0A8Q3SHZ4|A0A8Q3SHZ4_HUMAN Nuclear pore complex protein Nup214 OS=Homo sapiens OX=9606 GN=NUP214 PE=1 SV=1;tr|A0A494C1F2|A0A494C1F2_HUMAN Nuclear pore complex protein Nup214 OS=Homo sapiens OX=9606 GN=NUP214 PE=1 SV=1;sp|P35658-2|NU214_HUMAN Isoform 2	13	7	7	7	0	0	0	0	0	0	0	0	0	0	0	0	5	5	3	0	3	0	1	0	1	0	0	1	0	0	0	0	0	0	0	0	0	0	0	0	5	5	3	0
402	A0A494C1J1;Q69YQ0-2;Q69YQ0;F8WAN1;C9J8U1;C9JLY8	A0A494C1J1;Q69YQ0-2;Q69YQ0;F8WAN1;C9J8U1	Cytospin-A	SPECC1L;SPECC1L-ADORA2A	tr|A0A494C1J1|A0A494C1J1_HUMAN Cytospin-A OS=Homo sapiens OX=9606 GN=SPECC1L PE=1 SV=1;sp|Q69YQ0-2|CYTSA_HUMAN Isoform 2 of Cytospin-A OS=Homo sapiens OX=9606 GN=SPECC1L;sp|Q69YQ0|CYTSA_HUMAN Cytospin-A OS=Homo sapiens OX=9606 GN=SPECC1L PE=1 SV=3;tr|F8WAN	6	6	6	6	0	0	0	1	0	0	0	0	0	0	0	0	4	1	1	0	0	0	0	0	0	0	0	0	0	0	0	1	0	0	0	0	0	0	0	0	4	1	1	0
403	A0A494C1M7;P15882;C9J3V9;P15882-3;P15882-2;A0A494C0C9;F8W6K2;A0A494C1R0;B8ZZ96;C9JR98;C9J3G1;A0A494C047;H7C0V3;H7C138;P52757-5;P52757-4;P52757-8;P52757-3;C9J1N1	A0A494C1M7;P15882;C9J3V9;P15882-3;P15882-2;A0A494C0C9;F8W6K2;A0A494C1R0;B8ZZ96;C9JR98;C9J3G1;A0A494C047	N-chimaerin	CHN1	tr|A0A494C1M7|A0A494C1M7_HUMAN N-chimaerin OS=Homo sapiens OX=9606 GN=CHN1 PE=1 SV=1;sp|P15882|CHIN_HUMAN N-chimaerin OS=Homo sapiens OX=9606 GN=CHN1 PE=1 SV=3;tr|C9J3V9|C9J3V9_HUMAN N-chimaerin OS=Homo sapiens OX=9606 GN=CHN1 PE=1 SV=2;sp|P15882-3|CHIN_HU	19	6	6	5	0	0	0	0	0	0	0	0	0	0	0	0	5	2	4	1	4	2	1	3	3	0	0	1	0	0	0	0	0	0	0	0	0	0	0	0	5	2	4	1
404	P26885;A0A494C1N0;F5H0N4	P26885;A0A494C1N0	Peptidyl-prolyl cis-trans isomerase FKBP2	FKBP2	sp|P26885|FKBP2_HUMAN Peptidyl-prolyl cis-trans isomerase FKBP2 OS=Homo sapiens OX=9606 GN=FKBP2 PE=1 SV=2;tr|A0A494C1N0|A0A494C1N0_HUMAN peptidylprolyl isomerase OS=Homo sapiens OX=9606 GN=FKBP2 PE=1 SV=1	3	3	3	3	0	1	0	0	0	0	0	0	0	0	0	0	2	1	2	2	1	1	1	1	1	1	1	1	0	1	0	0	0	0	0	0	0	0	0	0	2	1	2	2
405	A0A494C1S7;Q9Y5Q9;Q9Y5Q9-2;H7C0C0;H7C143	A0A494C1S7;Q9Y5Q9;Q9Y5Q9-2	General transcription factor 3C polypeptide 3	GTF3C3	tr|A0A494C1S7|A0A494C1S7_HUMAN General transcription factor 3C polypeptide 3 OS=Homo sapiens OX=9606 GN=GTF3C3 PE=1 SV=1;sp|Q9Y5Q9|TF3C3_HUMAN General transcription factor 3C polypeptide 3 OS=Homo sapiens OX=9606 GN=GTF3C3 PE=1 SV=1;sp|Q9Y5Q9-2|TF3C3_HUMAN	5	3	3	3	0	0	0	0	0	0	0	0	0	0	0	0	2	1	1	1	0	0	0	0	0	0	1	1	0	0	0	0	0	0	0	0	0	0	0	0	2	1	1	1
406	A0A499FI31;Q15020-4;Q15020;Q15020-2;A0A494C0L2;F8W667;H0YHU8;Q15020-3;F8VVK9;F8VZM2	A0A499FI31;Q15020-4;Q15020	Squamous cell carcinoma antigen recognized by T-cells 3	SART3	tr|A0A499FI31|A0A499FI31_HUMAN Squamous cell carcinoma antigen recognized by T-cells 3 OS=Homo sapiens OX=9606 GN=SART3 PE=1 SV=1;sp|Q15020-4|SART3_HUMAN Isoform 4 of Squamous cell carcinoma antigen recognized by T-cells 3 OS=Homo sapiens OX=9606 GN=SART3;	10	19	19	19	0	0	0	0	0	0	0	0	0	0	0	0	7	6	12	5	6	5	1	5	6	2	3	3	0	0	0	0	0	0	0	0	0	0	0	0	7	6	12	5
407	A0A499FIX8;H7BXI1;A0FGR8-2;A0FGR8;A0FGR8-6;A0FGR8-5;A0FGR8-4	A0A499FIX8;H7BXI1;A0FGR8-2;A0FGR8;A0FGR8-6;A0FGR8-5	Extended synaptotagmin-2	ESYT2	tr|A0A499FIX8|A0A499FIX8_HUMAN Extended synaptotagmin-2 OS=Homo sapiens OX=9606 GN=ESYT2 PE=1 SV=1;tr|H7BXI1|H7BXI1_HUMAN Extended synaptotagmin-2 OS=Homo sapiens OX=9606 GN=ESYT2 PE=1 SV=2;sp|A0FGR8-2|ESYT2_HUMAN Isoform 2 of Extended synaptotagmin-2 OS=H	7	3	3	3	0	0	0	0	0	0	0	0	0	0	0	1	2	0	3	1	2	1	1	0	1	1	1	0	0	0	0	0	0	0	0	0	0	0	0	1	2	0	3	1
408	C9JCS7;A0A7I2YQL3;A0A7P0SXD0;A0A7I2YQQ9;A0A499FIZ0;Q9H7D7-2;Q9H7D7	C9JCS7;A0A7I2YQL3;A0A7P0SXD0;A0A7I2YQQ9;A0A499FIZ0;Q9H7D7-2;Q9H7D7	WD repeat-containing protein 26	WDR26	tr|C9JCS7|C9JCS7_HUMAN WD repeat-containing protein 26 (Fragment) OS=Homo sapiens OX=9606 GN=WDR26 PE=1 SV=8;tr|A0A7I2YQL3|A0A7I2YQL3_HUMAN WD repeat-containing protein 26 (Fragment) OS=Homo sapiens OX=9606 GN=WDR26 PE=1 SV=1;tr|A0A7P0SXD0|A0A7P0SXD0_HUMAN	7	2	2	2	0	0	0	0	0	0	0	0	0	0	0	0	2	1	1	1	2	2	1	2	2	1	2	2	0	0	0	0	0	0	0	0	0	0	0	0	2	1	1	1
409	K7ELX4;A0A499FJN5;P22830;P22830-2;K7EJX5	K7ELX4;A0A499FJN5;P22830;P22830-2;K7EJX5	Ferrochelatase, mitochondrial;Ferrochelatase	FECH	tr|K7ELX4|K7ELX4_HUMAN Ferrochelatase, mitochondrial (Fragment) OS=Homo sapiens OX=9606 GN=FECH PE=1 SV=1;tr|A0A499FJN5|A0A499FJN5_HUMAN Ferrochelatase OS=Homo sapiens OX=9606 GN=FECH PE=1 SV=1;sp|P22830|HEMH_HUMAN Ferrochelatase, mitochondrial OS=Homo sap	5	3	3	3	0	0	0	0	0	0	0	0	0	0	0	0	2	0	2	0	0	0	1	0	1	0	0	1	0	0	0	0	0	0	0	0	0	0	0	0	2	0	2	0
410	A0A5F9W493;U3KPX3;A0A590UJ43;P48729-3;P48729;P48729-2;D6REM4;E7ETM0;H0Y9X2;U3KQK7;A0A590UK94;A0A590UJQ7;E5RG27;D6RGE5;Q8N752	A0A5F9W493;U3KPX3;A0A590UJ43;P48729-3;P48729;P48729-2;D6REM4;E7ETM0;H0Y9X2;U3KQK7	Casein kinase I isoform alpha	CSNK1A1	tr|A0A5F9W493|A0A5F9W493_HUMAN Casein kinase 1, alpha 1, isoform CRA_d OS=Homo sapiens OX=9606 GN=CSNK1A1 PE=1 SV=1;tr|U3KPX3|U3KPX3_HUMAN Casein kinase I isoform alpha OS=Homo sapiens OX=9606 GN=CSNK1A1 PE=1 SV=2;tr|A0A590UJ43|A0A590UJ43_HUMAN Casein kina	15	6	6	6	0	0	0	0	0	0	0	0	0	0	0	0	5	5	4	3	1	0	2	3	2	1	1	1	0	0	0	0	0	0	0	0	0	0	0	0	5	5	4	3
411	E7EUA2;A6NHU9;A0A590UJ45;Q9UPX8-4;Q9UPX8-1;Q9UPX8;H0Y7S5;Q9UPX8-2;H7BZV1;A0A590UJF3	E7EUA2;A6NHU9;A0A590UJ45;Q9UPX8-4;Q9UPX8-1;Q9UPX8;H0Y7S5;Q9UPX8-2	SH3 and multiple ankyrin repeat domains protein 2	SHANK2	tr|E7EUA2|E7EUA2_HUMAN SH3 and multiple ankyrin repeat domains protein 2 OS=Homo sapiens OX=9606 GN=SHANK2 PE=1 SV=1;tr|A6NHU9|A6NHU9_HUMAN Cortactin-binding protein 1 OS=Homo sapiens OX=9606 GN=SHANK2 PE=1 SV=6;tr|A0A590UJ45|A0A590UJ45_HUMAN SH3 and multi	10	3	3	3	0	0	0	0	0	0	0	0	0	0	0	0	2	2	0	0	0	0	0	0	0	0	0	0	0	0	0	0	0	0	0	0	0	0	0	0	2	2	0	0
412	A0A590UJ78;Q9GZT9-3;Q9GZT9;A0A590UJD6;A0A590UJZ0;A0A590UJK7;A0A590UJT7;Q9GZT9-2	A0A590UJ78;Q9GZT9-3;Q9GZT9;A0A590UJD6;A0A590UJZ0;A0A590UJK7;A0A590UJT7;Q9GZT9-2	Egl nine homolog 1	EGLN1	tr|A0A590UJ78|A0A590UJ78_HUMAN Egl nine homolog 1 (Fragment) OS=Homo sapiens OX=9606 GN=EGLN1 PE=1 SV=1;sp|Q9GZT9-3|EGLN1_HUMAN Isoform 3 of Egl nine homolog 1 OS=Homo sapiens OX=9606 GN=EGLN1;sp|Q9GZT9|EGLN1_HUMAN Egl nine homolog 1 OS=Homo sapiens OX=960	8	2	2	2	0	0	0	1	0	0	0	0	0	0	0	0	2	1	1	0	0	0	0	0	0	0	0	0	0	0	0	1	0	0	0	0	0	0	0	0	2	1	1	0
413	A0A590UJI5;E5RFP2;E5RJM0;B7ZLQ8;Q17RY0-3;Q17RY0-2;Q17RY0;A0A590UJN2	A0A590UJI5;E5RFP2;E5RJM0;B7ZLQ8;Q17RY0-3;Q17RY0-2;Q17RY0;A0A590UJN2	Cytoplasmic polyadenylation element-binding protein 4	CPEB4	tr|A0A590UJI5|A0A590UJI5_HUMAN Cytoplasmic polyadenylation element-binding protein 4 OS=Homo sapiens OX=9606 GN=CPEB4 PE=1 SV=1;tr|E5RFP2|E5RFP2_HUMAN Cytoplasmic polyadenylation element-binding protein 4 OS=Homo sapiens OX=9606 GN=CPEB4 PE=1 SV=1;tr|E5RJM	8	2	1	1	0	0	0	0	0	0	0	0	0	0	0	0	2	2	2	1	0	0	0	1	0	2	1	1	0	0	0	0	0	0	0	0	0	0	0	0	1	1	1	0
414	A0A590UJK4;A0A590UK01;A0A590UJP7;A0A590UK80;Q13247-3;Q13247;Q13247-2	A0A590UJK4;A0A590UK01;A0A590UJP7;A0A590UK80;Q13247-3;Q13247	Serine/arginine-rich splicing factor 6	SRSF6	tr|A0A590UJK4|A0A590UJK4_HUMAN Serine/arginine-rich-splicing factor 6 OS=Homo sapiens OX=9606 GN=SRSF6 PE=1 SV=1;tr|A0A590UK01|A0A590UK01_HUMAN Serine/arginine-rich-splicing factor 6 OS=Homo sapiens OX=9606 GN=SRSF6 PE=1 SV=1;tr|A0A590UJP7|A0A590UJP7_HUMAN	7	10	10	6	0	0	0	0	0	0	0	0	0	0	0	0	5	5	6	7	5	4	8	7	7	7	7	6	0	0	0	0	0	0	0	0	0	0	0	0	5	5	6	7
415	A0A590UJR3;Q13616;A0A590UJ56;A0A590UJC4;A0A590UJ50;A0A590UK34;A0A590UJ21;A0A590UJM8;A0A590UJA0;A0A590UJ97	A0A590UJR3;Q13616;A0A590UJ56;A0A590UJC4;A0A590UJ50;A0A590UK34;A0A590UJ21	Cullin-1	CUL1	tr|A0A590UJR3|A0A590UJR3_HUMAN Cullin-1 OS=Homo sapiens OX=9606 GN=CUL1 PE=1 SV=1;sp|Q13616|CUL1_HUMAN Cullin-1 OS=Homo sapiens OX=9606 GN=CUL1 PE=1 SV=2;tr|A0A590UJ56|A0A590UJ56_HUMAN Cullin-1 OS=Homo sapiens OX=9606 GN=CUL1 PE=1 SV=1;tr|A0A590UJC4|A0A590	10	14	14	14	0	0	0	0	0	0	0	0	0	0	0	0	11	6	6	8	7	4	3	4	6	4	3	1	0	0	0	0	0	0	0	0	0	0	0	0	11	6	6	8
416	Q01433;Q01433-2;A0A5F9UK94;Q01433-5;H0Y360;Q01433-4;Q01433-3;A0A804CCZ3;H0YF16;A0A7P0Z4H6;A0A590UK85;A0A804H2H4;A0A590UJX5;A0A7P0TB79;E9PJF6;A0A7P0T999;E9PIJ1	Q01433;Q01433-2;A0A5F9UK94;Q01433-5;H0Y360;Q01433-4;Q01433-3;A0A804CCZ3;H0YF16;A0A7P0Z4H6;A0A590UK85;A0A804H2H4;A0A590UJX5	AMP deaminase 2	AMPD2	sp|Q01433|AMPD2_HUMAN AMP deaminase 2 OS=Homo sapiens OX=9606 GN=AMPD2 PE=1 SV=2;sp|Q01433-2|AMPD2_HUMAN Isoform Ex1A-2-3 of AMP deaminase 2 OS=Homo sapiens OX=9606 GN=AMPD2;tr|A0A5F9UK94|A0A5F9UK94_HUMAN AMP deaminase OS=Homo sapiens OX=9606 GN=AMPD2 PE=1	17	18	18	18	0	0	0	2	0	0	0	0	0	0	0	0	12	7	11	4	5	2	5	3	1	1	1	1	0	0	0	2	0	0	0	0	0	0	0	0	12	7	11	4
417	A0A5F9YFS9;C9JBL1;Q9Y6A9	A0A5F9YFS9;C9JBL1;Q9Y6A9	Signal peptidase complex subunit 1	SPCS1	tr|A0A5F9YFS9|A0A5F9YFS9_HUMAN Signal peptidase complex subunit 1 OS=Homo sapiens OX=9606 GN=SPCS1 PE=1 SV=1;tr|C9JBL1|C9JBL1_HUMAN Signal peptidase complex subunit 1 OS=Homo sapiens OX=9606 GN=SPCS1 PE=1 SV=1;sp|Q9Y6A9|SPCS1_HUMAN Signal peptidase complex	3	2	2	2	0	0	0	0	0	0	0	0	0	0	0	0	2	1	1	2	1	1	1	1	1	1	1	1	0	0	0	0	0	0	0	0	0	0	0	0	2	1	1	2
418	A0A5F9ZGX3;Q01484;A0A5F9ZHD2;A0A5F9ZHS1;A0A5F9ZHE4;A0A5F9ZHN5;A0A5F9ZI30;A0A5F9ZI40;A0A5F9ZGZ5;A0A5F9ZI65;A0A5F9ZH30;A0A5F9ZGY4;A0A5F9ZGY3;D6RHE1;A0A5F9ZHR8;I6L894;A0A5F9ZH19;A0A5F9ZHT4;A0A5F9ZI46;A0A5F9ZHT8;A0A5F9ZHF7;A0A5F9ZGZ1;A0A5F9ZHJ6;A0A5F9ZHQ5;A0A5F9ZI81;A0A5F9ZGS7;A0A5F9ZI15;A0A5F9ZGY1;Q01484-2;Q01484-5;A0A5F9ZI56;E9PHW9;A0A5F9ZH39;A0A5F9ZI18;A0A5F9ZHC9;A0A5F9ZHG3;A0A5F9ZHL5;A0A5F9ZHA1;A…	A0A5F9ZGX3;Q01484;A0A5F9ZHD2;A0A5F9ZHS1;A0A5F9ZHE4;A0A5F9ZHN5;A0A5F9ZI30;A0A5F9ZI40;A0A5F9ZGZ5;A0A5F9ZI65;A0A5F9ZH30;A0A5F9ZGY4;A0A5F9ZGY3;D6RHE1;A0A5F9ZHR8;I6L894;A0A5F9ZH19;A0A5F9ZHT4;A0A5F9ZI46;A0A5F9ZHT8;A0A5F9ZHF7;A0A5F9ZGZ1;A0A5F9ZHJ6;A0A5F9ZHQ5;A0A5F9ZI81;A0A5F9ZGS7;A0A5F9ZI15;A0A5F9ZGY1;Q01484-2;Q01484-5;A0A5F9ZI56;E9PHW9;A0A5F9ZH39;A0A5F9ZI18;A0A5F9ZHC9;A0A5F9ZHG3;A0A5F9ZHL5;A0A5F9ZHA1;A…	Ankyrin-2	ANK2	tr|A0A5F9ZGX3|A0A5F9ZGX3_HUMAN Ankyrin-2 OS=Homo sapiens OX=9606 GN=ANK2 PE=1 SV=1;sp|Q01484|ANK2_HUMAN Ankyrin-2 OS=Homo sapiens OX=9606 GN=ANK2 PE=1 SV=4;tr|A0A5F9ZHD2|A0A5F9ZHD2_HUMAN Ankyrin 2, neuronal, isoform CRA_b OS=Homo sapiens OX=9606 GN=ANK2 PE	79	85	85	76	10	13	1	51	0	4	34	13	5	15	4	0	24	25	29	28	31	27	21	22	19	15	20	15	10	13	1	51	0	4	34	13	5	15	4	0	24	25	29	28
419	A0A804HIC9;A0A5F9ZHM9;A0A5F9ZH21;A0A5F9ZHR5;Q9UQM7;Q9UQM7-2;A0A5K1VW76;A0A5F9ZHY2;D6RFJ0;A0A5F9ZH50;A0A804HLD1;A0A8V8TME7	A0A804HIC9;A0A5F9ZHM9;A0A5F9ZH21;A0A5F9ZHR5;Q9UQM7;Q9UQM7-2;A0A5K1VW76;A0A5F9ZHY2;D6RFJ0;A0A5F9ZH50	Calcium/calmodulin-dependent protein kinase type II subunit alpha	CAMK2A	tr|A0A804HIC9|A0A804HIC9_HUMAN calcium/calmodulin-dependent protein kinase OS=Homo sapiens OX=9606 GN=CAMK2A PE=1 SV=1;tr|A0A5F9ZHM9|A0A5F9ZHM9_HUMAN calcium/calmodulin-dependent protein kinase OS=Homo sapiens OX=9606 GN=CAMK2A PE=1 SV=1;tr|A0A5F9ZH21|A0A5	12	9	4	4	0	1	0	3	0	0	2	0	0	0	0	0	6	5	4	5	6	6	4	6	5	3	4	5	0	0	0	0	0	0	0	0	0	0	0	0	1	2	1	0
420	A0A5F9ZH31;A0A5K1VW54;P55263-3;P55263;A0A5F9ZH72;A0A5K1VW94;P55263-2;A0A5F9ZH83;A0A5F9ZGZ8;P55263-4;A0A5F9ZH76;A0A5F9ZHJ1	A0A5F9ZH31;A0A5K1VW54;P55263-3;P55263;A0A5F9ZH72;A0A5K1VW94;P55263-2	Adenosine kinase	ADK	tr|A0A5F9ZH31|A0A5F9ZH31_HUMAN Adenosine kinase OS=Homo sapiens OX=9606 GN=ADK PE=1 SV=1;tr|A0A5K1VW54|A0A5K1VW54_HUMAN Adenosine kinase OS=Homo sapiens OX=9606 GN=ADK PE=1 SV=1;sp|P55263-3|ADK_HUMAN Isoform 3 of Adenosine kinase OS=Homo sapiens OX=9606 GN	12	5	5	5	0	0	0	0	0	0	0	0	0	0	0	0	3	3	4	1	3	1	3	2	0	1	2	1	0	0	0	0	0	0	0	0	0	0	0	0	3	3	4	1
421	A0A5F9ZH78;P05089;P05089-2;P05089-3;A0A5F9ZGN6	A0A5F9ZH78;P05089;P05089-2;P05089-3	Arginase-1	ARG1	tr|A0A5F9ZH78|A0A5F9ZH78_HUMAN Arginase-1 OS=Homo sapiens OX=9606 GN=ARG1 PE=1 SV=1;sp|P05089|ARGI1_HUMAN Arginase-1 OS=Homo sapiens OX=9606 GN=ARG1 PE=1 SV=2;sp|P05089-2|ARGI1_HUMAN Isoform 2 of Arginase-1 OS=Homo sapiens OX=9606 GN=ARG1;sp|P05089-3|ARGI1	5	4	4	4	0	0	0	1	0	1	3	0	0	0	2	2	0	0	0	0	0	0	0	0	0	0	0	0	0	0	0	1	0	1	3	0	0	0	2	2	0	0	0	0
422	Q8N9N2-2;A0A5F9ZHP1;A0A5F9ZH79;Q8N9N2;A0A5F9ZI37;A0A5K1VW55;A0A5F9ZI10;H0YCB3;E9PQZ6;E9PR40;E9PM82;E9PKM6;E9PL92;E9PJM2;H0YE76;A0A5F9ZGP6;H0YE79;E9PQ44	Q8N9N2-2;A0A5F9ZHP1;A0A5F9ZH79;Q8N9N2;A0A5F9ZI37;A0A5K1VW55;A0A5F9ZI10;H0YCB3;E9PQZ6;E9PR40;E9PM82;E9PKM6;E9PL92	Activating signal cointegrator 1 complex subunit 1	ASCC1	sp|Q8N9N2-2|ASCC1_HUMAN Isoform 2 of Activating signal cointegrator 1 complex subunit 1 OS=Homo sapiens OX=9606 GN=ASCC1;tr|A0A5F9ZHP1|A0A5F9ZHP1_HUMAN Activating signal cointegrator 1 complex subunit 1 OS=Homo sapiens OX=9606 GN=ASCC1 PE=1 SV=1;tr|A0A5F9Z	18	4	4	4	0	0	0	0	0	0	0	0	0	0	0	0	3	3	1	1	0	1	2	1	1	1	1	1	0	0	0	0	0	0	0	0	0	0	0	0	3	3	1	1
423	A0A5F9ZH93;A0A5F9ZHX9;Q9UHN1	A0A5F9ZH93;A0A5F9ZHX9;Q9UHN1	DNA polymerase subunit gamma-2, mitochondrial	POLG2	tr|A0A5F9ZH93|A0A5F9ZH93_HUMAN DNA polymerase subunit gamma-2, mitochondrial (Fragment) OS=Homo sapiens OX=9606 GN=POLG2 PE=1 SV=1;tr|A0A5F9ZHX9|A0A5F9ZHX9_HUMAN DNA polymerase subunit gamma-2, mitochondrial (Fragment) OS=Homo sapiens OX=9606 GN=POLG2 PE=1	3	1	1	1	0	0	0	0	0	0	0	0	0	0	0	0	0	0	1	0	0	0	0	0	0	0	0	0	0	0	0	0	0	0	0	0	0	0	0	0	0	0	1	0
424	Q9Y653;Q9Y653-3;Q9Y653-2;A0A5F9ZH94;A0A5F9ZHT7;Q9Y653-4;Q9Y653-5;H3BRH0;H3BVD3;H3BV52;H3BNH4;H3BSJ6;H3BP67;H3BQ46;H3BUU6;H3BSB8;H3BQ11;H3BRI7;H3BQZ1;H3BMY9;H3BVA0;H3BRZ4;H3BS94;H3BSF7;H3BM73;H3BUH2;H3BMF8;A0A1B0GX62;H3BTH7	Q9Y653;Q9Y653-3;Q9Y653-2;A0A5F9ZH94;A0A5F9ZHT7;Q9Y653-4;Q9Y653-5;H3BRH0	G-protein coupled receptor 56;GPR56 N-terminal fragment;GPR56 C-terminal fragment	GPR56;ADGRG1	sp|Q9Y653|AGRG1_HUMAN Adhesion G-protein coupled receptor G1 OS=Homo sapiens OX=9606 GN=ADGRG1 PE=1 SV=2;sp|Q9Y653-3|AGRG1_HUMAN Isoform 3 of Adhesion G-protein coupled receptor G1 OS=Homo sapiens OX=9606 GN=ADGRG1;sp|Q9Y653-2|AGRG1_HUMAN Isoform 2 of Adhe	29	3	3	3	0	0	0	0	0	0	0	0	0	0	0	0	2	2	1	0	1	0	2	2	0	2	1	1	0	0	0	0	0	0	0	0	0	0	0	0	2	2	1	0
425	P51648-2;P51648;A0A5F9ZHI5;J3QRD1;A0A5F9ZHN9;A0A5K1VW72;A0A5F9ZGX4;A0A5F9ZI12;A0A5F9ZHZ9;I3L1M4;I3L0X1;J3QKK9;J3KTG1;J3QS00;E9PJV0;C9JMC5;C9JKT2;I3L3I9;A0A0D9SGC3;I3L2W1;A8MYB8;P48448;P43353-2;E9PNN6;P30838;P43353;A0A5F9ZHP6	P51648-2;P51648;A0A5F9ZHI5;J3QRD1;A0A5F9ZHN9;A0A5K1VW72;A0A5F9ZGX4;A0A5F9ZI12;A0A5F9ZHZ9	Fatty aldehyde dehydrogenase	ALDH3A2	sp|P51648-2|AL3A2_HUMAN Isoform 2 of Aldehyde dehydrogenase family 3 member A2 OS=Homo sapiens OX=9606 GN=ALDH3A2;sp|P51648|AL3A2_HUMAN Aldehyde dehydrogenase family 3 member A2 OS=Homo sapiens OX=9606 GN=ALDH3A2 PE=1 SV=1;tr|A0A5F9ZHI5|A0A5F9ZHI5_HUMAN Al	27	10	10	10	0	0	0	1	0	0	0	0	0	0	0	0	5	6	6	3	5	2	3	4	3	1	0	2	0	0	0	1	0	0	0	0	0	0	0	0	5	6	6	3
426	A0A5F9ZHM4;P07195;A0A3B3IS95;A8MW50;C9J7H8;F5H793;F5H5G7;F5H155;G3XAP5;F5H245;Q6ZMR3;P07864	A0A5F9ZHM4;P07195;A0A3B3IS95;A8MW50	L-lactate dehydrogenase B chain;L-lactate dehydrogenase	LDHB	tr|A0A5F9ZHM4|A0A5F9ZHM4_HUMAN L-lactate dehydrogenase OS=Homo sapiens OX=9606 GN=LDHB PE=1 SV=1;sp|P07195|LDHB_HUMAN L-lactate dehydrogenase B chain OS=Homo sapiens OX=9606 GN=LDHB PE=1 SV=2;tr|A0A3B3IS95|A0A3B3IS95_HUMAN L-lactate dehydrogenase OS=Homo s	12	22	22	20	9	8	2	9	5	5	8	4	5	11	7	7	16	18	17	17	17	19	19	16	18	16	18	18	9	8	2	9	5	5	8	4	5	11	7	7	16	18	17	17
427	A0A5F9ZHN7;Q9NTJ5;E9PGZ4;Q9NTJ5-2;F8WDN7;C9JV50;F8WCQ2;C9J3E3	A0A5F9ZHN7;Q9NTJ5;E9PGZ4;Q9NTJ5-2;F8WDN7	Phosphatidylinositide phosphatase SAC1	SACM1L	tr|A0A5F9ZHN7|A0A5F9ZHN7_HUMAN Phosphatidylinositol-3-phosphatase SAC1 OS=Homo sapiens OX=9606 GN=SACM1L PE=1 SV=1;sp|Q9NTJ5|SAC1_HUMAN Phosphatidylinositol-3-phosphatase SAC1 OS=Homo sapiens OX=9606 GN=SACM1L PE=1 SV=2;tr|E9PGZ4|E9PGZ4_HUMAN Phosphatidyli	8	16	16	16	0	0	0	1	0	0	1	0	0	0	0	0	7	9	9	9	9	8	8	6	9	6	5	4	0	0	0	1	0	0	1	0	0	0	0	0	7	9	9	9
428	A0A5F9ZHR7;P11117;E9PHY0;E9PQY3;B7Z7D2;A0A5F9ZH82;A0A5F9ZI20;A0A5F9ZH40;B7Z6U3;P11117-2	A0A5F9ZHR7;P11117;E9PHY0;E9PQY3;B7Z7D2;A0A5F9ZH82	Lysosomal acid phosphatase	ACP2	tr|A0A5F9ZHR7|A0A5F9ZHR7_HUMAN Lysosomal acid phosphatase OS=Homo sapiens OX=9606 GN=ACP2 PE=1 SV=1;sp|P11117|PPAL_HUMAN Lysosomal acid phosphatase OS=Homo sapiens OX=9606 GN=ACP2 PE=1 SV=3;tr|E9PHY0|E9PHY0_HUMAN Lysosomal acid phosphatase OS=Homo sapiens	10	10	10	10	0	0	0	0	0	0	0	0	0	0	0	0	8	5	4	8	6	6	7	6	6	5	6	6	0	0	0	0	0	0	0	0	0	0	0	0	8	5	4	8
429	Q9Y243;Q9Y243-2;A0A5K1VW74;A0A7P0T8T9;A0A5F9ZHU3;A0A5F9ZGY0;J3KTC6;A0A7P0TB32;A0A7P0TBJ6;M0QZK3;F8VS91;E7EVP8;J3KTP4;A0A1B0GXA2;J3KRI8;A0A5F9ZHJ8;A0A0A0MRF1;C9JIJ1;C9JC83;A0A7P0TB29;J3KSY8;C9J258;A8MX96	Q9Y243;Q9Y243-2;A0A5K1VW74;A0A7P0T8T9;A0A5F9ZHU3;A0A5F9ZGY0	RAC-gamma serine/threonine-protein kinase	AKT3	sp|Q9Y243|AKT3_HUMAN RAC-gamma serine/threonine-protein kinase OS=Homo sapiens OX=9606 GN=AKT3 PE=1 SV=1;sp|Q9Y243-2|AKT3_HUMAN Isoform 2 of RAC-gamma serine/threonine-protein kinase OS=Homo sapiens OX=9606 GN=AKT3;tr|A0A5K1VW74|A0A5K1VW74_HUMAN non-specif	23	6	3	3	0	0	0	0	0	0	0	0	0	0	0	0	2	2	3	1	3	1	1	0	0	1	0	0	0	0	0	0	0	0	0	0	0	0	0	0	1	1	2	1
430	A0A5F9ZHW1;P56377;F6SFB5;A0A5F9ZI43;H7BZG6;H0Y673;A0A5F9ZHX2;A6NH01;P56377-2	A0A5F9ZHW1;P56377;F6SFB5;A0A5F9ZI43;H7BZG6;H0Y673;A0A5F9ZHX2;A6NH01;P56377-2	AP-1 complex subunit sigma-2	AP1S2	tr|A0A5F9ZHW1|A0A5F9ZHW1_HUMAN AP complex subunit sigma OS=Homo sapiens OX=9606 GN=AP1S2 PE=1 SV=1;sp|P56377|AP1S2_HUMAN AP-1 complex subunit sigma-2 OS=Homo sapiens OX=9606 GN=AP1S2 PE=1 SV=1;tr|F6SFB5|F6SFB5_HUMAN AP complex subunit sigma OS=Homo sapiens	9	5	5	4	0	0	0	0	0	0	0	0	0	0	0	0	3	2	2	2	2	2	2	2	2	1	1	2	0	0	0	0	0	0	0	0	0	0	0	0	3	2	2	2
431	A0A8Q3SIN5;V9GYM8;A0A5F9ZI21;Q92974-3;Q92974-2;Q92974;V9GYF0	A0A8Q3SIN5;V9GYM8;A0A5F9ZI21;Q92974-3;Q92974-2;Q92974	Rho guanine nucleotide exchange factor 2	ARHGEF2	tr|A0A8Q3SIN5|A0A8Q3SIN5_HUMAN Rho guanine nucleotide exchange factor 2 OS=Homo sapiens OX=9606 GN=ARHGEF2 PE=1 SV=1;tr|V9GYM8|V9GYM8_HUMAN Rho guanine nucleotide exchange factor 2 OS=Homo sapiens OX=9606 GN=ARHGEF2 PE=1 SV=1;tr|A0A5F9ZI21|A0A5F9ZI21_HUMAN	7	10	10	10	0	0	0	0	0	0	0	0	0	0	0	0	6	4	3	3	1	2	2	2	2	0	1	0	0	0	0	0	0	0	0	0	0	0	0	0	6	4	3	3
432	A0A5H1ZRP4;Q8WX92;Q8WX92-2	A0A5H1ZRP4;Q8WX92;Q8WX92-2	Negative elongation factor B	NELFB	tr|A0A5H1ZRP4|A0A5H1ZRP4_HUMAN Negative elongation factor B OS=Homo sapiens OX=9606 GN=NELFB PE=1 SV=1;sp|Q8WX92|NELFB_HUMAN Negative elongation factor B OS=Homo sapiens OX=9606 GN=NELFB PE=1 SV=1;sp|Q8WX92-2|NELFB_HUMAN Isoform 2 of Negative elongation fa	3	3	3	3	0	0	0	0	0	0	0	0	0	0	0	0	3	2	3	0	1	1	1	1	1	0	0	0	0	0	0	0	0	0	0	0	0	0	0	0	3	2	3	0
433	A0A5K1VW60;Q99766	A0A5K1VW60;Q99766	ATP synthase subunit s, mitochondrial	ATP5S	tr|A0A5K1VW60|A0A5K1VW60_HUMAN ATP synthase subunit s, mitochondrial OS=Homo sapiens OX=9606 GN=DMAC2L PE=1 SV=1;sp|Q99766|ATP5S_HUMAN ATP synthase subunit s, mitochondrial OS=Homo sapiens OX=9606 GN=DMAC2L PE=1 SV=3	2	3	3	3	0	0	0	0	0	0	0	0	0	0	0	0	1	3	3	1	2	1	1	1	1	0	0	1	0	0	0	0	0	0	0	0	0	0	0	0	1	3	3	1
434	H0Y9D9;A0A5K1VW61;A0A5K1VW79;A0A5K1VW71;A0A5K1VW93;Q7Z5Q1-7;Q7Z5Q1-5;Q7Z5Q1-4;Q7Z5Q1-6;Q7Z5Q1-3;Q7Z5Q1;Q8NE35-2;Q8NE35;Q7Z5Q1-8;Q7Z5Q1-9	H0Y9D9;A0A5K1VW61;A0A5K1VW79;A0A5K1VW71;A0A5K1VW93;Q7Z5Q1-7;Q7Z5Q1-5;Q7Z5Q1-4;Q7Z5Q1-6;Q7Z5Q1-3;Q7Z5Q1;Q8NE35-2;Q8NE35;Q7Z5Q1-8;Q7Z5Q1-9	Cytoplasmic polyadenylation element-binding protein 2;Cytoplasmic polyadenylation element-binding protein 3	CPEB2;CPEB3	tr|H0Y9D9|H0Y9D9_HUMAN Cytoplasmic polyadenylation element-binding protein 2 (Fragment) OS=Homo sapiens OX=9606 GN=CPEB2 PE=1 SV=1;tr|A0A5K1VW61|A0A5K1VW61_HUMAN Cytoplasmic polyadenylation element-binding protein 2 OS=Homo sapiens OX=9606 GN=CPEB2 PE=1 SV	15	2	2	1	0	0	0	0	0	0	0	0	0	0	0	0	2	2	2	2	0	0	0	1	0	2	1	1	0	0	0	0	0	0	0	0	0	0	0	0	2	2	2	2
435	Q13620-3;Q13620;Q13620-1;K4DI93;A0A669KAX4;A0A7P0TAQ3;A0A7P0T9L3;A0A7P0T954;A0A7P0T9C8;A0A7P0T8P8;A0A7P0T9D0;A0A804CL36;A0A669KBG9;A0A7P0T9P5;A0A7P0TAF9;A0A087WWN2;A0A7P0T9R8;A0A7P0Z4G9	Q13620-3;Q13620;Q13620-1;K4DI93;A0A669KAX4;A0A7P0TAQ3;A0A7P0T9L3;A0A7P0T954;A0A7P0T9C8;A0A7P0T8P8;A0A7P0T9D0;A0A804CL36;A0A669KBG9;A0A7P0T9P5;A0A7P0TAF9	Cullin-4B	CUL4B	sp|Q13620-3|CUL4B_HUMAN Isoform 3 of Cullin-4B OS=Homo sapiens OX=9606 GN=CUL4B;sp|Q13620|CUL4B_HUMAN Cullin-4B OS=Homo sapiens OX=9606 GN=CUL4B PE=1 SV=4;sp|Q13620-1|CUL4B_HUMAN Isoform 2 of Cullin-4B OS=Homo sapiens OX=9606 GN=CUL4B;tr|K4DI93|K4DI93_HUMA	18	11	11	5	0	0	0	0	0	0	0	0	0	0	0	0	5	6	6	3	9	3	3	4	4	3	2	2	0	0	0	0	0	0	0	0	0	0	0	0	5	6	6	3
436	O60716-5;O60716-8;O60716-7;O60716-3;A0A669KB05;A0A669KB62;O60716-16;O60716-13;O60716-2;O60716-6;C9JZR2;O60716-4;O60716-11;H0YC95;O60716-15;O60716;O60716-19;O60716-21;O60716-23;O60716-24;O60716-22;O60716-10;O60716-9;O60716-18;O60716-14;O60716-20;O60716-12;O60716-17;O60716-27;O60716-29;O60716-31;O60716-32;O60716-30;O60716-28;O60716-26;O60716-25;A0A804HK15;A0A804HIL4;A0A804HJM1;E9PKY0	O60716-5;O60716-8;O60716-7;O60716-3;A0A669KB05;A0A669KB62;O60716-16;O60716-13;O60716-2;O60716-6;C9JZR2;O60716-4;O60716-11;H0YC95;O60716-15;O60716;O60716-19;O60716-21;O60716-23;O60716-24;O60716-22;O60716-10;O60716-9;O60716-18;O60716-14;O60716-20;O60716-12;O60716-17;O60716-27;O60716-29;O60716-31;O60716-32;O60716-30;O60716-28;O60716-26;O60716-25;A0A804HK15;A0A804HIL4	Catenin delta-1	CTNND1	sp|O60716-5|CTND1_HUMAN Isoform 1A of Catenin delta-1 OS=Homo sapiens OX=9606 GN=CTNND1;sp|O60716-8|CTND1_HUMAN Isoform 1 of Catenin delta-1 OS=Homo sapiens OX=9606 GN=CTNND1;sp|O60716-7|CTND1_HUMAN Isoform 1C of Catenin delta-1 OS=Homo sapiens OX=9606 GN=	40	16	16	16	0	0	0	3	0	0	3	0	0	1	0	0	11	8	10	5	7	6	5	4	6	5	7	3	0	0	0	3	0	0	3	0	0	1	0	0	11	8	10	5
437	Q92538;Q92538-2;Q92538-3;A0A669KBG8;A0A669KB10;A0A7P0RGV0;A0A7I2V452;A0A7I2YQM2;A0A7I2V2L5;A0A7I2V529;A0A7I2YQ65;A0A7I2V3Y7;A0A7I2V514;A0A7I2V4F9;A0A7I2V3Y5;A0A7I2V2L4;A0A7I2V3Q4;A0A7I2V342;A0A7I2V329;A0A7I2YQN3;A0A7I2V4K2	Q92538;Q92538-2;Q92538-3;A0A669KBG8;A0A669KB10;A0A7P0RGV0;A0A7I2V452;A0A7I2YQM2;A0A7I2V2L5;A0A7I2V529;A0A7I2YQ65;A0A7I2V3Y7;A0A7I2V514;A0A7I2V4F9;A0A7I2V3Y5;A0A7I2V2L4;A0A7I2V3Q4;A0A7I2V342;A0A7I2V329;A0A7I2YQN3;A0A7I2V4K2	Golgi-specific brefeldin A-resistance guanine nucleotide exchange factor 1	GBF1	sp|Q92538|GBF1_HUMAN Golgi-specific brefeldin A-resistance guanine nucleotide exchange factor 1 OS=Homo sapiens OX=9606 GN=GBF1 PE=1 SV=2;sp|Q92538-2|GBF1_HUMAN Isoform 2 of Golgi-specific brefeldin A-resistance guanine nucleotide exchange factor 1 OS=Homo	21	2	2	2	0	0	0	0	0	0	0	0	0	0	0	0	2	1	1	0	0	0	1	0	0	0	0	0	0	0	0	0	0	0	0	0	0	0	0	0	2	1	1	0
438	A0A669KB12;Q09472;I3L0Q1;I3L466;Q92793-2;Q92793	A0A669KB12;Q09472	Histone acetyltransferase p300	EP300	tr|A0A669KB12|A0A669KB12_HUMAN histone acetyltransferase OS=Homo sapiens OX=9606 GN=EP300 PE=1 SV=1;sp|Q09472|EP300_HUMAN Histone acetyltransferase p300 OS=Homo sapiens OX=9606 GN=EP300 PE=1 SV=2	6	3	3	3	0	0	0	0	0	0	0	0	0	0	0	0	0	0	0	0	1	0	0	0	0	0	2	1	0	0	0	0	0	0	0	0	0	0	0	0	0	0	0	0
439	E7EPV7;A0A669KB41;A0A669KBH5;P37840-2;P37840;H6UYS7;P37840-3;D6RA31	E7EPV7;A0A669KB41;A0A669KBH5;P37840-2;P37840;H6UYS7;P37840-3;D6RA31	Alpha-synuclein	SNCA	tr|E7EPV7|E7EPV7_HUMAN Alpha-synuclein OS=Homo sapiens OX=9606 GN=SNCA PE=1 SV=1;tr|A0A669KB41|A0A669KB41_HUMAN Alpha-synuclein OS=Homo sapiens OX=9606 GN=SNCA PE=1 SV=1;tr|A0A669KBH5|A0A669KBH5_HUMAN Alpha-synuclein OS=Homo sapiens OX=9606 GN=SNCA PE=1 SV	8	7	7	5	1	2	0	6	0	0	4	0	0	3	0	0	4	5	6	5	6	6	3	4	3	3	2	1	1	2	0	6	0	0	4	0	0	3	0	0	4	5	6	5
440	A0A669KB77;P11137-3;P11137;E7EV03;P11137-2;P11137-4;H7BZB9;A8MZ31	A0A669KB77;P11137-3;P11137	Microtubule-associated protein 2	MAP2	tr|A0A669KB77|A0A669KB77_HUMAN Microtubule-associated protein OS=Homo sapiens OX=9606 GN=MAP2 PE=1 SV=1;sp|P11137-3|MTAP2_HUMAN Isoform 3 of Microtubule-associated protein 2 OS=Homo sapiens OX=9606 GN=MAP2;sp|P11137|MTAP2_HUMAN Microtubule-associated prote	8	79	79	79	8	7	5	11	6	7	10	7	7	11	7	8	50	50	50	56	50	44	48	45	42	53	48	43	8	7	5	11	6	7	10	7	7	11	7	8	50	50	50	56
441	A0A669KBF5;A0A669KBE6;Q9NV96-3;Q9NV96-2;Q9NV96;Q3MIR4	A0A669KBF5;A0A669KBE6;Q9NV96-3;Q9NV96-2;Q9NV96	Cell cycle control protein 50A	TMEM30A	tr|A0A669KBF5|A0A669KBF5_HUMAN Cell cycle control protein OS=Homo sapiens OX=9606 GN=TMEM30A PE=1 SV=1;tr|A0A669KBE6|A0A669KBE6_HUMAN Cell cycle control protein OS=Homo sapiens OX=9606 GN=TMEM30A PE=1 SV=1;sp|Q9NV96-3|CC50A_HUMAN Isoform 3 of Cell cycle co	6	4	4	4	0	0	0	0	0	0	0	0	0	0	0	0	2	2	3	0	1	3	1	2	2	0	0	0	0	0	0	0	0	0	0	0	0	0	0	0	2	2	3	0
442	A0A669KBF2;P31327-2;P31327;P31327-3	A0A669KBF2;P31327-2;P31327;P31327-3	Carbamoyl-phosphate synthase [ammonia], mitochondrial	CPS1	tr|A0A669KBF2|A0A669KBF2_HUMAN Carbamoyl-phosphate synthase [ammonia], mitochondrial (Fragment) OS=Homo sapiens OX=9606 GN=CPS1 PE=1 SV=1;sp|P31327-2|CPSM_HUMAN Isoform 2 of Carbamoyl-phosphate synthase [ammonia], mitochondrial OS=Homo sapiens OX=9606 GN=C	4	2	2	2	1	0	0	0	0	0	0	0	0	0	0	0	0	0	0	1	0	0	0	0	0	0	0	0	1	0	0	0	0	0	0	0	0	0	0	0	0	0	0	1
443	A0A669KBL1;Q93009-3;Q93009;H3BND8;F5H2X1;H3BUV0;H3BTM1;H3BRA2	A0A669KBL1;Q93009-3;Q93009;H3BND8	Ubiquitin carboxyl-terminal hydrolase 7;Ubiquitin carboxyl-terminal hydrolase	USP7	tr|A0A669KBL1|A0A669KBL1_HUMAN Ubiquitin carboxyl-terminal hydrolase 7 OS=Homo sapiens OX=9606 GN=USP7 PE=1 SV=1;sp|Q93009-3|UBP7_HUMAN Isoform 3 of Ubiquitin carboxyl-terminal hydrolase 7 OS=Homo sapiens OX=9606 GN=USP7;sp|Q93009|UBP7_HUMAN Ubiquitin carb	8	22	22	20	0	0	0	0	0	0	0	0	0	0	0	0	18	8	7	11	10	7	9	8	7	7	6	9	0	0	0	0	0	0	0	0	0	0	0	0	18	8	7	11
444	A0A6E1WJ75;Q86U70-3;Q86U70-2;Q86U70;E9PFI4;G5E9Y7;O43679-2;O43679-3;O43679	A0A6E1WJ75;Q86U70-3;Q86U70-2;Q86U70	LIM domain-binding protein 1	LDB1	tr|A0A6E1WJ75|A0A6E1WJ75_HUMAN LIM domain binding 1, isoform CRA_c OS=Homo sapiens OX=9606 GN=LDB1 PE=1 SV=1;sp|Q86U70-3|LDB1_HUMAN Isoform 2 of LIM domain-binding protein 1 OS=Homo sapiens OX=9606 GN=LDB1;sp|Q86U70-2|LDB1_HUMAN Isoform 3 of LIM domain-bin	9	3	3	3	0	0	0	0	0	0	0	0	0	0	0	0	3	1	3	0	0	0	1	2	2	1	1	0	0	0	0	0	0	0	0	0	0	0	0	0	3	1	3	0
445	A0A6I8PL42;A0A6I8PIV1;Q9P2J5;B4DER1;A0A6I8PIT3;A0A6I8PRS0;Q9P2J5-2;A0A6I8PS05;A0A6I8PLB8;A0A6I8PLB3;A0A6I8PIP7;Q9P2J5-3;A0A6I8PTV8;A0A6I8PRU9;A0A6I8PRP1	A0A6I8PL42;A0A6I8PIV1;Q9P2J5;B4DER1;A0A6I8PIT3;A0A6I8PRS0;Q9P2J5-2;A0A6I8PS05;A0A6I8PLB8;A0A6I8PLB3;A0A6I8PIP7;Q9P2J5-3	Leucine--tRNA ligase, cytoplasmic	LARS	tr|A0A6I8PL42|A0A6I8PL42_HUMAN leucine--tRNA ligase OS=Homo sapiens OX=9606 GN=LARS1 PE=1 SV=1;tr|A0A6I8PIV1|A0A6I8PIV1_HUMAN leucine--tRNA ligase OS=Homo sapiens OX=9606 GN=LARS1 PE=1 SV=1;sp|Q9P2J5|SYLC_HUMAN Leucine--tRNA ligase, cytoplasmic OS=Homo sap	15	37	37	37	0	0	0	0	0	0	0	0	0	0	0	0	23	20	20	25	19	13	21	19	18	18	17	14	0	0	0	0	0	0	0	0	0	0	0	0	23	20	20	25
446	A0A6I8PRU0;Q9NYQ6	A0A6I8PRU0;Q9NYQ6	Cadherin EGF LAG seven-pass G-type receptor 1	CELSR1	tr|A0A6I8PRU0|A0A6I8PRU0_HUMAN Cadherin EGF LAG seven-pass G-type receptor 1 OS=Homo sapiens OX=9606 GN=CELSR1 PE=1 SV=2;sp|Q9NYQ6|CELR1_HUMAN Cadherin EGF LAG seven-pass G-type receptor 1 OS=Homo sapiens OX=9606 GN=CELSR1 PE=1 SV=1	2	2	2	2	0	0	0	0	0	0	0	0	0	0	0	0	0	0	0	1	0	0	1	1	1	0	0	1	0	0	0	0	0	0	0	0	0	0	0	0	0	0	0	1
447	Q99615;Q99615-2;A0A6I8PU73;A0A6I8PUD4;A0A6I8PS32;A0A6I8PRZ0;K7ER44;A0A6I8PU89;A0A6I8PIK4;A0A6I8PR89;A0A6I8PLE7;K7EIH8;A0A6I8PUC2;K7EPP7;K7EK03;K7ESP1;K7EJV7;K7EN19;K7EJL5;K7EJE9;K7ELJ8;A0A6I8PR93	Q99615;Q99615-2;A0A6I8PU73;A0A6I8PUD4;A0A6I8PS32;A0A6I8PRZ0;K7ER44;A0A6I8PU89;A0A6I8PIK4;A0A6I8PR89;A0A6I8PLE7;K7EIH8;A0A6I8PUC2;K7EPP7;K7EK03;K7ESP1;K7EJV7;K7EN19;K7EJL5	DnaJ homolog subfamily C member 7	DNAJC7	sp|Q99615|DNJC7_HUMAN DnaJ homolog subfamily C member 7 OS=Homo sapiens OX=9606 GN=DNAJC7 PE=1 SV=2;sp|Q99615-2|DNJC7_HUMAN Isoform 2 of DnaJ homolog subfamily C member 7 OS=Homo sapiens OX=9606 GN=DNAJC7;tr|A0A6I8PU73|A0A6I8PU73_HUMAN DnaJ homolog subfami	22	5	5	5	0	0	0	0	0	0	0	0	0	0	0	0	2	4	2	2	1	1	2	1	1	1	1	1	0	0	0	0	0	0	0	0	0	0	0	0	2	4	2	2
448	A0A6I8PTZ8;Q9UL18;Q5TA58;A0A8V8TNY0;A0A8V8TQA7;A0A8V8TQN5;A0A8V8TPF2;A0A0U1RQZ8	A0A6I8PTZ8;Q9UL18;Q5TA58;A0A8V8TNY0;A0A8V8TQA7	Protein argonaute-1;Protein argonaute	AGO1	tr|A0A6I8PTZ8|A0A6I8PTZ8_HUMAN Protein argonaute-1 OS=Homo sapiens OX=9606 GN=AGO1 PE=1 SV=1;sp|Q9UL18|AGO1_HUMAN Protein argonaute-1 OS=Homo sapiens OX=9606 GN=AGO1 PE=1 SV=3;tr|Q5TA58|Q5TA58_HUMAN Protein argonaute-1 OS=Homo sapiens OX=9606 GN=AGO1 PE=1	8	16	16	7	0	0	0	0	0	0	0	0	0	0	0	0	7	4	9	3	4	3	6	4	4	1	2	5	0	0	0	0	0	0	0	0	0	0	0	0	7	4	9	3
449	Q9BYV8;A0A6Q8PFB1;A0A6Q8PFB5;A0A6Q8PEV5;A0A6Q8PG60;Q9BYV8-5;Q9BYV8-2;A0A6Q8PF12;A0A7I2SYM4;A0A6Q8PH03;A0A6Q8PGR4;A0A7I2PK71;F8WAV3;A0A6Q8PFZ2;A0A6Q8PGX0;C9JCX6;A0A6Q8PHU1;A0A6Q8PH12;A0A6Q8PH93;Q9BYV8-4;C9J6R3	Q9BYV8;A0A6Q8PFB1;A0A6Q8PFB5;A0A6Q8PEV5;A0A6Q8PG60;Q9BYV8-5;Q9BYV8-2;A0A6Q8PF12;A0A7I2SYM4;A0A6Q8PH03;A0A6Q8PGR4;A0A7I2PK71	Centrosomal protein of 41 kDa	CEP41	sp|Q9BYV8|CEP41_HUMAN Centrosomal protein of 41 kDa OS=Homo sapiens OX=9606 GN=CEP41 PE=1 SV=1;tr|A0A6Q8PFB1|A0A6Q8PFB1_HUMAN Centrosomal protein of 41 kDa OS=Homo sapiens OX=9606 GN=CEP41 PE=1 SV=1;tr|A0A6Q8PFB5|A0A6Q8PFB5_HUMAN Centrosomal protein of 41	21	3	3	3	0	0	0	0	0	0	0	0	0	0	0	0	2	3	3	1	3	2	1	1	2	1	2	1	0	0	0	0	0	0	0	0	0	0	0	0	2	3	3	1
450	O95163;A0A6Q8PF66;A0A6Q8PHF4;A0A6Q8PFH9;A0A6Q8PG86;A0A6Q8PEX6;A0A6Q8PFB7;A0A6Q8PGW3;A0A6Q8PHC9;A0A6Q8PHI5;A0A6Q8PH48;F5H2T0;A0A6Q8PF69;A0A6Q8PFN8;A0A6Q8PHA0;A0A6Q8PGR0;A0A6Q8PGA6	O95163;A0A6Q8PF66;A0A6Q8PHF4;A0A6Q8PFH9;A0A6Q8PG86;A0A6Q8PEX6;A0A6Q8PFB7;A0A6Q8PGW3;A0A6Q8PHC9;A0A6Q8PHI5;A0A6Q8PH48;F5H2T0;A0A6Q8PF69;A0A6Q8PFN8;A0A6Q8PHA0;A0A6Q8PGR0	Elongator complex protein 1	IKBKAP	sp|O95163|ELP1_HUMAN Elongator complex protein 1 OS=Homo sapiens OX=9606 GN=ELP1 PE=1 SV=3;tr|A0A6Q8PF66|A0A6Q8PF66_HUMAN Elongator complex protein 1 OS=Homo sapiens OX=9606 GN=ELP1 PE=1 SV=1;tr|A0A6Q8PHF4|A0A6Q8PHF4_HUMAN Elongator complex protein 1 OS=Ho	17	12	12	12	0	0	0	0	0	0	0	0	0	0	0	0	9	5	4	4	4	1	2	3	1	0	0	0	0	0	0	0	0	0	0	0	0	0	0	0	9	5	4	4
451	A0A6Q8PH06;A0A6Q8PF18;A0A6Q8PEY7;A0A6Q8PG16;Q9C040;A0A6Q8PHG4;A0A6Q8PFS5;A0A0J9YX34;A0A6Q8PHP4;A0A6Q8PFV0;Q9C040-2;A0A6Q8PFB0;A0A6Q8PF63;A0A6Q8PGG4;A0A6Q8PF74;A0A6Q8PFX3;C9J084;A0A6Q8PHE9;A0A6Q8PHR6;A0A6Q8PFM2;A0A6Q8PGE9;A0A6Q8PGL5;A0A6Q8PFI4;A0A6Q8PFL9;A0A6Q8PHG3;A0A6Q8PF82;A0A6Q8PFE3;A0A6Q8PG79;A0A6Q8PGR7;A0A6Q8PEY9;A0A6Q8PGS7;A0A6Q8PH39;A0A6Q8PG97;A0A6Q8PHB2;A0A6Q8PGK8;A0A6Q8PGW9;A0A0J9YW70;A0…	A0A6Q8PH06;A0A6Q8PF18;A0A6Q8PEY7;A0A6Q8PG16;Q9C040;A0A6Q8PHG4;A0A6Q8PFS5;A0A0J9YX34;A0A6Q8PHP4;A0A6Q8PFV0;Q9C040-2;A0A6Q8PFB0;A0A6Q8PF63;A0A6Q8PGG4;A0A6Q8PF74;A0A6Q8PFX3;C9J084;A0A6Q8PHE9;A0A6Q8PHR6;A0A6Q8PFM2;A0A6Q8PGE9;A0A6Q8PGL5;A0A6Q8PFI4;A0A6Q8PFL9;A0A6Q8PHG3;A0A6Q8PF82;A0A6Q8PFE3;A0A6Q8PG79;A0A6Q8PGR7	Tripartite motif-containing protein 2	TRIM2	tr|A0A6Q8PH06|A0A6Q8PH06_HUMAN Tripartite motif-containing protein 2 OS=Homo sapiens OX=9606 PE=3 SV=1;tr|A0A6Q8PF18|A0A6Q8PF18_HUMAN Tripartite motif-containing protein 2 OS=Homo sapiens OX=9606 PE=3 SV=1;tr|A0A6Q8PEY7|A0A6Q8PEY7_HUMAN Tripartite motif-co	38	19	19	19	2	0	0	5	0	0	3	0	0	1	0	0	13	9	13	15	14	16	13	11	13	13	11	10	2	0	0	5	0	0	3	0	0	1	0	0	13	9	13	15
452	Q5T1N9;A0A6Q8PGS6;A0A6Q8PGU2;A0A6Q8PFD2;A0A6Q8PGW7;H0Y4A4;A0A6Q8PF02;P81274;A0A2R8YCX1	Q5T1N9;A0A6Q8PGS6;A0A6Q8PGU2;A0A6Q8PFD2;A0A6Q8PGW7;H0Y4A4;A0A6Q8PF02;P81274;A0A2R8YCX1	G-protein-signaling modulator 2	GPSM2	tr|Q5T1N9|Q5T1N9_HUMAN G-protein-signaling modulator 2 (Fragment) OS=Homo sapiens OX=9606 GN=GPSM2 PE=1 SV=1;tr|A0A6Q8PGS6|A0A6Q8PGS6_HUMAN G-protein-signaling modulator 2 OS=Homo sapiens OX=9606 GN=GPSM2 PE=1 SV=1;tr|A0A6Q8PGU2|A0A6Q8PGU2_HUMAN G-protein-	9	2	1	1	1	1	0	1	0	0	2	0	0	1	0	0	1	2	2	2	2	2	2	2	2	2	1	2	1	1	0	1	0	0	1	0	0	1	0	0	1	1	1	1
453	B4DHE8;A0A6Q8PF05;Q96DH6-2;Q96DH6;J3KTC1;B4DM51;Q96DH6-3;A0A6Q8PHT3;J3QKT5;A0A6Q8PFU8;A0A6Q8PHP1;A0A6Q8PGD8	B4DHE8;A0A6Q8PF05;Q96DH6-2;Q96DH6;J3KTC1;B4DM51;Q96DH6-3	RNA-binding protein Musashi homolog 2	MSI2	tr|B4DHE8|B4DHE8_HUMAN RNA-binding protein Musashi homolog 2 OS=Homo sapiens OX=9606 GN=MSI2 PE=1 SV=1;tr|A0A6Q8PF05|A0A6Q8PF05_HUMAN RNA-binding protein Musashi homolog 2 (Fragment) OS=Homo sapiens OX=9606 GN=MSI2 PE=1 SV=1;sp|Q96DH6-2|MSI2H_HUMAN Isoform	12	6	5	5	0	0	0	0	0	0	0	0	0	0	0	0	3	4	3	3	4	2	3	2	2	4	1	3	0	0	0	0	0	0	0	0	0	0	0	0	2	4	2	2
454	P49588;H3BPK7;A0A6Q8PF33;A0A6Q8PGE8;A0A6Q8PGN5;A0A6Q8PFY2;P49588-2;A0A6Q8PGR9;A0A6Q8PGB5;A0A6Q8PFK3;A0A6Q8PHJ2;A0A6Q8PH44;A0A6Q8PHP7;A0A6Q8PHP3;A0A6Q8PF77;A0A6Q8PG28;A0A6Q8PG62;A0A6Q8PGI8;A0A6Q8PHN5	P49588;H3BPK7;A0A6Q8PF33;A0A6Q8PGE8;A0A6Q8PGN5;A0A6Q8PFY2;P49588-2;A0A6Q8PGR9;A0A6Q8PGB5;A0A6Q8PFK3;A0A6Q8PHJ2;A0A6Q8PH44	Alanine--tRNA ligase, cytoplasmic	AARS	sp|P49588|SYAC_HUMAN Alanine--tRNA ligase, cytoplasmic OS=Homo sapiens OX=9606 GN=AARS1 PE=1 SV=2;tr|H3BPK7|H3BPK7_HUMAN Alanine--tRNA ligase OS=Homo sapiens OX=9606 GN=AARS1 PE=1 SV=4;tr|A0A6Q8PF33|A0A6Q8PF33_HUMAN Alanine--tRNA ligase OS=Homo sapiens OX=	19	37	37	37	0	1	0	5	0	0	4	0	0	2	0	0	25	26	26	21	21	17	20	16	17	16	16	18	0	1	0	5	0	0	4	0	0	2	0	0	25	26	26	21
455	A0A6Q8PF35;F8VUA2;A0A6Q8PG85;F5H875;Q9HD42;F8VVT7;A0A6Q8PGM8;A0A6Q8PFF9;A0A6Q8PFX8;A0A6Q8PHU0	A0A6Q8PF35;F8VUA2;A0A6Q8PG85;F5H875;Q9HD42;F8VVT7;A0A6Q8PGM8;A0A6Q8PFF9;A0A6Q8PFX8	Charged multivesicular body protein 1a	CHMP1A	tr|A0A6Q8PF35|A0A6Q8PF35_HUMAN Charged multivesicular body protein 1a OS=Homo sapiens OX=9606 GN=CHMP1A PE=1 SV=1;tr|F8VUA2|F8VUA2_HUMAN Charged multivesicular body protein 1a OS=Homo sapiens OX=9606 GN=CHMP1A PE=1 SV=1;tr|A0A6Q8PG85|A0A6Q8PG85_HUMAN Charg	10	6	6	6	0	0	0	0	0	0	0	0	0	0	0	0	1	5	4	3	3	2	3	4	3	4	3	3	0	0	0	0	0	0	0	0	0	0	0	0	1	5	4	3
456	A0A6Q8PFC4;A0A6Q8PH89;A0A6Q8PH27;A0A6Q8PG00;A0A6Q8PG04;A0A6Q8PGS4;A0A6Q8PF40;A0A6Q8PFY7;Q92734-4;Q92734-3;Q92734-2;Q92734;C9JJP5;C9JUE0;C9JTY3;A0A6Q8PF51	A0A6Q8PFC4;A0A6Q8PH89;A0A6Q8PH27;A0A6Q8PG00;A0A6Q8PG04;A0A6Q8PGS4;A0A6Q8PF40;A0A6Q8PFY7;Q92734-4;Q92734-3;Q92734-2;Q92734;C9JJP5;C9JUE0;C9JTY3;A0A6Q8PF51	Protein TFG	TFG	tr|A0A6Q8PFC4|A0A6Q8PFC4_HUMAN Protein TFG OS=Homo sapiens OX=9606 GN=TFG PE=1 SV=1;tr|A0A6Q8PH89|A0A6Q8PH89_HUMAN Protein TFG OS=Homo sapiens OX=9606 GN=TFG PE=1 SV=1;tr|A0A6Q8PH27|A0A6Q8PH27_HUMAN Protein TFG OS=Homo sapiens OX=9606 GN=TFG PE=1 SV=1;tr|A	16	10	10	10	2	1	0	1	0	0	3	0	0	2	1	0	6	4	4	6	5	3	4	4	5	5	3	4	2	1	0	1	0	0	3	0	0	2	1	0	6	4	4	6
457	P12081;P12081-4;E7ETE2;A0A6Q8PF47;A0A6Q8PHA5;B4DDD8;P12081-2;P12081-3;A0A6Q8PHE3;A0A6Q8PFF2;B4E1C5;A0A6Q8PF07;A0A6Q8PFN6;A0A6Q8PFG9;A0A6Q8PHQ0;D6RF05;A0A2R8YCI2;A0A2R8YFR1	P12081;P12081-4;E7ETE2;A0A6Q8PF47;A0A6Q8PHA5;B4DDD8;P12081-2;P12081-3;A0A6Q8PHE3;A0A6Q8PFF2;B4E1C5;A0A6Q8PF07	Histidine--tRNA ligase, cytoplasmic	HARS	sp|P12081|HARS1_HUMAN Histidine--tRNA ligase, cytoplasmic OS=Homo sapiens OX=9606 GN=HARS1 PE=1 SV=2;sp|P12081-4|HARS1_HUMAN Isoform 4 of Histidine--tRNA ligase, cytoplasmic OS=Homo sapiens OX=9606 GN=HARS1;tr|E7ETE2|E7ETE2_HUMAN Histidine--tRNA ligase, cy	18	12	12	8	0	0	0	0	0	0	0	0	0	0	0	0	9	7	6	8	7	7	8	8	7	7	7	7	0	0	0	0	0	0	0	0	0	0	0	0	9	7	6	8
458	A0A6Q8PF81;Q7RTS9-2;Q7RTS9	A0A6Q8PF81;Q7RTS9-2;Q7RTS9	Dymeclin	DYM	tr|A0A6Q8PF81|A0A6Q8PF81_HUMAN Dymeclin OS=Homo sapiens OX=9606 GN=DYM PE=1 SV=1;sp|Q7RTS9-2|DYM_HUMAN Isoform 2 of Dymeclin OS=Homo sapiens OX=9606 GN=DYM;sp|Q7RTS9|DYM_HUMAN Dymeclin OS=Homo sapiens OX=9606 GN=DYM PE=1 SV=1	3	1	1	1	0	0	0	0	0	0	0	0	0	0	0	0	1	0	0	0	0	0	0	0	0	0	0	0	0	0	0	0	0	0	0	0	0	0	0	0	1	0	0	0
459	A0A6Q8PGH7;A0A6Q8PFA6;A0A6Q8PG37;A0A6Q8PH57;O00139-2;O00139-1;O00139-5;O00139;O00139-4;D6R9M0;A0A6Q8PGG1;H0Y8H2;Q99661-2;Q99661;H0Y5Z9;Q8N4N8	A0A6Q8PGH7;A0A6Q8PFA6;A0A6Q8PG37;A0A6Q8PH57;O00139-2;O00139-1;O00139-5;O00139;O00139-4;D6R9M0;A0A6Q8PGG1	Kinesin-like protein KIF2A	KIF2A	tr|A0A6Q8PGH7|A0A6Q8PGH7_HUMAN Kinesin-like protein (Fragment) OS=Homo sapiens OX=9606 GN=KIF2A PE=1 SV=1;tr|A0A6Q8PFA6|A0A6Q8PFA6_HUMAN Kinesin-like protein OS=Homo sapiens OX=9606 GN=KIF2A PE=1 SV=1;tr|A0A6Q8PG37|A0A6Q8PG37_HUMAN Kinesin-like protein OS=	16	22	22	22	1	1	0	5	0	1	4	0	0	2	2	2	16	7	10	12	8	8	11	10	8	11	9	9	1	1	0	5	0	1	4	0	0	2	2	2	16	7	10	12
460	Q9UNW9;A0A6Q8PFC2;M0R1A0	Q9UNW9;A0A6Q8PFC2	RNA-binding protein Nova-2	NOVA2	sp|Q9UNW9|NOVA2_HUMAN RNA-binding protein Nova-2 OS=Homo sapiens OX=9606 GN=NOVA2 PE=1 SV=1;tr|A0A6Q8PFC2|A0A6Q8PFC2_HUMAN Neuro-oncological ventral antigen 2 OS=Homo sapiens OX=9606 GN=NOVA2 PE=1 SV=1	3	13	9	9	0	0	1	0	0	0	0	0	0	0	0	1	9	8	10	9	8	7	9	9	8	12	9	9	0	0	0	0	0	0	0	0	0	0	0	0	6	5	6	5
461	O95831;A0A6Q8PFM5;O95831-3;A0A6Q8PFE1;A0A6Q8PG15;A0A7I2PK44;A0A6Q8PHJ9;A0A6Q8PHC0;A0A6Q8PFQ8;A0A6Q8PFS4;A0A6Q8PFA7;A0A7I2RLJ8;A0A6Q8PFW2;O95831-4;O95831-2;E9PMA0;A0A6Q8PHJ4;A0A6Q8PF87;O95831-5;A0A6Q8PFN1	O95831;A0A6Q8PFM5;O95831-3;A0A6Q8PFE1;A0A6Q8PG15;A0A7I2PK44;A0A6Q8PHJ9;A0A6Q8PHC0;A0A6Q8PFQ8;A0A6Q8PFS4;A0A6Q8PFA7;A0A7I2RLJ8;A0A6Q8PFW2;O95831-4	Apoptosis-inducing factor 1, mitochondrial	AIFM1	sp|O95831|AIFM1_HUMAN Apoptosis-inducing factor 1, mitochondrial OS=Homo sapiens OX=9606 GN=AIFM1 PE=1 SV=1;tr|A0A6Q8PFM5|A0A6Q8PFM5_HUMAN Apoptosis-inducing factor 1, mitochondrial OS=Homo sapiens OX=9606 GN=AIFM1 PE=1 SV=1;sp|O95831-3|AIFM1_HUMAN Isoform	20	15	15	15	0	0	0	0	0	0	0	0	0	0	0	0	11	8	13	9	11	8	13	7	12	10	10	8	0	0	0	0	0	0	0	0	0	0	0	0	11	8	13	9
463	A0A6Q8PFE6;A0A7I2RVZ4;Q9UKA9;Q9UKA9-2;A0A6Q8PEZ3;Q9UKA9-4;Q9UKA9-3;A0A6Q8PFC0;A0A6Q8PH82;B4DI28;Q9UKA9-5;A0A6Q8PH43;Q9UKA9-6	A0A6Q8PFE6;A0A7I2RVZ4;Q9UKA9;Q9UKA9-2;A0A6Q8PEZ3;Q9UKA9-4;Q9UKA9-3;A0A6Q8PFC0;A0A6Q8PH82;B4DI28;Q9UKA9-5	Polypyrimidine tract-binding protein 2	PTBP2	tr|A0A6Q8PFE6|A0A6Q8PFE6_HUMAN Polypyrimidine tract-binding protein 2 OS=Homo sapiens OX=9606 GN=PTBP2 PE=1 SV=1;tr|A0A7I2RVZ4|A0A7I2RVZ4_HUMAN Polypyrimidine tract-binding protein 2 OS=Homo sapiens OX=9606 GN=PTBP2 PE=1 SV=1;sp|Q9UKA9|PTBP2_HUMAN Polypyri	13	17	17	17	0	0	0	0	0	0	0	0	0	0	0	0	11	8	10	11	9	8	8	6	7	10	5	7	0	0	0	0	0	0	0	0	0	0	0	0	11	8	10	11
464	A0A6Q8PFG8;A0A6Q8PFH3;Q9H5K3	A0A6Q8PFG8;A0A6Q8PFH3;Q9H5K3	Protein O-mannose kinase	POMK	tr|A0A6Q8PFG8|A0A6Q8PFG8_HUMAN Protein O-mannose kinase (Fragment) OS=Homo sapiens OX=9606 GN=POMK PE=1 SV=1;tr|A0A6Q8PFH3|A0A6Q8PFH3_HUMAN Protein O-mannose kinase OS=Homo sapiens OX=9606 GN=POMK PE=1 SV=1;sp|Q9H5K3|SG196_HUMAN Protein O-mannose kinase OS	3	2	2	2	0	0	0	0	0	0	0	0	0	0	0	0	0	1	0	0	0	0	0	0	0	1	0	1	0	0	0	0	0	0	0	0	0	0	0	0	0	1	0	0
465	A0A6Q8PFL1;A0A6Q8PHH6;A0A6Q8PFI6;A0A6Q8PH70;A0A6Q8PFW1;A0A6Q8PGT8;A0A6Q8PFL5;A0A6Q8PFT9;A0A6Q8PGW1;A0A6Q8PG02;A0A6Q8PGF7;A0A6Q8PGB2;Q6UWE0-2;Q6UWE0	A0A6Q8PFL1;A0A6Q8PHH6;A0A6Q8PFI6;A0A6Q8PH70;A0A6Q8PFW1;A0A6Q8PGT8;A0A6Q8PFL5;A0A6Q8PFT9;A0A6Q8PGW1;A0A6Q8PG02;A0A6Q8PGF7;A0A6Q8PGB2;Q6UWE0-2;Q6UWE0	E3 ubiquitin-protein ligase LRSAM1	LRSAM1	tr|A0A6Q8PFL1|A0A6Q8PFL1_HUMAN E3 ubiquitin-protein ligase LRSAM1 OS=Homo sapiens OX=9606 GN=LRSAM1 PE=1 SV=1;tr|A0A6Q8PHH6|A0A6Q8PHH6_HUMAN E3 ubiquitin-protein ligase LRSAM1 OS=Homo sapiens OX=9606 GN=LRSAM1 PE=1 SV=1;tr|A0A6Q8PFI6|A0A6Q8PFI6_HUMAN E3 ub	14	2	2	2	0	0	0	0	0	0	0	0	0	0	0	0	2	1	1	0	0	0	0	0	0	0	0	0	0	0	0	0	0	0	0	0	0	0	0	0	2	1	1	0
466	A0A6Q8PHQ9;A0A804HL68;A0A6Q8PFJ0;P02545-2;P02545-6;P02545-3;P02545;Q3BDU5;Q5TCI8;P02545-5;P02545-4;A0A6Q8PF80;A0A6Q8PGH0;A0A6Q8PFM1;A0A6Q8PF59	A0A6Q8PHQ9;A0A804HL68;A0A6Q8PFJ0;P02545-2;P02545-6;P02545-3;P02545;Q3BDU5;Q5TCI8;P02545-5;P02545-4;A0A6Q8PF80	Prelamin-A/C;Lamin-A/C	LMNA	tr|A0A6Q8PHQ9|A0A6Q8PHQ9_HUMAN Prelamin-A/C OS=Homo sapiens OX=9606 GN=LMNA PE=1 SV=1;tr|A0A804HL68|A0A804HL68_HUMAN Prelamin-A/C OS=Homo sapiens OX=9606 GN=LMNA PE=1 SV=1;tr|A0A6Q8PFJ0|A0A6Q8PFJ0_HUMAN Prelamin-A/C OS=Homo sapiens OX=9606 GN=LMNA PE=1 SV=	15	13	12	12	0	0	0	0	0	0	0	0	0	0	0	0	9	7	9	4	2	4	2	4	3	1	2	3	0	0	0	0	0	0	0	0	0	0	0	0	8	6	8	3
467	A0A6Q8PGS9;A0A6Q8PGA3;A0A6Q8PGV8;A0A6Q8PFJ4;O95140;O95140-2	A0A6Q8PGS9;A0A6Q8PGA3;A0A6Q8PGV8;A0A6Q8PFJ4;O95140;O95140-2	Mitofusin-2	MFN2	tr|A0A6Q8PGS9|A0A6Q8PGS9_HUMAN Mitofusin-2 OS=Homo sapiens OX=9606 GN=MFN2 PE=1 SV=1;tr|A0A6Q8PGA3|A0A6Q8PGA3_HUMAN Mitofusin-2 OS=Homo sapiens OX=9606 GN=MFN2 PE=1 SV=1;tr|A0A6Q8PGV8|A0A6Q8PGV8_HUMAN Mitofusin-2 OS=Homo sapiens OX=9606 GN=MFN2 PE=1 SV=1;t	6	6	6	6	0	0	0	0	0	0	0	0	0	0	0	0	3	3	3	1	2	2	2	3	1	1	1	1	0	0	0	0	0	0	0	0	0	0	0	0	3	3	3	1
468	A0A6Q8PFK4;A0A8C8QSB1;P50747;P50747-2	A0A6Q8PFK4;A0A8C8QSB1;P50747;P50747-2	Biotin--protein ligase;Biotin--[methylmalonyl-CoA-carboxytransferase] ligase;Biotin--[propionyl-CoA-carboxylase [ATP-hydrolyzing]] ligase;Biotin--[methylcrotonoyl-CoA-carboxylase] ligase;Biotin--[acetyl-CoA-carboxylase] ligase	HLCS	tr|A0A6Q8PFK4|A0A6Q8PFK4_HUMAN Biotin--protein ligase OS=Homo sapiens OX=9606 GN=HLCS PE=1 SV=1;tr|A0A8C8QSB1|A0A8C8QSB1_HUMAN Biotin--protein ligase OS=Homo sapiens OX=9606 GN=HLCS PE=1 SV=1;sp|P50747|BPL1_HUMAN Biotin--protein ligase OS=Homo sapiens OX=9	4	2	2	2	0	0	0	0	0	0	0	0	0	0	0	0	1	1	2	0	0	0	0	0	0	0	0	0	0	0	0	0	0	0	0	0	0	0	0	0	1	1	2	0
469	A0A6Q8PFK8;A0A6Q8PGK1;P04792;A0A6Q8PFE7;A0A6Q8PF43;A0A6Q8PHJ6;A0A6Q8PHA6;A0A6Q8PH65;A0A6Q8PGY2;C9J3N8	A0A6Q8PFK8;A0A6Q8PGK1;P04792;A0A6Q8PFE7;A0A6Q8PF43;A0A6Q8PHJ6;A0A6Q8PHA6;A0A6Q8PH65;A0A6Q8PGY2	Heat shock protein beta-1	HSPB1	tr|A0A6Q8PFK8|A0A6Q8PFK8_HUMAN Heat shock protein beta-1 OS=Homo sapiens OX=9606 GN=HSPB1 PE=1 SV=1;tr|A0A6Q8PGK1|A0A6Q8PGK1_HUMAN Heat shock protein beta-1 OS=Homo sapiens OX=9606 GN=HSPB1 PE=1 SV=1;sp|P04792|HSPB1_HUMAN Heat shock protein beta-1 OS=Homo	10	4	4	4	0	0	0	0	0	1	1	0	0	1	0	0	2	3	2	1	2	1	1	1	1	1	0	1	0	0	0	0	0	1	1	0	0	1	0	0	2	3	2	1
470	A0A6Q8PFU3;P43034;A0A6Q8PG63;A0A6Q8PFT2;A0A6Q8PH33;I3L3N5;I3L495;P43034-2	A0A6Q8PFU3;P43034;A0A6Q8PG63;A0A6Q8PFT2	Platelet-activating factor acetylhydrolase IB subunit alpha	PAFAH1B1	tr|A0A6Q8PFU3|A0A6Q8PFU3_HUMAN Platelet-activating factor acetylhydrolase IB subunit alpha OS=Homo sapiens OX=9606 GN=PAFAH1B1 PE=1 SV=1;sp|P43034|LIS1_HUMAN Platelet-activating factor acetylhydrolase IB subunit beta OS=Homo sapiens OX=9606 GN=PAFAH1B1 PE=	8	32	32	32	0	2	1	5	1	1	2	1	0	1	1	1	18	16	21	19	19	25	21	18	20	16	19	19	0	2	1	5	1	1	2	1	0	1	1	1	18	16	21	19
471	A0A6Q8PGB0;P24928;P24928-2	A0A6Q8PGB0;P24928	DNA-directed RNA polymerase II subunit RPB1	POLR2A	tr|A0A6Q8PGB0|A0A6Q8PGB0_HUMAN DNA-directed RNA polymerase subunit OS=Homo sapiens OX=9606 GN=POLR2A PE=1 SV=2;sp|P24928|RPB1_HUMAN DNA-directed RNA polymerase II subunit RPB1 OS=Homo sapiens OX=9606 GN=POLR2A PE=1 SV=2	3	9	9	9	0	0	0	0	0	0	0	0	0	0	0	0	5	4	1	1	0	0	2	3	4	4	3	2	0	0	0	0	0	0	0	0	0	0	0	0	5	4	1	1
472	A0A6Q8PGH5;Q5VWX1;Q9H6N6	A0A6Q8PGH5;Q5VWX1	KH domain-containing, RNA-binding, signal transduction-associated protein 2	KHDRBS2	tr|A0A6Q8PGH5|A0A6Q8PGH5_HUMAN KH domain-containing, RNA-binding, signal transduction-associated protein 2 OS=Homo sapiens OX=9606 GN=KHDRBS2 PE=1 SV=1;sp|Q5VWX1|KHDR2_HUMAN KH domain-containing, RNA-binding, signal transduction-associated protein 2 OS=Hom	3	7	4	4	0	0	0	0	0	0	0	0	0	0	0	0	4	4	4	4	4	1	3	4	3	1	4	2	0	0	0	0	0	0	0	0	0	0	0	0	4	1	2	3
473	Q8TB36;A0A7I2RYU0;A0A6Q8PGL3;A0A6Q8PGS2;A0A6Q8PH79;A0A6Q8PFG4;B4DIH2;Q8TB36-2;A0A6Q8PEX8;A0A6Q8PHN7;A0A6Q8PHC1;A0A6Q8PGU0;A0A6Q8PH97;A0A6Q8PH88;A0A6Q8PEZ4;A0A6Q8PGQ9;A0A6Q8PFF4;E5RGI2;A0A6Q8PF20;A0A6Q8PG78;A0A6Q8PFX7;A0A6Q8PGB8;A0A6Q8PFZ0;A0A6Q8PFU1;A0A6Q8PFP5	Q8TB36;A0A7I2RYU0;A0A6Q8PGL3;A0A6Q8PGS2;A0A6Q8PH79;A0A6Q8PFG4;B4DIH2;Q8TB36-2;A0A6Q8PEX8;A0A6Q8PHN7;A0A6Q8PHC1;A0A6Q8PGU0;A0A6Q8PH97;A0A6Q8PH88;A0A6Q8PEZ4	Ganglioside-induced differentiation-associated protein 1	GDAP1	sp|Q8TB36|GDAP1_HUMAN Ganglioside-induced differentiation-associated protein 1 OS=Homo sapiens OX=9606 GN=GDAP1 PE=1 SV=3;tr|A0A7I2RYU0|A0A7I2RYU0_HUMAN Ganglioside-induced differentiation-associated protein 1 OS=Homo sapiens OX=9606 GN=GDAP1 PE=1 SV=1;tr|	25	15	15	14	1	2	0	9	0	0	5	1	1	3	4	0	10	10	9	12	12	8	10	9	9	10	7	7	1	2	0	9	0	0	5	1	1	3	4	0	10	10	9	12
474	Q86WG5;A0A8I5QJN8;A0A6Q8PH13;A0A8I5KQ02;A0A6Q8PHP8;A0A8I5KWY5;A0A8I5KTA9;A0A8I5KY55;A0A6Q8PH87;Q86WG5-3;A0A8I5KTX3;H0YD05;A0A8I5KQC6;A0A8I5KXJ7;A0A8I5QL20;H0Y767;A0A8I5KUI7;A0A8I5KUI9	Q86WG5;A0A8I5QJN8;A0A6Q8PH13;A0A8I5KQ02;A0A6Q8PHP8;A0A8I5KWY5;A0A8I5KTA9;A0A8I5KY55;A0A6Q8PH87;Q86WG5-3	Myotubularin-related protein 13	SBF2	sp|Q86WG5|MTMRD_HUMAN Myotubularin-related protein 13 OS=Homo sapiens OX=9606 GN=SBF2 PE=1 SV=1;tr|A0A8I5QJN8|A0A8I5QJN8_HUMAN Myotubularin-related protein 13 (Fragment) OS=Homo sapiens OX=9606 GN=SBF2 PE=1 SV=1;tr|A0A6Q8PH13|A0A6Q8PH13_HUMAN Myotubularin-	18	5	5	5	0	0	0	0	0	0	0	0	0	0	0	0	2	3	2	0	1	1	0	1	0	0	0	0	0	0	0	0	0	0	0	0	0	0	0	0	2	3	2	0
475	Q9UHW9;Q9UHW9-5;B3KXX3;I3L4N6;Q9UP95-7;Q9UHW9-4;Q9UHW9-3;A0A6Q8PH21;Q9UHW9-2;Q9UP95-6;Q9UP95;Q9UHW9-6;Q9UP95-2;Q9UP95-5;Q9UP95-3;Q9UP95-4;H0YKQ8;H0YMQ9;J3QSF2;A0A1B0GVB1	Q9UHW9;Q9UHW9-5;B3KXX3;I3L4N6;Q9UP95-7;Q9UHW9-4;Q9UHW9-3;A0A6Q8PH21;Q9UHW9-2;Q9UP95-6;Q9UP95;Q9UHW9-6;Q9UP95-2;Q9UP95-5;Q9UP95-3;Q9UP95-4;H0YKQ8;H0YMQ9	Solute carrier family 12 member 6;Solute carrier family 12 member 4	SLC12A6;SLC12A4	sp|Q9UHW9|S12A6_HUMAN Solute carrier family 12 member 6 OS=Homo sapiens OX=9606 GN=SLC12A6 PE=1 SV=2;sp|Q9UHW9-5|S12A6_HUMAN Isoform 5 of Solute carrier family 12 member 6 OS=Homo sapiens OX=9606 GN=SLC12A6;tr|B3KXX3|B3KXX3_HUMAN Solute carrier family 12 m	20	4	2	2	0	0	0	0	0	0	0	0	0	0	0	0	2	1	1	0	0	0	0	1	0	1	0	0	0	0	0	0	0	0	0	0	0	0	0	0	1	1	1	0
476	A0A6Q8PH91;Q9BQ69	A0A6Q8PH91;Q9BQ69	O-acetyl-ADP-ribose deacetylase MACROD1	MACROD1	tr|A0A6Q8PH91|A0A6Q8PH91_HUMAN ADP-ribose glycohydrolase MACROD1 OS=Homo sapiens OX=9606 GN=MACROD1 PE=1 SV=1;sp|Q9BQ69|MACD1_HUMAN ADP-ribose glycohydrolase MACROD1 OS=Homo sapiens OX=9606 GN=MACROD1 PE=1 SV=2	2	2	2	2	0	0	0	0	0	0	0	0	0	0	0	0	1	1	1	0	2	0	0	2	0	0	0	0	0	0	0	0	0	0	0	0	0	0	0	0	1	1	1	0
477	A0A6Q8PHP0;P49902-2;P49902;A0A6Q8PHB5;REV__M0QX83;REV__H0YES7;H0YHR8;A0A6Q8PFH2;REV__A0A804HLB1;A0A6Q8PG36;REV__F5GWJ3;REV__Q17RW3;REV__A0A1B0GW38	A0A6Q8PHP0;P49902-2;P49902;A0A6Q8PHB5	Cytosolic purine 5-nucleotidase	NT5C2	tr|A0A6Q8PHP0|A0A6Q8PHP0_HUMAN Cytosolic purine 5-nucleotidase OS=Homo sapiens OX=9606 GN=NT5C2 PE=1 SV=1;sp|P49902-2|5NTC_HUMAN Isoform 2 of Cytosolic purine 5-nucleotidase OS=Homo sapiens OX=9606 GN=NT5C2;sp|P49902|5NTC_HUMAN Cytosolic purine 5-nucleo	13	12	12	10	0	0	0	0	0	0	0	0	0	0	0	0	9	3	3	6	6	4	5	2	3	2	3	2	0	0	0	0	0	0	0	0	0	0	0	0	9	3	3	6
478	A0A7I2S2S9;Q9HAV0;H7C5J5;A0A6Q8PFW8;A0A6Q8PG88;A0A6Q8PFE0;A0A6Q8PFV8;C9JD14	A0A7I2S2S9;Q9HAV0;H7C5J5;A0A6Q8PFW8;A0A6Q8PG88;A0A6Q8PFE0;A0A6Q8PFV8	Guanine nucleotide-binding protein subunit beta-4	GNB4	tr|A0A7I2S2S9|A0A7I2S2S9_HUMAN Guanine nucleotide-binding protein subunit beta-4 OS=Homo sapiens OX=9606 GN=GNB4 PE=1 SV=1;sp|Q9HAV0|GBB4_HUMAN Guanine nucleotide-binding protein subunit beta-4 OS=Homo sapiens OX=9606 GN=GNB4 PE=1 SV=3;tr|H7C5J5|H7C5J5_HUM	8	9	3	3	1	1	0	2	0	0	2	0	0	2	0	1	6	7	8	7	7	7	6	6	5	4	5	5	0	0	0	0	0	0	0	0	0	0	0	0	2	2	3	2
479	Q92597;A0A7I2ST14;A0A6Q8PGD3;E5RIM2;E5RIV1;E5RK17;E5RGM5;E5RIR1;E5RH82;A0A6Q8PHF2;E5RI76;A0A6Q8PF16;E5RJY1;A0A6Q8PHI0;E5RJ98;A0A6Q8PF71;Q92597-3;Q92597-2;E7ESM1	Q92597;A0A7I2ST14;A0A6Q8PGD3;E5RIM2;E5RIV1;E5RK17;E5RGM5;E5RIR1;E5RH82;A0A6Q8PHF2;E5RI76;A0A6Q8PF16;E5RJY1;A0A6Q8PHI0;E5RJ98;A0A6Q8PF71;Q92597-3;Q92597-2;E7ESM1	Protein NDRG1	NDRG1	sp|Q92597|NDRG1_HUMAN Protein NDRG1 OS=Homo sapiens OX=9606 GN=NDRG1 PE=1 SV=1;tr|A0A7I2ST14|A0A7I2ST14_HUMAN Protein NDRG1 (Fragment) OS=Homo sapiens OX=9606 GN=NDRG1 PE=1 SV=1;tr|A0A6Q8PGD3|A0A6Q8PGD3_HUMAN Protein NDRG1 (Fragment) OS=Homo sapiens OX=960	19	2	2	2	0	0	0	0	0	0	0	0	0	0	0	0	2	1	1	1	2	1	0	1	1	1	1	1	0	0	0	0	0	0	0	0	0	0	0	0	2	1	1	1
480	A0A7I2V2B0;Q92581-2;A0A0D9SGH0;Q92581-3;Q92581;A0A1B0GV11;A0A0D9SFM4;A0A6Q8PFS7;A0A6Q8PGY5	A0A7I2V2B0;Q92581-2;A0A0D9SGH0;Q92581-3;Q92581;A0A1B0GV11	Sodium/hydrogen exchanger 6	SLC9A6	tr|A0A7I2V2B0|A0A7I2V2B0_HUMAN Sodium/hydrogen exchanger OS=Homo sapiens OX=9606 GN=SLC9A6 PE=1 SV=1;sp|Q92581-2|SL9A6_HUMAN Isoform 2 of Sodium/hydrogen exchanger 6 OS=Homo sapiens OX=9606 GN=SLC9A6;tr|A0A0D9SGH0|A0A0D9SGH0_HUMAN Sodium/hydrogen exchanger	9	5	5	5	0	0	0	0	0	0	0	0	0	0	0	0	3	2	4	2	1	1	2	3	1	0	2	1	0	0	0	0	0	0	0	0	0	0	0	0	3	2	4	2
481	O14964-2;A0A7I2YQD1;O14964;A0A7I2V5A3;A0A7I2V3Z1;A0A7I2V6E0;A0A7I2V2K2;A0A7I2V5A2;A0A7I2V3F9;A0A7I2V2D8;A0A7I2V2W5;A0A7I2V2R9;A0A7I2V3J3;A0A7I2V307;A0A7I2V637;A0A7I2V3I8;I3L1P5;A0A7I2V4X6;I3L1E3;A0A7I2V5D6;I3L165;A0A7I2V628;A0A7I2V331;A0A7I2V4M9;A0A7I2YQS8;A0A7I2YQU5;A0A7I2V4J7;A0A7I2V3C3;A0A7I2V5B7;A0A7I2V5L9;A0A7I2V674;A0A7I2YQP0;A0A7I2YQY0;A0A7I2V310	O14964-2;A0A7I2YQD1;O14964;A0A7I2V5A3;A0A7I2V3Z1;A0A7I2V6E0;A0A7I2V2K2;A0A7I2V5A2;A0A7I2V3F9;A0A7I2V2D8;A0A7I2V2W5;A0A7I2V2R9;A0A7I2V3J3;A0A7I2V307;A0A7I2V637;A0A7I2V3I8;I3L1P5	Hepatocyte growth factor-regulated tyrosine kinase substrate	HGS	sp|O14964-2|HGS_HUMAN Isoform 2 of Hepatocyte growth factor-regulated tyrosine kinase substrate OS=Homo sapiens OX=9606 GN=HGS;tr|A0A7I2YQD1|A0A7I2YQD1_HUMAN Hepatocyte growth factor-regulated tyrosine kinase substrate (Fragment) OS=Homo sapiens OX=9606 GN	34	13	13	12	1	0	0	1	0	0	1	0	0	1	0	0	8	5	9	5	6	3	5	4	3	3	3	3	1	0	0	1	0	0	1	0	0	1	0	0	8	5	9	5
482	H7C4K3;A0A7I2V2F9;E7EUI6;P05556;A0A7I2V348;C9JPK5;P05556-2;P05556-5;P05556-4;P05556-3;A0A7I2V5Z8;A0A7I2V5T3;Q5T3E6;E9PLR6;E7EQW5	H7C4K3;A0A7I2V2F9;E7EUI6;P05556;A0A7I2V348;C9JPK5;P05556-2;P05556-5;P05556-4;P05556-3;A0A7I2V5Z8;A0A7I2V5T3	Integrin beta;Integrin beta-1	ITGB1	tr|H7C4K3|H7C4K3_HUMAN Integrin beta OS=Homo sapiens OX=9606 GN=ITGB1 PE=1 SV=2;tr|A0A7I2V2F9|A0A7I2V2F9_HUMAN Integrin beta OS=Homo sapiens OX=9606 GN=ITGB1 PE=1 SV=1;tr|E7EUI6|E7EUI6_HUMAN Integrin beta OS=Homo sapiens OX=9606 GN=ITGB1 PE=1 SV=2;sp|P0555	15	7	7	7	0	1	0	0	0	0	0	0	0	0	0	0	3	3	5	5	4	3	1	1	1	2	2	0	0	1	0	0	0	0	0	0	0	0	0	0	3	3	5	5
483	F8VZJ2;A0A7I2V2K5;H0YHX9;A0A7I2V473;Q13765;E9PAV3-2;E9PAV3;F8W0W4;F8VNW4;F8VZ58;Q9BZK3	F8VZJ2;A0A7I2V2K5;H0YHX9;A0A7I2V473;Q13765;E9PAV3-2;E9PAV3;F8W0W4;F8VNW4	Nascent polypeptide-associated complex subunit alpha;Nascent polypeptide-associated complex subunit alpha, muscle-specific form	NACA	tr|F8VZJ2|F8VZJ2_HUMAN Nascent polypeptide-associated complex subunit alpha OS=Homo sapiens OX=9606 GN=NACA PE=1 SV=1;tr|A0A7I2V2K5|A0A7I2V2K5_HUMAN Nascent polypeptide-associated complex subunit alpha OS=Homo sapiens OX=9606 GN=NACA PE=1 SV=1;tr|H0YHX9|H0	11	7	7	7	2	1	0	4	0	0	3	0	0	2	0	0	4	4	7	6	5	5	5	5	5	5	4	5	2	1	0	4	0	0	3	0	0	2	0	0	4	4	7	6
484	Q5T8D3;A0A7I2V347;Q5T8D3-3;A0A7I2YQE9;Q5T8D3-2;B7Z2R7;A0A7I2V560;A0A7I2YQD7;A0A7I2YQJ9;A0A7I2V690;A0A7I2V556;A0A7I2V5E1;A0A7I2V420;A0A7I2V2M2;A0A7I2V2Y9;A0A7I2V5U2;A0A7I2V2R8;A0A7I2V462;Q5T8E0;X6RDD7;A0A7I2V5L4;A0A7I2YQS1;Q5T8D3-4;A0A087X0B8	Q5T8D3;A0A7I2V347;Q5T8D3-3;A0A7I2YQE9;Q5T8D3-2;B7Z2R7;A0A7I2V560;A0A7I2YQD7;A0A7I2YQJ9;A0A7I2V690;A0A7I2V556;A0A7I2V5E1;A0A7I2V420;A0A7I2V2M2;A0A7I2V2Y9;A0A7I2V5U2;A0A7I2V2R8;A0A7I2V462;Q5T8E0;X6RDD7	Acyl-CoA-binding domain-containing protein 5	ACBD5	sp|Q5T8D3|ACBD5_HUMAN Acyl-CoA-binding domain-containing protein 5 OS=Homo sapiens OX=9606 GN=ACBD5 PE=1 SV=1;tr|A0A7I2V347|A0A7I2V347_HUMAN Acyl-CoA-binding domain-containing protein 5 OS=Homo sapiens OX=9606 GN=ACBD5 PE=1 SV=1;sp|Q5T8D3-3|ACBD5_HUMAN Iso	24	3	3	3	0	0	0	0	0	0	0	0	0	0	0	0	0	3	0	0	0	0	0	0	0	0	0	0	0	0	0	0	0	0	0	0	0	0	0	0	0	3	0	0
485	A0A7I2V6E3;A0A7I2V466;A0A7I2V2Q8;P53634;A0A7I2V5C5;H0YCY8;A0A7I2YQT5;A0A7I2V5L5;A0A7I2V2F3;A0A7I2V4Z3;A0A7I2V3A2;A0A7I2V2V5;A0A7I2V5J2;A0A7I2V3M6;P53634-2;P53634-3	A0A7I2V6E3;A0A7I2V466;A0A7I2V2Q8;P53634;A0A7I2V5C5;H0YCY8;A0A7I2YQT5	Dipeptidyl peptidase 1;Dipeptidyl peptidase 1 exclusion domain chain;Dipeptidyl peptidase 1 heavy chain;Dipeptidyl peptidase 1 light chain	CTSC	tr|A0A7I2V6E3|A0A7I2V6E3_HUMAN dipeptidyl-peptidase I OS=Homo sapiens OX=9606 GN=CTSC PE=1 SV=1;tr|A0A7I2V466|A0A7I2V466_HUMAN Dipeptidyl peptidase 1 OS=Homo sapiens OX=9606 GN=CTSC PE=1 SV=1;tr|A0A7I2V2Q8|A0A7I2V2Q8_HUMAN Dipeptidyl peptidase 1 OS=Homo sa	16	4	4	4	0	0	0	0	0	0	0	0	0	0	0	0	3	1	3	1	2	1	1	1	2	0	2	1	0	0	0	0	0	0	0	0	0	0	0	0	3	1	3	1
486	A0A7I2V2R3;A0A7I2V402;P51991;A0A7I2V5D8;A0A7I2V4J6;A0A7I2V4G0;H7C1J8	A0A7I2V2R3;A0A7I2V402;P51991;A0A7I2V5D8;A0A7I2V4J6;A0A7I2V4G0	Heterogeneous nuclear ribonucleoprotein A3	HNRNPA3	tr|A0A7I2V2R3|A0A7I2V2R3_HUMAN Heterogeneous nuclear ribonucleoprotein A3 OS=Homo sapiens OX=9606 GN=HNRNPA3 PE=1 SV=1;tr|A0A7I2V402|A0A7I2V402_HUMAN Heterogeneous nuclear ribonucleoprotein A3 OS=Homo sapiens OX=9606 GN=HNRNPA3 PE=1 SV=1;sp|P51991|ROA3_HUM	7	23	19	1	0	0	1	0	1	1	1	0	0	1	0	0	14	12	12	17	15	17	17	10	15	16	16	14	0	0	1	0	1	1	1	0	0	1	0	0	14	10	10	17
487	A0A7I2V2T3;H0Y4R1;P12268;E7ETK5;A0A7I2YQK5	A0A7I2V2T3;H0Y4R1;P12268;E7ETK5;A0A7I2YQK5	Inosine-5-monophosphate dehydrogenase 2	IMPDH2	tr|A0A7I2V2T3|A0A7I2V2T3_HUMAN Inosine-5-monophosphate dehydrogenase OS=Homo sapiens OX=9606 GN=IMPDH2 PE=1 SV=1;tr|H0Y4R1|H0Y4R1_HUMAN Inosine-5-monophosphate dehydrogenase OS=Homo sapiens OX=9606 GN=IMPDH2 PE=1 SV=2;sp|P12268|IMDH2_HUMAN Inosine-5-mon	5	14	14	14	0	0	0	0	0	0	0	0	0	0	0	0	12	8	8	10	10	11	11	9	8	9	8	7	0	0	0	0	0	0	0	0	0	0	0	0	12	8	8	10
488	A0A7I2V4T9;A0A7I2V2U2;A0A7I2V5Z3;A0A7I2V588;O43765;A0A7I2V697;K7EMD6;A0A7I2YQY5;K7ERW5	A0A7I2V4T9;A0A7I2V2U2;A0A7I2V5Z3;A0A7I2V588;O43765;A0A7I2V697;K7EMD6	Small glutamine-rich tetratricopeptide repeat-containing protein alpha	SGTA	tr|A0A7I2V4T9|A0A7I2V4T9_HUMAN Small glutamine-rich tetratricopeptide repeat-containing protein alpha OS=Homo sapiens OX=9606 GN=SGTA PE=1 SV=1;tr|A0A7I2V2U2|A0A7I2V2U2_HUMAN Small glutamine-rich tetratricopeptide repeat-containing protein alpha OS=Homo sa	9	9	9	9	2	2	0	4	0	0	4	0	0	2	0	0	6	5	3	7	5	6	6	6	4	7	5	5	2	2	0	4	0	0	4	0	0	2	0	0	6	5	3	7
489	D6RG15;A0A7I2V2U8;A0A7I2V5D3;Q6IBS0;A0A7I2V5B1;H0Y858;A0A7I2YQM6;A0A7I2V3T5	D6RG15;A0A7I2V2U8;A0A7I2V5D3;Q6IBS0;A0A7I2V5B1;H0Y858	Twinfilin-2	TWF2	tr|D6RG15|D6RG15_HUMAN Twinfilin-2 OS=Homo sapiens OX=9606 GN=TWF2 PE=1 SV=1;tr|A0A7I2V2U8|A0A7I2V2U8_HUMAN Twinfilin-2 OS=Homo sapiens OX=9606 GN=TWF2 PE=1 SV=1;tr|A0A7I2V5D3|A0A7I2V5D3_HUMAN Twinfilin-2 OS=Homo sapiens OX=9606 GN=TWF2 PE=1 SV=1;sp|Q6IBS0	8	7	5	5	0	0	0	0	0	0	0	0	0	0	0	0	6	2	3	3	3	4	4	1	4	2	2	3	0	0	0	0	0	0	0	0	0	0	0	0	4	1	2	2
490	A0A7I2V2U9;A0A7I2V5G3;A0A7I2YQF7;J3KNR0;A0A7I2V549;A0A7I2V4K8;H0YJI9;A0A7I2V602;A0A7I2V639;A0A7I2V3B9;A0A7I2YQF4;H0YNV4;P27448-3;P27448-6;P27448-4;P27448-2;P27448;P27448-7;A0A7I2V409;A0A7I2V2N8;P27448-8;H0YKP9;A0A7I2V4G7;A0A7I2V3I9;A0A7I2V3C6;A0A7I2V2E3;A0A7I2V3P5;A0A7I2V2I9;A0A7I2V4T2;H0YIY6;A0A7I2V4L1;A0A7I2V3K2	A0A7I2V2U9;A0A7I2V5G3;A0A7I2YQF7;J3KNR0;A0A7I2V549;A0A7I2V4K8;H0YJI9;A0A7I2V602;A0A7I2V639;A0A7I2V3B9;A0A7I2YQF4;H0YNV4;P27448-3;P27448-6;P27448-4;P27448-2;P27448;P27448-7;A0A7I2V409;A0A7I2V2N8;P27448-8;H0YKP9;A0A7I2V4G7;A0A7I2V3I9;A0A7I2V3C6;A0A7I2V2E3;A0A7I2V3P5;A0A7I2V2I9;A0A7I2V4T2;H0YIY6;A0A7I2V4L1;A0A7I2V3K2	MAP/microtubule affinity-regulating kinase 3	MARK3	tr|A0A7I2V2U9|A0A7I2V2U9_HUMAN non-specific serine/threonine protein kinase OS=Homo sapiens OX=9606 GN=MARK3 PE=1 SV=1;tr|A0A7I2V5G3|A0A7I2V5G3_HUMAN non-specific serine/threonine protein kinase OS=Homo sapiens OX=9606 GN=MARK3 PE=1 SV=1;tr|A0A7I2YQF7|A0A7	32	10	10	3	0	0	0	0	0	0	0	1	0	0	0	0	5	5	6	4	5	4	4	4	2	3	3	2	0	0	0	0	0	0	0	1	0	0	0	0	5	5	6	4
491	A0A7I2V2W0;P60228;A0A7I2V3S3;A0A7I2V3I0;A0A7I2V4B4;A0A7I2V2H9;B3KW56;A0A7I2V4G3;A0A7I2V5Z6;H0YBP5;A0A7I2V3I2;E5RGA2;A0A7I2V5P9;E5RHS5;A0A7I2V429;A0A161SXE1;A0A7I2V570;H0YBR5;A0A7I2V3W9;A0A7I2V2Q9;H0YAW4;A0A7I2V5K7	A0A7I2V2W0;P60228;A0A7I2V3S3;A0A7I2V3I0;A0A7I2V4B4;A0A7I2V2H9;B3KW56;A0A7I2V4G3;A0A7I2V5Z6;H0YBP5;A0A7I2V3I2;E5RGA2;A0A7I2V5P9;E5RHS5	Eukaryotic translation initiation factor 3 subunit E	EIF3E	tr|A0A7I2V2W0|A0A7I2V2W0_HUMAN Eukaryotic translation initiation factor 3 subunit E OS=Homo sapiens OX=9606 GN=EIF3E PE=1 SV=1;sp|P60228|EIF3E_HUMAN Eukaryotic translation initiation factor 3 subunit E OS=Homo sapiens OX=9606 GN=EIF3E PE=1 SV=1;tr|A0A7I2V3	22	16	16	16	0	0	0	0	0	0	0	0	0	0	0	0	9	8	6	13	8	5	8	4	7	7	5	7	0	0	0	0	0	0	0	0	0	0	0	0	9	8	6	13
492	A0A7I2V351;A0A7I2V487;A0A7I2YQE1;P52292;A0A7I2V3Z3;J3QLL0;J3KS65	A0A7I2V351;A0A7I2V487;A0A7I2YQE1;P52292;A0A7I2V3Z3	Importin subunit alpha-1	KPNA2	tr|A0A7I2V351|A0A7I2V351_HUMAN Importin subunit alpha OS=Homo sapiens OX=9606 GN=KPNA2 PE=1 SV=1;tr|A0A7I2V487|A0A7I2V487_HUMAN Importin subunit alpha OS=Homo sapiens OX=9606 GN=KPNA2 PE=1 SV=1;tr|A0A7I2YQE1|A0A7I2YQE1_HUMAN Importin subunit alpha OS=Homo	7	5	5	5	0	0	0	0	0	0	0	0	0	0	0	0	4	4	3	3	2	2	4	2	1	3	3	2	0	0	0	0	0	0	0	0	0	0	0	0	4	4	3	3
493	A0A7I2V377;A0A7I2V518;P49069;A0A7I2V3C5;D6RIW3	A0A7I2V377;A0A7I2V518;P49069;A0A7I2V3C5;D6RIW3	Calcium signal-modulating cyclophilin ligand	CAMLG	tr|A0A7I2V377|A0A7I2V377_HUMAN Guided entry of tail-anchored proteins factor CAMLG OS=Homo sapiens OX=9606 GN=CAMLG PE=1 SV=1;tr|A0A7I2V518|A0A7I2V518_HUMAN Guided entry of tail-anchored proteins factor OS=Homo sapiens OX=9606 GN=CAMLG PE=1 SV=1;sp|P49069|	5	2	2	2	0	0	0	0	0	0	0	0	0	0	0	0	0	1	1	0	0	0	0	0	0	0	0	0	0	0	0	0	0	0	0	0	0	0	0	0	0	1	1	0
494	Q8WVM8;A0A7I2V3B4;A0A7I2V5I2;A0A7I2V4B8;A0A7I2V5Z4;A0A7I2V3G4;A0A7I2V4U2;Q8WVM8-2;Q8WVM8-3;A0A7I2V320;G3V2M8;B7Z5N7;A0A7I2V448;A0A7I2V2U5;A0A7I2V4R0;A0A7I2V590;A0A7I2V362;A0A7I2V3C9;A0A7I2YQR2;H0YIZ7;G3V5E2;A0A7I2V534;A0A7I2V5H5;H0YJY1;A0A7I2V5R9;J3KNG4;A0A7I2V4B9;A0A7I2YQQ1;A0A7I2V321;G3V3K9;G3V4I1;A0A7I2V414;G3V5F3;A0A7I2V3Y3;A0A7I2V5L2;H0YJS6	Q8WVM8;A0A7I2V3B4;A0A7I2V5I2;A0A7I2V4B8;A0A7I2V5Z4;A0A7I2V3G4;A0A7I2V4U2;Q8WVM8-2;Q8WVM8-3;A0A7I2V320;G3V2M8;B7Z5N7;A0A7I2V448;A0A7I2V2U5;A0A7I2V4R0;A0A7I2V590;A0A7I2V362;A0A7I2V3C9;A0A7I2YQR2	Sec1 family domain-containing protein 1	SCFD1	sp|Q8WVM8|SCFD1_HUMAN Sec1 family domain-containing protein 1 OS=Homo sapiens OX=9606 GN=SCFD1 PE=1 SV=4;tr|A0A7I2V3B4|A0A7I2V3B4_HUMAN Sec1 family domain-containing protein 1 OS=Homo sapiens OX=9606 GN=SCFD1 PE=1 SV=1;tr|A0A7I2V5I2|A0A7I2V5I2_HUMAN Sec1 f	36	15	15	15	0	0	0	0	0	0	0	0	0	0	0	0	6	9	9	5	5	4	2	2	3	5	3	3	0	0	0	0	0	0	0	0	0	0	0	0	6	9	9	5
495	A0A7I2V428;C9JLB1;A0A7I2V3F3;P19338;H7BY16;A0A7I2V5M5;A0A7I2V2U7;A0A7I2V349;A0A7I2V506;A0A7I2V699;A0A7I2V2S8	A0A7I2V428;C9JLB1;A0A7I2V3F3;P19338;H7BY16;A0A7I2V5M5;A0A7I2V2U7;A0A7I2V349;A0A7I2V506;A0A7I2V699	Nucleolin	NCL	tr|A0A7I2V428|A0A7I2V428_HUMAN Nucleolin OS=Homo sapiens OX=9606 GN=NCL PE=1 SV=1;tr|C9JLB1|C9JLB1_HUMAN Nucleolin OS=Homo sapiens OX=9606 GN=NCL PE=1 SV=2;tr|A0A7I2V3F3|A0A7I2V3F3_HUMAN Nucleolin OS=Homo sapiens OX=9606 GN=NCL PE=1 SV=1;sp|P19338|NUCL_HUM	11	37	37	37	0	2	0	0	2	0	0	0	0	0	0	0	14	22	25	22	23	25	22	22	21	22	23	23	0	2	0	0	2	0	0	0	0	0	0	0	14	22	25	22
496	A0A7I2V3R6;A0A7I2V653;A0A7I2YQI7;A0A7I2V5R7;A0A7I2V3Q3;Q9Y4W2-2;Q9Y4W2;A0A7I2V4V0;A0A7I2V4E5;Q9Y4W2-4;Q9Y4W2-3	A0A7I2V3R6;A0A7I2V653;A0A7I2YQI7;A0A7I2V5R7;A0A7I2V3Q3;Q9Y4W2-2;Q9Y4W2;A0A7I2V4V0;A0A7I2V4E5;Q9Y4W2-4;Q9Y4W2-3	Ribosomal biogenesis protein LAS1L	LAS1L	tr|A0A7I2V3R6|A0A7I2V3R6_HUMAN Ribosomal biogenesis protein LAS1L OS=Homo sapiens OX=9606 GN=LAS1L PE=1 SV=1;tr|A0A7I2V653|A0A7I2V653_HUMAN Ribosomal biogenesis protein LAS1L OS=Homo sapiens OX=9606 GN=LAS1L PE=1 SV=1;tr|A0A7I2YQI7|A0A7I2YQI7_HUMAN Ribosom	11	4	4	4	0	0	0	0	0	0	0	0	0	0	0	0	1	2	0	2	0	0	1	1	0	1	1	2	0	0	0	0	0	0	0	0	0	0	0	0	1	2	0	2
497	P09651;P09651-3;A0A7I2V3R8;F8W6I7;P09651-2;A0A7I2V3W0;A0A7I2YQX9;A0A7I2V2L6;F8VZ49;Q32P51;A0A2R8Y4L2;F8VTQ5;F8W646;H0YH80;A0A7I2V5U9;A0A7I2YQY2;A0A7I2V334;A0A7I2V360;A0A7I2V2M7;A0A7I2V4F8;A0A7I2V520;A0A7I2V453;A0A7I2V2R4;A0A7I2V459;A0A7I2V2Q7;A0A7I2V3K5;A0A7I2V4M0;A0A7I2V2Z4;A0A7I2V5P1;A0A7I2V661;F8VYN5;A0A7I2V4E2;A0A7I2V2X1;A0A7I2V4P7;A0A7I2YQ85;A0A7I2V5N7;A0A7I2V666;A0A7I2V2F1;A0A7I2V3U8;A0A7I2…	P09651;P09651-3;A0A7I2V3R8;F8W6I7;P09651-2;A0A7I2V3W0;A0A7I2YQX9;A0A7I2V2L6;F8VZ49;Q32P51;A0A2R8Y4L2;F8VTQ5	Heterogeneous nuclear ribonucleoprotein A1;Heterogeneous nuclear ribonucleoprotein A1, N-terminally processed;Heterogeneous nuclear ribonucleoprotein A1-like 2	HNRNPA1;HNRNPA1L2	sp|P09651|ROA1_HUMAN Heterogeneous nuclear ribonucleoprotein A1 OS=Homo sapiens OX=9606 GN=HNRNPA1 PE=1 SV=5;sp|P09651-3|ROA1_HUMAN Isoform 2 of Heterogeneous nuclear ribonucleoprotein A1 OS=Homo sapiens OX=9606 GN=HNRNPA1;tr|A0A7I2V3R8|A0A7I2V3R8_HUMAN He	45	25	25	21	1	4	2	0	2	2	2	0	0	2	0	2	13	15	15	17	19	17	19	14	16	17	20	15	1	4	2	0	2	2	2	0	0	2	0	2	13	15	15	17
498	A0A7I2YQL2;A0A7I2V3T6;P20290-2;P20290;D6RDG3;H0Y9Y1;A0A7I2V5Y3	A0A7I2YQL2;A0A7I2V3T6;P20290-2;P20290;D6RDG3;H0Y9Y1;A0A7I2V5Y3	Transcription factor BTF3	BTF3	tr|A0A7I2YQL2|A0A7I2YQL2_HUMAN Transcription factor BTF3 OS=Homo sapiens OX=9606 GN=BTF3 PE=1 SV=1;tr|A0A7I2V3T6|A0A7I2V3T6_HUMAN Transcription factor BTF3 OS=Homo sapiens OX=9606 GN=BTF3 PE=1 SV=1;sp|P20290-2|BTF3_HUMAN Isoform 2 of Transcription factor B	7	4	4	4	0	0	0	0	0	0	0	0	0	0	0	0	3	2	3	2	1	1	3	1	1	2	2	1	0	0	0	0	0	0	0	0	0	0	0	0	3	2	3	2
499	A0A7I2V3X4;A0A7I2V539;P30419-2;P30419;A0A7I2V3U5;K7EN82;A0A7I2V4Y5;B7Z8J4	A0A7I2V3X4;A0A7I2V539;P30419-2;P30419;A0A7I2V3U5	Glycylpeptide N-tetradecanoyltransferase 1	NMT1	tr|A0A7I2V3X4|A0A7I2V3X4_HUMAN Glycylpeptide N-tetradecanoyltransferase OS=Homo sapiens OX=9606 GN=NMT1 PE=1 SV=1;tr|A0A7I2V539|A0A7I2V539_HUMAN Glycylpeptide N-tetradecanoyltransferase OS=Homo sapiens OX=9606 GN=NMT1 PE=1 SV=1;sp|P30419-2|NMT1_HUMAN Isofo	8	9	9	8	0	0	0	0	0	0	0	0	0	0	0	0	6	4	6	5	6	6	4	4	4	3	4	4	0	0	0	0	0	0	0	0	0	0	0	0	6	4	6	5
500	A0A7I2V430;A0A7I2V4F0;Q92499;A0A7I2V2M5;A0A087WZ71;A0A7I2YQ77;Q92499-3;Q92499-2;A0A087X2G1;A0A7I2V4J3;A0A7I2V421;A0A7I2V5X8;A0A7I2YQD0;A0A7I2V4Q0	A0A7I2V430;A0A7I2V4F0;Q92499;A0A7I2V2M5;A0A087WZ71;A0A7I2YQ77;Q92499-3;Q92499-2;A0A087X2G1;A0A7I2V4J3;A0A7I2V421	ATP-dependent RNA helicase DDX1	DDX1	tr|A0A7I2V430|A0A7I2V430_HUMAN ATP-dependent RNA helicase DDX1 OS=Homo sapiens OX=9606 GN=DDX1 PE=1 SV=1;tr|A0A7I2V4F0|A0A7I2V4F0_HUMAN ATP-dependent RNA helicase DDX1 OS=Homo sapiens OX=9606 GN=DDX1 PE=1 SV=1;sp|Q92499|DDX1_HUMAN ATP-dependent RNA helicas	14	30	30	30	0	0	0	0	0	0	0	0	0	0	0	0	20	16	17	18	19	18	21	16	17	20	21	17	0	0	0	0	0	0	0	0	0	0	0	0	20	16	17	18
501	P07858;A0A7I2YQK9;A0A7I2V440;A0A7I2V668;E9PHZ5;E9PQM1;E9PR21;A0A7P0NGZ6;E9PSG5;A0A7I2V4Z9;A0A7I2V302;E9PKQ7;A0A7I2V2J1;E9PNL5;E9PLY3;A0A7I2V4S6;E9PCB3;A0A7I2V367;E9PS78;R4GMQ5	P07858;A0A7I2YQK9;A0A7I2V440;A0A7I2V668;E9PHZ5;E9PQM1;E9PR21;A0A7P0NGZ6;E9PSG5;A0A7I2V4Z9	Cathepsin B;Cathepsin B light chain;Cathepsin B heavy chain	CTSB	sp|P07858|CATB_HUMAN Cathepsin B OS=Homo sapiens OX=9606 GN=CTSB PE=1 SV=3;tr|A0A7I2YQK9|A0A7I2YQK9_HUMAN Cathepsin B OS=Homo sapiens OX=9606 GN=CTSB PE=1 SV=1;tr|A0A7I2V440|A0A7I2V440_HUMAN Cathepsin B OS=Homo sapiens OX=9606 GN=CTSB PE=1 SV=1;tr|A0A7I2V6	20	7	7	7	0	0	0	0	0	0	0	0	0	0	0	0	5	4	5	5	5	6	5	4	4	5	2	4	0	0	0	0	0	0	0	0	0	0	0	0	5	4	5	5
502	A0A7I2V454;A0A7I2V5R1;Q8TD19;G3V5V0;A0A7I2V4E9;REV__Q5SQT3;G3V2Z5;REV__A0A7I2YQD6;REV__A0A7I2V423;REV__Q9P0M6	A0A7I2V454;A0A7I2V5R1;Q8TD19;G3V5V0	Serine/threonine-protein kinase Nek9	NEK9	tr|A0A7I2V454|A0A7I2V454_HUMAN Serine/threonine-protein kinase Nek9 OS=Homo sapiens OX=9606 GN=NEK9 PE=1 SV=1;tr|A0A7I2V5R1|A0A7I2V5R1_HUMAN Serine/threonine-protein kinase Nek9 OS=Homo sapiens OX=9606 GN=NEK9 PE=1 SV=1;sp|Q8TD19|NEK9_HUMAN Serine/threonin	10	4	4	4	0	0	0	0	0	0	0	0	1	0	0	0	1	1	1	0	0	0	0	0	0	0	0	0	0	0	0	0	0	0	0	0	1	0	0	0	1	1	1	0
503	K7ENW7;A0A7I2YQA8;A0A7I2V5F1;A0A7I2YQQ0;A0A7I2V5D0;A0A7I2V490;P26358-3;P26358;P26358-2	K7ENW7;A0A7I2YQA8;A0A7I2V5F1;A0A7I2YQQ0;A0A7I2V5D0;A0A7I2V490;P26358-3;P26358;P26358-2	DNA (cytosine-5)-methyltransferase 1	DNMT1	tr|K7ENW7|K7ENW7_HUMAN DNA (cytosine-5)-methyltransferase 1 (Fragment) OS=Homo sapiens OX=9606 GN=DNMT1 PE=1 SV=1;tr|A0A7I2YQA8|A0A7I2YQA8_HUMAN DNA (cytosine-5)-methyltransferase OS=Homo sapiens OX=9606 GN=DNMT1 PE=1 SV=1;tr|A0A7I2V5F1|A0A7I2V5F1_HUMAN DN	9	1	1	1	0	0	0	0	0	0	0	0	0	0	0	0	0	0	1	0	0	0	0	0	0	1	0	0	0	0	0	0	0	0	0	0	0	0	0	0	0	0	1	0
504	C9JN15;C9JM79;A0A7I2V4F2;A0A7I2V629;E9PG73;A0A7I2V5Q5;Q13427-2;Q13427;A0A7I2V4W3	C9JN15;C9JM79;A0A7I2V4F2;A0A7I2V629;E9PG73;A0A7I2V5Q5;Q13427-2;Q13427	Peptidyl-prolyl cis-trans isomerase;Peptidyl-prolyl cis-trans isomerase G	PPIG	tr|C9JN15|C9JN15_HUMAN Peptidyl-prolyl cis-trans isomerase (Fragment) OS=Homo sapiens OX=9606 GN=PPIG PE=1 SV=1;tr|C9JM79|C9JM79_HUMAN Peptidyl-prolyl cis-trans isomerase G (Fragment) OS=Homo sapiens OX=9606 GN=PPIG PE=1 SV=1;tr|A0A7I2V4F2|A0A7I2V4F2_HUMAN	9	3	3	3	0	0	0	0	0	0	0	0	0	0	0	0	1	0	0	0	1	0	0	0	1	0	0	1	0	0	0	0	0	0	0	0	0	0	0	0	1	0	0	0
505	A0A7I2V4J9;P07942;G3XAI2;A0A7I2V5X5;A0A7I2V2T9;A0A7I2V3I5;A0A7I2V682;A0A7I2V3J7;E7EPA6;A0A7I2V2R2;A0A7I2V2J0;A0A7I2V5R0;A0A7I2V407;A0A7I2V5T9;C9J296;E9PCS6	A0A7I2V4J9;P07942;G3XAI2;A0A7I2V5X5;A0A7I2V2T9;A0A7I2V3I5;A0A7I2V682;A0A7I2V3J7;E7EPA6;A0A7I2V2R2;A0A7I2V2J0;A0A7I2V5R0;A0A7I2V407	Laminin subunit beta-1	LAMB1	tr|A0A7I2V4J9|A0A7I2V4J9_HUMAN Laminin subunit beta-1 OS=Homo sapiens OX=9606 GN=LAMB1 PE=1 SV=1;sp|P07942|LAMB1_HUMAN Laminin subunit beta-1 OS=Homo sapiens OX=9606 GN=LAMB1 PE=1 SV=2;tr|G3XAI2|G3XAI2_HUMAN Laminin subunit beta-1 OS=Homo sapiens OX=9606 G	16	27	27	27	21	9	6	22	12	7	20	8	6	17	12	8	6	1	2	11	0	7	8	0	2	12	3	0	21	9	6	22	12	7	20	8	6	17	12	8	6	1	2	11
506	A0A7I2V4K5;X6R5C5;X6R8A1;P10619-2;P10619	A0A7I2V4K5;X6R5C5;X6R8A1;P10619-2;P10619	Carboxypeptidase;Lysosomal protective protein;Lysosomal protective protein 32 kDa chain;Lysosomal protective protein 20 kDa chain	CTSA	tr|A0A7I2V4K5|A0A7I2V4K5_HUMAN Carboxypeptidase OS=Homo sapiens OX=9606 GN=CTSA PE=1 SV=1;tr|X6R5C5|X6R5C5_HUMAN Carboxypeptidase OS=Homo sapiens OX=9606 GN=CTSA PE=1 SV=1;tr|X6R8A1|X6R8A1_HUMAN Carboxypeptidase OS=Homo sapiens OX=9606 GN=CTSA PE=1 SV=1;sp	5	5	5	5	0	0	0	0	0	1	0	0	0	0	0	0	2	1	3	1	2	3	3	1	1	2	1	2	0	0	0	0	0	1	0	0	0	0	0	0	2	1	3	1
507	A0A7I2V4L6;O15498;A0A7I2V3A1;A0A7I2V3V7;O15498-2;A0A7I2V3S2;A0A7I2V530;H7C3K7	A0A7I2V4L6;O15498;A0A7I2V3A1;A0A7I2V3V7;O15498-2	Synaptobrevin homolog YKT6	YKT6	tr|A0A7I2V4L6|A0A7I2V4L6_HUMAN Synaptobrevin homolog YKT6 OS=Homo sapiens OX=9606 GN=YKT6 PE=1 SV=1;sp|O15498|YKT6_HUMAN Synaptobrevin homolog YKT6 OS=Homo sapiens OX=9606 GN=YKT6 PE=1 SV=1;tr|A0A7I2V3A1|A0A7I2V3A1_HUMAN Synaptobrevin homolog YKT6 OS=Homo	8	12	12	12	2	3	0	6	0	1	5	1	0	4	1	1	9	2	3	5	3	8	4	4	4	5	4	4	2	3	0	6	0	1	5	1	0	4	1	1	9	2	3	5
508	A0A7I2V4L7;B1ANR0;Q13310-2;Q13310;Q13310-3;A0A7I2V5W9;A0A7I2V598;H0Y5F5;H0YEU6;H0YCC8;A0A7I2V4V6;B1ANR1;H0YEQ8;H0Y6X6;P0CB38	A0A7I2V4L7;B1ANR0;Q13310-2;Q13310;Q13310-3;A0A7I2V5W9;A0A7I2V598;H0Y5F5	Polyadenylate-binding protein;Polyadenylate-binding protein 4	PABPC4	tr|A0A7I2V4L7|A0A7I2V4L7_HUMAN Polyadenylate-binding protein OS=Homo sapiens OX=9606 GN=PABPC4 PE=1 SV=1;tr|B1ANR0|B1ANR0_HUMAN Polyadenylate-binding protein OS=Homo sapiens OX=9606 GN=PABPC4 PE=1 SV=1;sp|Q13310-2|PABP4_HUMAN Isoform 2 of Polyadenylate-bin	15	23	14	13	1	0	0	4	0	0	3	1	0	1	0	0	14	16	17	16	20	16	17	18	14	15	12	16	0	0	0	0	0	0	0	0	0	0	0	0	7	8	10	8
509	D6RAL0;A0A7I2V5G9;F5GYR0;Q6H8Q1-4;Q6H8Q1-6;Q6H8Q1-8;Q6H8Q1-3;Q6H8Q1-7;Q6H8Q1-2;Q6H8Q1-5;Q6H8Q1;Q6H8Q1-9;A0A0C4DGA7;O94929	D6RAL0;A0A7I2V5G9;F5GYR0;Q6H8Q1-4;Q6H8Q1-6;Q6H8Q1-8;Q6H8Q1-3;Q6H8Q1-7;Q6H8Q1-2;Q6H8Q1-5;Q6H8Q1;Q6H8Q1-9;A0A0C4DGA7;O94929	Actin-binding LIM protein 2;Actin-binding LIM protein 3	ABLIM2;ABLIM3	tr|D6RAL0|D6RAL0_HUMAN Actin-binding LIM protein 2 (Fragment) OS=Homo sapiens OX=9606 GN=ABLIM2 PE=1 SV=1;tr|A0A7I2V5G9|A0A7I2V5G9_HUMAN Actin-binding LIM protein 2 OS=Homo sapiens OX=9606 GN=ABLIM2 PE=1 SV=1;tr|F5GYR0|F5GYR0_HUMAN Actin-binding LIM protei	14	2	2	2	0	0	0	0	0	0	0	0	0	0	0	0	0	0	1	1	0	0	0	0	0	0	0	0	0	0	0	0	0	0	0	0	0	0	0	0	0	0	1	1
510	A0A7I2V5L3;P40429;M0QYS1;A0A7I2V2L9;Q8J015;Q6NVV1;M0QZU1;A0A096LPE0	A0A7I2V5L3;P40429;M0QYS1;A0A7I2V2L9;Q8J015	60S ribosomal protein L13a	RPL13A;RPL13a	tr|A0A7I2V5L3|A0A7I2V5L3_HUMAN 60S ribosomal protein L13a OS=Homo sapiens OX=9606 GN=RPL13A PE=1 SV=1;sp|P40429|RL13A_HUMAN 60S ribosomal protein L13a OS=Homo sapiens OX=9606 GN=RPL13A PE=1 SV=2;tr|M0QYS1|M0QYS1_HUMAN 60S ribosomal protein L13a (Fragment)	8	14	14	14	2	0	0	1	0	0	1	0	0	2	0	0	9	10	9	6	10	8	7	9	9	7	9	9	2	0	0	1	0	0	1	0	0	2	0	0	9	10	9	6
511	Q5JWF2;P63092-4;P63092;A0A7I2V5R6;P63092-3;A0A590UJQ9;B0AZR9;Q5JWE9;P63092-2;Q5JWF2-2;A0A0A0MR13;A0A590UK28;A0A804HIH4;A0A590UJF0;A0A590UJS2;A0A590UJY2;P38405;P38405-2;Q5JWD1;H0Y7E8;K7EPE2;K7EQ80;A0A590UJC9;A0A590UJX3	Q5JWF2;P63092-4;P63092;A0A7I2V5R6;P63092-3;A0A590UJQ9;B0AZR9;Q5JWE9;P63092-2;Q5JWF2-2;A0A0A0MR13;A0A590UK28;A0A804HIH4;A0A590UJF0;A0A590UJS2;A0A590UJY2	Guanine nucleotide-binding protein G(s) subunit alpha isoforms XLas;Guanine nucleotide-binding protein G(s) subunit alpha isoforms short	GNAS	sp|Q5JWF2|GNAS1_HUMAN Guanine nucleotide-binding protein G(s) subunit alpha isoforms XLas OS=Homo sapiens OX=9606 GN=GNAS PE=1 SV=2;sp|P63092-4|GNAS2_HUMAN Isoform 4 of Guanine nucleotide-binding protein G(s) subunit alpha isoforms short OS=Homo sapiens OX	24	16	15	14	2	2	1	6	1	1	7	1	1	2	2	2	12	11	12	11	8	10	11	8	11	10	9	9	1	1	0	5	0	0	6	0	0	1	1	1	11	10	11	10
512	A0A7I2V5T7;Q9H7Z7;A6NHH0;A0A7I2V5X6;X6RJ95;A0A7I2YQ70	A0A7I2V5T7;Q9H7Z7;A6NHH0;A0A7I2V5X6;X6RJ95	Prostaglandin E synthase 2;Prostaglandin E synthase 2 truncated form	PTGES2	tr|A0A7I2V5T7|A0A7I2V5T7_HUMAN Prostaglandin E synthase 2 OS=Homo sapiens OX=9606 GN=PTGES2 PE=1 SV=1;sp|Q9H7Z7|PGES2_HUMAN Prostaglandin E synthase 2 OS=Homo sapiens OX=9606 GN=PTGES2 PE=1 SV=1;tr|A6NHH0|A6NHH0_HUMAN Prostaglandin E synthase 2 OS=Homo sap	6	6	6	5	0	0	0	0	0	0	0	0	0	0	0	0	4	6	3	2	1	2	1	3	2	1	0	3	0	0	0	0	0	0	0	0	0	0	0	0	4	6	3	2
513	A0A7I2V5Y7;Q15233;A0A7I2V4J2;A0A7I2V535;A0A7P0MRW0;Q15233-2;A0A7I2V4K9;A0A7I2V4N2;A0A7I2V464;H7C367;C9JYS8;C9IZL7;C9J4X2;A0A7I2YQK8	A0A7I2V5Y7;Q15233;A0A7I2V4J2;A0A7I2V535;A0A7P0MRW0;Q15233-2;A0A7I2V4K9;A0A7I2V4N2;A0A7I2V464;H7C367;C9JYS8	Non-POU domain-containing octamer-binding protein	NONO	tr|A0A7I2V5Y7|A0A7I2V5Y7_HUMAN Non-POU domain-containing octamer-binding protein OS=Homo sapiens OX=9606 GN=NONO PE=1 SV=1;sp|Q15233|NONO_HUMAN Non-POU domain-containing octamer-binding protein OS=Homo sapiens OX=9606 GN=NONO PE=1 SV=4;tr|A0A7I2V4J2|A0A7I2	14	39	37	36	0	1	0	0	1	0	0	0	0	0	0	0	28	27	27	30	26	25	29	26	26	30	24	23	0	1	0	0	1	0	0	0	0	0	0	0	26	25	25	28
514	Q04637-9;Q04637;E7EUU4;A0A7I2Y1C3;E9PGM1;Q04637-8;E7EX73;Q04637-3;Q04637-4;Q04637-5;Q04637-7;Q04637-6;C9JF13;C9J6B6;C9K073;C9J2Z7;H7C044;A0A6Q8PFB2;H7C0V6;C9JHW9;F8WCF2	Q04637-9;Q04637;E7EUU4;A0A7I2Y1C3;E9PGM1;Q04637-8;E7EX73;Q04637-3;Q04637-4;Q04637-5;Q04637-7;Q04637-6;C9JF13	Eukaryotic translation initiation factor 4 gamma 1	EIF4G1	sp|Q04637-9|IF4G1_HUMAN Isoform 9 of Eukaryotic translation initiation factor 4 gamma 1 OS=Homo sapiens OX=9606 GN=EIF4G1;sp|Q04637|IF4G1_HUMAN Eukaryotic translation initiation factor 4 gamma 1 OS=Homo sapiens OX=9606 GN=EIF4G1 PE=1 SV=4;tr|E7EUU4|E7EUU4_	21	21	21	17	0	0	0	0	0	0	0	0	0	0	0	0	15	12	10	8	9	5	10	7	9	7	5	5	0	0	0	0	0	0	0	0	0	0	0	0	15	12	10	8
515	H0YJZ6;A0A8Q3WLJ5;A0A8Q3SJI0;A0A7I2YBM0;A0A8Q3WLH8;Q9UPY3-2;Q9UPY3;A0A6Q8PFV4;A0A6Q8PH99;A0A6Q8PHG6;F6SZ09;A0A8Q3WLH6;Q9UPY3-3	H0YJZ6;A0A8Q3WLJ5;A0A8Q3SJI0;A0A7I2YBM0;A0A8Q3WLH8;Q9UPY3-2;Q9UPY3;A0A6Q8PFV4	Endoribonuclease Dicer	DICER1	tr|H0YJZ6|H0YJZ6_HUMAN Endoribonuclease Dicer OS=Homo sapiens OX=9606 GN=DICER1 PE=1 SV=2;tr|A0A8Q3WLJ5|A0A8Q3WLJ5_HUMAN Endoribonuclease Dicer OS=Homo sapiens OX=9606 GN=DICER1 PE=1 SV=1;tr|A0A8Q3SJI0|A0A8Q3SJI0_HUMAN Endoribonuclease Dicer OS=Homo sapien	13	7	7	7	0	0	0	0	0	0	0	0	0	0	0	0	5	1	4	0	1	1	1	0	2	3	0	0	0	0	0	0	0	0	0	0	0	0	0	0	5	1	4	0
517	A0A7I2YQ74;E7EUC7;Q16851-2;Q16851;A0A087WYS1;C9JNZ1;A0A7I2V676;C9JVG3;C9JQU9;A0A7I2V4T0;C9JUW1;A0A7I2V2Q3;C9JWG0;C9JTZ5;F2Z3H1	A0A7I2YQ74;E7EUC7;Q16851-2;Q16851;A0A087WYS1	UTP--glucose-1-phosphate uridylyltransferase	UGP2	tr|A0A7I2YQ74|A0A7I2YQ74_HUMAN UTP--glucose-1-phosphate uridylyltransferase OS=Homo sapiens OX=9606 GN=UGP2 PE=1 SV=1;tr|E7EUC7|E7EUC7_HUMAN UTP--glucose-1-phosphate uridylyltransferase OS=Homo sapiens OX=9606 GN=UGP2 PE=1 SV=1;sp|Q16851-2|UGPA_HUMAN Isofo	15	15	15	15	0	0	0	1	0	0	0	0	0	0	0	0	10	7	10	4	6	7	4	6	4	4	7	5	0	0	0	1	0	0	0	0	0	0	0	0	10	7	10	4
518	A0A7I2YQ78;Q5SRQ6;P67870;Q5SRQ3;N0E472;A0A0G2JM12;A0A7I2V500;N0E644;A0A0G2JM58;A0A7I2YQQ2	A0A7I2YQ78;Q5SRQ6;P67870;Q5SRQ3;N0E472;A0A0G2JM12	Casein kinase II subunit beta	CSNK2B;CSNK2B-LY6G5B-1181;CSNK2B-LY6G5B--991	tr|A0A7I2YQ78|A0A7I2YQ78_HUMAN Casein kinase II subunit beta OS=Homo sapiens OX=9606 GN=CSNK2B PE=1 SV=1;tr|Q5SRQ6|Q5SRQ6_HUMAN Casein kinase II subunit beta OS=Homo sapiens OX=9606 GN=CSNK2B PE=1 SV=2;sp|P67870|CSK2B_HUMAN Casein kinase II subunit beta OS	10	6	6	6	0	0	0	1	0	0	0	0	0	0	0	0	5	2	3	5	4	4	4	3	4	4	5	4	0	0	0	1	0	0	0	0	0	0	0	0	5	2	3	5
519	A0A7I2YQC0;P06748;A0A7I2V5S2;P06748-2;P06748-3;E5RI98;A0A7I2V2X9;A0A7I2V3U2;A0A7I2V5J8;A0A7I2V433;A0A7I2V3G5;A0A7I2V579;E5RGW4	A0A7I2YQC0;P06748;A0A7I2V5S2;P06748-2;P06748-3;E5RI98;A0A7I2V2X9;A0A7I2V3U2;A0A7I2V5J8;A0A7I2V433	Nucleophosmin	NPM1	tr|A0A7I2YQC0|A0A7I2YQC0_HUMAN Nucleophosmin OS=Homo sapiens OX=9606 GN=NPM1 PE=1 SV=1;sp|P06748|NPM_HUMAN Nucleophosmin OS=Homo sapiens OX=9606 GN=NPM1 PE=1 SV=2;tr|A0A7I2V5S2|A0A7I2V5S2_HUMAN Nucleophosmin OS=Homo sapiens OX=9606 GN=NPM1 PE=1 SV=1;sp|P06	13	16	16	8	2	1	1	2	3	1	1	2	1	1	2	2	11	9	10	9	8	10	9	10	9	10	9	10	2	1	1	2	3	1	1	2	1	1	2	2	11	9	10	9
520	Q13347;A0A7I2YQF8;A0A7I2V685;A0A7I2YQI2;A0A7I2V613;A0A7I2V607;A0A7I2V3N2;A0A7I2V2M3;A0A7I2V3U3;A0A7P0MRT9;A0A7I2V5V8;A0A7I2YQU2;A0A7I2V640;A0A7I2YQI6;A0A7I2YQT9;A0A7I2YQC8;Q5TFK1;A0A7I2V4S8;A0A7I2V3K6;A0A7I2V4C2;A0A7I2YQP9;A0A7I2V391;A0A7I2YQN1;A0A7I2V3T4;A0A7I2V5E4;A0A7I2YQX4	Q13347;A0A7I2YQF8;A0A7I2V685;A0A7I2YQI2;A0A7I2V613;A0A7I2V607;A0A7I2V3N2;A0A7I2V2M3;A0A7I2V3U3;A0A7P0MRT9;A0A7I2V5V8;A0A7I2YQU2;A0A7I2V640;A0A7I2YQI6;A0A7I2YQT9;A0A7I2YQC8;Q5TFK1;A0A7I2V4S8;A0A7I2V3K6;A0A7I2V4C2;A0A7I2YQP9	Eukaryotic translation initiation factor 3 subunit I	EIF3I	sp|Q13347|EIF3I_HUMAN Eukaryotic translation initiation factor 3 subunit I OS=Homo sapiens OX=9606 GN=EIF3I PE=1 SV=1;tr|A0A7I2YQF8|A0A7I2YQF8_HUMAN Eukaryotic translation initiation factor 3 subunit I OS=Homo sapiens OX=9606 GN=EIF3I PE=1 SV=1;tr|A0A7I2V6	26	11	11	11	0	0	0	1	0	0	1	0	0	0	0	0	5	4	8	6	7	8	6	3	5	7	2	6	0	0	0	1	0	0	1	0	0	0	0	0	5	4	8	6
521	J3QR09;J3KTE4;A0A7I2YQG2;P84098;A0A7I2V4U6;A0A7I2V2L0;A0A7I2V512;A0A7I2V638	J3QR09;J3KTE4;A0A7I2YQG2;P84098	Ribosomal protein L19;60S ribosomal protein L19	RPL19	tr|J3QR09|J3QR09_HUMAN Ribosomal protein L19 OS=Homo sapiens OX=9606 GN=RPL19 PE=1 SV=1;tr|J3KTE4|J3KTE4_HUMAN Ribosomal protein L19 OS=Homo sapiens OX=9606 GN=RPL19 PE=1 SV=1;tr|A0A7I2YQG2|A0A7I2YQG2_HUMAN Ribosomal protein L19 OS=Homo sapiens OX=9606 GN=	8	8	8	8	0	2	0	0	0	0	0	0	0	0	0	0	4	5	6	8	7	5	7	6	5	7	7	4	0	2	0	0	0	0	0	0	0	0	0	0	4	5	6	8
522	A0A7I2YQI5;Q9Y5P6;Q9Y5P6-2;A0A7I2V2Y5;A0A7I2V4B5;A0A7I2V691	A0A7I2YQI5;Q9Y5P6;Q9Y5P6-2;A0A7I2V2Y5;A0A7I2V4B5;A0A7I2V691	Mannose-1-phosphate guanyltransferase beta	GMPPB	tr|A0A7I2YQI5|A0A7I2YQI5_HUMAN mannose-1-phosphate guanylyltransferase OS=Homo sapiens OX=9606 GN=GMPPB PE=1 SV=1;sp|Q9Y5P6|GMPPB_HUMAN Mannose-1-phosphate guanyltransferase beta OS=Homo sapiens OX=9606 GN=GMPPB PE=1 SV=2;sp|Q9Y5P6-2|GMPPB_HUMAN Isoform 2	6	6	6	6	0	0	0	0	0	0	0	0	0	0	0	0	2	2	4	0	3	1	0	0	1	0	1	1	0	0	0	0	0	0	0	0	0	0	0	0	2	2	4	0
523	Q7KZI7;Q7KZI7-16;A0A7I2YQR3;E7ETY4;Q7KZI7-8;Q7KZI7-12;Q7KZI7-6;E9PC69;Q7KZI7-14;Q7KZI7-11;Q7KZI7-3;Q7KZI7-9;Q7KZI7-5;Q7KZI7-15;Q7KZI7-10;Q7KZI7-2;Q7KZI7-7;Q7KZI7-13;Q7KZI7-4;A0A0A0MRU9;A0A7I2V3R3;F5H4F6;F5H6N2;A0A7I2YQF3;Q96L34-2;Q96L34;K7EKG8;K7EK17	Q7KZI7;Q7KZI7-16;A0A7I2YQR3;E7ETY4;Q7KZI7-8;Q7KZI7-12;Q7KZI7-6;E9PC69;Q7KZI7-14;Q7KZI7-11;Q7KZI7-3;Q7KZI7-9;Q7KZI7-5;Q7KZI7-15;Q7KZI7-10;Q7KZI7-2;Q7KZI7-7;Q7KZI7-13;Q7KZI7-4;A0A0A0MRU9;A0A7I2V3R3;F5H4F6	Serine/threonine-protein kinase MARK2	MARK2	sp|Q7KZI7|MARK2_HUMAN Serine/threonine-protein kinase MARK2 OS=Homo sapiens OX=9606 GN=MARK2 PE=1 SV=2;sp|Q7KZI7-16|MARK2_HUMAN Isoform 16 of Serine/threonine-protein kinase MARK2 OS=Homo sapiens OX=9606 GN=MARK2;tr|A0A7I2YQR3|A0A7I2YQR3_HUMAN non-specific	28	8	4	4	0	0	0	0	0	0	0	0	0	0	0	0	3	3	4	1	3	2	2	2	2	2	2	1	0	0	0	0	0	0	0	0	0	0	0	0	1	1	2	0
524	A0A7I2YQU6;Q9NQA3;C4AMC7;Q6VEQ5;A8K0Z3;A8MWX3	A0A7I2YQU6;Q9NQA3;C4AMC7;Q6VEQ5;A8K0Z3;A8MWX3	WAS protein family homolog 6;Putative WAS protein family homolog 3;WAS protein family homolog 2;WAS protein family homolog 1;Putative WAS protein family homolog 4	WASH6P;WASH3P;WASH2P;WASH1;WASH4P	tr|A0A7I2YQU6|A0A7I2YQU6_HUMAN WAS protein family homolog 6 OS=Homo sapiens OX=9606 GN=WASH6P PE=1 SV=1;sp|Q9NQA3|WASH6_HUMAN WAS protein family homolog 6 OS=Homo sapiens OX=9606 GN=WASH6P PE=1 SV=3;sp|C4AMC7|WASH3_HUMAN Putative WAS protein family homolog	6	2	2	2	0	0	0	0	0	0	0	0	0	0	0	0	0	2	1	0	0	0	0	0	0	0	0	0	0	0	0	0	0	0	0	0	0	0	0	0	0	2	1	0
525	G5E9W7;H7C5L9;A0A8I5KYF1;A0A8I5KSY5;A0A7P0MKV3;P82650;A0A8I5KQR7;A0A8I5KX02;H7C5F2;H7C5H3;P82650-2	G5E9W7;H7C5L9;A0A8I5KYF1;A0A8I5KSY5;A0A7P0MKV3;P82650;A0A8I5KQR7;A0A8I5KX02;H7C5F2;H7C5H3;P82650-2	28S ribosomal protein S22, mitochondrial	MRPS22	tr|G5E9W7|G5E9W7_HUMAN 28S ribosomal protein S22, mitochondrial OS=Homo sapiens OX=9606 GN=MRPS22 PE=1 SV=2;tr|H7C5L9|H7C5L9_HUMAN 28S ribosomal protein S22, mitochondrial OS=Homo sapiens OX=9606 GN=MRPS22 PE=1 SV=2;tr|A0A8I5KYF1|A0A8I5KYF1_HUMAN 28S ribos	11	8	8	8	0	0	0	0	0	0	0	0	0	0	0	0	4	6	4	3	5	4	3	3	3	2	4	1	0	0	0	0	0	0	0	0	0	0	0	0	4	6	4	3
526	A0A7P0MNE9;P35030-5;P35030-3;P35030-2;P35030-4;P35030	A0A7P0MNE9;P35030-5;P35030-3;P35030-2;P35030-4;P35030	Trypsin-3	PRSS3	tr|A0A7P0MNE9|A0A7P0MNE9_HUMAN Trypsin-3 OS=Homo sapiens OX=9606 GN=PRSS3 PE=1 SV=1;sp|P35030-5|TRY3_HUMAN Isoform 5 of Trypsin-3 OS=Homo sapiens OX=9606 GN=PRSS3;sp|P35030-3|TRY3_HUMAN Isoform 3 of Trypsin-3 OS=Homo sapiens OX=9606 GN=PRSS3;sp|P35030-2|TR	6	1	1	1	0	0	1	0	0	1	1	1	1	1	1	0	0	0	0	0	0	0	0	0	0	0	0	0	0	0	1	0	0	1	1	1	1	1	1	0	0	0	0	0
527	A0A8I5QJ53;A0A8J8Z831;A0A7P0MRI8;A0A8I5KQI1;A0A8I5KQZ0;A0A8I5KS50;A0A8I5KXD7;A0A8I5KRP3;A0A8I5QL35;A0A8I5QJE7;A0A8I5KR92;A0A8I5KRA0;A0A8I5KPD4;A0A8I5KW09;A0A8I5KPQ9;A0A8I5KX58;A0A8I5KXW3;A0A8I5KYY7;A0A8I5KQ87;Q15147;Q15147-5;Q15147-4;Q15147-2	A0A8I5QJ53;A0A8J8Z831;A0A7P0MRI8;A0A8I5KQI1;A0A8I5KQZ0;A0A8I5KS50;A0A8I5KXD7;A0A8I5KRP3;A0A8I5QL35;A0A8I5QJE7;A0A8I5KR92;A0A8I5KRA0;A0A8I5KPD4;A0A8I5KW09;A0A8I5KPQ9;A0A8I5KX58;A0A8I5KXW3;A0A8I5KYY7;A0A8I5KQ87;Q15147;Q15147-5;Q15147-4;Q15147-2	1-phosphatidylinositol 4,5-bisphosphate phosphodiesterase beta-4	PLCB4	tr|A0A8I5QJ53|A0A8I5QJ53_HUMAN Phosphoinositide phospholipase C OS=Homo sapiens OX=9606 GN=PLCB4 PE=1 SV=1;tr|A0A8J8Z831|A0A8J8Z831_HUMAN 1-phosphatidylinositol 4,5-bisphosphate phosphodiesterase OS=Homo sapiens OX=9606 GN=PLCB4 PE=1 SV=1;tr|A0A7P0MRI8|A0A	23	1	1	1	0	0	0	0	0	0	0	0	0	0	0	0	1	1	1	0	1	1	0	1	0	0	1	1	0	0	0	0	0	0	0	0	0	0	0	0	1	1	1	0
528	A0A7P0T808;O60331-4;O60331;O60331-2;O60331-3;O14986-3;O14986;O14986-2	A0A7P0T808;O60331-4;O60331;O60331-2;O60331-3	Phosphatidylinositol 4-phosphate 5-kinase type-1 gamma	PIP5K1C	tr|A0A7P0T808|A0A7P0T808_HUMAN Phosphatidylinositol 4-phosphate 5-kinase type-1 gamma OS=Homo sapiens OX=9606 GN=PIP5K1C PE=1 SV=1;sp|O60331-4|PI51C_HUMAN Isoform 4 of Phosphatidylinositol 4-phosphate 5-kinase type-1 gamma OS=Homo sapiens OX=9606 GN=PIP5K1	8	5	5	3	0	0	0	1	0	0	0	0	0	0	0	0	3	2	3	1	2	2	1	3	2	1	2	3	0	0	0	1	0	0	0	0	0	0	0	0	3	2	3	1
529	Q99986;A0A7P0TBB8;A0A7P0T824;A0A7P0TA16;A0A7P0TAA6;H0YJF7;A0A7P0TBE4;A0A7P0TAS8;A0A7P0T838;A0A7P0Z462;A0A7P0Z3Z7;A0A7P0T9T1;H0YJJ9;A0A7P0TB15;A0A7P0TA65;A0A7P0T952;A0A7P0T9I1;A0A7P0TB08;A0A7P0Z4A4;A0A7P0T977;A0A7P0T8N0;A0A7P0TBI6;A0A7P0Z445;A0A7P0T9C6;A0A7P0T814;H0YJ50;A0A7P0T9E5;A0A7P0T925;A0A7P0T8M0;A0A7P0T9B1;A0A7P0T832;A0A7P0Z4C8;A0A7P0T8Z5	Q99986;A0A7P0TBB8;A0A7P0T824;A0A7P0TA16;A0A7P0TAA6;H0YJF7;A0A7P0TBE4;A0A7P0TAS8;A0A7P0T838;A0A7P0Z462;A0A7P0Z3Z7;A0A7P0T9T1;H0YJJ9;A0A7P0TB15;A0A7P0TA65;A0A7P0T952;A0A7P0T9I1;A0A7P0TB08;A0A7P0Z4A4;A0A7P0T977;A0A7P0T8N0;A0A7P0TBI6;A0A7P0Z445;A0A7P0T9C6;A0A7P0T814;H0YJ50;A0A7P0T9E5;A0A7P0T925	Serine/threonine-protein kinase VRK1	VRK1	sp|Q99986|VRK1_HUMAN Serine/threonine-protein kinase VRK1 OS=Homo sapiens OX=9606 GN=VRK1 PE=1 SV=1;tr|A0A7P0TBB8|A0A7P0TBB8_HUMAN Serine/threonine-protein kinase VRK1 OS=Homo sapiens OX=9606 GN=VRK1 PE=1 SV=1;tr|A0A7P0T824|A0A7P0T824_HUMAN Serine/threonin	33	3	3	3	0	0	0	0	0	0	0	0	0	0	0	0	1	1	2	0	2	0	0	1	1	0	0	0	0	0	0	0	0	0	0	0	0	0	0	0	1	1	2	0
530	A0A7P0T882;A0A7P0T850;A0A7P0T9X2;A0A7P0Z4I2;B4DR67;A0A7P0TAL2;A0A7P0T9C7;A0A7P0T901;A0A7P0TB27;A0A7P0T9B8;Q9Y673-2;Q9Y673;A0A7P0TA98;A0A7P0TAI2	A0A7P0T882;A0A7P0T850;A0A7P0T9X2;A0A7P0Z4I2;B4DR67;A0A7P0TAL2;A0A7P0T9C7;A0A7P0T901;A0A7P0TB27;A0A7P0T9B8;Q9Y673-2;Q9Y673;A0A7P0TA98;A0A7P0TAI2	Dolichyl-phosphate beta-glucosyltransferase	ALG5	tr|A0A7P0T882|A0A7P0T882_HUMAN Dolichyl-phosphate beta-glucosyltransferase OS=Homo sapiens OX=9606 GN=ALG5 PE=1 SV=1;tr|A0A7P0T850|A0A7P0T850_HUMAN Dolichyl-phosphate beta-glucosyltransferase OS=Homo sapiens OX=9606 GN=ALG5 PE=1 SV=1;tr|A0A7P0T9X2|A0A7P0T9	14	3	3	3	0	0	0	0	0	0	0	0	0	0	0	0	1	1	1	0	0	0	0	1	0	0	0	0	0	0	0	0	0	0	0	0	0	0	0	0	1	1	1	0
531	Q03001;F8W9J4;Q03001-14;F6QMI7;E9PHM6;A0A7P0T890;E7ETB9;Q03001-8;A0A0U1RQJ2;A0A494C1D7;A0A494C073;Q03001-3;Q6P0N6;Q03001-9;A0A494C1U5;Q03001-13;Q5T0V7;H0YC65;H0YC82;Q03001-10;E7ERX3	Q03001;F8W9J4;Q03001-14;F6QMI7;E9PHM6;A0A7P0T890;E7ETB9;Q03001-8	Dystonin	DST	sp|Q03001|DYST_HUMAN Dystonin OS=Homo sapiens OX=9606 GN=DST PE=1 SV=4;tr|F8W9J4|F8W9J4_HUMAN Dystonin OS=Homo sapiens OX=9606 GN=DST PE=1 SV=1;sp|Q03001-14|DYST_HUMAN Isoform 9 of Dystonin OS=Homo sapiens OX=9606 GN=DST;tr|F6QMI7|F6QMI7_HUMAN Dystonin OS=	21	33	29	29	0	0	0	1	0	1	0	0	0	0	0	0	14	13	13	9	7	5	9	9	10	16	13	9	0	0	0	0	0	1	0	0	0	0	0	0	14	10	11	8
532	A0A7P0T8N6;A0A804CHQ2;A0A7P0T9P7;A0A7P0T897;P98155-2;P98155;A0A7P0T8C1;A0A7P0T8N9;A0A7P0TB10;A0A7P0TBI2	A0A7P0T8N6;A0A804CHQ2;A0A7P0T9P7;A0A7P0T897;P98155-2;P98155;A0A7P0T8C1;A0A7P0T8N9;A0A7P0TB10;A0A7P0TBI2	Very low-density lipoprotein receptor	VLDLR	tr|A0A7P0T8N6|A0A7P0T8N6_HUMAN Very low-density lipoprotein receptor (Fragment) OS=Homo sapiens OX=9606 GN=VLDLR PE=1 SV=1;tr|A0A804CHQ2|A0A804CHQ2_HUMAN Very low-density lipoprotein receptor (Fragment) OS=Homo sapiens OX=9606 GN=VLDLR PE=1 SV=1;tr|A0A7P0T	10	2	2	2	0	0	0	0	0	0	0	0	0	0	0	0	2	1	2	0	1	0	0	1	0	1	1	0	0	0	0	0	0	0	0	0	0	0	0	0	2	1	2	0
533	A0A7P0Z4A2;A0A7P0Z4A5;A0A7P0T8D4;A0A7P0T8S8;A0A7P0T8Z2;A0A7P0T8C7;Q9Y5X1;A0A7P0T8Z7;A0A7P0TBI9;A0A7P0T8M2;A0A087WVE4;A0A087WZW2;A0A7P0T8L2	A0A7P0Z4A2;A0A7P0Z4A5;A0A7P0T8D4;A0A7P0T8S8;A0A7P0T8Z2;A0A7P0T8C7;Q9Y5X1;A0A7P0T8Z7;A0A7P0TBI9	Sorting nexin-9	SNX9	tr|A0A7P0Z4A2|A0A7P0Z4A2_HUMAN Sorting nexin OS=Homo sapiens OX=9606 GN=SNX9 PE=1 SV=1;tr|A0A7P0Z4A5|A0A7P0Z4A5_HUMAN Sorting nexin OS=Homo sapiens OX=9606 GN=SNX9 PE=1 SV=1;tr|A0A7P0T8D4|A0A7P0T8D4_HUMAN Sorting nexin OS=Homo sapiens OX=9606 GN=SNX9 PE=1	13	5	5	5	0	0	0	0	0	0	0	0	0	0	0	0	4	1	0	0	0	0	0	1	0	0	0	0	0	0	0	0	0	0	0	0	0	0	0	0	4	1	0	0
534	A0A7P0T8N8;O14776-2;O14776;G3V220	A0A7P0T8N8;O14776-2;O14776;G3V220	Transcription elongation regulator 1	TCERG1	tr|A0A7P0T8N8|A0A7P0T8N8_HUMAN Transcription elongation regulator 1 OS=Homo sapiens OX=9606 GN=TCERG1 PE=1 SV=1;sp|O14776-2|TCRG1_HUMAN Isoform 2 of Transcription elongation regulator 1 OS=Homo sapiens OX=9606 GN=TCERG1;sp|O14776|TCRG1_HUMAN Transcription	4	16	15	15	0	0	0	0	0	0	0	0	0	0	0	0	11	8	7	8	8	3	5	6	8	0	4	2	0	0	0	0	0	0	0	0	0	0	0	0	11	8	7	8
535	A0A7P0T9D8;A0A7P0T9R3;A0A7P0T906;Q8IW45;Q8IW45-2;Q8IW45-4;Q8IW45-3	A0A7P0T9D8;A0A7P0T9R3;A0A7P0T906;Q8IW45;Q8IW45-2;Q8IW45-4	ATP-dependent (S)-NAD(P)H-hydrate dehydratase	CARKD	tr|A0A7P0T9D8|A0A7P0T9D8_HUMAN ATP-dependent (S)-NAD(P)H-hydrate dehydratase OS=Homo sapiens OX=9606 GN=NAXD PE=1 SV=1;tr|A0A7P0T9R3|A0A7P0T9R3_HUMAN ATP-dependent (S)-NAD(P)H-hydrate dehydratase OS=Homo sapiens OX=9606 GN=NAXD PE=1 SV=1;tr|A0A7P0T906|A0A7	7	4	4	4	0	0	0	0	0	0	0	0	0	0	0	0	3	2	2	2	1	1	2	0	1	0	0	0	0	0	0	0	0	0	0	0	0	0	0	0	3	2	2	2
536	P43490;A0A7P0T9I9;A0A7P0T973;A0A7P0T8L3;A0A7P0TAS5;A0A7P0T931;A0A7P0T8D2;A0A0C4DFS8;A0A7P0T895;A0A7P0T862;A0A7P0TA73;A0A7P0TBB7;A0A7P0T941;A0A7P0Z466;B7Z8W6;A0A7P0Z4N0;A0A7P0T9F0;A0A7P0TB17;A0A7P0T8Z3;A0A7P0T8R4;A0A7P0TAI8;A0A7P0Z4L4;A0A7P0Z437;C9JG65;C9JF35;A0A7P0TAZ2	P43490;A0A7P0T9I9;A0A7P0T973;A0A7P0T8L3;A0A7P0TAS5;A0A7P0T931;A0A7P0T8D2;A0A0C4DFS8;A0A7P0T895;A0A7P0T862;A0A7P0TA73;A0A7P0TBB7;A0A7P0T941;A0A7P0Z466;B7Z8W6	Nicotinamide phosphoribosyltransferase	NAMPT	sp|P43490|NAMPT_HUMAN Nicotinamide phosphoribosyltransferase OS=Homo sapiens OX=9606 GN=NAMPT PE=1 SV=1;tr|A0A7P0T9I9|A0A7P0T9I9_HUMAN Nicotinamide phosphoribosyltransferase OS=Homo sapiens OX=9606 GN=NAMPT PE=1 SV=1;tr|A0A7P0T973|A0A7P0T973_HUMAN Nicotina	26	10	10	10	0	0	0	0	0	0	0	0	0	0	0	0	9	6	9	5	5	5	4	4	5	4	2	2	0	0	0	0	0	0	0	0	0	0	0	0	9	6	9	5
537	A0A7P0T9D5;A0A7P0TA12;B4DR71;A0A7P0Z4C2;Q99720-4;Q99720-3;Q99720	A0A7P0T9D5;A0A7P0TA12;B4DR71;A0A7P0Z4C2;Q99720-4;Q99720-3;Q99720	Sigma non-opioid intracellular receptor 1	SIGMAR1	tr|A0A7P0T9D5|A0A7P0T9D5_HUMAN Sigma non-opioid intracellular receptor 1 OS=Homo sapiens OX=9606 GN=SIGMAR1 PE=1 SV=1;tr|A0A7P0TA12|A0A7P0TA12_HUMAN Sigma non-opioid intracellular receptor 1 OS=Homo sapiens OX=9606 GN=SIGMAR1 PE=1 SV=1;tr|B4DR71|B4DR71_HUM	7	2	2	2	0	0	0	0	0	0	0	0	0	0	0	0	2	2	1	0	2	1	2	2	2	0	1	2	0	0	0	0	0	0	0	0	0	0	0	0	2	2	1	0
538	A0A7P0T9G6;Q9NRH3;P23258;K7EKE5;K7EIS0	A0A7P0T9G6;Q9NRH3;P23258;K7EKE5;K7EIS0	Tubulin gamma-2 chain;Tubulin gamma-1 chain;Tubulin gamma chain	TUBG2;TUBG1	tr|A0A7P0T9G6|A0A7P0T9G6_HUMAN Tubulin gamma chain OS=Homo sapiens OX=9606 GN=TUBG1 PE=1 SV=1;sp|Q9NRH3|TBG2_HUMAN Tubulin gamma-2 chain OS=Homo sapiens OX=9606 GN=TUBG2 PE=2 SV=1;sp|P23258|TBG1_HUMAN Tubulin gamma-1 chain OS=Homo sapiens OX=9606 GN=TUBG1	5	4	4	4	0	0	0	0	0	0	0	0	0	0	0	0	2	2	3	2	0	1	1	0	0	0	0	0	0	0	0	0	0	0	0	0	0	0	0	0	2	2	3	2
539	A0A8I5KU79;O95205;A0A7P0T9I3;Q5VZF2-3;Q5VZF2-2;Q5VZF2	A0A8I5KU79;O95205;A0A7P0T9I3;Q5VZF2-3;Q5VZF2-2;Q5VZF2	Muscleblind-like protein 2	MBLL;MBNL2	tr|A0A8I5KU79|A0A8I5KU79_HUMAN Muscleblind-like protein 2 (Fragment) OS=Homo sapiens OX=9606 GN=MBNL2 PE=1 SV=1;tr|O95205|O95205_HUMAN Muscleblind-like 2 (Drosophila), isoform CRA_b OS=Homo sapiens OX=9606 GN=MBNL2 PE=1 SV=1;tr|A0A7P0T9I3|A0A7P0T9I3_HUMAN	6	1	1	1	0	0	0	1	0	0	0	0	0	1	0	0	0	0	0	0	0	0	0	0	0	0	0	0	0	0	0	1	0	0	0	0	0	1	0	0	0	0	0	0
540	Q9NXE4-4;Q9NXE4-6;H7C0W5;A0A7P0TB44;A0A7P0T9J6;A0A7P0TB24;Q9NXE4;H7C1Q6;Q9NXE4-2;Q9NXE4-8;Q9NXE4-3;Q9NXE4-7;Q9NXE4-10;Q9NXE4-9;Q9NXE4-5;H7C235;H7C2E2;H7C2J2	Q9NXE4-4;Q9NXE4-6;H7C0W5;A0A7P0TB44;A0A7P0T9J6;A0A7P0TB24;Q9NXE4;H7C1Q6;Q9NXE4-2;Q9NXE4-8;Q9NXE4-3;Q9NXE4-7;Q9NXE4-10;Q9NXE4-9;Q9NXE4-5;H7C235	Sphingomyelin phosphodiesterase 4	SMPD4	sp|Q9NXE4-4|NSMA3_HUMAN Isoform 4 of Sphingomyelin phosphodiesterase 4 OS=Homo sapiens OX=9606 GN=SMPD4;sp|Q9NXE4-6|NSMA3_HUMAN Isoform 6 of Sphingomyelin phosphodiesterase 4 OS=Homo sapiens OX=9606 GN=SMPD4;tr|H7C0W5|H7C0W5_HUMAN Sphingomyelin phosphodies	18	3	3	3	0	0	0	0	0	0	0	0	0	0	0	0	0	1	2	0	0	0	0	0	0	0	0	0	0	0	0	0	0	0	0	0	0	0	0	0	0	1	2	0
541	A0A7P0TAM5;A0A7P0T9U2;Q8NBU5-2;Q8NBU5;A0A7P0T9B4;A0A7P0T7Z9;A0A7P0Z4J1	A0A7P0TAM5;A0A7P0T9U2;Q8NBU5-2;Q8NBU5;A0A7P0T9B4;A0A7P0T7Z9	ATPase family AAA domain-containing protein 1	ATAD1	tr|A0A7P0TAM5|A0A7P0TAM5_HUMAN Outer mitochondrial transmembrane helix translocase OS=Homo sapiens OX=9606 GN=ATAD1 PE=1 SV=1;tr|A0A7P0T9U2|A0A7P0T9U2_HUMAN Outer mitochondrial transmembrane helix translocase OS=Homo sapiens OX=9606 GN=ATAD1 PE=1 SV=1;sp|Q	7	9	9	9	0	0	0	0	0	0	0	0	0	0	0	0	5	5	5	5	3	4	3	3	4	4	3	3	0	0	0	0	0	0	0	0	0	0	0	0	5	5	5	5
542	P07237;A0A7P0TA71;A0A7P0TB26;A0A7P0TA35;H7BZ94;A0A7P0T8C0;I3L4M2;A0A7P0T8X1;A0A7P0TA97;I3L3P5;A0A7P0T8J3;H0Y3Z3;A0A7P0T9K9;A0A7P0T9U6;I3L0S0;A0A7P0T9D6;I3L514;B3KTQ9;A0A7P0Z4J0;A0A7P0Z4S2;A0A7P0TAX9;A0A7P0TBP8;I3NI03;A0A7P0Z476;I3L3U6;A0A7P0T9S9;A0A7P0T9E3;I3L1Y5;A0A7P0T940;A0A7P0Z4B2;A0A7P0TBA3;A0A7P0Z4F8	P07237;A0A7P0TA71;A0A7P0TB26;A0A7P0TA35;H7BZ94;A0A7P0T8C0;I3L4M2;A0A7P0T8X1;A0A7P0TA97;I3L3P5;A0A7P0T8J3;H0Y3Z3;A0A7P0T9K9;A0A7P0T9U6;I3L0S0;A0A7P0T9D6;I3L514	Protein disulfide-isomerase	P4HB	sp|P07237|PDIA1_HUMAN Protein disulfide-isomerase OS=Homo sapiens OX=9606 GN=P4HB PE=1 SV=3;tr|A0A7P0TA71|A0A7P0TA71_HUMAN Protein disulfide-isomerase OS=Homo sapiens OX=9606 GN=P4HB PE=1 SV=1;tr|A0A7P0TB26|A0A7P0TB26_HUMAN Protein disulfide-isomerase OS=H	32	33	33	33	7	5	0	7	1	0	9	2	2	6	3	3	23	25	27	24	27	28	23	23	26	24	24	22	7	5	0	7	1	0	9	2	2	6	3	3	23	25	27	24
543	A0A7P0TBB1;A0A7P0TA76;O95573;A0A7P0TB52;A0A7P0T905;A0A7P0T8L6;H7BYZ7;A0A7P0TBL9;F5GWH2;C9JC11	A0A7P0TBB1;A0A7P0TA76;O95573;A0A7P0TB52;A0A7P0T905;A0A7P0T8L6;H7BYZ7	Long-chain-fatty-acid--CoA ligase 3	ACSL3	tr|A0A7P0TBB1|A0A7P0TBB1_HUMAN Fatty acid CoA ligase Acsl3 OS=Homo sapiens OX=9606 GN=ACSL3 PE=1 SV=1;tr|A0A7P0TA76|A0A7P0TA76_HUMAN Fatty acid CoA ligase Acsl3 OS=Homo sapiens OX=9606 GN=ACSL3 PE=1 SV=1;sp|O95573|ACSL3_HUMAN Fatty acid CoA ligase Acsl3 OS	10	17	15	15	1	1	0	2	0	0	1	0	0	0	0	0	13	10	9	9	9	9	6	6	6	4	5	5	0	0	0	1	0	0	0	0	0	0	0	0	11	10	9	9
544	A0A7P0TAN5;A0A7P0TA78;A0A7P0TAC5;P42858;A0A7P0Z417;A0A3B3IU25;H0YA07	A0A7P0TAN5;A0A7P0TA78;A0A7P0TAC5;P42858;A0A7P0Z417	Huntingtin	HTT	tr|A0A7P0TAN5|A0A7P0TAN5_HUMAN Huntingtin OS=Homo sapiens OX=9606 GN=HTT PE=1 SV=1;tr|A0A7P0TA78|A0A7P0TA78_HUMAN Huntingtin OS=Homo sapiens OX=9606 GN=HTT PE=1 SV=1;tr|A0A7P0TAC5|A0A7P0TAC5_HUMAN Huntingtin OS=Homo sapiens OX=9606 GN=HTT PE=1 SV=1;sp|P428	7	8	8	8	0	0	0	0	0	0	0	0	0	0	0	0	4	2	3	0	3	2	0	1	0	0	0	1	0	0	0	0	0	0	0	0	0	0	0	0	4	2	3	0
545	A0A7P0TB04;A0A7P0TA85;P35613-2;P35613;I3L192;A0A087WUV8;A0A7P0T8A7;P35613-3;P35613-4;R4GMX5;R4GN83;A0A2R8YDZ0	A0A7P0TB04;A0A7P0TA85;P35613-2;P35613;I3L192;A0A087WUV8;A0A7P0T8A7;P35613-3;P35613-4	Basigin	BSG	tr|A0A7P0TB04|A0A7P0TB04_HUMAN Basigin OS=Homo sapiens OX=9606 GN=BSG PE=1 SV=1;tr|A0A7P0TA85|A0A7P0TA85_HUMAN Basigin OS=Homo sapiens OX=9606 GN=BSG PE=1 SV=1;sp|P35613-2|BASI_HUMAN Isoform 2 of Basigin OS=Homo sapiens OX=9606 GN=BSG;sp|P35613|BASI_HUMAN	12	7	7	7	3	1	0	2	0	1	4	0	0	3	1	1	3	5	4	3	1	3	2	2	2	2	2	2	3	1	0	2	0	1	4	0	0	3	1	1	3	5	4	3
546	A0A7P0TAE3;Q9ULX6-2;Q9ULX6;A0A7P0TAJ5;A0A7P0T847;A0A7P0TBP0;V9GZ50;A0A7P0T9N5;A0A7P0TAD3;M0R1Y5;M0QYT7;M0R010	A0A7P0TAE3;Q9ULX6-2;Q9ULX6;A0A7P0TAJ5;A0A7P0T847;A0A7P0TBP0;V9GZ50;A0A7P0T9N5;A0A7P0TAD3	A-kinase anchor protein 8-like	AKAP8L	tr|A0A7P0TAE3|A0A7P0TAE3_HUMAN A-kinase anchor protein 8-like OS=Homo sapiens OX=9606 GN=AKAP8L PE=1 SV=1;sp|Q9ULX6-2|AKP8L_HUMAN Isoform 2 of A-kinase anchor protein 8-like OS=Homo sapiens OX=9606 GN=AKAP8L;sp|Q9ULX6|AKP8L_HUMAN A-kinase anchor protein 8-	12	10	10	10	0	0	0	0	0	0	0	0	0	0	0	0	5	4	3	2	3	1	2	1	1	3	2	2	0	0	0	0	0	0	0	0	0	0	0	0	5	4	3	2
547	A0A7P0TAG1;A0A7P0TBE2;P10515;H0YDD4;E9PEJ4;A0A7P0TBK2;A0A7P0TAX2;A0A7P0Z4G4;A0A7P0T997;A0A7P0TA47;A0A7P0Z423;A0A7P0T9N8;A0A7P0Z459	A0A7P0TAG1;A0A7P0TBE2;P10515;H0YDD4;E9PEJ4;A0A7P0TBK2;A0A7P0TAX2;A0A7P0Z4G4;A0A7P0T997;A0A7P0TA47	Dihydrolipoyllysine-residue acetyltransferase component of pyruvate dehydrogenase complex, mitochondrial;Acetyltransferase component of pyruvate dehydrogenase complex	DLAT	tr|A0A7P0TAG1|A0A7P0TAG1_HUMAN Dihydrolipoamide acetyltransferase component of pyruvate dehydrogenase complex OS=Homo sapiens OX=9606 GN=DLAT PE=1 SV=1;tr|A0A7P0TBE2|A0A7P0TBE2_HUMAN Acetyltransferase component of pyruvate dehydrogenase complex OS=Homo sap	13	17	17	17	0	0	0	0	0	0	0	0	0	0	0	0	5	9	9	8	10	8	10	10	8	8	9	9	0	0	0	0	0	0	0	0	0	0	0	0	5	9	9	8
548	P08195-4;P08195;P08195-3;P08195-2;A0A7P0Z4P5;J3KPF3;A0A7P0TAN7;A0A7P0Z4A0;F5GZS6;A0A7P0T9F7;A0A7P0TBF8;F5H056;F5GZI0;A0A7P0T8U7;A0A7P0TAS6;A0A7P0T8F1;H0YH36;A0A7P0TAT7;H0YFS2;F5H0E2;A0A7P0T853;F5H867;H0YFX4;F5GZR9	P08195-4;P08195;P08195-3;P08195-2;A0A7P0Z4P5;J3KPF3;A0A7P0TAN7;A0A7P0Z4A0;F5GZS6;A0A7P0T9F7;A0A7P0TBF8;F5H056;F5GZI0;A0A7P0T8U7;A0A7P0TAS6;A0A7P0T8F1;H0YH36	4F2 cell-surface antigen heavy chain	SLC3A2	sp|P08195-4|4F2_HUMAN Isoform 4 of 4F2 cell-surface antigen heavy chain OS=Homo sapiens OX=9606 GN=SLC3A2;sp|P08195|4F2_HUMAN 4F2 cell-surface antigen heavy chain OS=Homo sapiens OX=9606 GN=SLC3A2 PE=1 SV=3;sp|P08195-3|4F2_HUMAN Isoform 3 of 4F2 cell-surfa	24	21	21	21	5	4	1	9	0	1	6	0	2	6	1	0	14	8	11	12	14	8	12	11	8	12	9	7	5	4	1	9	0	1	6	0	2	6	1	0	14	8	11	12
549	A0A7P0TAQ9;A0A7P0Z431;Q8IXB1;A0A7P0TB97;Q8IXB1-2;A0A7P0TB83;A0A7P0T9B7;A0A7P0TB22;E7EP04;A0A7P0Z4F2;A0A494C1G5;Q8IXB1-3	A0A7P0TAQ9;A0A7P0Z431;Q8IXB1;A0A7P0TB97;Q8IXB1-2	DnaJ homolog subfamily C member 10	DNAJC10	tr|A0A7P0TAQ9|A0A7P0TAQ9_HUMAN DnaJ homolog subfamily C member 10 OS=Homo sapiens OX=9606 GN=DNAJC10 PE=1 SV=1;tr|A0A7P0Z431|A0A7P0Z431_HUMAN DnaJ homolog subfamily C member 10 OS=Homo sapiens OX=9606 GN=DNAJC10 PE=1 SV=1;sp|Q8IXB1|DJC10_HUMAN DnaJ homolog	12	3	3	3	0	0	0	0	0	0	0	0	0	0	0	0	1	1	1	1	0	0	0	0	1	0	0	0	0	0	0	0	0	0	0	0	0	0	0	0	1	1	1	1
550	A0A7P0TAR1;P43155-3;P43155-2;P43155;A0A7P0TBF3;A0A7P0T9R9;H0Y4Z7;A0A7P0T9E7;A0A7P0TAQ4;B7ZBP5;A6PVN3	A0A7P0TAR1;P43155-3;P43155-2;P43155;A0A7P0TBF3;A0A7P0T9R9;H0Y4Z7;A0A7P0T9E7;A0A7P0TAQ4	Carnitine O-acetyltransferase	CRAT	tr|A0A7P0TAR1|A0A7P0TAR1_HUMAN Carnitine O-acetyltransferase OS=Homo sapiens OX=9606 GN=CRAT PE=1 SV=1;sp|P43155-3|CACP_HUMAN Isoform 3 of Carnitine O-acetyltransferase OS=Homo sapiens OX=9606 GN=CRAT;sp|P43155-2|CACP_HUMAN Isoform 2 of Carnitine O-acetylt	11	9	9	9	0	0	0	0	0	0	0	0	0	0	0	0	3	3	6	3	2	0	2	3	3	0	0	1	0	0	0	0	0	0	0	0	0	0	0	0	3	3	6	3
551	A0A7P0TAT3;H7C488;A0A8V8TP88;Q9NQ48-3;Q9NQ48-2;Q9NQ48	A0A7P0TAT3;H7C488;A0A8V8TP88;Q9NQ48-3;Q9NQ48-2;Q9NQ48	Leucine zipper transcription factor-like protein 1	LZTFL1	tr|A0A7P0TAT3|A0A7P0TAT3_HUMAN Leucine zipper transcription factor-like protein 1 OS=Homo sapiens OX=9606 GN=LZTFL1 PE=1 SV=2;tr|H7C488|H7C488_HUMAN Leucine zipper transcription factor-like protein 1 (Fragment) OS=Homo sapiens OX=9606 GN=LZTFL1 PE=1 SV=1;t	6	1	1	1	0	0	0	0	0	0	0	0	0	0	0	0	0	1	1	0	0	1	0	0	1	0	0	0	0	0	0	0	0	0	0	0	0	0	0	0	0	1	1	0
552	P55072;A0A7P0TAW3;A0A7I2V540;C9JUP7;A0A7P0T8Q5;A0A7P0T8A3;A0A7P0TAQ1;A0A7P0Z4C6;A0A7I2V2Y2;A0A7I2V5G8;A0A7P0TAY0;A0A7P0TA22;A0A7P0TBK7;A0A7P0Z4D1;A0A7P0T971;A0A7P0T9X5;A0A7P0T946;A0A7I2YQJ0	P55072;A0A7P0TAW3;A0A7I2V540;C9JUP7;A0A7P0T8Q5;A0A7P0T8A3;A0A7P0TAQ1;A0A7P0Z4C6;A0A7I2V2Y2	Transitional endoplasmic reticulum ATPase	VCP	sp|P55072|TERA_HUMAN Transitional endoplasmic reticulum ATPase OS=Homo sapiens OX=9606 GN=VCP PE=1 SV=4;tr|A0A7P0TAW3|A0A7P0TAW3_HUMAN Transitional endoplasmic reticulum ATPase OS=Homo sapiens OX=9606 GN=VCP PE=1 SV=1;tr|A0A7I2V540|A0A7I2V540_HUMAN Transit	18	55	55	55	5	3	1	12	1	3	14	2	3	11	5	3	35	24	33	36	33	31	37	23	29	36	21	29	5	3	1	12	1	3	14	2	3	11	5	3	35	24	33	36
553	P27824-2;P27824;A0A7P0TB65;A0A7P0TAE9;A0A7P0T937;A0A7P0T840;A0A7P0T9L0;A0A7P0T8G1;A0A7P0Z4D6;A0A7P0Z484;D6RGY2;P27824-3;A0A7P0TAR9;A0A7P0Z4H2;D6RFL1;A0A7P0TAN9;A0A7P0T8N1;D6RAU8;D6RAQ8;D6RD16	P27824-2;P27824;A0A7P0TB65;A0A7P0TAE9;A0A7P0T937;A0A7P0T840;A0A7P0T9L0;A0A7P0T8G1;A0A7P0Z4D6;A0A7P0Z484;D6RGY2;P27824-3;A0A7P0TAR9;A0A7P0Z4H2	Calnexin	CANX	sp|P27824-2|CALX_HUMAN Isoform 2 of Calnexin OS=Homo sapiens OX=9606 GN=CANX;sp|P27824|CALX_HUMAN Calnexin OS=Homo sapiens OX=9606 GN=CANX PE=1 SV=2;tr|A0A7P0TB65|A0A7P0TB65_HUMAN Calnexin OS=Homo sapiens OX=9606 GN=CANX PE=1 SV=1;tr|A0A7P0TAE9|A0A7P0TAE9_	20	25	25	25	3	4	0	7	2	2	7	4	2	4	5	3	20	16	17	18	18	16	19	14	17	15	16	13	3	4	0	7	2	2	7	4	2	4	5	3	20	16	17	18
554	A0A7P0TBA9;P19525-2;P19525;A0A7P0TAL9;A0A7P0Z4M0	A0A7P0TBA9;P19525-2;P19525;A0A7P0TAL9;A0A7P0Z4M0	Interferon-induced, double-stranded RNA-activated protein kinase	EIF2AK2	tr|A0A7P0TBA9|A0A7P0TBA9_HUMAN Interferon-induced, double-stranded RNA-activated protein kinase OS=Homo sapiens OX=9606 GN=EIF2AK2 PE=1 SV=1;sp|P19525-2|E2AK2_HUMAN Isoform 2 of Interferon-induced, double-stranded RNA-activated protein kinase OS=Homo sapie	5	5	5	5	0	0	0	0	0	0	0	0	0	0	0	0	3	3	2	2	1	1	1	1	1	1	1	1	0	0	0	0	0	0	0	0	0	0	0	0	3	3	2	2
555	A0A7P0TBP9;Q13325;Q13325-2	A0A7P0TBP9;Q13325;Q13325-2	Interferon-induced protein with tetratricopeptide repeats 5	IFIT5	tr|A0A7P0TBP9|A0A7P0TBP9_HUMAN Interferon-induced protein with tetratricopeptide repeats 5 OS=Homo sapiens OX=9606 GN=IFIT5 PE=1 SV=1;sp|Q13325|IFIT5_HUMAN Interferon-induced protein with tetratricopeptide repeats 5 OS=Homo sapiens OX=9606 GN=IFIT5 PE=1 SV	3	2	2	2	0	0	0	0	0	0	0	0	0	0	0	0	2	1	1	0	0	0	0	0	0	0	0	0	0	0	0	0	0	0	0	0	0	0	0	0	2	1	1	0
556	A0A7P0Z455;Q8TE73	A0A7P0Z455;Q8TE73	Dynein heavy chain 5, axonemal	DNAH5	tr|A0A7P0Z455|A0A7P0Z455_HUMAN Dynein axonemal heavy chain 5 OS=Homo sapiens OX=9606 GN=DNAH5 PE=1 SV=1;sp|Q8TE73|DYH5_HUMAN Dynein axonemal heavy chain 5 OS=Homo sapiens OX=9606 GN=DNAH5 PE=1 SV=3	2	3	3	3	0	0	1	0	0	0	0	0	1	0	0	0	1	0	0	0	0	0	1	0	0	0	0	0	0	0	1	0	0	0	0	0	1	0	0	0	1	0	0	0
557	A0A7P0Z494;P11182;A0A7P0T9W1;Q5VVL7	A0A7P0Z494;P11182;A0A7P0T9W1;Q5VVL7	Lipoamide acyltransferase component of branched-chain alpha-keto acid dehydrogenase complex, mitochondrial	DBT	tr|A0A7P0Z494|A0A7P0Z494_HUMAN Dihydrolipoamide acetyltransferase component of pyruvate dehydrogenase complex OS=Homo sapiens OX=9606 GN=DBT PE=1 SV=1;sp|P11182|ODB2_HUMAN Lipoamide acyltransferase component of branched-chain alpha-keto acid dehydrogenase	4	6	6	6	0	0	0	0	0	0	0	0	0	0	0	0	2	3	4	1	2	1	0	3	1	1	0	2	0	0	0	0	0	0	0	0	0	0	0	0	2	3	4	1
558	A0A7P0Z497;P23284;A0A7P0TB45;A0A7P0T7U3	A0A7P0Z497;P23284;A0A7P0TB45	Peptidyl-prolyl cis-trans isomerase B	PPIB	tr|A0A7P0Z497|A0A7P0Z497_HUMAN Peptidyl-prolyl cis-trans isomerase OS=Homo sapiens OX=9606 GN=PPIB PE=1 SV=1;sp|P23284|PPIB_HUMAN Peptidyl-prolyl cis-trans isomerase B OS=Homo sapiens OX=9606 GN=PPIB PE=1 SV=2;tr|A0A7P0TB45|A0A7P0TB45_HUMAN Peptidyl-prolyl	4	15	15	15	0	2	0	0	0	0	0	0	0	0	0	0	12	11	11	11	10	9	12	11	10	13	11	11	0	2	0	0	0	0	0	0	0	0	0	0	12	11	11	11
559	A0A7P0Z4B9;Q16531;A0A7P0Z3Z5;A0A7P0TAK7;A0A7P0T965;A0A7P0T870;A0A7P0TB30;F5GY55;Q16531-2;F5GWI0;A0A7P0Z4L2;F5GZY8;F5H2L3;A0A7P0TAX4;F5H198	A0A7P0Z4B9;Q16531;A0A7P0Z3Z5;A0A7P0TAK7;A0A7P0T965;A0A7P0T870;A0A7P0TB30;F5GY55	DNA damage-binding protein 1	DDB1	tr|A0A7P0Z4B9|A0A7P0Z4B9_HUMAN DNA damage-binding protein 1 OS=Homo sapiens OX=9606 GN=DDB1 PE=1 SV=1;sp|Q16531|DDB1_HUMAN DNA damage-binding protein 1 OS=Homo sapiens OX=9606 GN=DDB1 PE=1 SV=1;tr|A0A7P0Z3Z5|A0A7P0Z3Z5_HUMAN DNA damage-binding protein 1 OS	15	34	34	34	0	0	0	1	0	0	0	0	0	0	0	0	18	20	21	16	19	16	15	15	18	19	17	17	0	0	0	1	0	0	0	0	0	0	0	0	18	20	21	16
560	A0A7P0Z4C3;Q14203;Q14203-6;Q14203-3;E7EX90;Q14203-4;Q14203-2;A0A804CDA6;Q14203-5;Q6AWB1;E7EWF7;C9JJD0;C9JJN7;C9JTE5;C9JZA4;C9JKG6;E9PCY0;C9J1B7;C9JUI8	A0A7P0Z4C3;Q14203;Q14203-6;Q14203-3;E7EX90;Q14203-4;Q14203-2;A0A804CDA6;Q14203-5;Q6AWB1	Dynactin subunit 1	DCTN1;DKFZp686E0752	tr|A0A7P0Z4C3|A0A7P0Z4C3_HUMAN Dynactin subunit 1 OS=Homo sapiens OX=9606 GN=DCTN1 PE=1 SV=1;sp|Q14203|DCTN1_HUMAN Dynactin subunit 1 OS=Homo sapiens OX=9606 GN=DCTN1 PE=1 SV=3;sp|Q14203-6|DCTN1_HUMAN Isoform 6 of Dynactin subunit 1 OS=Homo sapiens OX=9606	19	48	48	48	1	3	0	7	0	0	6	1	0	4	2	0	30	18	22	27	23	21	26	19	16	21	15	15	1	3	0	7	0	0	6	1	0	4	2	0	30	18	22	27
561	A0A7P0Z4F9;P55265-5;P55265;P55265-4;A0A7P0Z4K3;A0A3B3ISU1;A0A3B3IRQ9;P55265-3;P55265-2;A0A3B3ISX1;A0A3B3ITG9;A0A7P0TA14	A0A7P0Z4F9;P55265-5;P55265;P55265-4;A0A7P0Z4K3;A0A3B3ISU1;A0A3B3IRQ9;P55265-3;P55265-2	Double-stranded RNA-specific adenosine deaminase	ADAR	tr|A0A7P0Z4F9|A0A7P0Z4F9_HUMAN Double-stranded RNA-specific adenosine deaminase OS=Homo sapiens OX=9606 GN=ADAR PE=1 SV=1;sp|P55265-5|DSRAD_HUMAN Isoform 5 of Double-stranded RNA-specific adenosine deaminase OS=Homo sapiens OX=9606 GN=ADAR;sp|P55265|DSRAD_	12	29	29	29	0	0	0	0	0	0	0	0	0	0	0	0	17	15	17	10	12	12	14	11	8	10	8	7	0	0	0	0	0	0	0	0	0	0	0	0	17	15	17	10
562	Q15257-2;A0A804CD06;A6PVN5;Q15257;Q15257-3;F6WIT2;Q15257-4;Q5T949;A6PVN6;Q68CR8;B7ZBQ0;A6PVN8;A6PVN7;C9IZ76;B4DDQ6;H0Y6E5;A0A6Q8PH23;B7ZBP7;B7ZBP9	Q15257-2;A0A804CD06;A6PVN5;Q15257;Q15257-3;F6WIT2;Q15257-4;Q5T949	Serine/threonine-protein phosphatase 2A activator	PPP2R4	sp|Q15257-2|PTPA_HUMAN Isoform 1 of Serine/threonine-protein phosphatase 2A activator OS=Homo sapiens OX=9606 GN=PTPA;tr|A0A804CD06|A0A804CD06_HUMAN Serine/threonine-protein phosphatase 2A activator OS=Homo sapiens OX=9606 GN=PTPA PE=1 SV=1;tr|A6PVN5|A6PVN	19	14	14	14	0	0	0	1	0	0	0	0	0	0	0	0	7	4	7	6	7	9	5	6	5	6	5	4	0	0	0	1	0	0	0	0	0	0	0	0	7	4	7	6
563	A0A804HIW1;F8WAD8;A0A804HHS1;H7C3I4;Q9P0K1-4;Q9P0K1-3;Q9P0K1-5;Q9P0K1-2;Q9P0K1	A0A804HIW1;F8WAD8;A0A804HHS1;H7C3I4;Q9P0K1-4;Q9P0K1-3;Q9P0K1-5;Q9P0K1-2;Q9P0K1	Disintegrin and metalloproteinase domain-containing protein 22	ADAM22	tr|A0A804HIW1|A0A804HIW1_HUMAN Disintegrin and metalloproteinase domain-containing protein 22 (Fragment) OS=Homo sapiens OX=9606 GN=ADAM22 PE=1 SV=1;tr|F8WAD8|F8WAD8_HUMAN Disintegrin and metalloproteinase domain-containing protein 22 (Fragment) OS=Homo sa	9	1	1	1	0	0	0	0	0	0	0	0	0	0	0	0	1	0	0	0	0	0	0	0	0	0	0	0	0	0	0	0	0	0	0	0	0	0	0	0	1	0	0	0
564	O95630;F5H5B9;A0A804HL27;A0A804HJC8;A0A804HKA6;A0A804HJS0;A0A804HHU9;A0A804HII8;A0A804HHV2;A0A804HIJ2;A0A804HI64;A0A804HL38;A0A804HIF8;A0A804HIV0;C9JK83;O95630-2;A0A804HJ64;A0A804HKL2;C9JEK5;A0A804HJD9	O95630;F5H5B9;A0A804HL27;A0A804HJC8;A0A804HKA6;A0A804HJS0;A0A804HHU9;A0A804HII8;A0A804HHV2;A0A804HIJ2;A0A804HI64;A0A804HL38;A0A804HIF8;A0A804HIV0;C9JK83;O95630-2;A0A804HJ64;A0A804HKL2;C9JEK5	STAM-binding protein	STAMBP	sp|O95630|STABP_HUMAN STAM-binding protein OS=Homo sapiens OX=9606 GN=STAMBP PE=1 SV=1;tr|F5H5B9|F5H5B9_HUMAN STAM-binding protein OS=Homo sapiens OX=9606 GN=STAMBP PE=1 SV=2;tr|A0A804HL27|A0A804HL27_HUMAN STAM-binding protein OS=Homo sapiens OX=9606 GN=ST	20	4	4	4	0	0	0	0	0	0	1	0	0	0	0	0	0	3	2	0	0	1	0	0	0	0	0	0	0	0	0	0	0	0	1	0	0	0	0	0	0	3	2	0
565	A0A804HI01;A0A804HIU6;A0A804HJX5;A0A804HJI3;A0A804HHV6;A0A804HJG4;A0A804HJA8;A0A804HJJ5;A0A804HHZ7;A0A804HJS7;Q9BQI5-4;Q9BQI5-5;Q9BQI5;Q9BQI5-2;Q9BQI5-3	A0A804HI01;A0A804HIU6;A0A804HJX5;A0A804HJI3;A0A804HHV6;A0A804HJG4;A0A804HJA8;A0A804HJJ5;A0A804HHZ7;A0A804HJS7;Q9BQI5-4;Q9BQI5-5;Q9BQI5;Q9BQI5-2;Q9BQI5-3	SH3-containing GRB2-like protein 3-interacting protein 1	SGIP1	tr|A0A804HI01|A0A804HI01_HUMAN SH3-containing GRB2-like protein 3-interacting protein 1 OS=Homo sapiens OX=9606 GN=SGIP1 PE=1 SV=1;tr|A0A804HIU6|A0A804HIU6_HUMAN SH3-containing GRB2-like protein 3-interacting protein 1 OS=Homo sapiens OX=9606 GN=SGIP1 PE=1	15	3	3	3	0	0	0	0	0	0	0	0	0	0	0	0	2	1	1	1	0	1	1	0	0	0	0	0	0	0	0	0	0	0	0	0	0	0	0	0	2	1	1	1
566	Q9BTW9-4;A0A804HJY5;J3KR97;A0A804HLF8;A0A804HL62;A0A804HIN6;A0A804HHW7;Q9BTW9;A0A804HLI2;A0A804HIU1;A0A804HKT8;A0A804HI57;A0A804HJ32;A0A804HJ57;A0A804HI02;Q9BTW9-5;A0A804HJU6;A0A804HIC0;A0A804HL21;A0A0J9YWI5;A0A0J9YVR1;A0A804HKB9;I3L439;I3L0V3;I3L163;I3L143;I3L120;A0A0J9YXU4;I3L131;I3L3H4;I3L4D2;A0A804HJ99;Q9BTW9-3;A0A804HJL5;Q9BTW9-2;I3L1S3;A0A0J9YVU1;A0A0J9YYG2	Q9BTW9-4;A0A804HJY5;J3KR97;A0A804HLF8;A0A804HL62;A0A804HIN6;A0A804HHW7;Q9BTW9;A0A804HLI2;A0A804HIU1;A0A804HKT8;A0A804HI57;A0A804HJ32;A0A804HJ57;A0A804HI02;Q9BTW9-5;A0A804HJU6;A0A804HIC0;A0A804HL21	Tubulin-specific chaperone D	TBCD	sp|Q9BTW9-4|TBCD_HUMAN Isoform 4 of Tubulin-specific chaperone D OS=Homo sapiens OX=9606 GN=TBCD;tr|A0A804HJY5|A0A804HJY5_HUMAN Tubulin-specific chaperone D OS=Homo sapiens OX=9606 GN=TBCD PE=1 SV=1;tr|J3KR97|J3KR97_HUMAN Tubulin-specific chaperone D OS=Ho	38	16	16	16	0	0	0	2	0	0	1	0	0	1	0	0	13	8	7	7	5	5	5	6	5	3	4	5	0	0	0	2	0	0	1	0	0	1	0	0	13	8	7	7
567	A0A804HKZ9;A0A804HHX0;J3KQ12;A0A804HK11;Q96G97;Q96G97-4;H7C2D5;A0A804HJB1;Q96G97-3;F8W7Q8;E9PIU3;E9PR78;A0A804HK83;H7BXM1;A0A804HIJ7;H7BYY0	A0A804HKZ9;A0A804HHX0;J3KQ12;A0A804HK11;Q96G97;Q96G97-4;H7C2D5;A0A804HJB1;Q96G97-3;F8W7Q8;E9PIU3	Seipin	BSCL2	tr|A0A804HKZ9|A0A804HKZ9_HUMAN Seipin OS=Homo sapiens OX=9606 GN=BSCL2 PE=1 SV=1;tr|A0A804HHX0|A0A804HHX0_HUMAN Seipin OS=Homo sapiens OX=9606 GN=BSCL2 PE=1 SV=1;tr|J3KQ12|J3KQ12_HUMAN Seipin OS=Homo sapiens OX=9606 GN=BSCL2 PE=1 SV=1;tr|A0A804HK11|A0A804H	16	6	6	6	0	0	0	1	0	0	0	0	0	0	0	0	4	2	3	4	4	3	3	2	2	3	1	1	0	0	0	1	0	0	0	0	0	0	0	0	4	2	3	4
568	A0A8I5KRR9;A0A804HJQ7;A0A804HI25;Q9UBM7;E9PM00;B4E1K5;A0A804HJI8;A0A804HL56;E9PJ54;E9PRL8;E9PQ71;E9PIP9;H0YE57	A0A8I5KRR9;A0A804HJQ7;A0A804HI25;Q9UBM7;E9PM00;B4E1K5;A0A804HJI8;A0A804HL56	7-dehydrocholesterol reductase	DHCR7	tr|A0A8I5KRR9|A0A8I5KRR9_HUMAN 7-dehydrocholesterol reductase OS=Homo sapiens OX=9606 GN=DHCR7 PE=1 SV=1;tr|A0A804HJQ7|A0A804HJQ7_HUMAN 7-dehydrocholesterol reductase OS=Homo sapiens OX=9606 GN=DHCR7 PE=1 SV=1;tr|A0A804HI25|A0A804HI25_HUMAN 7-dehydrocholes	13	7	7	7	1	0	0	3	0	1	3	0	0	2	0	1	5	6	4	3	2	4	5	4	5	3	4	3	1	0	0	3	0	1	3	0	0	2	0	1	5	6	4	3
569	A0A804HKV8;A0A804HKM7;A0A804HIQ0;A0A804HI59;A0A8C8KD64;P19021-2;P19021-4;P19021-3;P19021-6;P19021;P19021-5;H7BYD9	A0A804HKV8;A0A804HKM7;A0A804HIQ0;A0A804HI59;A0A8C8KD64;P19021-2;P19021-4;P19021-3;P19021-6;P19021;P19021-5;H7BYD9	Peptidyl-glycine alpha-amidating monooxygenase;Peptidylglycine alpha-hydroxylating monooxygenase;Peptidyl-alpha-hydroxyglycine alpha-amidating lyase	PAM	tr|A0A804HKV8|A0A804HKV8_HUMAN Peptidyl-glycine alpha-amidating monooxygenase OS=Homo sapiens OX=9606 GN=PAM PE=1 SV=1;tr|A0A804HKM7|A0A804HKM7_HUMAN Peptidyl-glycine alpha-amidating monooxygenase OS=Homo sapiens OX=9606 GN=PAM PE=1 SV=1;tr|A0A804HIQ0|A0A8	12	3	3	3	0	0	0	0	0	0	0	0	0	0	0	0	1	2	1	0	0	0	0	0	0	0	1	0	0	0	0	0	0	0	0	0	0	0	0	0	1	2	1	0
570	H0YB37;A0A804HIB8;A0A804HKC5;Q99614	H0YB37;A0A804HIB8;A0A804HKC5;Q99614	Tetratricopeptide repeat protein 1	TTC1	tr|H0YB37|H0YB37_HUMAN Tetratricopeptide repeat protein 1 (Fragment) OS=Homo sapiens OX=9606 GN=TTC1 PE=1 SV=1;tr|A0A804HIB8|A0A804HIB8_HUMAN Tetratricopeptide repeat protein 1 OS=Homo sapiens OX=9606 GN=TTC1 PE=1 SV=1;tr|A0A804HKC5|A0A804HKC5_HUMAN Tetrat	4	1	1	1	0	0	0	1	0	0	0	0	0	0	0	0	1	1	1	1	0	1	1	1	1	1	1	1	0	0	0	1	0	0	0	0	0	0	0	0	1	1	1	1
571	A0A804HL40;A0A804HIN4;A0A804HLG8;A0A804HKI2;A0A804HK30;A0A804HIG4;P42704;A0A804HKR3;A0A804HJZ1;A0A804HI14;A0A804HKJ0;A0A804HHY9;A0A804HI40;A0A804HIQ7;A0A804HJI0;A0A804HJH8;B8ZZ38;A0A804HK02;C9JCA9;A0A804HIV5;A0A804HJA1;A0A0C4DG06;A0A804HKK7;A0A804HKR5;A0A804HKX0;A0A804HKX6;A0A804HJG8;A0A804HI44;A0A804HLL8;H7C3W8;Q9NP80-2;Q9NP80-3;A0A0C4DG51;A0A804HLK8;Q9NP80	A0A804HL40;A0A804HIN4;A0A804HLG8;A0A804HKI2;A0A804HK30;A0A804HIG4;P42704;A0A804HKR3;A0A804HJZ1;A0A804HI14;A0A804HKJ0;A0A804HHY9;A0A804HI40;A0A804HIQ7;A0A804HJI0	Leucine-rich PPR motif-containing protein, mitochondrial	LRPPRC	tr|A0A804HL40|A0A804HL40_HUMAN Leucine-rich PPR motif-containing protein, mitochondrial OS=Homo sapiens OX=9606 GN=LRPPRC PE=1 SV=1;tr|A0A804HIN4|A0A804HIN4_HUMAN Leucine-rich PPR motif-containing protein, mitochondrial OS=Homo sapiens OX=9606 GN=LRPPRC PE	35	50	50	50	0	0	0	0	0	0	0	0	0	0	0	0	31	26	31	35	30	24	30	24	28	29	26	25	0	0	0	0	0	0	0	0	0	0	0	0	31	26	31	35
572	P12814-3;P12814;P12814-2;A0A804HII9;A0A804HK61;P12814-4;A0A7I2V4Y4;A0A804HL31;H9KV75;A0A804HJU8;A0A804HLD0;A0A804HKE2;A0A804HIN7;A0A804HLF4;G3V2N5;G3V2W4;A0A804HJQ9;A0A804HJN7;H7C5W8;G3V2X9;H0YJW3;H0YJ11;G3V5M4;A0A804HIY0;G3V380	P12814-3;P12814;P12814-2;A0A804HII9;A0A804HK61;P12814-4;A0A7I2V4Y4;A0A804HL31;H9KV75;A0A804HJU8;A0A804HLD0;A0A804HKE2;A0A804HIN7;A0A804HLF4	Alpha-actinin-1	ACTN1	sp|P12814-3|ACTN1_HUMAN Isoform 3 of Alpha-actinin-1 OS=Homo sapiens OX=9606 GN=ACTN1;sp|P12814|ACTN1_HUMAN Alpha-actinin-1 OS=Homo sapiens OX=9606 GN=ACTN1 PE=1 SV=2;sp|P12814-2|ACTN1_HUMAN Isoform 2 of Alpha-actinin-1 OS=Homo sapiens OX=9606 GN=ACTN1;tr|	25	27	15	15	0	0	0	1	0	0	2	0	0	2	0	0	17	11	12	14	13	12	12	11	12	11	10	4	0	0	0	1	0	0	1	0	0	2	0	0	7	4	4	5
573	A0A804HIQ1;Q9NZJ4;Q9NZJ4-2;A0A804HJS2;A0A804HKY6;A0A804HIG5;A0A804HHS6;A0A804HLK7;A0A804HK57;B2REB0;A0A804HL98;A0A804HLL1;A0A804HIU0;H0Y6M8	A0A804HIQ1;Q9NZJ4;Q9NZJ4-2	Sacsin	SACS	tr|A0A804HIQ1|A0A804HIQ1_HUMAN Sacsin OS=Homo sapiens OX=9606 GN=SACS PE=1 SV=1;sp|Q9NZJ4|SACS_HUMAN Sacsin OS=Homo sapiens OX=9606 GN=SACS PE=1 SV=2;sp|Q9NZJ4-2|SACS_HUMAN Isoform 2 of Sacsin OS=Homo sapiens OX=9606 GN=SACS	14	9	9	7	0	0	0	0	0	0	0	0	0	0	0	0	5	4	2	2	1	1	1	2	2	0	2	1	0	0	0	0	0	0	0	0	0	0	0	0	5	4	2	2
574	A0A804HIS2;Q9Y4K4;G3V4T8;G3V4Q4	A0A804HIS2;Q9Y4K4;G3V4T8	Mitogen-activated protein kinase kinase kinase kinase 5	MAP4K5	tr|A0A804HIS2|A0A804HIS2_HUMAN Mitogen-activated protein kinase kinase kinase kinase 5 OS=Homo sapiens OX=9606 GN=MAP4K5 PE=1 SV=1;sp|Q9Y4K4|M4K5_HUMAN Mitogen-activated protein kinase kinase kinase kinase 5 OS=Homo sapiens OX=9606 GN=MAP4K5 PE=1 SV=2;tr|G	4	6	6	6	0	0	0	1	0	0	0	0	0	0	0	0	3	2	5	0	0	0	0	0	0	0	0	0	0	0	0	1	0	0	0	0	0	0	0	0	3	2	5	0
575	A0A804HIV7;P50402;Q5HY57;A0A804HLA2	A0A804HIV7;P50402;Q5HY57	Emerin	EMD	tr|A0A804HIV7|A0A804HIV7_HUMAN Emerin OS=Homo sapiens OX=9606 GN=EMD PE=1 SV=1;sp|P50402|EMD_HUMAN Emerin OS=Homo sapiens OX=9606 GN=EMD PE=1 SV=1;tr|Q5HY57|Q5HY57_HUMAN Emerin OS=Homo sapiens OX=9606 GN=EMD PE=1 SV=1	4	5	5	5	0	0	0	3	0	0	1	0	0	0	1	0	2	2	1	2	2	1	2	1	1	0	0	0	0	0	0	3	0	0	1	0	0	0	1	0	2	2	1	2
576	A0A804HL95;A0A804HJQ4;A0A804HJS9;A0A804HJ08;A0A804HJH7;Q9BSJ2-3;Q9BSJ2;Q9BSJ2-4;A0A804HK74;F2Z2B9;A0A804HI27	A0A804HL95;A0A804HJQ4;A0A804HJS9;A0A804HJ08;A0A804HJH7;Q9BSJ2-3;Q9BSJ2;Q9BSJ2-4	Gamma-tubulin complex component 2	TUBGCP2	tr|A0A804HL95|A0A804HL95_HUMAN Gamma-tubulin complex component OS=Homo sapiens OX=9606 GN=TUBGCP2 PE=1 SV=1;tr|A0A804HJQ4|A0A804HJQ4_HUMAN Gamma-tubulin complex component OS=Homo sapiens OX=9606 GN=TUBGCP2 PE=1 SV=1;tr|A0A804HJS9|A0A804HJS9_HUMAN Gamma-tub	11	3	3	3	0	0	0	0	0	0	0	0	0	0	0	0	2	1	0	0	0	0	0	0	0	0	1	0	0	0	0	0	0	0	0	0	0	0	0	0	2	1	0	0
577	Q9HCC0;A0A804HKE8;A0A804HJ24;A0A804HJ31;Q9HCC0-2;A0A804HLJ9;A0A804HJ84;A0A804HK37;A0A804HL02;A0A0S2Z5R4;A0A804HHS4;A0A804HIH3;D6RDF7;A0A804HJW5;A0A804HJW2;A0A804HJL2;A0A0G2JM88;D6R9R1;A0A0D9SFE9;A0A804HJC1;A0A804HKH3	Q9HCC0;A0A804HKE8;A0A804HJ24;A0A804HJ31;Q9HCC0-2;A0A804HLJ9;A0A804HJ84;A0A804HK37;A0A804HL02;A0A0S2Z5R4;A0A804HHS4;A0A804HIH3;D6RDF7;A0A804HJW5;A0A804HJW2;A0A804HJL2	Methylcrotonoyl-CoA carboxylase beta chain, mitochondrial	MCCC2	sp|Q9HCC0|MCCB_HUMAN Methylcrotonoyl-CoA carboxylase beta chain, mitochondrial OS=Homo sapiens OX=9606 GN=MCCC2 PE=1 SV=1;tr|A0A804HKE8|A0A804HKE8_HUMAN methylcrotonoyl-CoA carboxylase OS=Homo sapiens OX=9606 GN=MCCC2 PE=1 SV=1;tr|A0A804HJ24|A0A804HJ24_HUM	21	8	8	8	0	0	0	0	0	0	0	0	0	0	0	0	7	4	2	4	3	2	3	1	2	2	2	3	0	0	0	0	0	0	0	0	0	0	0	0	7	4	2	4
578	E7EWE1;E7EQ61;A0A804HJ86;Q9GZZ9;C9J5W5;C9JRV9;Q9GZZ9-2;C9J0F6	E7EWE1;E7EQ61;A0A804HJ86;Q9GZZ9;C9J5W5;C9JRV9;Q9GZZ9-2;C9J0F6	Ubiquitin-like modifier-activating enzyme 5	UBA5	tr|E7EWE1|E7EWE1_HUMAN Ubiquitin-like modifier-activating enzyme 5 OS=Homo sapiens OX=9606 GN=UBA5 PE=1 SV=1;tr|E7EQ61|E7EQ61_HUMAN Ubiquitin-like modifier-activating enzyme 5 OS=Homo sapiens OX=9606 GN=UBA5 PE=1 SV=1;tr|A0A804HJ86|A0A804HJ86_HUMAN Ubiquit	8	6	6	6	0	0	0	0	0	0	0	0	0	0	0	0	2	4	1	4	2	1	1	1	1	1	1	1	0	0	0	0	0	0	0	0	0	0	0	0	2	4	1	4
579	A0A804HJN6;P41252;A0A804HHW9;A0A804HL54;A0A0A0MSX9;A0A804HJ36;J3KR24;A0A804HIV9;A0A804HKU1;A0A804HK69;A0A804HIG2;A0A804HKW6;A0A0D9SFC1	A0A804HJN6;P41252;A0A804HHW9;A0A804HL54;A0A0A0MSX9;A0A804HJ36;J3KR24;A0A804HIV9;A0A804HKU1;A0A804HK69	Isoleucine--tRNA ligase, cytoplasmic	IARS	tr|A0A804HJN6|A0A804HJN6_HUMAN isoleucine--tRNA ligase OS=Homo sapiens OX=9606 GN=IARS1 PE=1 SV=1;sp|P41252|SYIC_HUMAN Isoleucine--tRNA ligase, cytoplasmic OS=Homo sapiens OX=9606 GN=IARS1 PE=1 SV=2;tr|A0A804HHW9|A0A804HHW9_HUMAN isoleucine--tRNA ligase OS	13	35	35	35	0	0	0	0	0	0	0	0	0	0	0	0	21	15	15	21	16	8	20	14	13	14	10	13	0	0	0	0	0	0	0	0	0	0	0	0	21	15	15	21
580	J3KPF0;A0A804HJX8;F8VWT9;Q9Y4D8-4;Q9Y4D8;A0A494C150;Q9Y4D8-2;Q9Y4D8-5;Q9Y4D8-3;V9GYT9;F8VU57	J3KPF0;A0A804HJX8;F8VWT9;Q9Y4D8-4;Q9Y4D8	Probable E3 ubiquitin-protein ligase HECTD4	HECTD4	tr|J3KPF0|J3KPF0_HUMAN Probable E3 ubiquitin-protein ligase HECTD4 OS=Homo sapiens OX=9606 GN=HECTD4 PE=1 SV=3;tr|A0A804HJX8|A0A804HJX8_HUMAN Probable E3 ubiquitin-protein ligase HECTD4 OS=Homo sapiens OX=9606 GN=HECTD4 PE=1 SV=1;tr|F8VWT9|F8VWT9_HUMAN Pro	11	21	21	21	0	0	0	1	0	0	0	0	0	0	0	0	14	10	11	7	10	6	5	6	5	5	5	6	0	0	0	1	0	0	0	0	0	0	0	0	14	10	11	7
581	A0A804HK76;O75369-6;O75369-3;O75369-2;O75369-9;O75369;O75369-8;A0A804HL72;O75369-5;O75369-4;E7EN95;O75369-7;A0A804HJC2;H7C5L4	A0A804HK76;O75369-6;O75369-3;O75369-2;O75369-9;O75369;O75369-8;A0A804HL72;O75369-5;O75369-4;E7EN95;O75369-7	Filamin-B	FLNB	tr|A0A804HK76|A0A804HK76_HUMAN Filamin-B OS=Homo sapiens OX=9606 GN=FLNB PE=1 SV=1;sp|O75369-6|FLNB_HUMAN Isoform 6 of Filamin-B OS=Homo sapiens OX=9606 GN=FLNB;sp|O75369-3|FLNB_HUMAN Isoform 3 of Filamin-B OS=Homo sapiens OX=9606 GN=FLNB;sp|O75369-2|FLNB_	14	27	22	22	0	0	0	0	0	0	0	0	0	0	0	0	15	11	13	10	6	6	6	6	7	6	6	4	0	0	0	0	0	0	0	0	0	0	0	0	11	8	10	7
582	A0A804HLB9;A0A804HKA1;V9GYW9;E9PD55;E9PDJ2;P53805-3;P53805-2;P53805	A0A804HLB9;A0A804HKA1;V9GYW9;E9PD55;E9PDJ2;P53805-3;P53805-2;P53805	Calcipressin-1	RCAN1	tr|A0A804HLB9|A0A804HLB9_HUMAN Calcipressin-1 OS=Homo sapiens OX=9606 PE=3 SV=1;tr|A0A804HKA1|A0A804HKA1_HUMAN Calcipressin-1 (Fragment) OS=Homo sapiens OX=9606 PE=3 SV=1;tr|V9GYW9|V9GYW9_HUMAN Calcipressin-1 OS=Homo sapiens OX=9606 GN=RCAN1 PE=3 SV=1;tr|E	8	1	1	1	0	0	0	0	0	0	0	0	0	0	0	0	0	1	1	0	0	0	0	0	0	0	0	0	0	0	0	0	0	0	0	0	0	0	0	0	0	1	1	0
583	A0A804HKA7;O15305;H3BPH4;H3BV55;H3BRM0;O15305-2;H3BR08;H3BM92;H3BV34;H3BT06;H3BNY9	A0A804HKA7;O15305;H3BPH4;H3BV55;H3BRM0;O15305-2	Phosphomannomutase 2;Phosphomannomutase	PMM2	tr|A0A804HKA7|A0A804HKA7_HUMAN Phosphomannomutase OS=Homo sapiens OX=9606 GN=PMM2 PE=1 SV=1;sp|O15305|PMM2_HUMAN Phosphomannomutase 2 OS=Homo sapiens OX=9606 GN=PMM2 PE=1 SV=1;tr|H3BPH4|H3BPH4_HUMAN Phosphomannomutase (Fragment) OS=Homo sapiens OX=9606 GN=	11	5	5	5	0	0	0	0	0	0	0	0	0	0	0	0	5	1	4	0	0	0	0	1	0	0	1	0	0	0	0	0	0	0	0	0	0	0	0	0	5	1	4	0
584	A0A804HKE7;E7EVA0;P27816-6;P27816;P27816-2;P27816-5;P27816-4;H7C4C5;B5MEG9;H7C456;A0A0J9YVV8;A0A0J9YW37;P27816-7	A0A804HKE7;E7EVA0;P27816-6;P27816;P27816-2;P27816-5;P27816-4	Microtubule-associated protein;Microtubule-associated protein 4	MAP4	tr|A0A804HKE7|A0A804HKE7_HUMAN Microtubule-associated protein OS=Homo sapiens OX=9606 GN=MAP4 PE=1 SV=1;tr|E7EVA0|E7EVA0_HUMAN Microtubule-associated protein OS=Homo sapiens OX=9606 GN=MAP4 PE=1 SV=1;sp|P27816-6|MAP4_HUMAN Isoform 6 of Microtubule-associat	13	38	38	27	6	10	5	19	2	7	22	9	7	15	14	8	20	24	22	16	21	19	17	15	15	15	15	14	6	10	5	19	2	7	22	9	7	15	14	8	20	24	22	16
585	A0A804HKK3;A0A804HKL7;A0A804HKH9;O00170;A0A804HJ46;E9PMH2;A0A804HIX8;A0A804HJ38;V9GYQ3;A0A804HKP8	A0A804HKK3;A0A804HKL7;A0A804HKH9;O00170;A0A804HJ46;E9PMH2;A0A804HIX8;A0A804HJ38;V9GYQ3	AH receptor-interacting protein	AIP	tr|A0A804HKK3|A0A804HKK3_HUMAN AH receptor-interacting protein OS=Homo sapiens OX=9606 GN=AIP PE=1 SV=1;tr|A0A804HKL7|A0A804HKL7_HUMAN AH receptor-interacting protein OS=Homo sapiens OX=9606 GN=AIP PE=1 SV=1;tr|A0A804HKH9|A0A804HKH9_HUMAN peptidylprolyl is	10	3	3	3	0	0	0	1	0	0	1	0	0	1	0	0	3	2	2	3	2	2	3	2	2	2	2	2	0	0	0	1	0	0	1	0	0	1	0	0	3	2	2	3
586	E7EUW2;E7EX52;E7ETE3;A0A804HKL8;E7EVD6;E7EW95;E9PBG4;E7EN28;E7EUP0;E7ESV6;E7ENK1;E7ES20;E7EMR3;Q9HAR2;Q9HAR2-4;Q9HAR2-2;Q9HAR2-3;H0Y9K5	E7EUW2;E7EX52;E7ETE3;A0A804HKL8;E7EVD6;E7EW95;E9PBG4;E7EN28;E7EUP0;E7ESV6;E7ENK1;E7ES20;E7EMR3;Q9HAR2;Q9HAR2-4;Q9HAR2-2;Q9HAR2-3;H0Y9K5	Latrophilin-3	ADGRL3;LPHN3	tr|E7EUW2|E7EUW2_HUMAN Adhesion G protein-coupled receptor L3 OS=Homo sapiens OX=9606 GN=ADGRL3 PE=1 SV=1;tr|E7EX52|E7EX52_HUMAN Adhesion G protein-coupled receptor L3 OS=Homo sapiens OX=9606 GN=ADGRL3 PE=1 SV=1;tr|E7ETE3|E7ETE3_HUMAN Adhesion G protein-co	18	4	4	4	0	0	0	0	0	0	0	0	0	0	0	0	2	2	1	1	2	2	1	2	1	0	3	2	0	0	0	0	0	0	0	0	0	0	0	0	2	2	1	1
587	A0A804HKW9;Q9NTI2-1;Q9NTI2;A0A804HKN1;A0A804HLG3;A0A804HI09;Q9NTI2-3	A0A804HKW9;Q9NTI2-1;Q9NTI2;A0A804HKN1;A0A804HLG3;A0A804HI09;Q9NTI2-3	Phospholipid-transporting ATPase IB	ATP8A2	tr|A0A804HKW9|A0A804HKW9_HUMAN Phospholipid-transporting ATPase OS=Homo sapiens OX=9606 GN=ATP8A2 PE=1 SV=1;sp|Q9NTI2-1|AT8A2_HUMAN Isoform 1 of Phospholipid-transporting ATPase IB OS=Homo sapiens OX=9606 GN=ATP8A2;sp|Q9NTI2|AT8A2_HUMAN Phospholipid-transp	7	4	3	3	0	1	0	0	0	0	0	0	0	1	0	0	1	2	1	0	1	0	0	1	0	0	0	0	0	0	0	0	0	0	0	0	0	0	0	0	1	2	1	0
588	O60229;H7BXZ5;A0A804HLI0;O60229-2;C9IZQ6;A0A804HKT9;A0A804HII1;A0A804HIP9;A0A804HLF3;A0A804HJ49;A0A804HI91;A0A804HJC5;A0A804HIN3;A0A804HIK8;A0A804HIY9;A0A804HJX0;A0A804HI83;A0A804HKJ7;O60229-5;O60229-6;O60229-4;A0A804HI42;H7C1X7;C9J1B4;A0A804HJ74;A0A804HKU9;A0A804HLC8	O60229;H7BXZ5;A0A804HLI0;O60229-2;C9IZQ6;A0A804HKT9;A0A804HII1;A0A804HIP9;A0A804HLF3;A0A804HJ49;A0A804HI91;A0A804HJC5;A0A804HIN3;A0A804HIK8;A0A804HIY9	Kalirin	KALRN	sp|O60229|KALRN_HUMAN Kalirin OS=Homo sapiens OX=9606 GN=KALRN PE=1 SV=3;tr|H7BXZ5|H7BXZ5_HUMAN non-specific serine/threonine protein kinase (Fragment) OS=Homo sapiens OX=9606 GN=KALRN PE=1 SV=1;tr|A0A804HLI0|A0A804HLI0_HUMAN non-specific serine/threonine	27	17	9	9	0	0	0	2	0	0	0	0	0	0	0	0	7	10	11	7	5	5	4	7	5	2	5	3	0	0	0	1	0	0	0	0	0	0	0	0	3	5	6	2
589	A0A8C8KBL6;P23229-2;P23229-3;P23229-9;P23229-6;P23229;C9JXX7;P23229-7;P23229-4;P23229-5	A0A8C8KBL6;P23229-2;P23229-3;P23229-9;P23229-6;P23229;C9JXX7;P23229-7;P23229-4;P23229-5	Integrin alpha-6;Integrin alpha-6 heavy chain;Integrin alpha-6 light chain;Processed integrin alpha-6	ITGA6	tr|A0A8C8KBL6|A0A8C8KBL6_HUMAN Integrin alpha-6 OS=Homo sapiens OX=9606 GN=ITGA6 PE=1 SV=1;sp|P23229-2|ITA6_HUMAN Isoform Alpha-6X1A of Integrin alpha-6 OS=Homo sapiens OX=9606 GN=ITGA6;sp|P23229-3|ITA6_HUMAN Isoform Alpha-6X1B of Integrin alpha-6 OS=Homo	10	2	2	2	0	0	0	0	0	0	0	0	0	0	0	0	0	1	1	0	0	1	0	0	0	0	0	0	0	0	0	0	0	0	0	0	0	0	0	0	0	1	1	0
590	A0A8C8MUD1;Q12904;Q12904-2;A0A8C8KIA0;A0A804HJ47;A0A5F9ZHC5;D6R937	A0A8C8MUD1;Q12904;Q12904-2;A0A8C8KIA0;A0A804HJ47;A0A5F9ZHC5	Aminoacyl tRNA synthase complex-interacting multifunctional protein 1;Endothelial monocyte-activating polypeptide 2	AIMP1	tr|A0A8C8MUD1|A0A8C8MUD1_HUMAN Aminoacyl tRNA synthase complex-interacting multifunctional protein 1 OS=Homo sapiens OX=9606 GN=AIMP1 PE=1 SV=1;sp|Q12904|AIMP1_HUMAN Aminoacyl tRNA synthase complex-interacting multifunctional protein 1 OS=Homo sapiens OX=9	7	9	9	9	0	0	0	0	0	0	0	0	0	0	0	0	6	4	5	5	3	1	5	2	3	4	3	4	0	0	0	0	0	0	0	0	0	0	0	0	6	4	5	5
591	K7EPS8;A0A8C8PZE2;Q9NSK7-2;Q9NSK7-3;Q9NSK7-4;Q9NSK7	K7EPS8;A0A8C8PZE2;Q9NSK7-2;Q9NSK7-3;Q9NSK7-4;Q9NSK7	Protein C19orf12	C19orf12	tr|K7EPS8|K7EPS8_HUMAN Protein C19orf12 (Fragment) OS=Homo sapiens OX=9606 GN=C19orf12 PE=1 SV=1;tr|A0A8C8PZE2|A0A8C8PZE2_HUMAN Protein C19orf12 (Fragment) OS=Homo sapiens OX=9606 GN=C19orf12 PE=1 SV=1;sp|Q9NSK7-2|CS012_HUMAN Isoform 2 of Protein C19orf12	6	1	1	1	0	0	0	0	0	0	0	0	0	0	0	0	0	1	0	1	1	1	0	0	1	1	0	1	0	0	0	0	0	0	0	0	0	0	0	0	0	1	0	1
592	Q96HW7;A0A8Q3SHT4;A0A8V8TLR7;A0A8Q3WKC9;A0A8Q3WKC3;A0A8Q3WKB9;A0A8Q3WKC7;A0A8Q3SHL8;F8WAA7;A0A8Q3SHR8;A0A8C8UVZ7;A0A8Q3WKW5;A0A8Q3WKB5;A0A8Q3SHK8;A0A8Q3SII1;Q96HW7-2;A0A8Q3SHM4;A0A8Q3WKC2;E9PIM3	Q96HW7;A0A8Q3SHT4;A0A8V8TLR7;A0A8Q3WKC9;A0A8Q3WKC3;A0A8Q3WKB9;A0A8Q3WKC7;A0A8Q3SHL8;F8WAA7;A0A8Q3SHR8;A0A8C8UVZ7;A0A8Q3WKW5;A0A8Q3WKB5;A0A8Q3SHK8;A0A8Q3SII1;Q96HW7-2;A0A8Q3SHM4;A0A8Q3WKC2;E9PIM3	Integrator complex subunit 4	INTS4	sp|Q96HW7|INT4_HUMAN Integrator complex subunit 4 OS=Homo sapiens OX=9606 GN=INTS4 PE=1 SV=2;tr|A0A8Q3SHT4|A0A8Q3SHT4_HUMAN Integrator complex subunit 4 OS=Homo sapiens OX=9606 GN=INTS4 PE=1 SV=1;tr|A0A8V8TLR7|A0A8V8TLR7_HUMAN Integrator complex subunit 4	19	2	2	2	0	0	0	0	0	0	0	0	0	0	0	0	1	1	0	1	0	0	0	0	0	0	0	1	0	0	0	0	0	0	0	0	0	0	0	0	1	1	0	1
593	A0A8I5KND9;A0A8I5KYZ4;A0A8I5KNP3;A0A8I5KNN2;Q9NR30-2;Q9NR30	A0A8I5KND9;A0A8I5KYZ4;A0A8I5KNP3;A0A8I5KNN2;Q9NR30-2;Q9NR30	Nucleolar RNA helicase 2	DDX21	tr|A0A8I5KND9|A0A8I5KND9_HUMAN RNA helicase OS=Homo sapiens OX=9606 GN=DDX21 PE=1 SV=1;tr|A0A8I5KYZ4|A0A8I5KYZ4_HUMAN RNA helicase OS=Homo sapiens OX=9606 GN=DDX21 PE=1 SV=1;tr|A0A8I5KNP3|A0A8I5KNP3_HUMAN RNA helicase OS=Homo sapiens OX=9606 GN=DDX21 PE=1	6	3	3	2	0	0	0	0	0	0	0	0	0	0	0	0	1	2	3	1	1	1	0	1	1	1	1	1	0	0	0	0	0	0	0	0	0	0	0	0	1	2	3	1
594	A0A8I5KW10;A0A8I5KT14;A0A8I5KXM7;A0A8I5KRH9;A0A8I5KRF5;A0A8I5KQW2;A0A8I5KUW8;A0A8I5KU89;A0A8I5KY88;D6REK3;A0A8I5KQK1;A0A8I5KP46;A0A8I5KZ67;A0A8I5KX65;Q6UX04-2;Q6UX04	A0A8I5KW10;A0A8I5KT14;A0A8I5KXM7;A0A8I5KRH9;A0A8I5KRF5;A0A8I5KQW2;A0A8I5KUW8;A0A8I5KU89;A0A8I5KY88;D6REK3;A0A8I5KQK1;A0A8I5KP46;A0A8I5KZ67;A0A8I5KX65;Q6UX04-2;Q6UX04	Peptidyl-prolyl cis-trans isomerase CWC27 homolog	CWC27	tr|A0A8I5KW10|A0A8I5KW10_HUMAN Peptidyl-prolyl cis-trans isomerase OS=Homo sapiens OX=9606 GN=CWC27 PE=1 SV=1;tr|A0A8I5KT14|A0A8I5KT14_HUMAN Spliceosome-associated protein CWC27 homolog OS=Homo sapiens OX=9606 GN=CWC27 PE=1 SV=1;tr|A0A8I5KXM7|A0A8I5KXM7_HU	16	1	1	1	0	0	0	0	0	0	0	0	0	0	0	0	1	1	1	0	0	0	0	0	0	0	0	0	0	0	0	0	0	0	0	0	0	0	0	0	1	1	1	0
595	A0A8I5KSY3;D6RFH4;A0A8I5KP74;H3BUX2;A0A8I5QKN7;A0A8I5KYK4;A0A8I5KSY8;O43169;A0A8I5KX20;A0A8I5QJ67;J3QR91	A0A8I5KSY3;D6RFH4;A0A8I5KP74;H3BUX2;A0A8I5QKN7;A0A8I5KYK4;A0A8I5KSY8;O43169;A0A8I5KX20;A0A8I5QJ67;J3QR91	Cytochrome b5 type B	CYB5B	tr|A0A8I5KSY3|A0A8I5KSY3_HUMAN Cytochrome b5 type B OS=Homo sapiens OX=9606 GN=CYB5B PE=1 SV=1;tr|D6RFH4|D6RFH4_HUMAN Cytochrome b5 type B OS=Homo sapiens OX=9606 GN=CYB5B PE=1 SV=3;tr|A0A8I5KP74|A0A8I5KP74_HUMAN Cytochrome b5 type B OS=Homo sapiens OX=960	11	4	4	4	0	1	0	4	0	0	2	1	1	3	1	1	3	3	2	4	3	3	4	3	3	4	2	3	0	1	0	4	0	0	2	1	1	3	1	1	3	3	2	4
596	A0A8I5KPF5;Q96FT7-2;Q96FT7-1;Q96FT7	A0A8I5KPF5;Q96FT7-2;Q96FT7-1;Q96FT7	Acid-sensing ion channel 4	ASIC4	tr|A0A8I5KPF5|A0A8I5KPF5_HUMAN Acid-sensing ion channel 4 OS=Homo sapiens OX=9606 GN=ASIC4 PE=1 SV=1;sp|Q96FT7-2|ASIC4_HUMAN Isoform 2 of Acid-sensing ion channel 4 OS=Homo sapiens OX=9606 GN=ASIC4;sp|Q96FT7-1|ASIC4_HUMAN Isoform 1 of Acid-sensing ion chan	4	1	1	1	0	0	0	0	0	0	0	0	0	0	0	0	0	0	0	0	0	0	0	1	0	0	1	0	0	0	0	0	0	0	0	0	0	0	0	0	0	0	0	0
597	A0A8I5KQA5;F8VW41;Q86VP3-4;Q86VP3;Q86VP3-2;E9PNG7	A0A8I5KQA5;F8VW41;Q86VP3-4;Q86VP3;Q86VP3-2	Phosphofurin acidic cluster sorting protein 2	PACS2	tr|A0A8I5KQA5|A0A8I5KQA5_HUMAN Phosphofurin acidic cluster sorting protein 2 OS=Homo sapiens OX=9606 GN=PACS2 PE=1 SV=1;tr|F8VW41|F8VW41_HUMAN Phosphofurin acidic cluster sorting protein 2 OS=Homo sapiens OX=9606 GN=PACS2 PE=1 SV=1;sp|Q86VP3-4|PACS2_HUMAN	6	5	4	4	0	0	0	0	0	0	0	0	0	0	0	0	4	3	1	3	0	0	1	1	2	0	1	0	0	0	0	0	0	0	0	0	0	0	0	0	4	2	0	2
598	A0A8I5KTD1;A0A8J8YU24;A0A8I5KQF7;Q9NX14;Q9NX14-2;A0A8I5KTJ9	A0A8I5KTD1;A0A8J8YU24;A0A8I5KQF7;Q9NX14;Q9NX14-2;A0A8I5KTJ9	NADH dehydrogenase [ubiquinone] 1 beta subcomplex subunit 11, mitochondrial	NDUFB11	tr|A0A8I5KTD1|A0A8I5KTD1_HUMAN NADH dehydrogenase [ubiquinone] 1 beta subcomplex subunit 11, mitochondrial OS=Homo sapiens OX=9606 GN=NDUFB11 PE=1 SV=1;tr|A0A8J8YU24|A0A8J8YU24_HUMAN NADH dehydrogenase [ubiquinone] 1 beta subcomplex subunit 11, mitochondri	6	2	2	2	0	0	0	0	0	0	0	0	0	0	0	0	0	1	0	1	0	1	0	0	0	0	0	0	0	0	0	0	0	0	0	0	0	0	0	0	0	1	0	1
599	Q08378;A0A8I5KWY9;A0A8I5KSF0;A0A8I5KQH9;A0A8I5KXF8;A0A8I5KYV8;Q08378-2;A0A8I5QKX6;A0A8I5KQ98;A0A8I5KTE5;A0A8I5KU99;A0A8I5KSX1;A0A8I5KVX9;A0A8I5KSV3;A0A8I5QKK4;A0A8I5KU25;A0A8I5KW20;A0A8I5KQN2;Q08378-4;A0A8I5QJ69	Q08378;A0A8I5KWY9;A0A8I5KSF0;A0A8I5KQH9;A0A8I5KXF8;A0A8I5KYV8;Q08378-2;A0A8I5QKX6;A0A8I5KQ98;A0A8I5KTE5	Golgin subfamily A member 3	GOLGA3	sp|Q08378|GOGA3_HUMAN Golgin subfamily A member 3 OS=Homo sapiens OX=9606 GN=GOLGA3 PE=1 SV=2;tr|A0A8I5KWY9|A0A8I5KWY9_HUMAN Golgin subfamily A member 3 OS=Homo sapiens OX=9606 GN=GOLGA3 PE=1 SV=1;tr|A0A8I5KSF0|A0A8I5KSF0_HUMAN Golgin subfamily A member 3	20	5	5	5	0	0	0	0	0	0	0	0	0	0	0	0	5	2	2	0	0	0	0	0	0	0	0	0	0	0	0	0	0	0	0	0	0	0	0	0	5	2	2	0
600	Q5T3H5;P49802-4;A0A8I5KRH6;A0A8I5KR27;A0A8I5QJU0;A0A8I5KXW5;B7Z257;A0A8I5KZ50;A0A8I5KRS1;A0A8I5KZ23;A0A8I5KY39;A0A8I5KVW2;A0A8I5KUA7;P49802;P49802-3;P49802-2;P49802-5;P49758-12;P49758-3;B7Z7N5;A0A8I5KV90;A0A0A0MRA9;B7Z2N1;A0A087WTW9;P49758-10;P49758-2;P49758-16;P49758-14;P49758-13;P49758-9;P49758;P49758-7;P49758-6;P49758-8;P49758-5;P49758-11;P49758-15	Q5T3H5;P49802-4;A0A8I5KRH6;A0A8I5KR27;A0A8I5QJU0;A0A8I5KXW5;B7Z257;A0A8I5KZ50;A0A8I5KRS1;A0A8I5KZ23;A0A8I5KY39;A0A8I5KVW2;A0A8I5KUA7;P49802;P49802-3;P49802-2;P49802-5;P49758-12;P49758-3;B7Z7N5;A0A8I5KV90;A0A0A0MRA9;B7Z2N1;A0A087WTW9;P49758-10;P49758-2;P49758-16;P49758-14;P49758-13;P49758-9;P49758;P49758-7;P49758-6;P49758-8;P49758-5;P49758-11;P49758-15	Regulator of G-protein signaling 7;Regulator of G-protein signaling 6	RGS7;RGS6	tr|Q5T3H5|Q5T3H5_HUMAN Regulator of G-protein-signaling 7 (Fragment) OS=Homo sapiens OX=9606 GN=RGS7 PE=1 SV=1;sp|P49802-4|RGS7_HUMAN Isoform 4 of Regulator of G-protein signaling 7 OS=Homo sapiens OX=9606 GN=RGS7;tr|A0A8I5KRH6|A0A8I5KRH6_HUMAN Regulator o	37	2	2	2	0	0	0	0	0	0	0	0	0	0	0	0	0	0	1	0	1	0	0	0	0	0	0	0	0	0	0	0	0	0	0	0	0	0	0	0	0	0	1	0
601	P00387-3;A0A8I5KR71;P00387;P00387-2;A0A8J8YWN6;A0A8I5KW26;A0A8J8Z3C6;A0A8I5QKX1;A0A8I5QKT9;A0A8I5KPU0;B1AHF3;A0A8I5KYU1;A0A8I5KVD2;A0A8I5QKL2;A0A087WZB1;A0A8I5KXI5;A0A8I5KTF9;A0A8I5KNV1;A0A8I5KUA5	P00387-3;A0A8I5KR71;P00387;P00387-2;A0A8J8YWN6;A0A8I5KW26;A0A8J8Z3C6;A0A8I5QKX1;A0A8I5QKT9;A0A8I5KPU0;B1AHF3;A0A8I5KYU1;A0A8I5KVD2;A0A8I5QKL2	NADH-cytochrome b5 reductase 3;NADH-cytochrome b5 reductase 3 membrane-bound form;NADH-cytochrome b5 reductase 3 soluble form	CYB5R3	sp|P00387-3|NB5R3_HUMAN Isoform 3 of NADH-cytochrome b5 reductase 3 OS=Homo sapiens OX=9606 GN=CYB5R3;tr|A0A8I5KR71|A0A8I5KR71_HUMAN NADH-cytochrome b5 reductase OS=Homo sapiens OX=9606 GN=CYB5R3 PE=1 SV=1;sp|P00387|NB5R3_HUMAN NADH-cytochrome b5 reductase	19	15	15	15	1	1	0	4	0	0	5	0	0	2	0	0	11	7	10	11	11	12	11	11	11	11	9	7	1	1	0	4	0	0	5	0	0	2	0	0	11	7	10	11
602	K7EM02;A0A8I5KR90;K7EPQ6;K7EIJ8;A0A8I5QL41;Q8IYT4-2;Q8IYT4	K7EM02;A0A8I5KR90;K7EPQ6;K7EIJ8;A0A8I5QL41;Q8IYT4-2;Q8IYT4	Katanin p60 ATPase-containing subunit A-like 2	KATNAL2	tr|K7EM02|K7EM02_HUMAN Katanin p60 ATPase-containing subunit A-like 2 (Fragment) OS=Homo sapiens OX=9606 GN=KATNAL2 PE=1 SV=1;tr|A0A8I5KR90|A0A8I5KR90_HUMAN Katanin p60 ATPase-containing subunit A-like 2 OS=Homo sapiens OX=9606 GN=KATNAL2 PE=1 SV=1;tr|K7EP	7	1	1	1	1	0	0	1	0	0	1	0	0	1	0	0	0	1	1	1	1	1	1	1	1	1	1	1	1	0	0	1	0	0	1	0	0	1	0	0	0	1	1	1
603	O60341-2;A0A8I5KRB8;O60341;A0A8I5KXU4;R4GMQ1;A0A8I5QKM3;A0A8I5QJR3;A0A8I5QJJ5;A0A8I5KV76;A0A8I5KVZ4;A0A8I5KSH0;A0A8I5KRX9;A0A8I5KT29;R4GMP9;A0A8I5KRF4;A0A8I5KQU6;A0A8I5KSI8;A0A8I5KPV0;A0A8I5KTR5;A0A8I5KRC9	O60341-2;A0A8I5KRB8;O60341;A0A8I5KXU4;R4GMQ1;A0A8I5QKM3;A0A8I5QJR3;A0A8I5QJJ5;A0A8I5KV76;A0A8I5KVZ4;A0A8I5KSH0;A0A8I5KRX9;A0A8I5KT29;R4GMP9;A0A8I5KRF4;A0A8I5KQU6	Lysine-specific histone demethylase 1A	KDM1A	sp|O60341-2|KDM1A_HUMAN Isoform 2 of Lysine-specific histone demethylase 1A OS=Homo sapiens OX=9606 GN=KDM1A;tr|A0A8I5KRB8|A0A8I5KRB8_HUMAN Lysine-specific histone demethylase OS=Homo sapiens OX=9606 GN=KDM1A PE=1 SV=1;sp|O60341|KDM1A_HUMAN Lysine-specific	20	12	12	12	0	0	0	0	0	0	0	0	0	0	0	0	7	5	9	5	6	1	2	4	4	1	4	4	0	0	0	0	0	0	0	0	0	0	0	0	7	5	9	5
604	A0A8I5KWJ9;A0A8I5KY07;A0A8I5KSQ5;A0A8I5KRP1;A0A8I5KRK1;A0A8I5KYQ0;A0A8I5KZB3;Q9H2M9;A0A8I5QJC9;A0A8I5QJG4;A0A8I5KUS2;Q9H2M9-2	A0A8I5KWJ9;A0A8I5KY07;A0A8I5KSQ5;A0A8I5KRP1;A0A8I5KRK1;A0A8I5KYQ0;A0A8I5KZB3;Q9H2M9;A0A8I5QJC9;A0A8I5QJG4	Rab3 GTPase-activating protein non-catalytic subunit	RAB3GAP2	tr|A0A8I5KWJ9|A0A8I5KWJ9_HUMAN Rab3 GTPase-activating protein non-catalytic subunit OS=Homo sapiens OX=9606 GN=RAB3GAP2 PE=1 SV=1;tr|A0A8I5KY07|A0A8I5KY07_HUMAN Rab3 GTPase-activating protein non-catalytic subunit OS=Homo sapiens OX=9606 GN=RAB3GAP2 PE=1 S	12	21	21	21	0	0	0	0	0	0	0	0	0	0	0	0	11	7	11	8	8	5	5	2	1	2	3	4	0	0	0	0	0	0	0	0	0	0	0	0	11	7	11	8
605	A0A8I5KRS9;A6NHR9;A6NHR9-2;J3KTL8;A0A8I5KW02;A6NHR9-3;A0A8I5KQZ7;A0A2R8YCU7;J3KRK8	A0A8I5KRS9;A6NHR9;A6NHR9-2;J3KTL8	Structural maintenance of chromosomes flexible hinge domain-containing protein 1	SMCHD1	tr|A0A8I5KRS9|A0A8I5KRS9_HUMAN Structural maintenance of chromosomes flexible hinge domain-containing protein 1 OS=Homo sapiens OX=9606 GN=SMCHD1 PE=1 SV=1;sp|A6NHR9|SMHD1_HUMAN Structural maintenance of chromosomes flexible hinge domain-containing protein	9	20	20	20	0	0	0	0	0	0	0	0	0	0	0	0	12	11	5	2	3	3	1	2	4	1	2	0	0	0	0	0	0	0	0	0	0	0	0	0	12	11	5	2
606	A0A8I5KS41;Q9P0I2;A0A8I5KU67;Q9P0I2-2	A0A8I5KS41;Q9P0I2;A0A8I5KU67;Q9P0I2-2	ER membrane protein complex subunit 3	EMC3	tr|A0A8I5KS41|A0A8I5KS41_HUMAN ER membrane protein complex subunit 3 OS=Homo sapiens OX=9606 GN=EMC3 PE=1 SV=1;sp|Q9P0I2|EMC3_HUMAN ER membrane protein complex subunit 3 OS=Homo sapiens OX=9606 GN=EMC3 PE=1 SV=3;tr|A0A8I5KU67|A0A8I5KU67_HUMAN ER membrane p	4	2	2	2	0	0	0	0	0	0	0	0	0	0	0	0	2	0	0	0	0	0	0	0	0	0	0	0	0	0	0	0	0	0	0	0	0	0	0	0	2	0	0	0
607	A0A8I5KSB7;A0A8I5QJH8;Q9NZ94-3;Q9NZ94-2;Q9NZ94;A0A8I5KSW0;A0A8I5QL38;A0A8I5KVP5;A0A8I5QJU7;A0A8I5KQ26;E7EVK0;A0A8I5KTH4	A0A8I5KSB7;A0A8I5QJH8;Q9NZ94-3;Q9NZ94-2;Q9NZ94;A0A8I5KSW0;A0A8I5QL38;A0A8I5KVP5;A0A8I5QJU7;A0A8I5KQ26;E7EVK0;A0A8I5KTH4	Neuroligin-3	NLGN3	tr|A0A8I5KSB7|A0A8I5KSB7_HUMAN Neuroligin 3, isoform CRA_d OS=Homo sapiens OX=9606 GN=NLGN3 PE=1 SV=1;tr|A0A8I5QJH8|A0A8I5QJH8_HUMAN Neuroligin-3 OS=Homo sapiens OX=9606 GN=NLGN3 PE=1 SV=1;sp|Q9NZ94-3|NLGN3_HUMAN Isoform 3 of Neuroligin-3 OS=Homo sapiens O	12	4	2	2	0	0	0	0	0	0	0	0	0	0	0	0	2	3	2	2	1	1	2	1	1	2	1	1	0	0	0	0	0	0	0	0	0	0	0	0	1	2	1	0
608	Q6PKG0;Q6PKG0-3;A0A8I5KWU3;A0A8I5KSP1;E5RH50;A0A0B4J210;H0YBW1;E5RHK4;H0YAN4;H0YC73;H0YC33;A0A3B3ISF0;Q659C4-6;Q659C4-7;Q659C4-2;Q659C4;Q659C4-9	Q6PKG0;Q6PKG0-3;A0A8I5KWU3;A0A8I5KSP1	La-related protein 1	LARP1	sp|Q6PKG0|LARP1_HUMAN La-related protein 1 OS=Homo sapiens OX=9606 GN=LARP1 PE=1 SV=2;sp|Q6PKG0-3|LARP1_HUMAN Isoform 2 of La-related protein 1 OS=Homo sapiens OX=9606 GN=LARP1;tr|A0A8I5KWU3|A0A8I5KWU3_HUMAN La ribonucleoprotein domain family, member 1, is	17	15	15	14	0	1	0	5	0	0	2	0	1	0	0	0	8	9	10	4	3	1	4	4	2	3	3	2	0	1	0	5	0	0	2	0	1	0	0	0	8	9	10	4
609	D6R9Z6;A0A8I5KSZ3;A0A8I5KUI4;A0A8Q3WK75;A0A8Q3SHH4;A0A8Q3SHF1;H0YA82;A0A8Q3SHG9;A0A8Q3SHN7;Q4G0J3-2;Q4G0J3;Q4G0J3-3;A0A8I5KYN2;A0A8I5KQG7	D6R9Z6;A0A8I5KSZ3;A0A8I5KUI4;A0A8Q3WK75;A0A8Q3SHH4;A0A8Q3SHF1;H0YA82;A0A8Q3SHG9;A0A8Q3SHN7;Q4G0J3-2;Q4G0J3;Q4G0J3-3	La-related protein 7	LARP7	tr|D6R9Z6|D6R9Z6_HUMAN La-related protein 7 (Fragment) OS=Homo sapiens OX=9606 GN=LARP7 PE=1 SV=1;tr|A0A8I5KSZ3|A0A8I5KSZ3_HUMAN La-related protein 7 OS=Homo sapiens OX=9606 GN=LARP7 PE=1 SV=1;tr|A0A8I5KUI4|A0A8I5KUI4_HUMAN La-related protein 7 OS=Homo sap	14	3	3	3	0	0	0	0	0	0	0	0	0	0	0	0	1	1	0	0	2	0	0	0	0	0	0	0	0	0	0	0	0	0	0	0	0	0	0	0	1	1	0	0
610	Q9ULH0;A0A8I5KT58;Q9ULH0-2;Q9ULH0-4;A0A8I5KX08;A0A8I5QL22;A0A8I5KPM9;E9PH70;A0A8I5QJC0;A0A8I5KZ42;A0A1W2PPB7;A0A8I5KQK7;H7C584;Q9ULH0-3;A0A8I5KTL1;A0A8I5KTG3;H0Y8E4;Q9ULH0-5	Q9ULH0;A0A8I5KT58;Q9ULH0-2;Q9ULH0-4;A0A8I5KX08;A0A8I5QL22;A0A8I5KPM9;E9PH70;A0A8I5QJC0;A0A8I5KZ42;A0A1W2PPB7;A0A8I5KQK7;H7C584;Q9ULH0-3;A0A8I5KTL1;A0A8I5KTG3;H0Y8E4	Kinase D-interacting substrate of 220 kDa	KIDINS220	sp|Q9ULH0|KDIS_HUMAN Kinase D-interacting substrate of 220 kDa OS=Homo sapiens OX=9606 GN=KIDINS220 PE=1 SV=3;tr|A0A8I5KT58|A0A8I5KT58_HUMAN Kinase D-interacting substrate of 220 kDa OS=Homo sapiens OX=9606 GN=KIDINS220 PE=1 SV=1;sp|Q9ULH0-2|KDIS_HUMAN Iso	18	21	21	21	0	0	0	3	0	0	0	0	0	0	0	0	10	7	8	9	3	5	8	5	8	9	10	4	0	0	0	3	0	0	0	0	0	0	0	0	10	7	8	9
611	Q5JRJ0;E7EWD5;A0A8I5KT94;Q99576-5;Q99576;Q99576-3	Q5JRJ0;E7EWD5;A0A8I5KT94;Q99576-5;Q99576;Q99576-3	TSC22 domain family protein 3	TSC22D3	tr|Q5JRJ0|Q5JRJ0_HUMAN TSC22 domain family protein 3 OS=Homo sapiens OX=9606 GN=TSC22D3 PE=1 SV=1;tr|E7EWD5|E7EWD5_HUMAN TSC22 domain family protein 3 OS=Homo sapiens OX=9606 GN=TSC22D3 PE=1 SV=1;tr|A0A8I5KT94|A0A8I5KT94_HUMAN TSC22 domain family protein 3	6	3	3	3	0	0	0	2	0	0	1	0	0	0	0	0	0	1	0	0	0	1	0	1	0	0	0	0	0	0	0	2	0	0	1	0	0	0	0	0	0	1	0	0
612	Q9Y4I1-2;A0A8I5KTF1;Q9Y4I1;Q9Y4I1-3;F8WE88;A0A8J8YWI7;G3V394;A0A8I5KYM3;A0A8I5QKR9;A0A8I5QKS7;A0A8I5KWE1;E7ERV5;A0A8I5KYS5;A0A8I5KUG0;A0A8I5QJE6;A0A8I5KRA4;A0A8I5KX10;A0A8I5KV14;A0A8I5QJA8;A0A8I5KRS2;A0A8I5QJF6;H0Y3R0;A0A8I5KXS5;A0A8I5KQ70;A0A8I5KVK9;Q9ULV0;A0A8V8TM52;A0A8I5KXP8;A0A8I5KRL5;A0A8I5KTM5;A0A8I5KXW9;Q9NQX4-2;H0YMK3;G3V3C9;A0A8I5KWM1;H0YM96;A0A8I5KRP9;H0YM93	Q9Y4I1-2;A0A8I5KTF1;Q9Y4I1;Q9Y4I1-3;F8WE88;A0A8J8YWI7;G3V394;A0A8I5KYM3;A0A8I5QKR9;A0A8I5QKS7;A0A8I5KWE1	Unconventional myosin-Va	MYO5A	sp|Q9Y4I1-2|MYO5A_HUMAN Isoform 2 of Unconventional myosin-Va OS=Homo sapiens OX=9606 GN=MYO5A;tr|A0A8I5KTF1|A0A8I5KTF1_HUMAN Unconventional myosin-Va OS=Homo sapiens OX=9606 GN=MYO5A PE=1 SV=1;sp|Q9Y4I1|MYO5A_HUMAN Unconventional myosin-Va OS=Homo sapiens	38	73	73	66	7	6	0	21	1	1	14	3	3	8	5	5	39	36	42	45	33	32	46	33	32	35	34	28	7	6	0	21	1	1	14	3	3	8	5	5	39	36	42	45
613	A0A8I5KTJ3;A0A8I5KYC9;O75506	A0A8I5KTJ3;A0A8I5KYC9;O75506	Heat shock factor-binding protein 1	HSBP1	tr|A0A8I5KTJ3|A0A8I5KTJ3_HUMAN Heat shock factor-binding protein 1 OS=Homo sapiens OX=9606 GN=HSBP1 PE=1 SV=1;tr|A0A8I5KYC9|A0A8I5KYC9_HUMAN Heat shock factor-binding protein 1 OS=Homo sapiens OX=9606 GN=HSBP1 PE=1 SV=1;sp|O75506|HSBP1_HUMAN Heat shock fac	3	3	3	3	0	0	0	0	0	0	1	0	0	0	0	0	3	1	1	3	1	1	1	0	0	2	1	1	0	0	0	0	0	0	1	0	0	0	0	0	3	1	1	3
614	A0A8I5KTK5;Q13724-2;Q13724;A0A8I5KQG9;A0A3B3IRK6;A0A3B3IRW2;A0A3B3ITC1;A0A3B3IS52;C9JDQ1;A0A3B3IRI7;A0A3B3ITU6;B8ZZE2	A0A8I5KTK5;Q13724-2;Q13724;A0A8I5KQG9;A0A3B3IRK6;A0A3B3IRW2	Mannosyl-oligosaccharide glucosidase	MOGS	tr|A0A8I5KTK5|A0A8I5KTK5_HUMAN Mannosyl-oligosaccharide glucosidase OS=Homo sapiens OX=9606 GN=MOGS PE=1 SV=1;sp|Q13724-2|MOGS_HUMAN Isoform 2 of Mannosyl-oligosaccharide glucosidase OS=Homo sapiens OX=9606 GN=MOGS;sp|Q13724|MOGS_HUMAN Mannosyl-oligosaccha	12	11	11	11	0	0	0	0	0	0	0	0	0	0	0	0	9	5	6	5	5	5	5	4	5	2	1	2	0	0	0	0	0	0	0	0	0	0	0	0	9	5	6	5
615	O95248-4;A0A8I5KY61;A0A8I5KUE4;A0A8J8YTQ8;A0A8I5KXX8;A0A8I5KTN1;A0A8I5KVF2;O95248;O95248-5;A0A8I5KTI7;A0A8I5KU87;A0A8I5KR05;A0A8I5KXN1;A0A8I5KYG9;A0A8I5KT60;A0A8I5KRX8;A0A8I5KXH4;A0A8I5KW56;A0A8I5KZ29;A0A8I5KS68;A0A8I5KUL5;H0Y5W8;A0A8I5KX98;A0A8I5KWB4;A0A8I5KT25;A0A8I5KXX9;A0A8I5KS97;A0A8I5KS51;A0A8I5KVL6;A0A8I5QKT8;A0A8I5KY28;A0A8I5KYT4;A0A8I5QKN6;A0A8I5QJN2;A0A8I5KWI8;A0A8I5KPS7;A0A8I5KNQ5;A0A8…	O95248-4;A0A8I5KY61;A0A8I5KUE4;A0A8J8YTQ8;A0A8I5KXX8;A0A8I5KTN1;A0A8I5KVF2;O95248;O95248-5;A0A8I5KTI7;A0A8I5KU87;A0A8I5KR05;A0A8I5KXN1;A0A8I5KYG9;A0A8I5KT60;A0A8I5KRX8	Myotubularin-related protein 5	SBF1	sp|O95248-4|MTMR5_HUMAN Isoform 4 of Myotubularin-related protein 5 OS=Homo sapiens OX=9606 GN=SBF1;tr|A0A8I5KY61|A0A8I5KY61_HUMAN Myotubularin-related protein 5 OS=Homo sapiens OX=9606 GN=SBF1 PE=1 SV=1;tr|A0A8I5KUE4|A0A8I5KUE4_HUMAN Myotubularin-related	38	24	24	23	1	1	0	4	0	0	4	0	0	2	1	0	12	10	11	14	9	9	7	6	5	1	2	4	1	1	0	4	0	0	4	0	0	2	1	0	12	10	11	14
616	Q96DZ1;A0A8I5KYX4;A0A8I5KWJ1;A0A8I5KTW2;A0A8I5KXV7;Q96DZ1-3;Q96DZ1-2;A0A8I5KWA3;A0A8I5KTC7;A0A8I5KQC1;A0A8I5KVT1;A0A8I5KY03;A0A8I5KYU6;A0A8I5KRL2;A0A8I5KU57;A0A8I5KUG7;A0A8I5KXM1;A0A8I5KXY6;A0A8I5KUW0;A0A8I5KVG1;A0A8I5KSC7;A0A8I5KTD9;A0A8I5KR40	Q96DZ1;A0A8I5KYX4;A0A8I5KWJ1;A0A8I5KTW2;A0A8I5KXV7;Q96DZ1-3;Q96DZ1-2;A0A8I5KWA3;A0A8I5KTC7;A0A8I5KQC1;A0A8I5KVT1;A0A8I5KY03;A0A8I5KYU6;A0A8I5KRL2;A0A8I5KU57;A0A8I5KUG7;A0A8I5KXM1;A0A8I5KXY6;A0A8I5KUW0;A0A8I5KVG1;A0A8I5KSC7;A0A8I5KTD9	Endoplasmic reticulum lectin 1	ERLEC1	sp|Q96DZ1|ERLEC_HUMAN Endoplasmic reticulum lectin 1 OS=Homo sapiens OX=9606 GN=ERLEC1 PE=1 SV=1;tr|A0A8I5KYX4|A0A8I5KYX4_HUMAN Endoplasmic reticulum lectin 1 OS=Homo sapiens OX=9606 GN=ERLEC1 PE=1 SV=1;tr|A0A8I5KWJ1|A0A8I5KWJ1_HUMAN Endoplasmic reticulum	23	3	3	3	0	0	0	0	0	0	0	0	0	0	0	0	2	2	3	1	1	1	2	1	2	1	0	1	0	0	0	0	0	0	0	0	0	0	0	0	2	2	3	1
617	A0A8J9AK24;A0A8I5KTW5;Q96CU9-3;Q96CU9;A0A8I5KUS8;E9PP78;A0A8I5KSK3;A0A8I5KZ12;A0A8I5KU12;A0A8I5QL46;Q96CU9-2	A0A8J9AK24;A0A8I5KTW5;Q96CU9-3;Q96CU9;A0A8I5KUS8;E9PP78;A0A8I5KSK3;A0A8I5KZ12;A0A8I5KU12;A0A8I5QL46;Q96CU9-2	FAD-dependent oxidoreductase domain-containing protein 1	FOXRED1	tr|A0A8J9AK24|A0A8J9AK24_HUMAN FAD-dependent oxidoreductase domain-containing protein 1 OS=Homo sapiens OX=9606 GN=FOXRED1 PE=1 SV=1;tr|A0A8I5KTW5|A0A8I5KTW5_HUMAN FAD-dependent oxidoreductase domain containing 1, isoform CRA_a OS=Homo sapiens OX=9606 GN=F	11	4	4	4	0	0	0	0	0	0	0	0	0	0	0	0	3	2	1	1	1	1	0	1	1	1	0	1	0	0	0	0	0	0	0	0	0	0	0	0	3	2	1	1
618	X6RI37;A0A8I5KUD9;Q9UQ13-2;Q9UQ13;A0A8I5QJS4	X6RI37;A0A8I5KUD9;Q9UQ13-2;Q9UQ13;A0A8I5QJS4	Leucine-rich repeat protein SHOC-2	SHOC2	tr|X6RI37|X6RI37_HUMAN Leucine-rich repeat protein SHOC-2 OS=Homo sapiens OX=9606 GN=SHOC2 PE=1 SV=2;tr|A0A8I5KUD9|A0A8I5KUD9_HUMAN Leucine-rich repeat protein SHOC-2 OS=Homo sapiens OX=9606 GN=SHOC2 PE=1 SV=1;sp|Q9UQ13-2|SHOC2_HUMAN Isoform 2 of Leucine-r	5	2	2	2	0	0	0	0	0	0	0	0	0	0	0	0	2	1	1	2	2	2	2	1	1	1	2	1	0	0	0	0	0	0	0	0	0	0	0	0	2	1	1	2
619	F8W7Q4;A0A8I5KUL7;Q96A26;E9PH05;A0A8I5QJA3;A0A8I5KW67;A0A8I5KUT6	F8W7Q4;A0A8I5KUL7;Q96A26;E9PH05	Protein FAM162A	FAM162A	tr|F8W7Q4|F8W7Q4_HUMAN Protein FAM162A OS=Homo sapiens OX=9606 GN=FAM162A PE=1 SV=1;tr|A0A8I5KUL7|A0A8I5KUL7_HUMAN Protein FAM162A OS=Homo sapiens OX=9606 GN=FAM162A PE=1 SV=1;sp|Q96A26|F162A_HUMAN Protein FAM162A OS=Homo sapiens OX=9606 GN=FAM162A PE=1 SV	7	3	3	3	0	0	0	0	0	0	0	0	0	0	0	0	2	2	3	1	2	2	1	1	1	1	0	1	0	0	0	0	0	0	0	0	0	0	0	0	2	2	3	1
620	A0A8I5KUS5;Q15370;Q15370-2;B8ZZU8;A0A0B4J296;I3L0M9	A0A8I5KUS5;Q15370;Q15370-2;B8ZZU8;A0A0B4J296;I3L0M9	Transcription elongation factor B polypeptide 2	TCEB2	tr|A0A8I5KUS5|A0A8I5KUS5_HUMAN Elongin-B OS=Homo sapiens OX=9606 GN=ELOB PE=1 SV=1;sp|Q15370|ELOB_HUMAN Elongin-B OS=Homo sapiens OX=9606 GN=ELOB PE=1 SV=1;sp|Q15370-2|ELOB_HUMAN Isoform 2 of Elongin-B OS=Homo sapiens OX=9606 GN=ELOB;tr|B8ZZU8|B8ZZU8_HUMAN	6	7	7	7	1	1	0	4	0	0	3	1	0	1	1	2	7	4	3	2	2	4	2	1	3	4	2	2	1	1	0	4	0	0	3	1	0	1	1	2	7	4	3	2
621	A0A8I5QJT4;A0A8I5KXJ0;E7ER77;A0A8I5QL16;A0A8I5QJH1;A0A8I5KYJ3;A0A8I5KUT1;Q7Z2K6;A0A0C4DGF0;A0A8I5KNY4;A0A8I5KWW9;Q7Z2K6-2	A0A8I5QJT4;A0A8I5KXJ0;E7ER77;A0A8I5QL16;A0A8I5QJH1;A0A8I5KYJ3;A0A8I5KUT1;Q7Z2K6;A0A0C4DGF0;A0A8I5KNY4;A0A8I5KWW9;Q7Z2K6-2	Endoplasmic reticulum metallopeptidase 1	ERMP1	tr|A0A8I5QJT4|A0A8I5QJT4_HUMAN Endoplasmic reticulum metallopeptidase 1 OS=Homo sapiens OX=9606 GN=ERMP1 PE=1 SV=1;tr|A0A8I5KXJ0|A0A8I5KXJ0_HUMAN Endoplasmic reticulum metallopeptidase 1 OS=Homo sapiens OX=9606 GN=ERMP1 PE=1 SV=1;tr|E7ER77|E7ER77_HUMAN End	12	2	2	2	0	0	0	0	0	0	0	0	0	0	0	0	0	2	1	0	0	0	0	0	0	0	0	0	0	0	0	0	0	0	0	0	0	0	0	0	0	2	1	0
622	O75534-4;O75534-3;O75534;O75534-2;A0A8I5KW72;A0A8I5KV85;E9PLT0;A0A8I5QKX0;A0A8I5KPJ6;A0A8I5KXH5;E9PNG3;A0A8I5KPC0;A0A8I5QJA6;A0A8I5KYL8;A0A8I5KTQ3;A0A8I5KXL1;A0A8I5KWW0;A0A8I5KPQ8;A0A8I5KS07;A0A8I5KW29;A0A8I5KYL4;A0A8I5KNL1;E9PLD4;E9PJK7	O75534-4;O75534-3;O75534;O75534-2;A0A8I5KW72;A0A8I5KV85;E9PLT0;A0A8I5QKX0;A0A8I5KPJ6;A0A8I5KXH5;E9PNG3;A0A8I5KPC0;A0A8I5QJA6;A0A8I5KYL8;A0A8I5KTQ3;A0A8I5KXL1;A0A8I5KWW0;A0A8I5KPQ8;A0A8I5KS07	Cold shock domain-containing protein E1	CSDE1	sp|O75534-4|CSDE1_HUMAN Isoform 4 of Cold shock domain-containing protein E1 OS=Homo sapiens OX=9606 GN=CSDE1;sp|O75534-3|CSDE1_HUMAN Isoform 3 of Cold shock domain-containing protein E1 OS=Homo sapiens OX=9606 GN=CSDE1;sp|O75534|CSDE1_HUMAN Cold shock dom	24	23	23	23	0	0	0	0	0	0	1	0	0	0	0	0	11	6	11	5	3	4	8	3	5	8	5	5	0	0	0	0	0	0	1	0	0	0	0	0	11	6	11	5
623	A0A8I5KVF8;Q8N3U4;Q8N3U4-2;A0A8I5KUG8;B1AMT4;B1AMT1;B1AMT2;B1AMT3	A0A8I5KVF8;Q8N3U4;Q8N3U4-2;A0A8I5KUG8;B1AMT4	Cohesin subunit SA-2	STAG2	tr|A0A8I5KVF8|A0A8I5KVF8_HUMAN Cohesin subunit SA OS=Homo sapiens OX=9606 GN=STAG2 PE=1 SV=1;sp|Q8N3U4|STAG2_HUMAN Cohesin subunit SA-2 OS=Homo sapiens OX=9606 GN=STAG2 PE=1 SV=3;sp|Q8N3U4-2|STAG2_HUMAN Isoform 2 of Cohesin subunit SA-2 OS=Homo sapiens OX=	8	4	1	1	0	0	0	0	0	0	0	0	0	0	0	0	4	2	2	0	0	0	0	1	1	0	0	1	0	0	0	0	0	0	0	0	0	0	0	0	1	1	0	0
624	A0A8I5KW48;Q06124;Q06124-1;A0A8I5QJ58;A0A8I5KRZ3;A0A1W2PPU4;A0A8I5KVS6;A0A8I5QL30;Q06124-3;A0A0U1RRI0;H0YF12	A0A8I5KW48;Q06124;Q06124-1;A0A8I5QJ58;A0A8I5KRZ3;A0A1W2PPU4;A0A8I5KVS6;A0A8I5QL30;Q06124-3	Tyrosine-protein phosphatase non-receptor type 11	PTPN11	tr|A0A8I5KW48|A0A8I5KW48_HUMAN Tyrosine-protein phosphatase non-receptor type 11 OS=Homo sapiens OX=9606 GN=PTPN11 PE=1 SV=1;sp|Q06124|PTN11_HUMAN Tyrosine-protein phosphatase non-receptor type 11 OS=Homo sapiens OX=9606 GN=PTPN11 PE=1 SV=3;sp|Q06124-1|PTN	11	13	13	13	0	0	0	1	0	0	1	0	0	0	0	0	6	8	10	5	7	6	4	6	5	5	3	3	0	0	0	1	0	0	1	0	0	0	0	0	6	8	10	5
625	A0A8I5KW55;H7C5A2;Q8N766-2;Q8N766;A0A8I5KQA0;A0A8I5KRL9;Q8N766-4;Q8N766-3;A0A8I5KTE8;A0A8I5KXE1;A0A8I5KWE3;Q5TG59;A0A8I5KSM5;H7C4E3	A0A8I5KW55;H7C5A2;Q8N766-2;Q8N766;A0A8I5KQA0;A0A8I5KRL9;Q8N766-4;Q8N766-3;A0A8I5KTE8;A0A8I5KXE1	ER membrane protein complex subunit 1	EMC1	tr|A0A8I5KW55|A0A8I5KW55_HUMAN ER membrane protein complex subunit 1 OS=Homo sapiens OX=9606 GN=EMC1 PE=1 SV=1;tr|H7C5A2|H7C5A2_HUMAN ER membrane protein complex subunit 1 OS=Homo sapiens OX=9606 GN=EMC1 PE=1 SV=2;sp|Q8N766-2|EMC1_HUMAN Isoform 2 of ER mem	14	10	10	10	0	0	0	0	0	0	0	0	0	0	0	0	6	6	4	1	3	2	1	2	1	1	0	2	0	0	0	0	0	0	0	0	0	0	0	0	6	6	4	1
626	A0A8I5KWL0;A0A8I5QJ77;G5E9C8;Q07889;A0A8I5QJD1;A0A8I5QJF3;A0A8I5KP47;A0A8I5KY52;Q07889-2;Q07890-2;Q07890	A0A8I5KWL0;A0A8I5QJ77;G5E9C8;Q07889;A0A8I5QJD1;A0A8I5QJF3;A0A8I5KP47;A0A8I5KY52;Q07889-2;Q07890-2;Q07890	Son of sevenless homolog 1;Son of sevenless homolog 2	SOS1;SOS2	tr|A0A8I5KWL0|A0A8I5KWL0_HUMAN Son of sevenless homolog 1 OS=Homo sapiens OX=9606 GN=SOS1 PE=1 SV=1;tr|A0A8I5QJ77|A0A8I5QJ77_HUMAN Son of sevenless homolog 1 OS=Homo sapiens OX=9606 GN=SOS1 PE=1 SV=1;tr|G5E9C8|G5E9C8_HUMAN Son of sevenless homolog 1 OS=Hom	11	2	2	2	0	0	0	0	0	0	0	0	0	0	0	0	1	2	0	0	0	0	0	1	0	0	0	0	0	0	0	0	0	0	0	0	0	0	0	0	1	2	0	0
627	P21359;P21359-6;P21359-2;A0A8Q3WL04;A0A8I5KWR6;H0Y465;J3KSB5;P21359-4;A0A8Q3WL49;A0A8I5KV71;P21359-5;P21359-3;J3KRT8;J3QQN8;A0A8I5KSC3;A0A1W2PPA7;A0A8I5KYK6;A0A8I5KSM3;A0A1W2PS74	P21359;P21359-6;P21359-2;A0A8Q3WL04;A0A8I5KWR6;H0Y465;J3KSB5;P21359-4	Neurofibromin;Neurofibromin truncated	NF1	sp|P21359|NF1_HUMAN Neurofibromin OS=Homo sapiens OX=9606 GN=NF1 PE=1 SV=2;sp|P21359-6|NF1_HUMAN Isoform 6 of Neurofibromin OS=Homo sapiens OX=9606 GN=NF1;sp|P21359-2|NF1_HUMAN Isoform I of Neurofibromin OS=Homo sapiens OX=9606 GN=NF1;tr|A0A8Q3WL04|A0A8Q3W	19	14	14	14	0	0	0	0	0	0	0	0	0	0	0	0	6	7	5	2	6	0	3	3	1	1	0	0	0	0	0	0	0	0	0	0	0	0	0	0	6	7	5	2
628	A0A8I5KWT8;P35579;P35579-2;A0A8I5KYI1;Q5BKV1;A0A8I5KU92;B1AH99;A0A2R8Y4C3;REV__S4R3H4;REV__E7EQT4;REV__Q9UKV3-5;REV__Q9UKV3	A0A8I5KWT8;P35579;P35579-2	Myosin-9	MYH9	tr|A0A8I5KWT8|A0A8I5KWT8_HUMAN Myosin-9 OS=Homo sapiens OX=9606 GN=MYH9 PE=1 SV=1;sp|P35579|MYH9_HUMAN Myosin-9 OS=Homo sapiens OX=9606 GN=MYH9 PE=1 SV=4;sp|P35579-2|MYH9_HUMAN Isoform 2 of Myosin-9 OS=Homo sapiens OX=9606 GN=MYH9	12	54	38	35	2	1	0	13	0	0	11	1	1	6	0	1	28	15	21	22	22	16	19	13	13	14	8	11	1	0	0	11	0	0	10	0	0	4	0	0	18	8	13	14
629	A0A8I5KX72;O15226;O15226-2	A0A8I5KX72;O15226;O15226-2	NF-kappa-B-repressing factor	NKRF	tr|A0A8I5KX72|A0A8I5KX72_HUMAN NF-kappa-B-repressing factor OS=Homo sapiens OX=9606 GN=NKRF PE=1 SV=1;sp|O15226|NKRF_HUMAN NF-kappa-B-repressing factor OS=Homo sapiens OX=9606 GN=NKRF PE=1 SV=2;sp|O15226-2|NKRF_HUMAN Isoform 2 of NF-kappa-B-repressing fact	3	2	2	2	0	0	0	0	0	0	0	0	0	0	0	0	0	2	1	0	0	0	0	0	0	0	0	0	0	0	0	0	0	0	0	0	0	0	0	0	0	2	1	0
630	A0A8I5KXR5;Q9HCD6;Q9HCD6-2;J3KRP9;Q9HCD6-3;Q9HCD6-4;J3QQY7;J3KTM5	A0A8I5KXR5;Q9HCD6;Q9HCD6-2;J3KRP9;Q9HCD6-3;Q9HCD6-4	Protein TANC2	TANC2	tr|A0A8I5KXR5|A0A8I5KXR5_HUMAN Protein TANC2 OS=Homo sapiens OX=9606 GN=TANC2 PE=1 SV=1;sp|Q9HCD6|TANC2_HUMAN Protein TANC2 OS=Homo sapiens OX=9606 GN=TANC2 PE=1 SV=3;sp|Q9HCD6-2|TANC2_HUMAN Isoform 2 of Protein TANC2 OS=Homo sapiens OX=9606 GN=TANC2;tr|J3	8	5	5	5	0	0	0	0	0	0	0	0	0	0	0	0	1	5	2	1	0	0	0	1	0	0	1	0	0	0	0	0	0	0	0	0	0	0	0	0	1	5	2	1
631	F8WC39;A6NP46;A0A8I5KXY7;P32189-1;P32189-4;P32189-2;P32189;F8WDA9;F8WBI8;Q14410	F8WC39;A6NP46;A0A8I5KXY7;P32189-1;P32189-4;P32189-2;P32189;F8WDA9;F8WBI8;Q14410	Glycerol kinase;Glycerol kinase 2	GK;GK2	tr|F8WC39|F8WC39_HUMAN Glycerol kinase OS=Homo sapiens OX=9606 GN=GK PE=1 SV=1;tr|A6NP46|A6NP46_HUMAN Glycerol kinase OS=Homo sapiens OX=9606 GN=GK PE=1 SV=1;tr|A0A8I5KXY7|A0A8I5KXY7_HUMAN glycerol kinase OS=Homo sapiens OX=9606 GN=GK PE=1 SV=1;sp|P32189-1	10	2	2	2	0	0	0	0	0	0	0	0	0	0	0	0	1	0	0	0	2	1	0	0	1	0	1	0	0	0	0	0	0	0	0	0	0	0	0	0	1	0	0	0
632	A0A8I5QKZ8;A0A8I5KY42;G5E9G7;Q9P2S2;A0A8I5KTJ4;A0A8I5QJ84;Q9P2S2-2	A0A8I5QKZ8;A0A8I5KY42;G5E9G7;Q9P2S2;A0A8I5KTJ4;A0A8I5QJ84;Q9P2S2-2	Neurexin-2	NRXN2	tr|A0A8I5QKZ8|A0A8I5QKZ8_HUMAN Neurexin-2 (Fragment) OS=Homo sapiens OX=9606 GN=NRXN2 PE=1 SV=1;tr|A0A8I5KY42|A0A8I5KY42_HUMAN Neurexin-2 OS=Homo sapiens OX=9606 GN=NRXN2 PE=1 SV=1;tr|G5E9G7|G5E9G7_HUMAN Neurexin 2, isoform CRA_a OS=Homo sapiens OX=9606 GN	7	6	6	3	0	0	0	0	0	0	0	0	0	1	1	1	0	1	4	0	1	1	0	0	1	1	0	0	0	0	0	0	0	0	0	0	0	1	1	1	0	1	4	0
633	A0A8I5KZ38;P35580-2;P35580;P35580-5;P35580-4;P35580-3;A0A8I5KSC2;A0A8I5KTT7;A0A6E1W127;A7E2Y1	A0A8I5KZ38;P35580-2;P35580;P35580-5;P35580-4;P35580-3	Myosin-10	MYH10	tr|A0A8I5KZ38|A0A8I5KZ38_HUMAN Myosin-10 OS=Homo sapiens OX=9606 GN=MYH10 PE=1 SV=1;sp|P35580-2|MYH10_HUMAN Isoform 2 of Myosin-10 OS=Homo sapiens OX=9606 GN=MYH10;sp|P35580|MYH10_HUMAN Myosin-10 OS=Homo sapiens OX=9606 GN=MYH10 PE=1 SV=3;sp|P35580-5|MYH10	10	119	119	91	16	12	0	47	1	3	50	15	14	44	14	14	68	49	55	60	55	53	59	43	39	51	39	42	16	12	0	47	1	3	50	15	14	44	14	14	68	49	55	60
634	A0A8I5QKM0;B0QY64;Q9UH99;Q9UH99-2;B0QY60;Q9UH99-3	A0A8I5QKM0;B0QY64;Q9UH99;Q9UH99-2;B0QY60;Q9UH99-3	SUN domain-containing protein 2	SUN2	tr|A0A8I5QKM0|A0A8I5QKM0_HUMAN SUN domain-containing protein 2 OS=Homo sapiens OX=9606 GN=SUN2 PE=1 SV=1;tr|B0QY64|B0QY64_HUMAN SUN domain-containing protein 2 OS=Homo sapiens OX=9606 GN=SUN2 PE=1 SV=3;sp|Q9UH99|SUN2_HUMAN SUN domain-containing protein 2 O	6	4	4	4	0	0	0	0	0	0	0	0	0	0	0	0	3	0	1	0	2	1	0	1	1	0	1	0	0	0	0	0	0	0	0	0	0	0	0	0	3	0	1	0
635	A0A8J9AUI2;Q15042;Q15042-3;A0A8I5KRH8;Q15042-4;A0A8I5KW23;C9J1R5;A0A8I5KWG9;A0A8I5KSB6;A0A8I5KT44	A0A8J9AUI2;Q15042;Q15042-3;A0A8I5KRH8;Q15042-4	Rab3 GTPase-activating protein catalytic subunit	RAB3GAP1	tr|A0A8J9AUI2|A0A8J9AUI2_HUMAN Rab3 GTPase-activating protein catalytic subunit OS=Homo sapiens OX=9606 GN=RAB3GAP1 PE=1 SV=1;sp|Q15042|RB3GP_HUMAN Rab3 GTPase-activating protein catalytic subunit OS=Homo sapiens OX=9606 GN=RAB3GAP1 PE=1 SV=3;sp|Q15042-3|R	10	12	12	12	0	0	0	0	0	0	0	0	0	0	0	0	7	2	5	3	2	0	1	3	0	1	0	0	0	0	0	0	0	0	0	0	0	0	0	0	7	2	5	3
636	A0A8Q3SHQ9;A0A8Q3SHQ4;A0A8J9C4H3;E7EU81;C9J8Q0;A0A8Q3SHH2;A0A8Q3WK92;A0A8Q3WKA7;A0A8Q3SHH5;H0Y867;A0A8Q3SHP0;A0A8Q3SHI9;A0A8Q3SHQ5;A0A8Q3WLC9;H7C5I7;A0A8Q3WKE2;A0A8Q3SHM0;Q14789-4;Q14789-3;Q14789;Q14789-2	A0A8Q3SHQ9;A0A8Q3SHQ4;A0A8J9C4H3;E7EU81;C9J8Q0;A0A8Q3SHH2;A0A8Q3WK92;A0A8Q3WKA7;A0A8Q3SHH5;H0Y867;A0A8Q3SHP0;A0A8Q3SHI9;A0A8Q3SHQ5;A0A8Q3WLC9;H7C5I7;A0A8Q3WKE2;A0A8Q3SHM0;Q14789-4;Q14789-3;Q14789;Q14789-2	Golgin subfamily B member 1	GOLGB1	tr|A0A8Q3SHQ9|A0A8Q3SHQ9_HUMAN Golgin subfamily B member 1 (Fragment) OS=Homo sapiens OX=9606 GN=GOLGB1 PE=1 SV=1;tr|A0A8Q3SHQ4|A0A8Q3SHQ4_HUMAN Golgin subfamily B member 1 (Fragment) OS=Homo sapiens OX=9606 GN=GOLGB1 PE=1 SV=1;tr|A0A8J9C4H3|A0A8J9C4H3_HUM	21	2	2	2	0	0	0	0	0	0	0	0	0	0	0	0	1	0	0	1	0	0	0	0	0	0	0	0	0	0	0	0	0	0	0	0	0	0	0	0	1	0	0	1
637	G3V2U4;A0A8Q3SHN5;A0A8Q3SHI5;Q9P2D8-2;Q9P2D8;Q9P2D8-3	G3V2U4;A0A8Q3SHN5;A0A8Q3SHI5;Q9P2D8-2;Q9P2D8;Q9P2D8-3	Protein unc-79 homolog	UNC79	tr|G3V2U4|G3V2U4_HUMAN Protein unc-79 homolog OS=Homo sapiens OX=9606 GN=UNC79 PE=1 SV=1;tr|A0A8Q3SHN5|A0A8Q3SHN5_HUMAN Protein unc-79 homolog OS=Homo sapiens OX=9606 GN=UNC79 PE=1 SV=1;tr|A0A8Q3SHI5|A0A8Q3SHI5_HUMAN Protein unc-79 homolog OS=Homo sapiens	6	2	2	2	0	0	0	0	0	0	0	0	0	0	0	0	1	1	0	0	0	0	0	0	0	0	0	0	0	0	0	0	0	0	0	0	0	0	0	0	1	1	0	0
638	Q96I59;A0A8Q3SHT5;A0A8Q3SHL5;H0YE96;Q96I59-2;A0A8Q3WKE5;A0A8Q3WKX6;A0A8Q3WKD2;A0A8Q3WLI0;A0A8Q3SHT7;A0A8Q3WKI6;A0A8Q3WKF4;A0A8Q3SIK4;A0A8Q3WKD9;A0A8Q3SHP1;A0A8Q3SHS9;A0A8Q3SHU1;A0A8Q3SHN6;A0A8Q3SHV4;A0A8Q3WLT2;E9PRK2	Q96I59;A0A8Q3SHT5;A0A8Q3SHL5;H0YE96;Q96I59-2;A0A8Q3WKE5;A0A8Q3WKX6;A0A8Q3WKD2	Probable asparagine--tRNA ligase, mitochondrial	NARS2	sp|Q96I59|SYNM_HUMAN Probable asparagine--tRNA ligase, mitochondrial OS=Homo sapiens OX=9606 GN=NARS2 PE=1 SV=3;tr|A0A8Q3SHT5|A0A8Q3SHT5_HUMAN Probable asparagine--tRNA ligase, mitochondrial OS=Homo sapiens OX=9606 GN=NARS2 PE=1 SV=1;tr|A0A8Q3SHL5|A0A8Q3SH	21	5	5	5	0	0	0	0	0	0	0	0	0	0	0	0	5	3	3	2	1	2	2	1	3	2	2	1	0	0	0	0	0	0	0	0	0	0	0	0	5	3	3	2
639	D6RH20;G5EA06;A0A8Q3WL16;A0A8Q3SHR4;A0A8Q3WKI2;A0A8Q3WKZ8;A0A8Q3WK88;A0A8Q3WKF1;Q92552;Q92552-2;A0A8Q3WKM3	D6RH20;G5EA06;A0A8Q3WL16;A0A8Q3SHR4;A0A8Q3WKI2;A0A8Q3WKZ8;A0A8Q3WK88;A0A8Q3WKF1;Q92552;Q92552-2	28S ribosomal protein S27, mitochondrial	MRPS27	tr|D6RH20|D6RH20_HUMAN 28S ribosomal protein S27, mitochondrial (Fragment) OS=Homo sapiens OX=9606 GN=MRPS27 PE=1 SV=1;tr|G5EA06|G5EA06_HUMAN 28S ribosomal protein S27, mitochondrial OS=Homo sapiens OX=9606 GN=MRPS27 PE=1 SV=1;tr|A0A8Q3WL16|A0A8Q3WL16_HUMA	11	3	3	3	0	0	0	0	0	0	0	0	0	0	0	0	2	3	2	1	1	1	1	1	0	0	1	2	0	0	0	0	0	0	0	0	0	0	0	0	2	3	2	1
640	A0A8Q3WKJ5;A0A8Q3WKE1;E7EPW2;A0A8Q3WKH6;A0A8Q3SHU8;P82663-3;P82663-2;P82663;A0A8Q3WLJ1;A0A8Q3WKE3;A0A8Q3SHT9	A0A8Q3WKJ5;A0A8Q3WKE1;E7EPW2;A0A8Q3WKH6;A0A8Q3SHU8;P82663-3;P82663-2;P82663;A0A8Q3WLJ1;A0A8Q3WKE3;A0A8Q3SHT9	28S ribosomal protein S25, mitochondrial	MRPS25	tr|A0A8Q3WKJ5|A0A8Q3WKJ5_HUMAN 28S ribosomal protein S25, mitochondrial OS=Homo sapiens OX=9606 GN=MRPS25 PE=1 SV=1;tr|A0A8Q3WKE1|A0A8Q3WKE1_HUMAN 28S ribosomal protein S25, mitochondrial OS=Homo sapiens OX=9606 GN=MRPS25 PE=1 SV=1;tr|E7EPW2|E7EPW2_HUMAN 2	11	2	2	2	0	0	0	0	0	0	0	0	0	0	0	0	1	1	1	1	1	1	0	1	1	1	1	1	0	0	0	0	0	0	0	0	0	0	0	0	1	1	1	1
641	A0A8Q3SI86;A0A8Q3WKS4;A0A8Q3SIX6;A0A8Q3SIZ9;H0YKS8;H0YKB5;Q08431-3;Q08431-4;Q08431	A0A8Q3SI86;A0A8Q3WKS4;A0A8Q3SIX6;A0A8Q3SIZ9;H0YKS8;H0YKB5;Q08431-3;Q08431-4;Q08431	Lactadherin;Lactadherin short form;Medin	MFGE8	tr|A0A8Q3SI86|A0A8Q3SI86_HUMAN Lactadherin OS=Homo sapiens OX=9606 GN=MFGE8 PE=1 SV=1;tr|A0A8Q3WKS4|A0A8Q3WKS4_HUMAN Lactadherin OS=Homo sapiens OX=9606 GN=MFGE8 PE=1 SV=1;tr|A0A8Q3SIX6|A0A8Q3SIX6_HUMAN Lactadherin OS=Homo sapiens OX=9606 GN=MFGE8 PE=1 SV=	9	1	1	1	0	0	0	0	0	0	0	0	0	0	0	0	1	0	0	1	0	0	0	0	0	1	0	0	0	0	0	0	0	0	0	0	0	0	0	0	1	0	0	1
642	A0A8Q3SIB5;F8VNQ3;A0A8Q3SIA3;A0A8Q3SI97;G3V106;Q9NT68-2;Q9NT68	A0A8Q3SIB5;F8VNQ3;A0A8Q3SIA3;A0A8Q3SI97;G3V106;Q9NT68-2;Q9NT68	Teneurin-2;Ten-2, soluble form;Ten-2 intracellular domain	TENM2	tr|A0A8Q3SIB5|A0A8Q3SIB5_HUMAN Teneurin-2 OS=Homo sapiens OX=9606 GN=TENM2 PE=1 SV=1;tr|F8VNQ3|F8VNQ3_HUMAN Teneurin-2 OS=Homo sapiens OX=9606 GN=TENM2 PE=1 SV=1;tr|A0A8Q3SIA3|A0A8Q3SIA3_HUMAN Teneurin-2 OS=Homo sapiens OX=9606 GN=TENM2 PE=1 SV=1;tr|A0A8Q3	7	8	8	7	0	0	0	0	0	0	0	0	0	0	0	0	4	4	5	0	1	0	1	0	1	0	0	0	0	0	0	0	0	0	0	0	0	0	0	0	4	4	5	0
643	B8ZZI9;A0A8Q3WKU6;A0A8Q3WM48;A0A8Q3SIA4;Q6ULP2-8;Q6ULP2-6;Q6ULP2;Q6ULP2-9;A0A8Q3SI81;A0A8Q3SI61;Q6ULP2-7	B8ZZI9;A0A8Q3WKU6;A0A8Q3WM48;A0A8Q3SIA4;Q6ULP2-8;Q6ULP2-6;Q6ULP2;Q6ULP2-9;A0A8Q3SI81;A0A8Q3SI61;Q6ULP2-7	Aftiphilin	AFTPH	tr|B8ZZI9|B8ZZI9_HUMAN Aftiphilin (Fragment) OS=Homo sapiens OX=9606 GN=AFTPH PE=1 SV=2;tr|A0A8Q3WKU6|A0A8Q3WKU6_HUMAN Aftiphilin OS=Homo sapiens OX=9606 GN=AFTPH PE=1 SV=1;tr|A0A8Q3WM48|A0A8Q3WM48_HUMAN Aftiphilin OS=Homo sapiens OX=9606 GN=AFTPH PE=1 SV=	11	2	2	2	0	0	0	0	0	0	0	0	0	0	0	0	0	1	2	0	0	0	0	0	0	1	1	1	0	0	0	0	0	0	0	0	0	0	0	0	0	1	2	0
644	A0A8Q3SIC5;P14649;F8W1I5;A0A8Q3SI90;A0A8Q3SIF0	A0A8Q3SIC5;P14649;F8W1I5;A0A8Q3SI90	Myosin light chain 6B	MYL6B	tr|A0A8Q3SIC5|A0A8Q3SIC5_HUMAN Myosin light chain 6B OS=Homo sapiens OX=9606 GN=MYL6B PE=1 SV=1;sp|P14649|MYL6B_HUMAN Myosin light chain 6B OS=Homo sapiens OX=9606 GN=MYL6B PE=1 SV=1;tr|F8W1I5|F8W1I5_HUMAN Myosin light chain 6B OS=Homo sapiens OX=9606 GN=M	5	5	3	3	0	1	0	0	0	1	1	0	0	1	1	1	3	2	2	2	3	3	2	3	2	2	3	3	0	0	0	0	0	0	1	0	0	0	0	0	2	1	1	0
645	A0A8Q3SIN7;Q9ULK5	A0A8Q3SIN7;Q9ULK5	Vang-like protein 2	VANGL2	tr|A0A8Q3SIN7|A0A8Q3SIN7_HUMAN Vang-like protein OS=Homo sapiens OX=9606 GN=VANGL2 PE=1 SV=1;sp|Q9ULK5|VANG2_HUMAN Vang-like protein 2 OS=Homo sapiens OX=9606 GN=VANGL2 PE=1 SV=2	2	12	12	12	2	2	0	5	0	0	2	0	0	1	0	0	9	9	8	11	10	9	9	9	9	8	7	8	2	2	0	5	0	0	2	0	0	1	0	0	9	9	8	11
646	A0A8Q3SIP9;P82675;A0A8Q3WKG3;A0A8Q3SHY8;A0A8Q3WKL2;P82675-2	A0A8Q3SIP9;P82675;A0A8Q3WKG3;A0A8Q3SHY8;A0A8Q3WKL2;P82675-2	28S ribosomal protein S5, mitochondrial	MRPS5	tr|A0A8Q3SIP9|A0A8Q3SIP9_HUMAN 28S ribosomal protein S5, mitochondrial OS=Homo sapiens OX=9606 GN=MRPS5 PE=1 SV=1;sp|P82675|RT05_HUMAN 28S ribosomal protein S5, mitochondrial OS=Homo sapiens OX=9606 GN=MRPS5 PE=1 SV=2;tr|A0A8Q3WKG3|A0A8Q3WKG3_HUMAN 28S rib	6	4	4	4	0	0	0	0	0	0	0	0	0	0	0	0	2	3	1	0	0	0	0	1	0	0	0	0	0	0	0	0	0	0	0	0	0	0	0	0	2	3	1	0
647	A0A8Q3WLC8;A0A8Q3SJE8;A0A8Q3SIS9;A0A8Q3SIY6;O60832;C9IYT0;A0A8Q3SIX2;O60832-2;A0A8Q3WLE4;A0A8Q3WLD1;A0A8Q3WLW8;A0A8Q3WLG7;H7C2Q2;A0A8V8TKY9;A0A8Q3WLE5	A0A8Q3WLC8;A0A8Q3SJE8;A0A8Q3SIS9;A0A8Q3SIY6;O60832;C9IYT0;A0A8Q3SIX2;O60832-2;A0A8Q3WLE4;A0A8Q3WLD1;A0A8Q3WLW8;A0A8Q3WLG7	H/ACA ribonucleoprotein complex subunit 4	DKC1	tr|A0A8Q3WLC8|A0A8Q3WLC8_HUMAN H/ACA ribonucleoprotein complex subunit DKC1 OS=Homo sapiens OX=9606 GN=DKC1 PE=1 SV=1;tr|A0A8Q3SJE8|A0A8Q3SJE8_HUMAN H/ACA ribonucleoprotein complex subunit DKC1 OS=Homo sapiens OX=9606 GN=DKC1 PE=1 SV=1;tr|A0A8Q3SIS9|A0A8Q3	15	9	9	9	0	0	0	0	0	0	0	0	0	0	0	0	1	5	4	5	3	2	5	6	5	3	2	4	0	0	0	0	0	0	0	0	0	0	0	0	1	5	4	5
648	A0A8Q3WK80;Q9NZL9-4;Q9NZL9-2;Q9NZL9;H7C0X7;A0A8Q3WK74;A0A8Q3WK84;Q9NZL9-3;A0A8Q3SIE5;A0A8Q3WK93;A0A8Q3WLC0;A0A8Q3WLP1;E5RJR3;A0A8Q3WKR9;Q9NZL9-5	A0A8Q3WK80;Q9NZL9-4;Q9NZL9-2;Q9NZL9;H7C0X7;A0A8Q3WK74;A0A8Q3WK84;Q9NZL9-3	Methionine adenosyltransferase 2 subunit beta	MAT2B	tr|A0A8Q3WK80|A0A8Q3WK80_HUMAN Methionine adenosyltransferase 2 subunit beta OS=Homo sapiens OX=9606 GN=MAT2B PE=1 SV=1;sp|Q9NZL9-4|MAT2B_HUMAN Isoform 4 of Methionine adenosyltransferase 2 subunit beta OS=Homo sapiens OX=9606 GN=MAT2B;sp|Q9NZL9-2|MAT2B_HU	15	6	6	6	0	0	0	0	0	0	0	0	0	0	0	0	5	3	4	3	5	4	4	4	3	4	4	3	0	0	0	0	0	0	0	0	0	0	0	0	5	3	4	3
649	A0A8Q3WKH1;A0A8Q3WKK4;A0A8V8TMA7;O94875-7;O94875;O94875-11	A0A8Q3WKH1;A0A8Q3WKK4;A0A8V8TMA7;O94875-7;O94875;O94875-11	Sorbin and SH3 domain-containing protein 2	SORBS2	tr|A0A8Q3WKH1|A0A8Q3WKH1_HUMAN Sorbin and SH3 domain-containing protein 2 OS=Homo sapiens OX=9606 GN=SORBS2 PE=1 SV=1;tr|A0A8Q3WKK4|A0A8Q3WKK4_HUMAN Sorbin and SH3 domain-containing protein 2 OS=Homo sapiens OX=9606 GN=SORBS2 PE=1 SV=1;tr|A0A8V8TMA7|A0A8V8	6	2	2	2	0	0	0	0	0	0	0	0	0	0	0	0	1	2	0	1	0	0	0	0	0	0	0	0	0	0	0	0	0	0	0	0	0	0	0	0	1	2	0	1
650	A0A8Q3WKJ4;Q7Z3B4-3;Q7Z3B4;A0A8Q3WLP2;Q7Z3B4-2;A0A8Q3WKK2;A0A8Q3WL42;A0A8Q3WKP8;A0A8Q3WLY5;A0A8Q3SHX2	A0A8Q3WKJ4;Q7Z3B4-3;Q7Z3B4;A0A8Q3WLP2;Q7Z3B4-2;A0A8Q3WKK2	Nucleoporin p54	NUP54	tr|A0A8Q3WKJ4|A0A8Q3WKJ4_HUMAN Nucleoporin p54 OS=Homo sapiens OX=9606 GN=NUP54 PE=1 SV=1;sp|Q7Z3B4-3|NUP54_HUMAN Isoform 3 of Nucleoporin p54 OS=Homo sapiens OX=9606 GN=NUP54;sp|Q7Z3B4|NUP54_HUMAN Nucleoporin p54 OS=Homo sapiens OX=9606 GN=NUP54 PE=1 SV=2	10	8	8	8	0	0	0	0	0	0	0	0	0	0	0	0	5	3	4	3	5	1	2	2	3	3	2	2	0	0	0	0	0	0	0	0	0	0	0	0	5	3	4	3
651	O00203;O00203-3;A0A8Q3WL34;A0A8Q3WKJ9;A0A8Q3SHR2;A0A8Q3SIS1;A0A8Q3SHS3;A0A8Q3WKK0;A0A8Q3WKN2;A0A8Q3SI03;A0A8Q3SHP3;A0A8Q3SIM7;A0A8Q3WKF8;A0A8Q3SHU2;A0A0S2Z4Z4;A0A8Q3WKI5;A0A8Q3SHW6;A0A8Q3SHS6;A0A8Q3SHV5	O00203;O00203-3;A0A8Q3WL34;A0A8Q3WKJ9;A0A8Q3SHR2;A0A8Q3SIS1;A0A8Q3SHS3;A0A8Q3WKK0;A0A8Q3WKN2;A0A8Q3SI03;A0A8Q3SHP3;A0A8Q3SIM7;A0A8Q3WKF8;A0A8Q3SHU2;A0A0S2Z4Z4;A0A8Q3WKI5;A0A8Q3SHW6;A0A8Q3SHS6	AP-3 complex subunit beta-1	AP3B1	sp|O00203|AP3B1_HUMAN AP-3 complex subunit beta-1 OS=Homo sapiens OX=9606 GN=AP3B1 PE=1 SV=3;sp|O00203-3|AP3B1_HUMAN Isoform 2 of AP-3 complex subunit beta-1 OS=Homo sapiens OX=9606 GN=AP3B1;tr|A0A8Q3WL34|A0A8Q3WL34_HUMAN AP-3 complex subunit beta OS=Homo	19	14	8	8	0	0	0	0	0	0	0	0	0	0	0	0	8	6	9	6	6	2	3	3	5	4	3	4	0	0	0	0	0	0	0	0	0	0	0	0	5	3	4	2
652	A0A8Q3WLQ2;Q5JRG1;H7BYF2;A0A8Q3WKK3;A0A8Q3WKL7;A0A8Q3WKK5;A0A8Q3WKQ7;Q9BVL2-2;Q9BVL2-3;Q9BVL2	A0A8Q3WLQ2;Q5JRG1;H7BYF2;A0A8Q3WKK3;A0A8Q3WKL7;A0A8Q3WKK5;A0A8Q3WKQ7;Q9BVL2-2;Q9BVL2-3;Q9BVL2	Nucleoporin p58/p45	NUPL1	tr|A0A8Q3WLQ2|A0A8Q3WLQ2_HUMAN Nucleoporin p58/p45 (Fragment) OS=Homo sapiens OX=9606 GN=NUP58 PE=1 SV=1;tr|Q5JRG1|Q5JRG1_HUMAN Nucleoporin p58/p45 (Fragment) OS=Homo sapiens OX=9606 GN=NUP58 PE=1 SV=1;tr|H7BYF2|H7BYF2_HUMAN Nucleoporin p58/p45 (Fragment)	10	4	4	4	0	0	0	0	0	0	0	0	0	0	0	0	1	1	0	1	2	0	0	0	0	0	0	0	0	0	0	0	0	0	0	0	0	0	0	0	1	1	0	1
653	Q05397-5;A0A8Q3WLM4;Q05397;Q05397-7;E7ESA6;H0YBP1;E9PEI4;H0YB16;H0YBZ1;Q05397-2;Q05397-6;B4DWJ1;E5RHD8;E5RI03;H0YB99;E5RG54;E5RJI4;E5RGA6;E5RIK4;E5RJQ2;E5RG80;E5RH01;E5RJP0;E5RG66;E5RI72;E5RFW9;Q05397-3;Q05397-4;E5RH48	Q05397-5;A0A8Q3WLM4;Q05397;Q05397-7;E7ESA6;H0YBP1;E9PEI4;H0YB16;H0YBZ1;Q05397-2;Q05397-6;B4DWJ1	Focal adhesion kinase 1	PTK2	sp|Q05397-5|FAK1_HUMAN Isoform 5 of Focal adhesion kinase 1 OS=Homo sapiens OX=9606 GN=PTK2;tr|A0A8Q3WLM4|A0A8Q3WLM4_HUMAN non-specific protein-tyrosine kinase OS=Homo sapiens OX=9606 GN=PTK2 PE=1 SV=1;sp|Q05397|FAK1_HUMAN Focal adhesion kinase 1 OS=Homo s	29	8	8	8	0	0	0	0	0	0	0	0	0	0	0	0	6	4	4	1	2	1	1	3	2	2	1	3	0	0	0	0	0	0	0	0	0	0	0	0	6	4	4	1
654	A0A8Q3WMA7;P23246;P23246-2;H0Y9K7;H0Y9U2	A0A8Q3WMA7;P23246;P23246-2	Splicing factor, proline- and glutamine-rich	SFPQ	tr|A0A8Q3WMA7|A0A8Q3WMA7_HUMAN Splicing factor, proline- and glutamine-rich OS=Homo sapiens OX=9606 GN=SFPQ PE=1 SV=1;sp|P23246|SFPQ_HUMAN Splicing factor, proline- and glutamine-rich OS=Homo sapiens OX=9606 GN=SFPQ PE=1 SV=2;sp|P23246-2|SFPQ_HUMAN Isoform	5	43	43	41	0	1	0	0	0	1	0	0	0	0	0	0	21	28	27	29	30	31	24	31	31	24	29	28	0	1	0	0	0	1	0	0	0	0	0	0	21	28	27	29
655	A0A8V8NBT1;G3V198;Q12769;E9PR16;A0A8Q3WK58;Q12769-3;Q12769-2	A0A8V8NBT1;G3V198;Q12769;E9PR16	Nuclear pore complex protein Nup160	NUP160	tr|A0A8V8NBT1|A0A8V8NBT1_HUMAN Nuclear pore complex protein Nup160 OS=Homo sapiens OX=9606 GN=NUP160 PE=4 SV=1;tr|G3V198|G3V198_HUMAN Nuclear pore complex protein Nup160 (Fragment) OS=Homo sapiens OX=9606 GN=NUP160 PE=1 SV=2;sp|Q12769|NU160_HUMAN Nuclear p	7	9	9	9	0	0	0	0	0	0	0	0	0	0	0	0	3	4	3	2	2	1	3	2	3	2	1	3	0	0	0	0	0	0	0	0	0	0	0	0	3	4	3	2
656	A0A8V8NE24;P16435;H0Y4R2;E7EMD0;A0A8V8P1G2;A0A8V8NLF0;E7EWU0;A0A8V8NRY5;A0A8V8P672;A0A8V8NKH1;A0A8V8NVX2;A0A8V8PBF2	A0A8V8NE24;P16435;H0Y4R2;E7EMD0	NADPH--cytochrome P450 reductase	POR	tr|A0A8V8NE24|A0A8V8NE24_HUMAN NADPH--cytochrome P450 reductase OS=Homo sapiens OX=9606 GN=POR PE=4 SV=1;sp|P16435|NCPR_HUMAN NADPH--cytochrome P450 reductase OS=Homo sapiens OX=9606 GN=POR PE=1 SV=2;tr|H0Y4R2|H0Y4R2_HUMAN NADPH--hemoprotein reductase (Fra	12	15	15	15	0	1	0	4	0	0	1	0	0	0	1	0	11	11	11	13	10	12	13	11	11	10	9	8	0	1	0	4	0	0	1	0	0	0	1	0	11	11	11	13
657	A0A8V8TKF7;A0A8V8TLN8;A0A8V8TKG0;A0A8V8TKI2;A0A8V8TLW4;P06756-3;P06756-2;P06756;A0A8V8TKU8;A0A8V8TKT8;A0A8V8TLW9;H7BZG1;A0A8V8TLP3;A0A8V8TKH9	A0A8V8TKF7;A0A8V8TLN8;A0A8V8TKG0;A0A8V8TKI2;A0A8V8TLW4;P06756-3;P06756-2;P06756;A0A8V8TKU8;A0A8V8TKT8;A0A8V8TLW9	Integrin alpha-V;Integrin alpha-V heavy chain;Integrin alpha-V light chain	ITGAV	tr|A0A8V8TKF7|A0A8V8TKF7_HUMAN Integrin alpha-V OS=Homo sapiens OX=9606 GN=ITGAV PE=4 SV=1;tr|A0A8V8TLN8|A0A8V8TLN8_HUMAN Integrin alpha-V OS=Homo sapiens OX=9606 GN=ITGAV PE=4 SV=1;tr|A0A8V8TKG0|A0A8V8TKG0_HUMAN Integrin alpha-V OS=Homo sapiens OX=9606 GN	14	4	4	4	0	0	0	0	0	0	0	0	0	0	0	0	3	4	2	1	0	0	2	0	0	2	1	0	0	0	0	0	0	0	0	0	0	0	0	0	3	4	2	1
[truncated: 3,278 more rows]
[truncated: 266 more columns]

## Sheet: S3-2
Table S2- Label incorporation
[truncated: 3,932 more rows]
[truncated: 35 more columns]

[truncated: 7 more sheets: S3-3, S3-4, S3-5, S3-6, S3-7, S3-8, S3-9]
